# Supplementary material for: The guinea pig serves as an alternative model to study human preimplantation development
Source: Nat Cell Biol. 2025 Apr 4;27(4):696–710. doi: 10.1038/s41556-025-01642-9 (PMC11991919; doi:10.1038/s41556-025-01642-9)
Supplement: Supplementary file 3 — Meta table for cells that have passed scRNA-seq quality control. [file 41556_2025_1642_MOESM3_ESM.xlsx]

## Sheet: sup table 1
Supplementary Table 1: Meta table for cells that have passed scRNA-seq quality control
cell	Picking_date	embryo	devTime	stage	picking_Wells	total_reads	ENS_mapped_percent	ENS_uniquely_mapped_percent	mt.perc	libsize	nGene	EML	big_EML
JC_1_18	16/8/2021	21PG40-1	E4.5	16-32 cell	1	1841449	85.8	74.95	0.00128618	991307	6129	ICM	ICM
JC_1_19	16/8/2021	21PG40-1	E4.5	16-32 cell	2	1531570	87.01	76.27	0.00106821	865002	6720	ICM	ICM
JC_1_20	16/8/2021	21PG40-1	E4.5	16-32 cell	3	1554590	85.17	73.72	0.00112419	812142	6408	ICM	ICM
JC_1_21	16/8/2021	21PG40-1	E4.5	16-32 cell	4	2193675	84.25	74.21	0.000586854	1180873	6506	ICM	ICM
JC_1_22	16/8/2021	21PG40-1	E4.5	16-32 cell	5	1339578	88.49	77.7	0.000828141	835607	7323	ICM	ICM
JC_1_24	16/8/2021	21PG40-1	E4.5	16-32 cell	7	2285124	84.12	73.47	0.00222851	1199456	6484	ICM	ICM
JC_1_25	16/8/2021	21PG40-1	E4.5	16-32 cell	8	1372496	86.98	75.46	0.00207632	775891	6825	ICM	ICM
JC_1_26	16/8/2021	21PG40-1	E4.5	16-32 cell	9	1716860	87.01	74.81	0.0024136	787620	6740	ICM	ICM
JC_1_34	16/8/2021	21PG40-1	E4.5	16-32 cell	17	1371611	85.33	74.21	0.0012509	725076	5996	ICM	ICM
JC_1_35	16/8/2021	21PG40-1	E4.5	16-32 cell	18	2065087	82.93	71.77	0.0015817	1088072	6168	ICM	ICM
JC_1_36	16/8/2021	21PG40-1	E4.5	16-32 cell	19	1662857	85.26	73.85	0.000774032	841050	5979	ICM	ICM
JC_1_38	16/8/2021	21PG40-1	E4.5	16-32 cell	21	2159973	87.94	77.95	0.000853172	1242423	6813	ICM	ICM
JC_1_39	16/8/2021	21PG40-1	E4.5	16-32 cell	22	1490017	86.94	72.21	0.015073	837524	6124	ICM	ICM
JC_2_27	16/8/2021	21PG40-2	E4.5	16-32 cell	3	1097192	85.07	74.34	0.00110461	586632	5889	ICM	ICM
JC_2_29	16/8/2021	21PG40-2	E4.5	16-32 cell	5	608689	81.52	67.75	0.00215306	315365	5568	ICM	ICM
JC_2_31	16/8/2021	21PG40-2	E4.5	16-32 cell	7	745786	84.8	70.24	0.0140891	397967	5261	ICM	ICM
JC_2_32	16/8/2021	21PG40-2	E4.5	16-32 cell	8	663787	86.22	72.33	0.0101086	381854	5308	ICM	ICM
JC_2_34	16/8/2021	21PG40-2	E4.5	16-32 cell	10	795760	87.2	74.35	0.00374659	460686	6239	ICM	ICM
JC_2_35	16/8/2021	21PG40-2	E4.5	16-32 cell	11	1220119	89.25	77.14	0.00175837	694963	7747	ICM	ICM
JC_2_37	16/8/2021	21PG40-2	E4.5	16-32 cell	13	825807	83.45	71.87	0.00142241	427443	5402	ICM	ICM
JC_2_39	16/8/2021	21PG40-2	E4.5	16-32 cell	15	851974	84.12	69.88	0.0116026	339063	4949	ICM	ICM
JC_1_354	15/7/2021	21PG41-1	E4.75	16-32 cell	2	820302	78.31	67.52	0.00138343	328170	6296	Morula	Prelineage
JC_1_170	12/10/2021	21PG53-1	E4.5	16-32 cell	31	395874	89.52	76.4	0.00381951	142165	3517	Morula	Prelineage
JC_2_146	12/10/2021	21PG53-2	E4.5	16-32 cell	7	651035	90.57	77.99	0.00123883	382618	4041	Morula	Prelineage
JC_2_164	12/10/2021	21PG53-2	E4.5	16-32 cell	25	885098	88.88	77.35	0.000356019	494355	6126	Morula	Prelineage
JC_1_23	16/8/2021	21PG40-1	E4.5	16-32 cell	6	2400701	89.82	78.09	0.00102414	1388481	8223	polar	TE
JC_1_27	16/8/2021	21PG40-1	E4.5	16-32 cell	10	1285488	79.8	69.04	0.00101711	472909	5291	polar	TE
JC_1_29	16/8/2021	21PG40-1	E4.5	16-32 cell	12	1054792	81.17	63.71	0.00909452	535927	5667	polar	TE
JC_1_30	16/8/2021	21PG40-1	E4.5	16-32 cell	13	2297917	86.37	76.58	0.000602031	1357074	6772	polar	TE
JC_1_31	16/8/2021	21PG40-1	E4.5	16-32 cell	14	1462168	78.09	64.63	0.00736724	746141	5540	polar	TE
JC_1_32	16/8/2021	21PG40-1	E4.5	16-32 cell	15	2361367	83.47	73.63	0.000825702	1201402	6173	polar	TE
JC_1_33	16/8/2021	21PG40-1	E4.5	16-32 cell	16	1964877	84.28	73.48	0.00136063	1039221	6223	polar	TE
JC_1_37	16/8/2021	21PG40-1	E4.5	16-32 cell	20	1934346	84.73	74.69	0.00115228	1092616	6151	polar	TE
JC_2_25	16/8/2021	21PG40-2	E4.5	16-32 cell	1	911279	82.94	72.09	0.00260072	319143	4923	polar	TE
JC_2_26	16/8/2021	21PG40-2	E4.5	16-32 cell	2	219550	80.4	68.77	0.00503031	103771	4445	polar	TE
JC_2_28	16/8/2021	21PG40-2	E4.5	16-32 cell	4	944882	83.33	73.05	0.00106072	428013	5571	polar	TE
JC_2_30	16/8/2021	21PG40-2	E4.5	16-32 cell	6	792307	87.01	76.03	0.00249534	430403	5643	polar	TE
JC_2_33	16/8/2021	21PG40-2	E4.5	16-32 cell	9	253665	87.6	76.08	0.00154378	121779	6399	polar	TE
JC_1_28	16/8/2021	21PG40-1	E4.5	16-32 cell	11	928146	66.64	58.08	0.00131212	435174	4306	Precavitation	Prelineage
JC_1_40	16/8/2021	21PG40-1	E4.5	16-32 cell	23	584849	41.4	33.76	0.00630451	139424	3777	Precavitation	Prelineage
JC_1_41	16/8/2021	21PG40-1	E4.5	16-32 cell	24	373083	77.54	59.13	0.0395652	124099	4581	Precavitation	Prelineage
JC_1_42	16/8/2021	21PG40-1	E4.5	16-32 cell	25	1144675	68.93	58.12	0.0136723	293439	4229	Precavitation	Prelineage
JC_2_36	16/8/2021	21PG40-2	E4.5	16-32 cell	12	953491	84.32	73.08	0.00316348	532957	5249	Precavitation	Prelineage
JC_1_353	15/7/2021	21PG41-1	E4.75	16-32 cell	1	375229	83.74	72.55	0.000481036	201648	6070	Precavitation	Prelineage
JC_1_355	15/7/2021	21PG41-1	E4.75	16-32 cell	3	544260	80.39	70.28	0.000272135	286622	5453	Precavitation	Prelineage
JC_1_356	15/7/2021	21PG41-1	E4.75	16-32 cell	4	1149625	81.21	71.28	0.000278854	663430	5876	Precavitation	Prelineage
JC_1_357	15/7/2021	21PG41-1	E4.75	16-32 cell	5	832839	84.12	74.15	0.000622062	464584	6311	Precavitation	Prelineage
JC_1_358	15/7/2021	21PG41-1	E4.75	16-32 cell	6	862660	84.96	74.82	0.000655502	509533	6252	Precavitation	Prelineage
JC_1_359	15/7/2021	21PG41-1	E4.75	16-32 cell	7	567742	65.98	56.92	0.00144314	282024	3733	Precavitation	Prelineage
JC_1_360	15/7/2021	21PG41-1	E4.75	16-32 cell	8	304057	52.62	44.56	0.00106584	114464	3409	Precavitation	Prelineage
JC_1_154	12/10/2021	21PG53-1	E4.5	16-32 cell	15	672546	91.42	80.81	0.000168748	379264	4683	Precavitation	Prelineage
JC_1_157	12/10/2021	21PG53-1	E4.5	16-32 cell	18	871356	90.77	80.26	0.000399283	566014	5877	Precavitation	Prelineage
JC_1_158	12/10/2021	21PG53-1	E4.5	16-32 cell	18	467854	91.19	80.74	0.000566006	307417	5752	Precavitation	Prelineage
JC_1_159	12/10/2021	21PG53-1	E4.5	16-32 cell	20	521052	91.07	79.78	0.000698076	306557	6139	Precavitation	Prelineage
JC_1_160	12/10/2021	21PG53-1	E4.5	16-32 cell	21	643533	90.68	80.8	0.000280866	420129	5600	Precavitation	Prelineage
JC_1_161	12/10/2021	21PG53-1	E4.5	16-32 cell	22	1134135	89.94	79.8	0.000793552	715769	5504	Precavitation	Prelineage
JC_1_162	12/10/2021	21PG53-1	E4.5	16-32 cell	23	1024306	90.57	80.09	0.00031982	644112	6042	Precavitation	Prelineage
JC_1_163	12/10/2021	21PG53-1	E4.5	16-32 cell	24	747680	90.98	79.32	0.00020163	466200	6378	Precavitation	Prelineage
JC_1_164	12/10/2021	21PG53-1	E4.5	16-32 cell	25	848238	90.35	79.34	0.00110055	524283	4610	Precavitation	Prelineage
JC_1_165	12/10/2021	21PG53-1	E4.5	16-32 cell	26	1143796	92.17	81.22	0.000220009	740879	6687	Precavitation	Prelineage
JC_1_166	12/10/2021	21PG53-1	E4.5	16-32 cell	27	706280	91.74	81.43	0.000193152	455599	6269	Precavitation	Prelineage
JC_1_167	12/10/2021	21PG53-1	E4.5	16-32 cell	28	757990	91.06	79.69	0.000453826	467139	6138	Precavitation	Prelineage
JC_1_168	12/10/2021	21PG53-1	E4.5	16-32 cell	29	1201696	92.09	82.11	0.000371462	813004	6144	Precavitation	Prelineage
JC_1_169	12/10/2021	21PG53-1	E4.5	16-32 cell	30	822208	92.14	81.61	0.000291985	534274	5834	Precavitation	Prelineage
JC_2_141	12/10/2021	21PG53-2	E4.5	16-32 cell	2	1123657	90.85	79.86	0.000395046	683464	6167	Precavitation	Prelineage
JC_2_142	12/10/2021	21PG53-2	E4.5	16-32 cell	3	690930	91.83	80.74	0.00052612	439063	5660	Precavitation	Prelineage
JC_2_143	12/10/2021	21PG53-2	E4.5	16-32 cell	4	1045190	91.62	80.2	0.00073314	636986	5369	Precavitation	Prelineage
JC_2_144	12/10/2021	21PG53-2	E4.5	16-32 cell	5	592594	90.93	80.08	0.000374786	376215	4817	Precavitation	Prelineage
JC_2_145	12/10/2021	21PG53-2	E4.5	16-32 cell	6	1283496	92.18	81.44	0.000346496	796545	6802	Precavitation	Prelineage
JC_2_147	12/10/2021	21PG53-2	E4.5	16-32 cell	8	462744	89.76	78.33	0.00123515	273650	4665	Precavitation	Prelineage
JC_2_148	12/10/2021	21PG53-2	E4.5	16-32 cell	9	1118938	91.39	80.34	0.000526823	694731	5066	Precavitation	Prelineage
JC_2_149	12/10/2021	21PG53-2	E4.5	16-32 cell	10	903561	91.44	79.09	0.00143186	544048	5395	Precavitation	Prelineage
JC_2_150	12/10/2021	21PG53-2	E4.5	16-32 cell	11	977935	91.13	79.42	0.00140588	581130	4299	Precavitation	Prelineage
JC_2_151	12/10/2021	21PG53-2	E4.5	16-32 cell	12	1085622	91.02	80.07	0.000541896	647726	4936	Precavitation	Prelineage
JC_2_152	12/10/2021	21PG53-2	E4.5	16-32 cell	13	844057	90.52	79.41	0.000603024	499151	5265	Precavitation	Prelineage
JC_2_153	12/10/2021	21PG53-2	E4.5	16-32 cell	14	565329	92.25	80.95	0.00160072	348593	5494	Precavitation	Prelineage
JC_2_154	12/10/2021	21PG53-2	E4.5	16-32 cell	15	488101	90.99	79.8	0.000519038	279363	4899	Precavitation	Prelineage
JC_2_155	12/10/2021	21PG53-2	E4.5	16-32 cell	16	520332	90.96	79.48	0.000631662	330873	4257	Precavitation	Prelineage
JC_2_156	12/10/2021	21PG53-2	E4.5	16-32 cell	17	843121	91.8	81.98	0.000316286	452122	4997	Precavitation	Prelineage
JC_2_157	12/10/2021	21PG53-2	E4.5	16-32 cell	18	751496	91.49	80.97	0.000377412	479582	4783	Precavitation	Prelineage
JC_2_158	12/10/2021	21PG53-2	E4.5	16-32 cell	19	571037	90.94	80.65	0.000192887	342169	4860	Precavitation	Prelineage
JC_2_159	12/10/2021	21PG53-2	E4.5	16-32 cell	20	750260	91.41	79.13	0.00224075	450295	4940	Precavitation	Prelineage
JC_2_160	12/10/2021	21PG53-2	E4.5	16-32 cell	21	579300	89.24	77.68	0.000647897	336473	4383	Precavitation	Prelineage
JC_2_161	12/10/2021	21PG53-2	E4.5	16-32 cell	22	948754	91.6	80.23	0.00092076	564751	5239	Precavitation	Prelineage
JC_2_162	12/10/2021	21PG53-2	E4.5	16-32 cell	23	810536	91.22	80.45	0.000427094	510426	4957	Precavitation	Prelineage
JC_2_163	12/10/2021	21PG53-2	E4.5	16-32 cell	24	735574	91.4	79.58	0.000448985	458813	5674	Precavitation	Prelineage
JC_2_165	12/10/2021	21PG53-2	E4.5	16-32 cell	26	718545	86.45	75.56	0.000632403	428524	5589	Precavitation	Prelineage
JC_2_166	12/10/2021	21PG53-2	E4.5	16-32 cell	27	822895	89.16	78.36	0.000313805	503498	5675	Precavitation	Prelineage
JC_2_167	12/10/2021	21PG53-2	E4.5	16-32 cell	28	830709	87.47	74.9	0.00092442	471647	5995	Precavitation	Prelineage
JC_2_168	18/8/2021	21PG32-2	E4.5	16C	1	348174	64.34	57.55	0.000373768	157852	3491	Morula	Prelineage
JC_2_170	18/8/2021	21PG32-2	E4.5	16C	3	457990	86.92	75.95	8.86557e-05	248151	6219	Morula	Prelineage
JC_2_171	18/8/2021	21PG32-2	E4.5	16C	4	815923	84.39	74.75	8.49427e-05	435588	5899	Morula	Prelineage
JC_2_172	18/8/2021	21PG32-2	E4.5	16C	5	780734	85.71	75.74	8.63805e-05	439914	6173	Morula	Prelineage
JC_2_173	18/8/2021	21PG32-2	E4.5	16C	6	648455	86.36	76.17	9.32634e-05	364559	5886	Morula	Prelineage
JC_2_175	18/8/2021	21PG32-2	E4.5	16C	8	698257	84.82	74.02	7.45229e-05	402561	5795	Morula	Prelineage
JC_2_177	18/8/2021	21PG32-2	E4.5	16C	10	833658	87.86	78.19	6.65152e-05	496127	6306	Morula	Prelineage
JC_2_178	18/8/2021	21PG32-2	E4.5	16C	11	733251	84.22	74.36	0.000102235	410817	5725	Morula	Prelineage
JC_2_180	18/8/2021	21PG32-2	E4.5	16C	13	565265	86.41	76.72	5.54389e-05	324682	5821	Morula	Prelineage
JC_1_109	18/08/2021	21PG34-1	E4.5	16C	1	328900	62.01	54.9	0.000857202	149323	3906	Morula	Prelineage
JC_1_110	18/08/2021	21PG34-1	E4.5	16C	2	466400	55.45	48.98	0.000468812	170644	3780	Morula	Prelineage
JC_1_112	18/08/2021	21PG34-1	E4.5	16C	4	671293	39.07	34.29	0.000742511	184509	3318	Morula	Prelineage
JC_1_9	13/7/2021	21PG39-1	E4	16C	1	976512	40	36.21	0.000721016	287095	3754	Morula	Prelineage
JC_1_10	13/7/2021	21PG39-1	E4	16C	2	1405103	84.86	73.63	5.60535e-05	731444	6548	Morula	Prelineage
JC_1_11	13/7/2021	21PG39-1	E4	16C	3	1215913	87.99	76.76	5.74983e-05	713064	7356	Morula	Prelineage
JC_1_12	13/7/2021	21PG39-1	E4	16C	5	1339951	87.13	78.32	5.00456e-05	839234	7443	Morula	Prelineage
JC_1_13	13/7/2021	21PG39-1	E4	16C	9	1661089	88.76	78.29	5.3081e-05	979635	7623	Morula	Prelineage
JC_1_14	13/7/2021	21PG39-1	E4	16C	10	1523165	84.24	74.75	5.59097e-05	876413	6394	Morula	Prelineage
JC_1_15	13/7/2021	21PG39-1	E4	16C	11	2475106	85.22	76.34	5.31797e-05	1504333	6540	Morula	Prelineage
JC_1_16	13/7/2021	21PG39-1	E4	16C	12	1631959	85.68	76.43	5.92368e-05	1029765	6757	Morula	Prelineage
JC_1_17	13/7/2021	21PG39-2	E4	16C	1	445817	74.79	60.87	0.000565959	164323	5720	Morula	Prelineage
JC_2_8	02/02/2022	21PG77-1	E4	16C	1	1107670	91.62	79.31	5.93001e-05	674535	7044	Morula	Prelineage
JC_2_9	02/02/2022	21PG77-1	E4	16C	12	815416	91.96	80.17	8.71491e-05	493407	7300	Morula	Prelineage
JC_2_10	02/02/2022	21PG77-1	E4	16C	3	991465	91.88	80.82	0.000103676	588369	6195	Morula	Prelineage
JC_2_11	02/02/2022	21PG77-1	E4	16C	4	1002151	91.54	80.02	8.58697e-05	617214	6840	Morula	Prelineage
JC_2_12	02/02/2022	21PG77-1	E4	16C	5	1435452	92.85	80.86	9.19593e-05	837327	6990	Morula	Prelineage
JC_2_13	02/02/2022	21PG77-1	E4	16C	6	1263963	91.92	80.76	0.000161585	785963	7177	Morula	Prelineage
JC_2_14	02/02/2022	21PG77-1	E4	16C	7	960151	92.37	81.61	8.835e-05	599887	6722	Morula	Prelineage
JC_2_15	02/02/2022	21PG77-1	E4	16C	8	742153	91.98	80.31	0.000146459	450637	6486	Morula	Prelineage
JC_2_16	02/02/2022	21PG77-1	E4	16C	9	1007294	91.84	80.74	0.000230714	589474	7101	Morula	Prelineage
JC_2_17	02/02/2022	21PG77-1	E4	16C	10	570489	90.56	76.94	0.00019556	317038	6274	Morula	Prelineage
JC_2_18	02/02/2022	21PG77-1	E4	16C	11	365126	91.01	79.13	0.000273463	215751	6612	Morula	Prelineage
JC_2_19	02/02/2022	21PG77-1	E4	16C	12	501506	88.54	75.71	0.000562349	279186	7686	Morula	Prelineage
JC_2_20	02/02/2022	21PG77-1	E4	16C	13	1084332	91.45	79.47	8.65378e-05	647116	6683	Morula	Prelineage
JC_2_21	02/02/2022	21PG77-1	E4	16C	14	1298156	91.6	80.33	0.000140347	798020	6764	Morula	Prelineage
JC_2_22	02/02/2022	21PG77-1	E4	16C	15	979365	91.23	79.57	0.000145361	605391	7468	Morula	Prelineage
JC_2_23	02/02/2022	21PG77-1	E4	16C	16	877695	91.96	80.28	0.000110524	560966	7141	Morula	Prelineage
JC_2_24	02/02/2022	21PG77-1	E4	16C	17	897871	91.32	79.66	9.47526e-05	538244	7072	Morula	Prelineage
JC_1_173	02/02/2022	21PG77-2	E4	16C	3	1554791	92.22	82.04	5.76815e-05	901502	7061	Morula	Prelineage
JC_1_174	02/02/2022	21PG77-2	E4	16C	4	1248967	92.17	82.15	3.93886e-05	761641	6662	Morula	Prelineage
JC_1_176	02/02/2022	21PG77-2	E4	16C	6	353249	84.73	74.44	0.000108029	203649	3338	Morula	Prelineage
JC_1_177	02/02/2022	21PG77-2	E4	16C	7	954711	92.18	81.19	2.27447e-05	571562	6610	Morula	Prelineage
JC_1_178	02/02/2022	21PG77-2	E4	16C	8	698956	91.27	80.89	2.46925e-05	404981	6529	Morula	Prelineage
JC_1_179	02/02/2022	21PG77-2	E4	16C	9	923066	91.53	80.77	3.71575e-05	511337	7309	Morula	Prelineage
JC_1_180	02/02/2022	21PG77-2	E4	16C	10	1235808	92.86	81.86	5.61723e-05	712095	7135	Morula	Prelineage
JC_1_181	02/02/2022	21PG77-2	E4	16C	11	896908	90.78	79.1	8.33238e-05	540062	4613	Morula	Prelineage
JC_1_182	02/02/2022	21PG77-2	E4	16C	12	831041	92.04	81.51	2.83612e-05	493633	6399	Morula	Prelineage
JC_1_183	02/02/2022	21PG77-2	E4	16C	13	911100	91.49	81.02	1.48727e-05	537897	5663	Morula	Prelineage
JC_1_184	02/02/2022	21PG77-2	E4	16C	14	794023	90.6	79.98	3.68867e-05	460871	5545	Morula	Prelineage
JC_1_185	02/02/2022	21PG77-2	E4	16C	15	1297551	91.8	81.39	2.1655e-05	738861	5057	Morula	Prelineage
JC_2_169	18/8/2021	21PG32-2	E4.5	16C	2	623114	86.71	77.54	0.000113774	360363	5931	Precavitation	Prelineage
JC_2_174	18/8/2021	21PG32-2	E4.5	16C	7	710215	85.63	75.93	0.000154633	375081	6028	Precavitation	Prelineage
JC_2_176	18/8/2021	21PG32-2	E4.5	16C	9	505895	85.78	75.07	8.61677e-05	255316	5925	Precavitation	Prelineage
JC_2_179	18/8/2021	21PG32-2	E4.5	16C	12	720217	85.44	75.03	9.26318e-05	431817	5670	Precavitation	Prelineage
JC_1_186	26/10/2021	21PG50-1	E3.5	8C	1	509642	89.25	78.04	4.45522e-05	269347	5823	8 cell	Prelineage
JC_1_187	26/10/2021	21PG50-1	E3.5	8C	2	546669	90.08	78.22	1.93515e-05	310053	7037	8 cell	Prelineage
JC_1_188	26/10/2021	21PG50-1	E3.5	8C	3	391193	88.61	75.58	4.57168e-05	196864	3384	8 cell	Prelineage
JC_1_191	26/10/2021	21PG50-1	E3.5	8C	5	660044	90.86	79.41	2.10348e-05	380322	6179	8 cell	Prelineage
JC_1_192	26/10/2021	21PG50-1	E3.5	8C	7	722987	89.68	77.77	7.30355e-05	383375	5668	8 cell	Prelineage
JC_1_1	26/10/2021	21PG50-2	E3.5	8C	1	1736801	91.16	80.38	5.78919e-05	1036414	8644	8 cell	Prelineage
JC_1_2	26/10/2021	21PG50-2	E3.5	8C	2	1801312	90.84	79.58	6.69727e-05	880956	7781	8 cell	Prelineage
JC_1_3	26/10/2021	21PG50-2	E3.5	8C	3	2156851	91.34	80.75	3.16624e-05	1294912	8354	8 cell	Prelineage
JC_1_4	26/10/2021	21PG50-2	E3.5	8C	4	765748	91.1	79.62	0.000119572	493428	7117	8 cell	Prelineage
JC_1_5	26/10/2021	21PG50-2	E3.5	8C	5	1988045	91.04	80.53	3.00042e-05	1166505	8846	8 cell	Prelineage
JC_1_6	26/10/2021	21PG50-2	E3.5	8C	6	1240220	90.4	79.44	5.66907e-05	705583	8083	8 cell	Prelineage
JC_1_7	26/10/2021	21PG50-2	E3.5	8C	7	1761376	90.47	79.82	0.000160058	843442	7239	8 cell	Prelineage
JC_1_8	26/10/2021	21PG50-2	E3.5	8C	8	1495438	89.8	79.16	6.53509e-05	872214	8270	8 cell	Prelineage
JC_2_1	26/10/2021	21PG50-3	E3.5	8C	1	1269916	91.15	80.3	3.58014e-05	698297	6329	8 cell	Prelineage
JC_2_2	26/10/2021	21PG50-3	E3.5	8C	2	508724	90.85	78.26	6.0938e-05	278972	6937	8 cell	Prelineage
JC_2_3	26/10/2021	21PG50-3	E3.5	8C	3	980513	91.04	78.21	8.05465e-05	521438	6621	8 cell	Prelineage
JC_2_4	26/10/2021	21PG50-3	E3.5	8C	4	860778	90.91	78.65	4.3696e-05	457708	6799	8 cell	Prelineage
JC_2_5	26/10/2021	21PG50-3	E3.5	8C	5	767844	90.89	79.44	8.54259e-05	433124	6332	8 cell	Prelineage
JC_2_6	26/10/2021	21PG50-3	E3.5	8C	2	1195318	91.57	79.54	6.97942e-05	673408	7515	8 cell	Prelineage
JC_2_7	26/10/2021	21PG50-3	E3.5	8C	7	369716	90.68	78.57	0.000192305	202803	6099	8 cell	Prelineage
JC_2_42	27/07/2021	21PG33-1	E5	EB	4	1044022	84.92	75.17	0.000120057	533081	4450	EPI	ICM
JC_2_45	27/07/2021	21PG33-1	E5	EB	8	495693	84.38	73.87	0.000250971	251025	4460	EPI	ICM
JC_2_48	27/07/2021	21PG33-1	E5	EB	14	696026	82.25	70.45	0.0024936	354106	4533	EPI	ICM
JC_2_49	27/07/2021	21PG33-1	E5	EB	15	1710195	84.93	70.74	0.00949357	878279	4728	EPI	ICM
JC_2_50	27/07/2021	21PG33-1	E5	EB	16	562155	84.42	72.13	0.00275516	286372	4934	EPI	ICM
JC_2_51	27/07/2021	21PG33-1	E5	EB	17	1455228	87.12	77.5	0.00145158	759863	5052	EPI	ICM
JC_2_52	27/07/2021	21PG33-1	E5	EB	18	782279	87.19	76.41	0.00397734	330874	5155	EPI	ICM
JC_2_55	27/07/2021	21PG33-1	E5	EB	21	873677	88.51	77.87	0.00114959	488001	6251	EPI	ICM
JC_2_56	27/07/2021	21PG33-1	E5	EB	22	875228	87.76	76.48	0.00111762	477802	5583	EPI	ICM
JC_2_58	27/07/2021	21PG33-1	E5	EB	24	2132209	87.71	74.49	0.00801886	1083944	4631	EPI	ICM
JC_2_60	27/07/2021	21PG33-1	E5	EB	26	134653	81.56	68.48	0.00588354	59318	3853	EPI	ICM
JC_2_61	27/07/2021	21PG33-1	E5	EB	27	282501	87.67	76.46	0.00162787	127774	4286	EPI	ICM
JC_2_62	27/07/2021	21PG33-1	E5	EB	28	702091	86.16	75.71	0.00226064	256565	4186	EPI	ICM
JC_2_364	27/7/2021	21PG33-2	E5	EB	7	737234	84.76	75.09	0.000229082	414699	5277	EPI	ICM
JC_2_372	27/7/2021	21PG33-2	E5	EB	15	730355	57.23	49.52	0.00119128	294641	3473	EPI	ICM
JC_1_117	28/7/2021	21PG37-2	E5.25	EB	5	706420	84.29	73.72	0.000342755	373445	4984	EPI	ICM
JC_1_119	28/7/2021	21PG37-2	E5.25	EB	7	1241400	81.07	71.96	6.84724e-05	613386	4490	EPI	ICM
JC_1_120	28/7/2021	21PG37-2	E5.25	EB	9	972455	81.24	70.81	0.000250982	458201	4977	EPI	ICM
JC_1_121	28/7/2021	21PG37-2	E5.25	EB	10	1092394	80.07	70.41	0.000139922	421662	4402	EPI	ICM
JC_1_122	28/7/2021	21PG37-2	E5.25	EB	11	385401	83.9	73.03	0.000487581	215349	5763	EPI	ICM
JC_1_126	28/7/2021	21PG37-3	E5.25	EB	3	613713	86.48	75.52	0.000838842	307567	5877	EPI	ICM
JC_1_131	28/7/2021	21PG37-3	E5.25	EB	8	118491	72.92	64.22	0.00199293	22078	3254	EPI	ICM
JC_1_132	28/7/2021	21PG37-3	E5.25	EB	9	260250	87.26	74.94	0.00324261	101770	5256	EPI	ICM
JC_1_133	28/7/2021	21PG37-3	E5.25	EB	10	1043942	85.6	74.68	0.00181492	477706	5306	EPI	ICM
JC_1_134	28/7/2021	21PG37-3	E5.25	EB	11	273159	84.41	74.06	0.000953002	116474	4366	EPI	ICM
JC_1_136	28/7/2021	21PG37-3	E5.25	EB	14	619931	86.25	72.66	0.00844085	224859	4908	EPI	ICM
JC_1_138	28/7/2021	21PG37-3	E5.25	EB	16	193063	72.21	53.85	0.0138733	73955	3957	EPI	ICM
JC_1_141	28/7/2021	21PG37-3	E5.25	EB	22	12885	89.33	76.29	0.00649057	6625	3204	EPI	ICM
JC_2_80	30/7/2021	21PG42-2	E5	EB	18	724715	87.65	76.88	0.000923177	265388	3227	EPI	ICM
JC_2_124	16/11/2021	21PG49-1	E5.25	EB	9	1205212	91.15	79.15	0.00249501	632863	5456	EPI	ICM
JC_2_125	16/11/2021	21PG49-1	E5.25	EB	10	1194302	91.17	74.9	0.0174829	602187	5141	EPI	ICM
JC_2_126	16/11/2021	21PG49-1	E5.25	EB	11	919857	91.14	81.31	0.000894008	574939	4811	EPI	ICM
JC_2_131	16/11/2021	21PG49-2	E5.25	EB	3	495300	89.14	75.62	0.00864644	201239	3603	EPI	ICM
JC_2_132	16/11/2021	21PG49-2	E5.25	EB	4	596477	90.71	76.38	0.00566426	328198	4611	EPI	ICM
JC_2_133	16/11/2021	21PG49-2	E5.25	EB	5	1056603	91.2	76.08	0.0125635	615353	6165	EPI	ICM
JC_2_134	16/11/2021	21PG49-2	E5.25	EB	6	619370	92.12	77.17	0.0118862	319952	5528	EPI	ICM
JC_2_135	16/11/2021	21PG49-2	E5.25	EB	7	896418	91.66	72.3	0.0222659	471978	4327	EPI	ICM
JC_2_137	16/11/2021	21PG49-2	E5.25	EB	7	332420	91.2	72.14	0.0241911	173411	4347	EPI	ICM
JC_2_138	16/11/2021	21PG49-2	E5.25	EB	10	438468	90.42	76.93	0.00753771	213460	5169	EPI	ICM
JC_2_139	16/11/2021	21PG49-2	E5.25	EB	11	524725	90.7	75.47	0.00946633	294623	5238	EPI	ICM
JC_1_232	16/11/2021	21PG49-3	E5.25	EB	3	339258	89.27	76.27	0.00376216	170115	4268	EPI	ICM
JC_1_242	16/11/2021	21PG49-3	E5.25	EB	13	961268	90.5	78.53	0.00121617	552556	5506	EPI	ICM
JC_1_247	16/11/2021	21PG49-3	E5.25	EB	18	550350	82.51	70.21	0.00613232	321412	5037	EPI	ICM
JC_1_248	16/11/2021	21PG49-3	E5.25	EB	19	827115	90.22	78.7	0.00136805	429809	5407	EPI	ICM
JC_1_249	16/11/2021	21PG49-3	E5.25	EB	20	346263	90.79	77.4	0.00303059	210520	4462	EPI	ICM
JC_1_251	16/11/2021	21PG49-3	E5.25	EB	22	556542	90.42	78.38	0.00258128	343241	4526	EPI	ICM
JC_1_252	16/11/2021	21PG49-3	E5.25	EB	18	298722	83.93	71.48	0.00514172	178734	4706	EPI	ICM
JC_1_253	16/11/2021	21PG49-3	E5.25	EB	24	286252	86.73	75.99	0.00143234	145217	3403	EPI	ICM
JC_1_43	2/10/2021	21PG51-2	E4.5	EB	3	1304026	91.78	73.91	0.0111771	716016	5260	EPI	ICM
JC_1_45	2/10/2021	21PG51-2	E4.5	EB	5	1789280	92.21	78.38	0.00415053	951204	5558	EPI	ICM
JC_1_50	2/10/2021	21PG51-2	E4.5	EB	10	1125522	91.47	76.14	0.0052535	551252	5742	EPI	ICM
JC_1_60	2/10/2021	21PG51-2	E4.5	EB	21	1054583	91.65	70.64	0.0136047	407359	3794	EPI	ICM
JC_1_63	2/10/2021	21PG51-3	E4.5	EB	3	494041	92.89	79.26	0.00326142	275953	5348	EPI	ICM
JC_1_65	2/10/2021	21PG51-3	E4.5	EB	5	1114959	91.86	76.29	0.00492597	618965	6850	EPI	ICM
JC_1_66	2/10/2021	21PG51-3	E4.5	EB	6	1938169	92.49	76.01	0.00727489	1072731	5939	EPI	ICM
JC_1_68	2/10/2021	21PG51-3	E4.5	EB	8	1719925	92.04	78.62	0.00182867	863471	4932	EPI	ICM
JC_1_69	2/10/2021	21PG51-3	E4.5	EB	9	1766186	92.27	78.84	0.0044321	800974	5641	EPI	ICM
JC_1_71	2/10/2021	21PG51-3	E4.5	EB	11	1787269	92.86	79.17	0.00336173	996212	5916	EPI	ICM
JC_1_72	2/10/2021	21PG51-3	E4.5	EB	12	2586137	92.53	76.92	0.00396177	1491505	6413	EPI	ICM
JC_2_43	27/07/2021	21PG33-1	E5	EB	5	790857	86.23	74.76	0.00173355	383606	4656	ICM	ICM
JC_2_360	27/7/2021	21PG33-2	E5	EB	2	1009877	86.75	76.2	0.000692315	569105	6902	ICM	ICM
JC_2_365	27/7/2021	21PG33-2	E5	EB	8	1286208	86.82	76.39	0.000176223	726353	6798	ICM	ICM
JC_2_366	27/7/2021	21PG33-2	E5	EB	9	1350313	85.04	74.48	0.00122208	711084	6011	ICM	ICM
JC_2_369	27/7/2021	21PG33-2	E5	EB	12	469164	87.35	76.18	0.000503909	269890	6210	ICM	ICM
JC_2_370	27/7/2021	21PG33-2	E5	EB	13	887708	88.98	77.64	0.00148698	535986	7120	ICM	ICM
JC_2_371	27/7/2021	21PG33-2	E5	EB	14	1408626	82.93	70.13	0.00620595	804228	5237	ICM	ICM
JC_1_116	28/7/2021	21PG37-2	E5.25	EB	4	384486	88.67	78.88	0.000266573	198820	5607	ICM	ICM
JC_1_128	28/7/2021	21PG37-3	E5.25	EB	5	1359172	86.88	76.2	0.000832217	729377	5724	ICM	ICM
JC_2_117	16/11/2021	21PG49-1	E5.25	EB	2	1195037	91.59	74.41	0.0189119	674759	6447	ICM	ICM
JC_2_118	16/11/2021	21PG49-1	E5.25	EB	3	862642	91.56	77.44	0.00942027	514529	6111	ICM	ICM
JC_2_119	16/11/2021	21PG49-1	E5.25	EB	4	586672	91.77	74.64	0.0204238	340143	6731	ICM	ICM
JC_2_120	16/11/2021	21PG49-1	E5.25	EB	5	738017	90.75	77.41	0.00590827	436168	6021	ICM	ICM
JC_2_191	16/11/2021	21PG49-1	E5.25	EB	5	1012643	90.82	77.57	0.00602263	600402	5864	ICM	ICM
JC_1_234	16/11/2021	21PG49-3	E5.25	EB	5	637224	91.8	80.47	0.00199065	393841	7347	ICM	ICM
JC_1_235	16/11/2021	21PG49-3	E5.25	EB	6	701359	91.49	77.81	0.00429951	449586	5528	ICM	ICM
JC_1_240	16/11/2021	21PG49-3	E5.25	EB	11	790571	91.41	79.4	0.00100862	441196	7108	ICM	ICM
JC_1_250	16/11/2021	21PG49-3	E5.25	EB	21	740937	91.29	79.88	0.000750644	476924	5622	ICM	ICM
JC_1_67	2/10/2021	21PG51-3	E4.5	EB	7	1840834	90.82	78.17	0.00154084	1111730	6164	ICM	ICM
JC_1_113	28/7/2021	21PG37-2	E5.25	EB	1	670933	82.95	72.15	0.00136493	294521	4878	PE	ICM
JC_1_114	28/7/2021	21PG37-2	E5.25	EB	2	754919	86.46	75.3	0.00143912	338402	6044	PE	ICM
JC_1_127	28/7/2021	21PG37-3	E5.25	EB	4	537861	86.34	73.29	0.00650888	245357	4877	PE	ICM
JC_2_121	16/11/2021	21PG49-1	E5.25	EB	6	1230826	92.44	77.23	0.0195376	687803	6115	PE	ICM
JC_2_192	16/11/2021	21PG49-1	E5.25	EB	6	1213904	91.24	75	0.02336	648117	5724	PE	ICM
JC_1_64	2/10/2021	21PG51-3	E4.5	EB	4	1966609	92.2	76.11	0.00541473	1048805	5755	PE	ICM
JC_2_41	27/07/2021	21PG33-1	E5	EB	2	1345297	82.77	74.97	3.70912e-05	377448	3485	polar	TE
JC_2_44	27/07/2021	21PG33-1	E5	EB	6	1263398	87.59	74.63	0.00616724	671289	5275	polar	TE
JC_2_47	27/07/2021	21PG33-1	E5	EB	13	299793	83.32	72.44	0.00171011	144435	4182	polar	TE
JC_2_53	27/07/2021	21PG33-1	E5	EB	19	863936	71.47	64.28	0.000905646	431736	3811	polar	TE
JC_2_54	27/07/2021	21PG33-1	E5	EB	20	900279	87.23	76.13	0.00257545	538546	6203	polar	TE
JC_2_57	27/07/2021	21PG33-1	E5	EB	23	824984	89.25	79.46	0.00102846	398654	5272	polar	TE
JC_2_359	27/7/2021	21PG33-2	E5	EB	1	662723	84.34	74.54	0.000313442	255231	5302	polar	TE
JC_2_361	27/7/2021	21PG33-2	E5	EB	4	413683	63.18	55.21	0.000151924	177720	3591	polar	TE
JC_2_362	27/7/2021	21PG33-2	E5	EB	5	1567640	84.1	75.25	0.000272286	888770	6354	polar	TE
JC_2_363	27/7/2021	21PG33-2	E5	EB	6	1533096	86.21	76.41	7.83528e-05	880632	6838	polar	TE
JC_1_115	28/7/2021	21PG37-2	E5.25	EB	3	629919	80.8	69.06	0.00251311	245115	4963	polar	TE
JC_1_124	28/7/2021	21PG37-3	E5.25	EB	1	715523	83.81	75.51	0.00052162	216633	4492	polar	TE
JC_1_125	28/7/2021	21PG37-3	E5.25	EB	2	689069	87.15	74.62	0.00566811	285104	5631	polar	TE
JC_1_129	28/7/2021	21PG37-3	E5.25	EB	6	797747	86.96	73.34	0.00216568	362011	7163	polar	TE
JC_1_130	28/7/2021	21PG37-3	E5.25	EB	7	1037668	84.64	74.05	0.00249868	405814	5209	polar	TE
JC_1_135	28/7/2021	21PG37-3	E5.25	EB	12	179807	77.46	70.06	0.00126391	52219	3838	polar	TE
JC_1_140	28/7/2021	21PG37-3	E5.25	EB	18	523457	86.63	73.36	0.00505779	235874	5483	polar	TE
JC_2_116	16/11/2021	21PG49-1	E5.25	EB	1	737581	91.36	82.47	0.00115677	329365	5115	polar	TE
JC_2_122	16/11/2021	21PG49-1	E5.25	EB	7	1171890	91.05	80.07	0.00269447	639828	5798	polar	TE
JC_2_127	16/11/2021	21PG49-1	E5.25	EB	12	1322926	90.71	78.3	0.00537549	739281	5964	polar	TE
JC_2_128	16/11/2021	21PG49-1	E5.25	EB	13	1081569	91.53	79.7	0.00531361	667343	6037	polar	TE
JC_2_136	16/11/2021	21PG49-2	E5.25	EB	8	128318	89.26	69.98	0.0152215	67536	6285	polar	TE
JC_2_140	16/11/2021	21PG49-2	E5.25	EB	12	851028	91.59	80.42	0.00266366	499313	5008	polar	TE
JC_1_230	16/11/2021	21PG49-3	E5.25	EB	1	607828	90.92	79.83	0.00151996	342114	6216	polar	TE
JC_1_231	16/11/2021	21PG49-3	E5.25	EB	2	1137046	91.92	81.37	0.00088263	674122	7196	polar	TE
JC_1_233	16/11/2021	21PG49-3	E5.25	EB	4	2371080	91.87	79.84	0.00237471	1496605	7302	polar	TE
JC_1_236	16/11/2021	21PG49-3	E5.25	EB	7	606620	90.84	79.25	0.00155815	373520	5589	polar	TE
JC_1_237	16/11/2021	21PG49-3	E5.25	EB	8	972923	91.34	80.26	0.000874182	559380	6242	polar	TE
JC_1_238	16/11/2021	21PG49-3	E5.25	EB	9	763517	90.5	79.72	0.000843352	367581	6064	polar	TE
JC_1_239	16/11/2021	21PG49-3	E5.25	EB	10	681645	91.32	79.47	0.00197848	424063	5698	polar	TE
JC_1_241	16/11/2021	21PG49-3	E5.25	EB	12	554429	89.92	78.72	0.00146711	306043	5979	polar	TE
JC_1_243	16/11/2021	21PG49-3	E5.25	EB	14	1031411	91.77	79.06	0.00480476	610436	6843	polar	TE
JC_1_244	16/11/2021	21PG49-3	E5.25	EB	15	650446	90.52	72.96	0.0103653	373649	5398	polar	TE
JC_1_245	16/11/2021	21PG49-3	E5.25	EB	16	1567885	91.92	81.01	0.00140189	1002930	7065	polar	TE
JC_1_246	16/11/2021	21PG49-3	E5.25	EB	17	711600	90.77	77.37	0.00661533	356596	5958	polar	TE
JC_1_44	2/10/2021	21PG51-2	E4.5	EB	4	1646393	92.65	80.33	0.00307505	887465	6420	polar	TE
JC_1_46	2/10/2021	21PG51-2	E4.5	EB	6	1194471	92.07	69.65	0.0197659	567643	4471	polar	TE
JC_1_47	2/10/2021	21PG51-2	E4.5	EB	7	810039	91.59	77.78	0.00479401	444513	4371	polar	TE
JC_1_48	2/10/2021	21PG51-2	E4.5	EB	8	1535536	92.65	74.39	0.0100625	854364	6981	polar	TE
JC_1_49	2/10/2021	21PG51-2	E4.5	EB	9	1476277	92.95	80.66	0.00282416	890531	6691	polar	TE
JC_1_51	2/10/2021	21PG51-2	E4.5	EB	11	1099033	91.65	74.94	0.00829058	629148	6171	polar	TE
JC_1_52	2/10/2021	21PG51-2	E4.5	EB	12	1981814	92.66	80.61	0.00347914	1079289	4831	polar	TE
JC_1_53	2/10/2021	21PG51-2	E4.5	EB	13	1555999	91.55	78.74	0.00573843	669521	4731	polar	TE
JC_1_54	2/10/2021	21PG51-2	E4.5	EB	14	2091629	92.71	80.96	0.00372475	1186924	7107	polar	TE
JC_1_55	2/10/2021	21PG51-2	E4.5	EB	15	1782796	92.44	79.99	0.00191293	1007878	5174	polar	TE
JC_1_56	2/10/2021	21PG51-2	E4.5	EB	16	2081172	91.96	78.58	0.00404759	1194292	8161	polar	TE
JC_1_57	2/10/2021	21PG51-2	E4.5	EB	17	994337	91.18	74.77	0.00789153	567951	4624	polar	TE
JC_1_58	2/10/2021	21PG51-2	E4.5	EB	18	1455210	92.59	77.28	0.00674205	833130	6841	polar	TE
JC_1_59	2/10/2021	21PG51-2	E4.5	EB	19	1738838	92.67	80.17	0.00322648	1013488	5827	polar	TE
JC_1_61	2/10/2021	21PG51-2	E4.5	EB	22	1459803	93.02	82.2	0.00119714	881269	4737	polar	TE
JC_1_62	2/10/2021	21PG51-3	E4.5	EB	2	1594238	91.66	80.19	0.00400041	705927	4355	polar	TE
JC_1_70	2/10/2021	21PG51-3	E4.5	EB	10	2650711	92.05	79.43	0.00334387	1673210	6176	polar	TE
JC_1_73	2/10/2021	21PG51-3	E4.5	EB	13	1365175	92.36	76.13	0.00490337	794963	5068	polar	TE
JC_2_98	15/11/2021	21PG55-3	E5.75	LB	5	604062	90.54	69.07	0.0400242	274059	4751	EPI	ICM
JC_2_99	15/11/2021	21PG55-3	E5.75	LB	3	818991	90.04	68.72	0.0485503	380224	5321	EPI	ICM
JC_2_100	15/11/2021	21PG55-3	E5.75	LB	4	490258	90.3	71.69	0.0310139	231348	5119	EPI	ICM
JC_2_101	15/11/2021	21PG55-3	E5.75	LB	5	895464	90.9	69.43	0.0403647	407782	5001	EPI	ICM
JC_2_102	15/11/2021	21PG55-3	E5.75	LB	6	362948	90.45	69.38	0.0449007	169396	4718	EPI	ICM
JC_2_103	15/11/2021	21PG55-3	E5.75	LB	7	1031368	90.72	71.88	0.0295568	500697	4781	EPI	ICM
JC_2_112	15/11/2021	21PG55-3	E5.75	LB	16	553896	88.89	65.99	0.0365638	245024	5641	EPI	ICM
JC_2_114	15/11/2021	21PG55-3	E5.75	LB	18	465753	91.08	75.24	0.017741	238825	5201	EPI	ICM
JC_2_301	31/12/2021	21PG65-1	E6	LB	6	1099657	91.25	70.84	0.0297711	502333	3974	EPI	ICM
JC_2_304	31/12/2021	21PG65-1	E6	LB	9	388706	90.54	67.74	0.0381397	177243	4474	EPI	ICM
JC_1_323	24/1/2022	21PG75-1	E6	LB	11	1437971	92.13	69.17	0.0381628	745123	5938	EPI	ICM
JC_1_88	26/1/2022	21PG76-2	E5.75	LB	14	3039013	92.5	75.36	0.0210953	1505266	7337	EPI	ICM
JC_1_93	26/1/2022	21PG76-2	E5.75	LB	19	2628498	93.14	76.19	0.00467861	896207	4468	EPI	ICM
JC_1_94	26/1/2022	21PG76-2	E5.75	LB	20	3505638	93.03	76.53	0.0132637	1446283	5086	EPI	ICM
JC_1_96	26/1/2022	21PG76-2	E5.75	LB	22	3415009	92.45	74.98	0.0213837	1630117	5760	EPI	ICM
JC_1_254	26/1/2022	21PG76-2	E5.75	LB	23	567082	88.38	73.53	0.0206667	295741	3623	EPI	ICM
JC_2_277	26/1/2022	21PG76-2	E5.75	LB	38	441769	89.82	71.49	0.0318025	254320	5077	EPI	ICM
JC_1_338	3/10/2021	21PG52-2	E5.75	LB	4	1614500	92.53	76.03	0.0200286	913245	5959	mural	TE
JC_1_340	3/10/2021	21PG52-2	E5.75	LB	6	3243041	93.15	74.29	0.0276965	1868031	6257	mural	TE
JC_1_341	3/10/2021	21PG52-2	E5.75	LB	7	3355001	93.03	71.4	0.0307184	1887861	6735	mural	TE
JC_1_342	3/10/2021	21PG52-2	E5.75	LB	8	3404459	92.57	77.42	0.014655	1945481	7970	mural	TE
JC_1_343	3/10/2021	21PG52-2	E5.75	LB	9	2059510	91.67	77.54	0.00829176	1277172	6565	mural	TE
JC_1_344	3/10/2021	21PG52-2	E5.75	LB	10	1446218	91.56	79.26	0.00868562	885832	5658	mural	TE
JC_1_345	3/10/2021	21PG52-2	E5.75	LB	11	1014187	91.64	72.42	0.031247	494448	4884	mural	TE
JC_1_346	3/10/2021	21PG52-2	E5.75	LB	12	1667897	92.41	73.2	0.035493	792326	6432	mural	TE
JC_1_348	3/10/2021	21PG52-2	E5.75	LB	14	1026077	92.25	72.55	0.0295681	505172	6748	mural	TE
JC_1_349	3/10/2021	21PG52-2	E5.75	LB	15	751075	91.25	80.65	0.00323731	493928	4586	mural	TE
JC_1_351	3/10/2021	21PG52-2	E5.75	LB	17	569625	91.31	75.87	0.0198006	321303	4581	mural	TE
JC_1_352	3/10/2021	21PG52-2	E5.75	LB	11	810080	91.56	72.03	0.0338708	390691	4808	mural	TE
JC_1_193	11/10/2021	21PG57-1	E5.5	LB	1	1533833	90.95	75.01	0.00491628	782096	5734	mural	TE
JC_1_195	11/10/2021	21PG57-1	E5.5	LB	3	1567269	91.85	77.97	0.00339751	724059	5773	mural	TE
JC_1_196	11/10/2021	21PG57-1	E5.5	LB	4	985424	91.58	76.69	0.00453948	502921	5978	mural	TE
JC_1_198	11/10/2021	21PG57-1	E5.5	LB	6	1222308	91.38	77.12	0.0036781	588891	6303	mural	TE
JC_1_200	11/10/2021	21PG57-1	E5.5	LB	8	878830	91.29	76.71	0.00294121	505575	5671	mural	TE
JC_1_201	11/10/2021	21PG57-1	E5.5	LB	9	725947	90.83	71.11	0.0124314	343404	5621	mural	TE
JC_1_202	11/10/2021	21PG57-1	E5.5	LB	10	753345	91.48	75.26	0.00596527	382715	5774	mural	TE
JC_1_209	11/10/2021	21PG57-1	E5.5	LB	17	1779768	90.69	80.94	0.00123319	719270	4901	mural	TE
JC_1_210	11/10/2021	21PG57-1	E5.5	LB	18	889254	91.1	77.72	0.00212156	472295	5791	mural	TE
JC_1_288	11/10/2021	21PG57-1	E5.5	LB	1	50040	90.46	75.35	0.00697842	26367	4408	mural	TE
JC_2_296	31/12/2021	21PG65-1	E6	LB	1	693770	87.78	68.74	0.0396264	311484	5800	mural	TE
JC_2_297	31/12/2021	21PG65-1	E6	LB	2	256077	91.54	80.34	0.0071288	133683	4471	mural	TE
JC_2_299	31/12/2021	21PG65-1	E6	LB	4	244810	91.36	74.19	0.0164965	116146	5189	mural	TE
JC_2_300	31/12/2021	21PG65-1	E6	LB	5	68603	90.99	71.65	0.0287742	31278	3305	mural	TE
JC_2_302	31/12/2021	21PG65-1	E6	LB	7	101736	92.68	74.87	0.0206682	46932	3928	mural	TE
JC_2_305	31/12/2021	21PG65-1	E6	LB	11	483215	90.84	73.72	0.0169906	255965	5935	mural	TE
JC_2_306	31/12/2021	21PG65-1	E6	LB	12	748342	91.66	73.91	0.0184048	399624	6266	mural	TE
JC_2_307	31/12/2021	21PG65-1	E6	LB	13	1458789	91.5	71.23	0.0291629	674659	5643	mural	TE
JC_2_308	31/12/2021	21PG65-1	E6	LB	14	587611	92.93	71.2	0.0354855	304772	4750	mural	TE
JC_2_316	31/12/2021	21PG65-2	E6	LB	6	477016	91.25	70.25	0.029048	226040	4678	mural	TE
JC_2_317	31/12/2021	21PG65-2	E6	LB	7	1119451	91.4	70.09	0.028439	497521	5081	mural	TE
JC_2_318	31/12/2021	21PG65-2	E6	LB	8	698938	90.61	66.51	0.0427917	279727	3966	mural	TE
JC_2_319	31/12/2021	21PG65-2	E6	LB	9	1020042	91.8	72.44	0.0264066	538918	4157	mural	TE
JC_2_320	31/12/2021	21PG65-2	E6	LB	10	776288	91.18	71.66	0.036601	345510	4547	mural	TE
JC_2_321	31/12/2021	21PG65-2	E6	LB	11	844288	90.97	72.37	0.0196683	379341	5033	mural	TE
JC_2_322	31/12/2021	21PG65-2	E6	LB	12	975439	91.5	74.3	0.0170676	497258	4025	mural	TE
JC_1_321	24/1/2022	21PG75-1	E6	LB	9	1273861	90.34	78.45	0.00762606	566085	3892	mural	TE
JC_1_322	24/1/2022	21PG75-1	E6	LB	10	1407485	91.85	78.87	0.00588094	836601	6581	mural	TE
JC_1_325	24/1/2022	21PG75-1	E6	LB	13	1502490	92.25	77.64	0.0119345	918009	6522	mural	TE
JC_1_328	24/1/2022	21PG75-1	E6	LB	16	1342443	92.05	66.45	0.0407489	659183	5213	mural	TE
JC_1_330	24/1/2022	21PG75-1	E6	LB	18	2240355	92.43	75.7	0.0170525	1243043	5990	mural	TE
JC_1_331	24/1/2022	21PG75-1	E6	LB	19	2310016	92.78	76.71	0.0160522	1299825	7519	mural	TE
JC_1_332	24/1/2022	21PG75-1	E6	LB	20	2056624	92.16	80.18	0.0102954	1306694	5540	mural	TE
JC_1_333	24/1/2022	21PG75-1	E6	LB	21	1987060	91.75	77.42	0.0155127	1137520	6314	mural	TE
JC_1_334	24/1/2022	21PG75-1	E6	LB	22	938988	91.66	78.5	0.0100986	589188	5598	mural	TE
JC_1_75	26/1/2022	21PG76-1	E5.75	LB	2	1553691	91.91	67.52	0.0387176	625271	5350	mural	TE
JC_2_270	26/1/2022	21PG76-2	E5.75	LB	31	517076	90.73	72.46	0.0304947	286214	6287	mural	TE
JC_2_271	26/1/2022	21PG76-2	E5.75	LB	32	795521	90.43	73.32	0.0426334	275019	4342	mural	TE
JC_1_335	3/10/2021	21PG52-2	E5.75	LB	1	556745	90.35	76.01	0.0138197	266069	3628	PE	ICM
JC_1_336	3/10/2021	21PG52-2	E5.75	LB	2	1306772	92.2	73.75	0.0221562	665864	4552	PE	ICM
JC_1_337	3/10/2021	21PG52-2	E5.75	LB	3	1422281	91.02	72.43	0.0352718	662852	4755	PE	ICM
JC_2_104	15/11/2021	21PG55-3	E5.75	LB	14	928702	90.72	70.86	0.0369168	452070	5029	PE	ICM
JC_2_105	15/11/2021	21PG55-3	E5.75	LB	9	515562	91.91	74.7	0.0232911	277917	6689	PE	ICM
JC_2_109	15/11/2021	21PG55-3	E5.75	LB	13	705516	90.68	72.02	0.0323644	366885	5270	PE	ICM
JC_2_110	15/11/2021	21PG55-3	E5.75	LB	14	1173641	91.3	71.66	0.0344869	583439	5087	PE	ICM
JC_2_111	15/11/2021	21PG55-3	E5.75	LB	15	409615	90.37	70.15	0.0325299	193760	6358	PE	ICM
JC_2_115	15/11/2021	21PG55-3	E5.75	LB	19	790041	90.62	69.48	0.03936	394309	4785	PE	ICM
JC_1_206	11/10/2021	21PG57-1	E5.5	LB	14	569771	90.79	74.02	0.00624299	284479	5480	PE	ICM
JC_2_298	31/12/2021	21PG65-1	E6	LB	3	69683	90.22	71.74	0.0294583	27802	3791	PE	ICM
JC_2_303	31/12/2021	21PG65-1	E6	LB	8	71112	91.26	70.02	0.0391839	35729	3735	PE	ICM
JC_2_309	31/12/2021	21PG65-1	E6	LB	15	1331954	91.39	71.88	0.0311204	656032	4679	PE	ICM
JC_2_310	31/12/2021	21PG65-1	E6	LB	16	1909724	92.54	73.41	0.0324258	918712	5056	PE	ICM
JC_2_311	31/12/2021	21PG65-1	E6	LB	17	946712	91.79	73.84	0.0256306	461791	4599	PE	ICM
JC_2_312	31/12/2021	21PG65-1	E6	LB	18	319055	89.58	72	0.0156269	141103	4469	PE	ICM
JC_2_313	31/12/2021	21PG65-1	E6	LB	20	802450	91.26	69.46	0.0375752	364762	4485	PE	ICM
JC_2_314	31/12/2021	21PG65-2	E6	LB	1	1073644	91.3	71.44	0.041744	439297	4902	PE	ICM
JC_2_315	31/12/2021	21PG65-2	E6	LB	2	910093	87.02	61.73	0.0318817	384797	5374	PE	ICM
JC_1_314	24/1/2022	21PG75-1	E6	LB	2	679850	86.26	72.55	0.0112254	418605	3888	PE	ICM
JC_1_315	24/1/2022	21PG75-1	E6	LB	3	1435800	91.16	75.97	0.0122549	749498	5258	PE	ICM
JC_1_316	24/1/2022	21PG75-1	E6	LB	4	952838	91.49	77.19	0.0071695	529744	4815	PE	ICM
JC_1_319	24/1/2022	21PG75-1	E6	LB	7	783011	88.77	71.08	0.0193654	424985	3555	PE	ICM
JC_1_320	24/1/2022	21PG75-1	E6	LB	8	1506178	92.08	71.83	0.0293727	866552	5171	PE	ICM
JC_1_326	24/1/2022	21PG75-1	E6	LB	14	1560583	91.99	73.91	0.0242669	766434	5755	PE	ICM
JC_1_329	24/1/2022	21PG75-1	E6	LB	17	512680	88.29	69.55	0.0235311	285877	3482	PE	ICM
JC_1_76	26/1/2022	21PG76-1	E5.75	LB	3	1006241	92.23	76.38	0.00756943	532669	6184	PE	ICM
JC_1_80	26/1/2022	21PG76-2	E5.75	LB	6	1545322	92.62	77.76	0.0127086	782699	5775	PE	ICM
JC_1_90	26/1/2022	21PG76-2	E5.75	LB	16	3686061	93.19	75.52	0.0255738	2214570	7016	PE	ICM
JC_2_269	26/1/2022	21PG76-2	E5.75	LB	30	1305444	91.56	71.15	0.0279065	678731	5344	PE	ICM
JC_1_347	3/10/2021	21PG52-2	E5.75	LB	13	326935	82.99	60.97	0.0256481	131394	4192	polar	TE
JC_2_97	15/11/2021	21PG55-3	E5.75	LB	1	993558	89.75	76.87	0.0201215	401063	3607	polar	TE
JC_2_106	15/11/2021	21PG55-3	E5.75	LB	10	540619	91.77	74.16	0.0245875	279939	6812	polar	TE
JC_2_107	15/11/2021	21PG55-3	E5.75	LB	11	607091	91.69	76.52	0.0142076	350799	6954	polar	TE
JC_2_108	15/11/2021	21PG55-3	E5.75	LB	12	878835	91.88	73.2	0.0238435	481850	6961	polar	TE
JC_1_324	24/1/2022	21PG75-1	E6	LB	12	423625	88.54	73.66	0.00930173	235440	3054	polar	TE
JC_1_74	26/1/2022	21PG76-1	E5.75	LB	1	1513800	91.87	80.68	0.00549916	835218	5901	polar	TE
JC_1_89	26/1/2022	21PG76-2	E5.75	LB	15	111548	85.33	71.58	0.00570538	66078	4188	polar	TE
JC_1_255	26/1/2022	21PG76-2	E5.75	LB	24	58368	90.31	73.58	0.0158782	33883	5469	polar	TE
JC_2_330	2/02/2020	20PG3-1	E5.5	MB	18	649532	68.81	56.35	0.0051132	218454	3617	EPI	ICM
JC_2_331	2/02/2020	20PG3-1	E5.5	MB	20	1483395	62.3	47.36	0.0184545	418056	3898	EPI	ICM
JC_2_336	2/02/2020	20PG3-1	E5.5	MB	26	2281057	65.87	47.66	0.0123878	705614	3871	EPI	ICM
JC_2_342	2/02/2020	20PG3-1	E5.5	MB	32	1130458	77.41	48.93	0.038363	367359	4149	EPI	ICM
JC_1_296	6/2/2020	20PG4-1	E5.5	MB	8	1189953	85.09	67.75	0.0162337	605347	6630	EPI	ICM
JC_1_297	6/2/2020	20PG4-1	E5.5	MB	9	901361	80.38	66.84	0.0126388	280090	5630	EPI	ICM
JC_1_269	6/2/2020	20PG4-2	E5.5	MB	14	873626	87.78	71.14	0.0132239	462648	7365	EPI	ICM
JC_1_270	6/2/2020	20PG4-2	E5.5	MB	15	307852	84.16	68.33	0.0148577	152783	6062	EPI	ICM
JC_1_279	6/2/2020	20PG4-2	E5.5	MB	24	636168	79.89	64.75	0.0197191	291849	5014	EPI	ICM
JC_2_349	6/2/2020	20PG4-3	E5.5	MB	5	1789437	82.68	64.07	0.0257257	778988	6011	EPI	ICM
JC_2_287	15/9/2021	21PG45-2	E5.5	MB	14	298331	90.7	67.7	0.0342998	122304	5221	EPI	ICM
JC_2_84	15/11/2021	21PG55-1	E5.75	MB	4	1295978	92.78	76.13	0.0197311	677460	5258	EPI	ICM
JC_2_86	15/11/2021	21PG55-1	E5.75	MB	6	1043005	91.82	75.12	0.0182009	605905	4637	EPI	ICM
JC_2_87	15/11/2021	21PG55-1	E5.75	MB	7	445326	91.02	69.68	0.0468885	235324	3379	EPI	ICM
JC_2_88	15/11/2021	21PG55-1	E5.75	MB	8	599768	90.31	64.58	0.0345996	285870	4281	EPI	ICM
JC_2_93	15/11/2021	21PG55-1	E5.75	MB	13	654198	91.4	69.57	0.0396061	259783	3595	EPI	ICM
JC_2_95	15/11/2021	21PG55-1	E5.75	MB	8	354814	89.98	64.93	0.0308366	171679	4149	EPI	ICM
JC_1_97	15/11/2021	21PG55-2	E5.75	MB	1	929578	91.48	70.66	0.0371981	462927	4748	EPI	ICM
JC_1_98	15/11/2021	21PG55-2	E5.75	MB	2	608815	90.57	73.91	0.0287375	261923	4420	EPI	ICM
JC_1_99	15/11/2021	21PG55-2	E5.75	MB	3	622872	90.03	72.06	0.0383143	248602	4090	EPI	ICM
JC_1_100	15/11/2021	21PG55-2	E5.75	MB	4	475330	91.32	74.37	0.0178125	237249	4754	EPI	ICM
JC_1_101	15/11/2021	21PG55-2	E5.75	MB	5	1060409	92.17	73.21	0.0208882	555578	5386	EPI	ICM
JC_1_102	15/11/2021	21PG55-2	E5.75	MB	6	630550	91.42	74.72	0.0250512	308369	4947	EPI	ICM
JC_1_103	15/11/2021	21PG55-2	E5.75	MB	7	523445	90.52	69.32	0.0390998	239592	4482	EPI	ICM
JC_1_104	15/11/2021	21PG55-2	E5.75	MB	8	652865	87.71	68.82	0.0236038	294783	4929	EPI	ICM
JC_1_106	15/11/2021	21PG55-2	E5.75	MB	10	1035632	92.09	74.91	0.0216956	525084	5738	EPI	ICM
JC_1_107	15/11/2021	21PG55-2	E5.75	MB	12	330487	90.18	68.33	0.0423079	127683	3821	EPI	ICM
JC_1_156	15/11/2021	21PG55-2	E5.75	MB	13	262078	90.41	71.33	0.0375731	96585	3887	EPI	ICM
JC_2_193	11/10/2021	21PG57-2	E5.5	MB	1	750314	90.29	74.44	0.00511156	418463	4718	EPI	ICM
JC_2_194	11/10/2021	21PG57-2	E5.5	MB	2	1045749	91.76	75.34	0.00763186	522153	5730	EPI	ICM
JC_2_200	11/10/2021	21PG57-2	E5.5	MB	8	593053	90.82	76.83	0.00304514	315256	4731	EPI	ICM
JC_2_205	11/10/2021	21PG57-2	E5.5	MB	13	571540	91.06	78.8	0.00169621	294774	5178	EPI	ICM
JC_2_206	11/10/2021	21PG57-2	E5.5	MB	14	747435	91.19	79.73	0.000493946	378584	5306	EPI	ICM
JC_2_210	23/1/2022	21PG75-4	E5.75	MB	2	1052347	90.13	75	0.0143499	418262	4448	EPI	ICM
JC_2_211	23/1/2022	21PG75-4	E5.75	MB	3	875788	90.87	75.02	0.0173041	425968	6167	EPI	ICM
JC_2_214	23/1/2022	21PG75-4	E5.75	MB	6	905159	91.15	75.51	0.0163176	485059	6038	EPI	ICM
JC_2_216	23/1/2022	21PG75-4	E5.75	MB	8	639995	89.69	72.35	0.0157093	337316	5125	EPI	ICM
JC_2_220	23/1/2022	21PG75-4	E5.75	MB	12	342960	90.73	78.86	0.00111985	189311	4260	EPI	ICM
JC_2_221	23/1/2022	21PG75-4	E5.75	MB	13	357058	90.43	77.56	0.003249	200677	4867	EPI	ICM
JC_2_222	23/1/2022	21PG75-4	E5.75	MB	14	803558	90.98	79.73	0.00180041	490445	5050	EPI	ICM
JC_2_223	23/1/2022	21PG75-4	E5.75	MB	15	405786	91.82	81.02	0.000897388	255185	4967	EPI	ICM
JC_2_225	23/1/2022	21PG75-4	E5.75	MB	17	562090	91.41	77.74	0.00444436	320631	4419	EPI	ICM
JC_2_226	23/1/2022	21PG75-4	E5.75	MB	18	840252	90.61	74.32	0.0161365	474452	5026	EPI	ICM
JC_1_261	6/2/2020	20PG4-2	E5.5	MB	5	804439	83.81	67.44	0.0178739	400248	5658	mural	TE
JC_1_262	6/2/2020	20PG4-2	E5.5	MB	6	1027850	81.96	71.35	0.00688374	468350	5721	mural	TE
JC_1_287	6/2/2020	20PG4-2	E5.5	MB	5	915640	84.24	68.63	0.0152555	471502	5392	mural	TE
JC_2_353	6/2/2020	20PG4-3	E5.5	MB	12	832762	80.41	54.16	0.0426317	279510	5727	mural	TE
JC_2_355	6/2/2020	20PG4-3	E5.5	MB	14	2581751	79.5	68.88	0.0050175	1187443	5542	mural	TE
JC_2_356	6/2/2020	20PG4-3	E5.5	MB	16	901151	87.3	70.66	0.021782	469791	5725	mural	TE
JC_2_357	6/2/2020	20PG4-3	E5.5	MB	17	1325485	86.6	68.9	0.0220216	584926	6517	mural	TE
JC_2_281	15/9/2021	21PG45-2	E5.5	MB	6	217626	91.24	70.87	0.0200803	100148	5463	mural	TE
JC_2_198	11/10/2021	21PG57-2	E5.5	MB	6	843862	91.67	74.51	0.00644131	453790	4981	mural	TE
JC_1_258	6/2/2020	20PG4-2	E5.5	MB	2	1157090	81.8	65.92	0.0257485	448841	5567	PE	ICM
JC_1_267	6/2/2020	20PG4-2	E5.5	MB	12	1028747	81.52	67.16	0.0187096	447417	5343	PE	ICM
JC_1_268	6/2/2020	20PG4-2	E5.5	MB	13	729628	85.69	72.53	0.00714757	389783	6259	PE	ICM
JC_1_273	6/2/2020	20PG4-2	E5.5	MB	18	1026560	86.46	67.98	0.0241236	517005	7013	PE	ICM
JC_1_274	6/2/2020	20PG4-2	E5.5	MB	19	855631	85.39	70.3	0.0107154	381788	6819	PE	ICM
JC_1_276	6/2/2020	20PG4-2	E5.5	MB	21	748602	86.25	72.8	0.00983992	403560	6703	PE	ICM
JC_1_277	6/2/2020	20PG4-2	E5.5	MB	18	721871	86.71	68.64	0.0220217	371134	7002	PE	ICM
JC_1_278	6/2/2020	20PG4-2	E5.5	MB	23	700672	85.81	70.45	0.0212988	374293	5825	PE	ICM
JC_1_282	6/2/2020	20PG4-2	E5.5	MB	27	946002	81.63	66.62	0.0170111	461641	6940	PE	ICM
JC_1_283	6/2/2020	20PG4-2	E5.5	MB	28	681934	84.37	68.4	0.0256098	320502	5947	PE	ICM
JC_2_351	6/2/2020	20PG4-3	E5.5	MB	8	257322	87.11	66.94	0.0277076	130181	6811	PE	ICM
JC_2_290	24/7/2021	21PG35-1	E5.25	MB	2	1372906	74.14	59.3	0.00713365	540817	5013	PE	ICM
JC_2_295	24/7/2021	21PG35-1	E5.25	MB	15	792236	64.74	54.89	0.00577778	209077	3306	PE	ICM
JC_2_82	15/11/2021	21PG55-1	E5.75	MB	2	760857	91.77	72.88	0.0277008	384069	4799	PE	ICM
JC_2_83	15/11/2021	21PG55-1	E5.75	MB	3	1425299	92.2	74.65	0.0219212	740378	5467	PE	ICM
JC_2_195	11/10/2021	21PG57-2	E5.5	MB	3	1063803	91.24	74.96	0.00665545	557889	5954	PE	ICM
JC_2_196	11/10/2021	21PG57-2	E5.5	MB	4	554560	91.1	76.66	0.00439566	323501	4470	PE	ICM
JC_2_203	11/10/2021	21PG57-2	E5.5	MB	11	1149988	91.8	79.35	0.00146172	633499	6380	PE	ICM
JC_2_209	23/1/2022	21PG75-4	E5.75	MB	1	802518	90.79	76.72	0.00681035	441387	5001	PE	ICM
JC_2_212	23/1/2022	21PG75-4	E5.75	MB	4	632118	90.86	73.4	0.0205375	328764	5060	PE	ICM
JC_2_213	23/1/2022	21PG75-4	E5.75	MB	5	883419	90.38	72.65	0.0226347	451651	4933	PE	ICM
JC_2_215	23/1/2022	21PG75-4	E5.75	MB	7	730812	89.99	75.6	0.00941379	411099	6588	PE	ICM
JC_2_217	23/1/2022	21PG75-4	E5.75	MB	9	692484	91.94	76.59	0.0188691	345910	5999	PE	ICM
JC_2_219	23/1/2022	21PG75-4	E5.75	MB	11	784809	91.91	81.55	0.00232093	468778	5483	PE	ICM
JC_2_323	2/02/2020	20PG3-1	E5.5	MB	5	1210256	68.61	50.94	0.0146679	503549	3740	polar	TE
JC_2_339	2/02/2020	20PG3-1	E5.5	MB	29	1122657	74.47	50.05	0.0200219	442615	4971	polar	TE
JC_2_340	2/02/2020	20PG3-1	E5.5	MB	30	933256	72.03	42.69	0.0264341	296171	4462	polar	TE
JC_1_290	6/2/2020	20PG4-1	E5.5	MB	2	1143850	89.17	75.85	0.00547147	672214	6605	polar	TE
JC_1_291	6/2/2020	20PG4-1	E5.5	MB	3	1331092	91	75.87	0.00737988	817628	8367	polar	TE
JC_1_292	6/2/2020	20PG4-1	E5.5	MB	4	1216455	90.11	75.61	0.00978757	694861	8027	polar	TE
JC_1_293	6/2/2020	20PG4-1	E5.5	MB	5	1268141	86.6	72.96	0.0101114	714043	7566	polar	TE
JC_1_294	6/2/2020	20PG4-1	E5.5	MB	6	1983217	81.13	68.69	0.00969152	908629	6409	polar	TE
JC_1_295	6/2/2020	20PG4-1	E5.5	MB	7	1024878	75.61	62.19	0.0127157	521717	4851	polar	TE
JC_1_298	6/2/2020	20PG4-1	E5.5	MB	10	838698	76.69	63.92	0.0078697	441694	5326	polar	TE
JC_1_299	6/2/2020	20PG4-1	E5.5	MB	11	549709	84.99	70.29	0.0101674	300274	6254	polar	TE
JC_1_300	6/2/2020	20PG4-1	E5.5	MB	12	675282	88.45	71.1	0.0138706	346199	7370	polar	TE
JC_1_301	6/2/2020	20PG4-1	E5.5	MB	13	886675	70.22	51.94	0.0214363	356824	4701	polar	TE
JC_1_302	6/2/2020	20PG4-1	E5.5	MB	14	937741	83.04	64.17	0.0211892	416296	5902	polar	TE
JC_1_304	6/2/2020	20PG4-1	E5.5	MB	16	1093318	76.3	64.31	0.00959615	468000	5254	polar	TE
JC_1_305	6/2/2020	20PG4-1	E5.5	MB	17	692337	57.8	49.18	0.00803222	219242	3094	polar	TE
JC_1_306	6/2/2020	20PG4-1	E5.5	MB	18	516147	64.77	56.31	0.0116411	133579	3225	polar	TE
JC_1_307	6/2/2020	20PG4-1	E5.5	MB	19	611495	69.11	56.9	0.0126948	258532	4002	polar	TE
JC_1_309	6/2/2020	20PG4-1	E5.5	MB	21	1092268	69.9	61.15	0.00866746	257515	3550	polar	TE
JC_1_311	6/2/2020	20PG4-1	E5.5	MB	23	228064	71.87	58.06	0.0118642	98110	3301	polar	TE
JC_1_257	6/2/2020	20PG4-2	E5.5	MB	1	270563	34.25	27.26	0.0143487	61190	3496	polar	TE
JC_1_259	6/2/2020	20PG4-2	E5.5	MB	3	662925	80.95	69.59	0.00609769	274694	4924	polar	TE
JC_1_260	6/2/2020	20PG4-2	E5.5	MB	4	389918	76.04	57.72	0.0399065	105221	4337	polar	TE
JC_1_263	6/2/2020	20PG4-2	E5.5	MB	8	241221	60.6	51.56	0.00594425	100265	3824	polar	TE
JC_1_264	6/2/2020	20PG4-2	E5.5	MB	9	946342	72.09	62.48	0.0034863	444311	5032	polar	TE
JC_1_265	6/2/2020	20PG4-2	E5.5	MB	10	1254698	82.84	70.58	0.00644723	543024	5220	polar	TE
JC_1_266	6/2/2020	20PG4-2	E5.5	MB	11	677053	76.06	61.87	0.0125504	312021	4170	polar	TE
JC_1_271	6/2/2020	20PG4-2	E5.5	MB	16	356138	56.96	45.82	0.0186844	130483	3551	polar	TE
JC_1_272	6/2/2020	20PG4-2	E5.5	MB	17	750453	74.76	64.58	0.00362937	394283	5039	polar	TE
JC_1_275	6/2/2020	20PG4-2	E5.5	MB	20	410767	79.19	66.18	0.0103622	158847	5199	polar	TE
JC_1_280	6/2/2020	20PG4-2	E5.5	MB	25	252842	64.4	50.65	0.0167885	104238	3668	polar	TE
JC_1_281	6/2/2020	20PG4-2	E5.5	MB	10	860764	82.98	70.68	0.00627084	370764	5309	polar	TE
JC_1_284	6/2/2020	20PG4-2	E5.5	MB	29	821590	82.23	69.59	0.00889845	398047	5895	polar	TE
JC_1_285	6/2/2020	20PG4-2	E5.5	MB	30	1175352	87.56	72.93	0.00738145	558833	5959	polar	TE
JC_1_286	6/2/2020	20PG4-2	E5.5	MB	31	905938	84.77	71.77	0.0149172	403828	6242	polar	TE
JC_2_346	6/2/2020	20PG4-3	E5.5	MB	2	920183	87.34	71.49	0.0127307	455590	5521	polar	TE
JC_2_347	6/2/2020	20PG4-3	E5.5	MB	3	1554149	84.47	67.59	0.0191862	732975	6405	polar	TE
JC_2_348	6/2/2020	20PG4-3	E5.5	MB	4	426117	75.2	63.97	0.00432477	201398	4271	polar	TE
JC_2_350	6/2/2020	20PG4-3	E5.5	MB	7	2083563	66.55	56.95	0.00517938	984288	4525	polar	TE
JC_2_352	6/2/2020	20PG4-3	E5.5	MB	9	495003	86.77	75.93	0.000601936	272454	6787	polar	TE
JC_2_354	6/2/2020	20PG4-3	E5.5	MB	13	1699043	87.97	67.94	0.0169506	848821	7576	polar	TE
JC_2_358	6/2/2020	20PG4-3	E5.5	MB	18	399224	77.54	57.12	0.0429345	194203	3913	polar	TE
JC_2_289	24/7/2021	21PG35-1	E5.25	MB	1	1095961	65.86	51.74	0.00594929	442238	3561	polar	TE
JC_2_291	24/7/2021	21PG35-1	E5.25	MB	5	1728841	56.27	43.89	0.0115935	485874	4371	polar	TE
JC_2_85	15/11/2021	21PG55-1	E5.75	MB	5	1249499	92.31	73.55	0.0217856	695323	4321	polar	TE
JC_2_89	15/11/2021	21PG55-1	E5.75	MB	9	1172112	92.46	77.16	0.0190968	641731	4900	polar	TE
JC_2_90	15/11/2021	21PG55-1	E5.75	MB	10	486570	91.75	70.06	0.0337168	235906	3842	polar	TE
JC_2_91	15/11/2021	21PG55-1	E5.75	MB	11	1431739	92.11	73.84	0.0245397	717653	4546	polar	TE
JC_2_94	15/11/2021	21PG55-1	E5.75	MB	5	1057126	92.19	73.6	0.0221205	587418	4095	polar	TE
JC_2_96	15/11/2021	21PG55-1	E5.75	MB	11	607461	91.6	73.06	0.0266036	297704	4313	polar	TE
JC_1_105	15/11/2021	21PG55-2	E5.75	MB	9	733127	90.76	76.1	0.0128682	354596	5015	polar	TE
JC_1_108	15/11/2021	21PG55-2	E5.75	MB	14	576780	90.2	76.97	0.00961453	325445	3826	polar	TE
JC_1_151	15/11/2021	21PG55-2	E5.75	MB	11	16761	89.24	74.46	0.0148699	8877	3641	polar	TE
JC_2_199	11/10/2021	21PG57-2	E5.5	MB	7	473522	90.52	72.26	0.00859966	247219	4121	polar	TE
JC_2_202	11/10/2021	21PG57-2	E5.5	MB	10	986077	92.1	81.67	0.0011253	542080	5042	polar	TE
JC_2_207	11/10/2021	21PG57-2	E5.5	MB	15	965826	91.65	80.76	0.00110355	433146	5738	polar	TE
JC_2_208	11/10/2021	21PG57-2	E5.5	MB	16	608698	90.52	72.95	0.0073307	324935	5043	polar	TE
JC_2_218	23/1/2022	21PG75-4	E5.75	MB	10	488425	90.32	71.06	0.0232765	249866	4367	polar	TE
JC_2_227	23/1/2022	21PG75-4	E5.75	MB	19	260417	81.74	65.52	0.0190594	134422	3159	polar	TE
