# Supplementary material for: The guinea pig serves as an alternative model to study human preimplantation development
Source: Nat Cell Biol. 2025 Apr 4;27(4):696–710. doi: 10.1038/s41556-025-01642-9 (PMC11991919; doi:10.1038/s41556-025-01642-9)
Supplement: Supplementary file 5 — Transcription factors related to the EPI and TE trajectories. P values were calculated by a two-sided test and adjusted using the ‘Holm’ method. [file 41556_2025_1642_MOESM5_ESM.xlsx]

## Sheet: sup table 3
Supplementary Table 3: Transcription factors related to the EPI and TE trajectories
Gene	GeneName	exp_ncells	r.sq	dev.expl	peaktime	valleytime	pvalue	padjust	traj
ENSCPOG00000000246:IRF5	IRF5	69	0.102332	0.109391	0.00192607	14.0968	4.26284e-07	0.000318008	EPI_traj
ENSCPOG00000000780:ZNF574	ZNF574	129	0.221487	0.239447	0.00192607	20.8758	0	0	EPI_traj
ENSCPOG00000001156:CXXC5	CXXC5	144	0.0881524	0.092209	0.00192607	20.8758	5.58775e-07	0.000414611	EPI_traj
ENSCPOG00000002034:PHF20	PHF20	242	0.0773492	0.0872791	0.00192607	8.70518	1.63274e-05	0.0116251	EPI_traj
ENSCPOG00000002375:HBP1	HBP1	242	0.164471	0.181932	0.00192607	20.8758	0	0	EPI_traj
ENSCPOG00000002835:NR1H2	NR1H2	181	0.0591602	0.063101	0.00192607	20.8758	3.15089e-05	0.0221507	EPI_traj
ENSCPOG00000003122:MLXIP	MLXIP	79	0.0641845	0.0683935	0.00192607	20.8758	1.66062e-05	0.011807	EPI_traj
ENSCPOG00000003171:ZBTB44	ZBTB44	166	0.0759198	0.0906868	0.00192607	4.07947	6.53285e-05	0.0452727	EPI_traj
ENSCPOG00000003172:VSX2	VSX2	43	0.234648	0.254859	0.00192607	1.64858	0	0	EPI_traj
ENSCPOG00000003200:RBSN	RBSN	107	0.0739055	0.0779919	0.00192607	20.8758	4.03776e-06	0.0029193	EPI_traj
ENSCPOG00000003532:ZNF710	ZNF710	120	0.14818	0.166566	0.00192607	20.8758	0	0	EPI_traj
ENSCPOG00000003591:TSHZ3	TSHZ3	115	0.149487	0.159555	0.00192607	17.2795	0	0	EPI_traj
ENSCPOG00000003957:USF1	USF1	226	0.203876	0.224555	0.00192607	20.8758	0	0	EPI_traj
ENSCPOG00000005888:ZNF532	ZNF532	179	0.139907	0.159934	0.00192607	14.0968	0	0	EPI_traj
ENSCPOG00000006211:SNAPC4	SNAPC4	66	0.141336	0.158604	0.00192607	20.8758	0	0	EPI_traj
ENSCPOG00000006280:L3MBTL3	L3MBTL3	146	0.284408	0.301491	0.00192607	2.65792	0	0	EPI_traj
ENSCPOG00000007245:PAX6	PAX6	7	0.0960713	0.126124	0.00192607	0.408272	6.69531e-05	0.0463315	EPI_traj
ENSCPOG00000007301:SPIC	SPIC	194	0.339301	0.358934	0.00192607	20.17	0	0	EPI_traj
ENSCPOG00000008571:ZNF592	ZNF592	146	0.102912	0.120123	0.00192607	20.8758	3.95449e-06	0.00286305	EPI_traj
ENSCPOG00000008595:GATA3	GATA3	225	0.0859314	0.0899857	0.00192607	20.8758	7.48062e-07	0.000554314	EPI_traj
ENSCPOG00000008775:NR5A2	NR5A2	201	0.149475	0.166511	0.00192607	3.68743	0	0	EPI_traj
ENSCPOG00000009216:AHCTF1	AHCTF1	231	0.10984	0.129993	0.00192607	13.9545	3.77218e-06	0.00273483	EPI_traj
ENSCPOG00000010165:KLF8	KLF8	146	0.0803563	0.0846963	0.00192607	20.8758	1.82362e-06	0.00133489	EPI_traj
ENSCPOG00000010291:ZNF296	ZNF296	143	0.0808794	0.0975823	0.00192607	20.8758	5.77149e-05	0.0402273	EPI_traj
ENSCPOG00000010845:E2F4	E2F4	167	0.0791718	0.0837606	0.00192607	20.8758	2.38121e-06	0.00174067	EPI_traj
ENSCPOG00000010980:ELK4	ELK4	60	0.094953	0.11166	0.00192607	3.26971	8.91802e-06	0.00639422	EPI_traj
ENSCPOG00000011105:KLF10	KLF10	183	0.0868264	0.0911258	0.00192607	20.8758	7.49666e-07	0.000554753	EPI_traj
ENSCPOG00000011146:NFYA	NFYA	171	0.102073	0.119819	0.00192607	13.9545	4.31437e-06	0.00311498	EPI_traj
ENSCPOG00000011329:YBX3	YBX3	248	0.611695	0.620541	0.00192607	20.8758	0	0	EPI_traj
ENSCPOG00000013002:RLF	RLF	259	0.0967445	0.102931	0.00192607	16.8165	5.26471e-07	0.000391168	EPI_traj
ENSCPOG00000013167:THAP12	THAP12	114	0.132744	0.15264	0.00192607	20.8758	0	0	EPI_traj
ENSCPOG00000013236:ARHGAP35	ARHGAP35	69	0.0886824	0.101404	0.00192607	18.6061	5.73564e-06	0.00412966	EPI_traj
ENSCPOG00000013700:ZBTB10	ZBTB10	210	0.235873	0.257447	0.00192607	20.8758	0	0	EPI_traj
ENSCPOG00000014036:SPEN	SPEN	174	0.0815543	0.0928691	0.00192607	20.8758	1.34541e-05	0.00960625	EPI_traj
ENSCPOG00000014042:ZBTB17	ZBTB17	147	0.0558291	0.0599225	0.00192607	20.8758	5.52963e-05	0.0385968	EPI_traj
ENSCPOG00000014380:RREB1	RREB1	157	0.144454	0.161213	0.00192607	14.0968	0	0	EPI_traj
ENSCPOG00000019305:HSF1	HSF1	218	0.0749283	0.0864048	0.00192607	20.8758	3.70749e-05	0.0259525	EPI_traj
ENSCPOG00000020155:ATMIN	ATMIN	67	0.0570958	0.0620777	0.00192607	20.8758	6.04821e-05	0.0420956	EPI_traj
ENSCPOG00000020250:CXXC1	CXXC1	123	0.0648857	0.0704437	0.00192607	20.8758	2.29894e-05	0.0162305	EPI_traj
ENSCPOG00000020382:HIC1	HIC1	14	0.119786	0.148749	0.00192607	3.68743	3.73884e-06	0.0027144	EPI_traj
ENSCPOG00000022385:PRDM4	PRDM4	266	0.133414	0.157764	0.00192607	20.0272	4.84683e-07	0.000360604	EPI_traj
ENSCPOG00000024717:GSC	GSC	86	0.214922	0.235363	0.00192607	20.8758	0	0	EPI_traj
ENSCPOG00000026126:GATA6	GATA6	189	0.109299	0.114428	0.00192607	20.8758	0	0	EPI_traj
ENSCPOG00000026663:SNAI1	SNAI1	127	0.322388	0.333382	0.00192607	20.8758	0	0	EPI_traj
ENSCPOG00000027176:PRDM14	PRDM14	218	0.154836	0.17298	0.00192607	3.05372	0	0	EPI_traj
ENSCPOG00000027399:ZNF217	ZNF217	119	0.102863	0.119558	0.00192607	20.8758	3.10653e-06	0.00226156	EPI_traj
ENSCPOG00000027434:KLF4	KLF4	207	0.201462	0.213186	0.00192607	20.8758	0	0	EPI_traj
ENSCPOG00000030887:CSRNP1	CSRNP1	52	0.20521	0.225861	0.00192607	1.84107	0	0	EPI_traj
ENSCPOG00000031062:HMGA1	HMGA1	143	0.108248	0.128495	0.00192607	20.8758	3.21053e-06	0.00233406	EPI_traj
ENSCPOG00000031187:ZZZ3	ZZZ3	211	0.0642325	0.0681843	0.00192607	20.8758	1.46204e-05	0.0104244	EPI_traj
ENSCPOG00000031222:KLF9	KLF9	29	0.146664	0.174634	0.00192607	5.3284	0	0	EPI_traj
ENSCPOG00000031392:ZNF462	ZNF462	219	0.251323	0.270622	0.00192607	5.552	0	0	EPI_traj
ENSCPOG00000032821:ZNF445	ZNF445	181	0.195611	0.21634	0.00192607	20.8758	0	0	EPI_traj
ENSCPOG00000033475:ZNF131	ZNF131	230	0.142104	0.15783	0.00192607	20.8758	0	0	EPI_traj
ENSCPOG00000033652:PURB	PURB	133	0.0706586	0.078557	0.00192607	20.8758	1.95475e-05	0.0138787	EPI_traj
ENSCPOG00000034218:ZNF740	ZNF740	91	0.0982704	0.112958	0.00192607	3.68743	4.60568e-06	0.00332069	EPI_traj
ENSCPOG00000034474:ZNF526	ZNF526	88	0.0875545	0.0963928	0.00192607	20.8758	2.60251e-06	0.00189723	EPI_traj
ENSCPOG00000035222:FOXJ2	FOXJ2	94	0.119458	0.128952	0.00192607	20.8758	0	0	EPI_traj
ENSCPOG00000036099:ESRRG	ESRRG	178	0.17004	0.189172	0.00192607	20.8758	0	0	EPI_traj
ENSCPOG00000036656:MEF2D	MEF2D	128	0.0986419	0.109918	0.00192607	20.8758	1.13134e-06	0.000832663	EPI_traj
ENSCPOG00000037379:ZNF706	ZNF706	223	0.06099	0.0654619	0.00192607	20.8758	2.94131e-05	0.0207068	EPI_traj
ENSCPOG00000038299:THAP1	THAP1	99	0.124401	0.130695	0.00192607	20.8758	0	0	EPI_traj
ENSCPOG00000038507:ZBTB43	ZBTB43	188	0.128934	0.143675	0.00192607	3.68743	0	0	EPI_traj
ENSCPOG00000039251:PITX1	PITX1	85	0.37434	0.39124	0.00192607	13.9545	0	0	EPI_traj
ENSCPOG00000039633:OVOL2	OVOL2	44	0.157016	0.180431	0.00192607	5.97771	0	0	EPI_traj
ENSCPOG00000039902:POU3F1	POU3F1	84	0.125304	0.142575	0.00192607	20.8758	0	0	EPI_traj
ENSCPOG00000040000:DLX2	DLX2	37	0.174701	0.189898	0.00192607	4.29026	0	0	EPI_traj
ENSCPOG00000040135:DLX1	DLX1	51	0.124338	0.134224	0.00192607	20.8758	0	0	EPI_traj
TH_ENSG00000214336:FOXI3	NA	127	0.220693	0.226628	0.00192607	20.8758	0	0	EPI_traj
ENSCPOG00000004958:ZNF598	ZNF598	109	0.131921	0.159819	0.191697	20.8758	9.62148e-07	0.000711027	EPI_traj
ENSCPOG00000013705:TOPORS	TOPORS	209	0.20406	0.230236	0.228083	1.24323	0	0	EPI_traj
ENSCPOG00000011592:GLYR1	GLYR1	249	0.126714	0.154567	0.246448	20.8758	1.49287e-06	0.00109427	EPI_traj
ENSCPOG00000036166:VDR	VDR	27	0.140218	0.168724	0.293777	1.25029	0	0	EPI_traj
ENSCPOG00000005784:TET2	TET2	269	0.305844	0.31548	0.834679	20.8758	0	0	EPI_traj
ENSCPOG00000023253:TFAP2C	TFAP2C	269	0.0897909	0.105397	2.23817	16.8165	1.05851e-05	0.00756833	EPI_traj
ENSCPOG00000004079:FOXN3	FOXN3	240	0.0748845	0.0885569	3.12527	20.8758	6.70436e-05	0.0463315	EPI_traj
ENSCPOG00000004391:CIC	CIC	120	0.0671796	0.0741094	7.36689	20.8758	3.19958e-05	0.022461	EPI_traj
ENSCPOG00000013199:SREBF2	SREBF2	166	0.0822726	0.0931274	8.91136	0.00192607	9.18612e-06	0.00657726	EPI_traj
ENSCPOG00000022807:ELF3	ELF3	232	0.228172	0.249369	8.91136	0.00192607	0	0	EPI_traj
ENSCPOG00000011523:TFCP2L1	TFCP2L1	183	0.121986	0.14362	13.9545	0.00192607	9.79193e-07	0.000722645	EPI_traj
ENSCPOG00000033284:FOS	FOS	158	0.0770599	0.0876025	13.9545	20.8758	1.97282e-05	0.0139873	EPI_traj
ENSCPOG00000004014:BHLHE40	BHLHE40	108	0.0744885	0.0867192	14.0968	20.8758	4.17246e-05	0.0291655	EPI_traj
ENSCPOG00000005267:TCF4	TCF4	176	0.130606	0.137389	14.0968	0.00192607	0	0	EPI_traj
ENSCPOG00000006564:SALL1	SALL1	62	0.11902	0.139762	14.0968	20.128	1.05953e-06	0.000780872	EPI_traj
ENSCPOG00000022485:ATF4	ATF4	267	0.118412	0.132567	14.0968	3.05372	0	0	EPI_traj
ENSCPOG00000025190:ESRRB	ESRRB	247	0.0844251	0.0982733	14.0968	20.8758	2.07713e-05	0.0147061	EPI_traj
ENSCPOG00000032217:ZNF527	ZNF527	21	0.105024	0.125399	14.0968	5.3284	6.2399e-06	0.00448025	EPI_traj
ENSCPOG00000032411:RUNX1	RUNX1	158	0.190002	0.202283	14.0968	0.00192607	0	0	EPI_traj
ENSCPOG00000037261:REPIN1	REPIN1	28	0.091696	0.114712	14.0968	5.552	6.46812e-05	0.0448888	EPI_traj
TH_ENSG00000171425:ZNF581	NA	7	0.201729	0.22486	14.0968	5.76874	0	0	EPI_traj
ENSCPOG00000001234:HNF1B	HNF1B	36	0.100376	0.126058	16.5356	20.8758	2.1278e-05	0.0150436	EPI_traj
ENSCPOG00000006404:BAZ2A	BAZ2A	255	0.0858258	0.101921	16.5356	20.8758	2.49277e-05	0.0175741	EPI_traj
ENSCPOG00000007276:CDX2	CDX2	101	0.140122	0.150749	16.8165	0.00192607	0	0	EPI_traj
ENSCPOG00000014492:TCF7L1	TCF7L1	163	0.218832	0.23824	19.2577	0.26531	0	0	EPI_traj
ENSCPOG00000009306:TET1	TET1	266	0.144043	0.169011	19.9756	0.00192607	0	0	EPI_traj
ENSCPOG00000036514:ZNF793	ZNF793	194	0.192098	0.215468	20.037	8.91136	0	0	EPI_traj
ENSCPOG00000007041:RBPJ	RBPJ	251	0.202633	0.225303	20.3266	0.00192607	0	0	EPI_traj
ENSCPOG00000001544:XPA	XPA	60	0.0898178	0.0978843	20.8758	0.00192607	1.3874e-06	0.00101974	EPI_traj
ENSCPOG00000001782:ZSCAN29	ZSCAN29	103	0.145624	0.167377	20.8758	1.24323	0	0	EPI_traj
ENSCPOG00000008077:NCOA3	NCOA3	248	0.108437	0.127588	20.8758	2.24741	2.59106e-06	0.00189147	EPI_traj
ENSCPOG00000008888:	NANOG	269	0.343475	0.360507	20.8758	0.00192607	0	0	EPI_traj
ENSCPOG00000011472:CCDC17	CCDC17	198	0.133449	0.152625	20.8758	14.0968	0	0	EPI_traj
ENSCPOG00000012369:TFEC	TFEC	20	0.233734	0.257664	20.8758	19.8615	0	0	EPI_traj
ENSCPOG00000012407:HMGN3	HMGN3	179	0.116194	0.12827	20.8758	0.00192607	0	0	EPI_traj
ENSCPOG00000012771:ZBTB25	ZBTB25	133	0.0729157	0.0859638	20.8758	14.0968	6.25253e-05	0.043455	EPI_traj
ENSCPOG00000015351:ZSCAN21	ZSCAN21	269	0.153949	0.169787	20.8758	14.0968	0	0	EPI_traj
ENSCPOG00000019926:	SOX4	199	0.251974	0.273756	20.8758	0.00192607	0	0	EPI_traj
ENSCPOG00000021417:HEY2	HEY2	8	0.17052	0.196817	20.8758	19.8615	0	0	EPI_traj
ENSCPOG00000026146:IRF3	IRF3	188	0.136692	0.162219	20.8758	5.552	4.8209e-07	0.000359157	EPI_traj
ENSCPOG00000033764:CGGBP1	CGGBP1	264	0.0941091	0.0982124	20.8758	0.00192607	2.77618e-07	0.000207381	EPI_traj
ENSCPOG00000034377:PRMT3	PRMT3	209	0.1188	0.14109	20.8758	3.12527	1.47463e-06	0.00108238	EPI_traj
TH_ENSG00000196381:ZNF781	NA	191	0.175047	0.198493	20.8758	5.552	0	0	EPI_traj
TH_ENSG00000198551:ZNF627	NA	52	0.115097	0.141536	20.8758	3.05372	5.99478e-06	0.00431025	EPI_traj
ENSCPOG00000000246:IRF5	IRF5	63	0.0970437	0.113465	0.0219457	13.3496	1.46481e-06	0.00107371	TE_traj
ENSCPOG00000000780:ZNF574	ZNF574	155	0.121337	0.135285	0.0219457	4.39575	0	0	TE_traj
ENSCPOG00000001156:CXXC5	CXXC5	169	0.0664402	0.0701042	0.0219457	20.9546	2.60354e-06	0.00187976	TE_traj
ENSCPOG00000002034:PHF20	PHF20	267	0.186903	0.199987	0.0219457	14.8535	0	0	TE_traj
ENSCPOG00000002375:HBP1	HBP1	289	0.128195	0.146884	0.0219457	14.8902	0	0	TE_traj
ENSCPOG00000002491:ZNF451	ZNF451	238	0.0835034	0.0988978	0.0219457	20.9546	6.77236e-06	0.0048016	TE_traj
ENSCPOG00000002780:DMTF1	DMTF1	172	0.0699967	0.0829082	0.0219457	16.8376	3.36142e-05	0.0229921	TE_traj
ENSCPOG00000003109:ZNF143	ZNF143	173	0.0814587	0.0984955	0.0219457	15.5956	1.4693e-05	0.0102116	TE_traj
ENSCPOG00000003171:ZBTB44	ZBTB44	195	0.0912207	0.102519	0.0219457	5.96858	1.15452e-06	0.000850882	TE_traj
ENSCPOG00000003172:VSX2	VSX2	40	0.243797	0.26468	0.0219457	2.22624	0	0	TE_traj
ENSCPOG00000003487:MTERF3	MTERF3	198	0.0656688	0.0766324	0.0219457	20.9546	3.09121e-05	0.0211748	TE_traj
ENSCPOG00000003532:ZNF710	ZNF710	136	0.148036	0.165183	0.0219457	19.3784	0	0	TE_traj
ENSCPOG00000003591:TSHZ3	TSHZ3	108	0.20845	0.217088	0.0219457	20.9546	0	0	TE_traj
ENSCPOG00000003957:USF1	USF1	264	0.222342	0.240931	0.0219457	20.9546	0	0	TE_traj
ENSCPOG00000004637:ATF2	ATF2	162	0.117942	0.140426	0.0219457	20.9546	0	0	TE_traj
ENSCPOG00000004958:ZNF598	ZNF598	133	0.0791953	0.0952444	0.0219457	4.0791	1.59849e-05	0.0110615	TE_traj
ENSCPOG00000005888:ZNF532	ZNF532	188	0.139015	0.157115	0.0219457	20.9546	0	0	TE_traj
ENSCPOG00000006211:SNAPC4	SNAPC4	72	0.108376	0.127379	0.0219457	17.2141	8.17988e-07	0.000606947	TE_traj
ENSCPOG00000006280:L3MBTL3	L3MBTL3	161	0.318001	0.333745	0.0219457	15.0983	0	0	TE_traj
ENSCPOG00000007245:PAX6	PAX6	7	0.0958473	0.121442	0.0219457	0.555109	1.04369e-05	0.00731625	TE_traj
ENSCPOG00000007301:SPIC	SPIC	169	0.528202	0.538186	0.0219457	20.9546	0	0	TE_traj
ENSCPOG00000008775:NR5A2	NR5A2	187	0.339801	0.354063	0.0219457	20.9546	0	0	TE_traj
ENSCPOG00000010165:KLF8	KLF8	148	0.134731	0.140194	0.0219457	20.9546	0	0	TE_traj
ENSCPOG00000010291:ZNF296	ZNF296	156	0.109516	0.125481	0.0219457	20.9546	0	0	TE_traj
ENSCPOG00000010845:E2F4	E2F4	178	0.0821718	0.0858835	0.0219457	20.9546	0	0	TE_traj
ENSCPOG00000011146:NFYA	NFYA	202	0.0735531	0.0919302	0.0219457	17.2141	6.04968e-05	0.0410168	TE_traj
ENSCPOG00000011329:YBX3	YBX3	287	0.560888	0.569911	0.0219457	20.9546	0	0	TE_traj
ENSCPOG00000011592:GLYR1	GLYR1	290	0.126457	0.14498	0.0219457	15.5956	0	0	TE_traj
ENSCPOG00000013002:RLF	RLF	302	0.203017	0.207997	0.0219457	20.9546	0	0	TE_traj
ENSCPOG00000013167:THAP12	THAP12	137	0.111927	0.131719	0.0219457	8.79306	7.74161e-07	0.000575201	TE_traj
ENSCPOG00000013705:TOPORS	TOPORS	245	0.159411	0.177875	0.0219457	20.9546	0	0	TE_traj
ENSCPOG00000014380:RREB1	RREB1	200	0.095895	0.114919	0.0219457	17.2141	2.91701e-06	0.00209441	TE_traj
ENSCPOG00000015351:ZSCAN21	ZSCAN21	314	0.291361	0.306699	0.0219457	20.9546	0	0	TE_traj
ENSCPOG00000019305:HSF1	HSF1	254	0.138748	0.160048	0.0219457	20.9546	0	0	TE_traj
ENSCPOG00000020155:ATMIN	ATMIN	82	0.0609083	0.0668704	0.0219457	20.9546	1.42559e-05	0.00993637	TE_traj
ENSCPOG00000020263:MYCN	MYCN	84	0.0716631	0.0755349	0.0219457	20.9546	1.27983e-06	0.000940674	TE_traj
ENSCPOG00000021221:ZBTB45	ZBTB45	74	0.0896322	0.106773	0.0219457	16.6841	4.55963e-06	0.00325102	TE_traj
ENSCPOG00000021314:SMAD3	SMAD3	51	0.091064	0.105723	0.0219457	20.9546	2.10421e-06	0.00152766	TE_traj
ENSCPOG00000022385:PRDM4	PRDM4	306	0.123202	0.142845	0.0219457	9.09186	0	0	TE_traj
ENSCPOG00000024717:GSC	GSC	92	0.224462	0.245682	0.0219457	20.3267	0	0	TE_traj
ENSCPOG00000026126:GATA6	GATA6	224	0.134161	0.158432	0.0219457	20.7821	0	0	TE_traj
ENSCPOG00000026360:ZNF518B	ZNF518B	120	0.0623554	0.0662616	0.0219457	20.9546	4.84074e-06	0.00344177	TE_traj
ENSCPOG00000026663:SNAI1	SNAI1	161	0.249784	0.260808	0.0219457	5.75572	0	0	TE_traj
ENSCPOG00000027176:PRDM14	PRDM14	231	0.287244	0.304361	0.0219457	20.9546	0	0	TE_traj
ENSCPOG00000027434:KLF4	KLF4	234	0.232774	0.243219	0.0219457	20.9546	0	0	TE_traj
ENSCPOG00000030471:KLF3	KLF3	186	0.0909948	0.106521	0.0219457	20.9546	2.32019e-06	0.00167981	TE_traj
ENSCPOG00000031222:KLF9	KLF9	30	0.117755	0.142554	0.0219457	20.9546	8.66687e-07	0.000642215	TE_traj
ENSCPOG00000031392:ZNF462	ZNF462	221	0.359596	0.376952	0.0219457	20.9546	0	0	TE_traj
ENSCPOG00000032310:ZFP90	ZFP90	41	0.053839	0.0592357	0.0219457	16.2605	4.28355e-05	0.0291281	TE_traj
ENSCPOG00000032821:ZNF445	ZNF445	213	0.155689	0.178274	0.0219457	20.9546	0	0	TE_traj
ENSCPOG00000033284:FOS	FOS	162	0.104386	0.108216	0.0219457	20.9546	0	0	TE_traj
ENSCPOG00000033475:ZNF131	ZNF131	271	0.192771	0.211656	0.0219457	18.9205	0	0	TE_traj
ENSCPOG00000034038:RFX7	RFX7	50	0.0746611	0.0809576	0.0219457	13.6845	2.17723e-06	0.00157849	TE_traj
ENSCPOG00000034229:SNAPC2	SNAPC2	164	0.0890746	0.107771	0.0219457	20.9546	7.10512e-06	0.00501622	TE_traj
ENSCPOG00000034377:PRMT3	PRMT3	233	0.088154	0.111508	0.0219457	12.1321	2.06466e-05	0.0142255	TE_traj
ENSCPOG00000035033:LCOR	LCOR	192	0.0917971	0.0965538	0.0219457	20.9546	0	0	TE_traj
ENSCPOG00000035222:FOXJ2	FOXJ2	101	0.116506	0.127655	0.0219457	18.2013	0	0	TE_traj
ENSCPOG00000036099:ESRRG	ESRRG	179	0.303529	0.318124	0.0219457	20.9546	0	0	TE_traj
ENSCPOG00000036656:MEF2D	MEF2D	158	0.112189	0.123053	0.0219457	15.5956	0	0	TE_traj
ENSCPOG00000038299:THAP1	THAP1	133	0.0745067	0.0809286	0.0219457	11.9299	3.02233e-06	0.00216399	TE_traj
ENSCPOG00000038507:ZBTB43	ZBTB43	198	0.190657	0.207117	0.0219457	20.9546	0	0	TE_traj
ENSCPOG00000038949:TGIF2	TGIF2	290	0.216665	0.231894	0.0219457	20.9546	0	0	TE_traj
ENSCPOG00000039251:PITX1	PITX1	97	0.392984	0.409837	0.0219457	20.9546	0	0	TE_traj
ENSCPOG00000039633:OVOL2	OVOL2	43	0.132933	0.156955	0.0219457	16.2605	0	0	TE_traj
ENSCPOG00000039902:POU3F1	POU3F1	91	0.122078	0.139617	0.0219457	20.9546	0	0	TE_traj
ENSCPOG00000039966:TBP	TBP	201	0.145543	0.153618	0.0219457	13.4131	0	0	TE_traj
ENSCPOG00000040000:DLX2	DLX2	41	0.194863	0.210213	0.0219457	5.22813	0	0	TE_traj
ENSCPOG00000040135:DLX1	DLX1	51	0.138678	0.149084	0.0219457	16.3617	0	0	TE_traj
TH_ENSG00000214336:FOXI3	NA	145	0.246084	0.25056	0.0219457	20.9546	0	0	TE_traj
ENSCPOG00000014252:TP53	TP53	275	0.100861	0.122291	0.0496913	20.9546	2.04034e-06	0.00148333	TE_traj
ENSCPOG00000006832:MBD2	MBD2	60	0.0853467	0.110175	0.248395	2.22624	3.08066e-05	0.0211334	TE_traj
ENSCPOG00000001016:THAP11	THAP11	228	0.0922317	0.116942	0.373566	20.9546	1.18419e-05	0.00828934	TE_traj
ENSCPOG00000005784:TET2	TET2	316	0.334657	0.35167	1.23457	20.9546	0	0	TE_traj
ENSCPOG00000025190:ESRRB	ESRRB	285	0.102622	0.124387	1.74483	20.9546	1.79188e-06	0.00130807	TE_traj
ENSCPOG00000025010:	POU5F1	273	0.185252	0.198158	2.22624	20.9546	0	0	TE_traj
ENSCPOG00000001013:CENPT	CENPT	203	0.0656006	0.0775916	2.85582	15.5956	4.24634e-05	0.0289176	TE_traj
ENSCPOG00000008888:	NANOG	316	0.37312	0.387294	4.08196	20.9546	0	0	TE_traj
ENSCPOG00000030627:THAP9	THAP9	236	0.126484	0.145683	4.39575	20.9546	0	0	TE_traj
TH_ENSG00000181449:SOX2	NA	131	0.0849801	0.097867	4.39575	20.9546	2.61019e-06	0.00188195	TE_traj
ENSCPOG00000015345:MGA	MGA	286	0.101481	0.121703	5.22813	20.9546	2.39332e-06	0.00173037	TE_traj
ENSCPOG00000031261:NFE2L2	NFE2L2	262	0.0748991	0.0843496	6.8016	20.9546	5.84398e-06	0.00414923	TE_traj
ENSCPOG00000032411:RUNX1	RUNX1	148	0.112383	0.134653	8.66664	20.9546	1.04383e-06	0.000771388	TE_traj
ENSCPOG00000004071:GTF2I	GTF2I	306	0.0994006	0.122267	9.34196	20.9546	4.39273e-06	0.00313641	TE_traj
ENSCPOG00000023050:KCMF1	KCMF1	254	0.0847704	0.0947337	10.4278	20.9546	1.53822e-06	0.00112444	TE_traj
ENSCPOG00000033966:ZFY	ZFY	265	0.16547	0.182358	10.4278	20.9546	0	0	TE_traj
ENSCPOG00000030887:CSRNP1	CSRNP1	69	0.167786	0.188822	10.4978	2.22624	0	0	TE_traj
ENSCPOG00000033764:CGGBP1	CGGBP1	306	0.0650301	0.0717853	10.8086	20.9546	2.2731e-05	0.0156389	TE_traj
ENSCPOG00000019926:	SOX4	223	0.0952762	0.103292	11.6562	0.0219457	0	0	TE_traj
ENSCPOG00000005267:TCF4	TCF4	197	0.151991	0.158574	11.7781	0.0219457	0	0	TE_traj
ENSCPOG00000011523:TFCP2L1	TFCP2L1	241	0.183678	0.200576	11.7838	0.0219457	0	0	TE_traj
ENSCPOG00000012425:NFAT5	NFAT5	278	0.0741575	0.0865114	11.9582	3.7876	1.50467e-05	0.0104424	TE_traj
ENSCPOG00000008413:NME2	NME2	316	0.0879455	0.11237	12.031	20.9546	2.02072e-05	0.013943	TE_traj
ENSCPOG00000034687:JAZF1	JAZF1	181	0.0744982	0.0907265	12.2613	0.0219457	3.58047e-05	0.0244546	TE_traj
ENSCPOG00000007375:E2F7	E2F7	285	0.130168	0.139533	12.3666	20.9546	0	0	TE_traj
ENSCPOG00000014492:TCF7L1	TCF7L1	225	0.411124	0.419921	12.3666	0.0219457	0	0	TE_traj
ENSCPOG00000034947:ATF3	ATF3	234	0.0771363	0.0840204	15.5956	0.0219457	1.40383e-06	0.00103041	TE_traj
ENSCPOG00000007939:STAT3	STAT3	212	0.0892772	0.101248	16.2605	4.39575	1.94271e-06	0.00141429	TE_traj
ENSCPOG00000009306:TET1	TET1	310	0.137765	0.157921	17.4026	20.9546	0	0	TE_traj
ENSCPOG00000006596:POU1F1	POU1F1	10	0.119003	0.14187	18.1662	20.3267	7.14294e-07	0.000531435	TE_traj
ENSCPOG00000035977:ZNF146	ZNF146	265	0.0798418	0.0982805	18.1662	20.9546	3.58334e-05	0.0244546	TE_traj
ENSCPOG00000001234:HNF1B	HNF1B	64	0.0965663	0.119595	20.0495	13.9377	6.99673e-06	0.00494669	TE_traj
ENSCPOG00000000121:TFAP2A	TFAP2A	124	0.627469	0.636809	20.9546	4.71302	0	0	TE_traj
ENSCPOG00000000168:RXRA	RXRA	92	0.502061	0.511299	20.9546	0.0219457	0	0	TE_traj
ENSCPOG00000000560:TSC22D1	TSC22D1	284	0.0571617	0.0607843	20.9546	0.0219457	1.04088e-05	0.00730696	TE_traj
ENSCPOG00000001134:HIC2	HIC2	316	0.27972	0.298041	20.9546	1.57689	0	0	TE_traj
ENSCPOG00000001544:XPA	XPA	83	0.0556201	0.0593364	20.9546	0.0219457	1.44742e-05	0.010074	TE_traj
ENSCPOG00000001800:E2F1	E2F1	110	0.156461	0.169742	20.9546	5.02415	0	0	TE_traj
ENSCPOG00000001822:KAT7	KAT7	220	0.0929038	0.110532	20.9546	14.262	2.68747e-06	0.00193498	TE_traj
ENSCPOG00000002043:PPARG	PPARG	141	0.709143	0.715763	20.9546	11.6562	0	0	TE_traj
ENSCPOG00000004079:FOXN3	FOXN3	305	0.276492	0.290357	20.9546	0.0219457	0	0	TE_traj
ENSCPOG00000004090:BCL6	BCL6	34	0.107018	0.126445	20.9546	17.7844	1.08455e-06	0.000800395	TE_traj
ENSCPOG00000004381:EOMES	EOMES	81	0.41991	0.434862	20.9546	9.34196	0	0	TE_traj
ENSCPOG00000004530:PBX3	PBX3	158	0.0893505	0.111473	20.9546	17.2141	1.21784e-05	0.00851271	TE_traj
ENSCPOG00000004771:FOXO4	FOXO4	78	0.0788452	0.0891834	20.9546	0.0219457	4.82865e-06	0.003438	TE_traj
ENSCPOG00000005599:CBX2	CBX2	66	0.332136	0.349546	20.9546	3.59047	0	0	TE_traj
ENSCPOG00000005630:GRHL2	GRHL2	145	0.09249	0.109498	20.9546	5.22813	2.69871e-06	0.00194037	TE_traj
ENSCPOG00000007276:CDX2	CDX2	195	0.474948	0.487865	20.9546	3.59047	0	0	TE_traj
ENSCPOG00000007381:ZNF76	ZNF76	37	0.101583	0.123005	20.9546	4.0791	1.9027e-06	0.00138707	TE_traj
ENSCPOG00000007440:AEBP2	AEBP2	316	0.0868033	0.0981003	20.9546	15.0983	3.00554e-06	0.00215497	TE_traj
ENSCPOG00000008027:TFEB	TFEB	93	0.178546	0.199746	20.9546	3.36169	0	0	TE_traj
ENSCPOG00000008346:NR4A3	NR4A3	38	0.266059	0.280889	20.9546	17.2141	0	0	TE_traj
ENSCPOG00000008595:GATA3	GATA3	301	0.190197	0.208812	20.9546	3.98326	0	0	TE_traj
ENSCPOG00000009153:TCF12	TCF12	259	0.168336	0.181126	20.9546	3.27006	0	0	TE_traj
ENSCPOG00000009802:GATA2	GATA2	50	0.221829	0.227947	20.9546	6.34959	0	0	TE_traj
ENSCPOG00000010320:MBNL2	MBNL2	58	0.0635721	0.0672347	20.9546	0.0219457	3.46042e-06	0.0024742	TE_traj
ENSCPOG00000011820:ARID3A	ARID3A	100	0.161044	0.166753	20.9546	4.08196	0	0	TE_traj
ENSCPOG00000012011:PAX8	PAX8	43	0.0597934	0.0637047	20.9546	0.0219457	7.71258e-06	0.00543737	TE_traj
ENSCPOG00000012341:GPBP1	GPBP1	299	0.0886872	0.110922	20.9546	14.262	1.27659e-05	0.00891059	TE_traj
ENSCPOG00000012407:HMGN3	HMGN3	213	0.0754455	0.0898455	20.9546	0.767559	1.52938e-05	0.0105986	TE_traj
ENSCPOG00000012593:ELF5	ELF5	119	0.718496	0.725412	20.9546	4.08196	0	0	TE_traj
ENSCPOG00000012871:DDIT3	DDIT3	242	0.164455	0.184613	20.9546	4.39575	0	0	TE_traj
ENSCPOG00000012941:STAT6	STAT6	52	0.435394	0.450394	20.9546	11.1773	0	0	TE_traj
ENSCPOG00000013199:SREBF2	SREBF2	220	0.224165	0.235989	20.9546	3.7876	0	0	TE_traj
ENSCPOG00000013700:ZBTB10	ZBTB10	278	0.499413	0.511413	20.9546	4.71302	0	0	TE_traj
ENSCPOG00000013766:E2F8	E2F8	95	0.177119	0.196534	20.9546	12.031	0	0	TE_traj
ENSCPOG00000014064:PRDM1	PRDM1	40	0.11652	0.132028	20.9546	16.9393	0	0	TE_traj
ENSCPOG00000014242:EPAS1	EPAS1	69	0.18773	0.19635	20.9546	0.0219457	0	0	TE_traj
ENSCPOG00000019557:DNMT1	DNMT1	210	0.0994279	0.116018	20.9546	17.2141	1.5259e-06	0.00111696	TE_traj
ENSCPOG00000022256:FOXO6	FOXO6	38	0.068642	0.0772694	20.9546	0.0219457	1.02992e-05	0.00725063	TE_traj
ENSCPOG00000022485:ATF4	ATF4	313	0.230393	0.25148	20.9546	3.38196	0	0	TE_traj
ENSCPOG00000022492:MXD4	MXD4	69	0.111042	0.133227	20.9546	2.22624	1.18015e-06	0.000868588	TE_traj
ENSCPOG00000022607:AHDC1	AHDC1	80	0.076215	0.0951617	20.9546	8.63098	5.95272e-05	0.040419	TE_traj
ENSCPOG00000022807:ELF3	ELF3	274	0.374842	0.390322	20.9546	0.0219457	0	0	TE_traj
ENSCPOG00000023095:SP1	SP1	278	0.204755	0.223627	20.9546	13.4614	0	0	TE_traj
ENSCPOG00000023253:TFAP2C	TFAP2C	316	0.333179	0.350051	20.9546	14.8902	0	0	TE_traj
ENSCPOG00000025567:GMEB2	GMEB2	79	0.0829788	0.104273	20.9546	3.98326	2.537e-05	0.0174292	TE_traj
ENSCPOG00000026146:IRF3	IRF3	236	0.0807635	0.0851585	20.9546	0.0219457	4.88674e-07	0.000364551	TE_traj
ENSCPOG00000027154:LHX1	LHX1	60	0.140231	0.146491	20.9546	7.94499	0	0	TE_traj
ENSCPOG00000027284:PCGF2	PCGF2	54	0.09001	0.0952241	20.9546	0.0219457	0	0	TE_traj
ENSCPOG00000027399:ZNF217	ZNF217	159	0.15235	0.175139	20.9546	17.2141	0	0	TE_traj
ENSCPOG00000030601:OVOL1	OVOL1	307	0.536971	0.545712	20.9546	4.71302	0	0	TE_traj
ENSCPOG00000030670:MXD1	MXD1	299	0.250647	0.268573	20.9546	0.0219457	0	0	TE_traj
ENSCPOG00000031579:SNAI3	SNAI3	31	0.192715	0.211581	20.9546	17.2141	0	0	TE_traj
ENSCPOG00000032204:GMEB1	GMEB1	251	0.0868846	0.105635	20.9546	2.22624	1.03032e-05	0.00725063	TE_traj
ENSCPOG00000032247:KLF6	KLF6	232	0.231364	0.23613	20.9546	0.0219457	0	0	TE_traj
ENSCPOG00000032275:ZNF655	ZNF655	249	0.134377	0.15034	20.9546	3.7876	0	0	TE_traj
ENSCPOG00000032303:ETV3	ETV3	205	0.151215	0.172471	20.9546	3.59047	0	0	TE_traj
ENSCPOG00000034464:NR2F2	NR2F2	121	0.606152	0.6161	20.9546	4.08196	0	0	TE_traj
ENSCPOG00000034825:IRX3	IRX3	157	0.554544	0.56637	20.9546	1.94807	0	0	TE_traj
ENSCPOG00000035275:ASCL2	ASCL2	273	0.360105	0.37149	20.9546	3.98326	0	0	TE_traj
ENSCPOG00000035384:ZBTB18	ZBTB18	161	0.143303	0.157545	20.9546	15.5956	0	0	TE_traj
ENSCPOG00000036035:ZBED6	ZBED6	103	0.149226	0.168916	20.9546	16.8376	0	0	TE_traj
ENSCPOG00000037379:ZNF706	ZNF706	280	0.0890601	0.112188	20.9546	3.98326	1.88395e-05	0.0130181	TE_traj
ENSCPOG00000037507:JDP2	JDP2	60	0.0836628	0.0986734	20.9546	16.7354	6.91474e-06	0.00489564	TE_traj
ENSCPOG00000038382:FOXK2	FOXK2	176	0.0795989	0.0856581	20.9546	6.34959	8.76886e-07	0.000648896	TE_traj
ENSCPOG00000038848:MAX	MAX	297	0.2493	0.26943	20.9546	1.84541	0	0	TE_traj
ENSCPOG00000039459:MAFG	MAFG	214	0.284821	0.302168	20.9546	2.85582	0	0	TE_traj
TH_ENSG00000221869:CEBPD	NA	77	0.086507	0.0925952	20.9546	1.74483	6.06697e-07	0.000451989	TE_traj
