# Supplementary material for: The guinea pig serves as an alternative model to study human preimplantation development
Source: Nat Cell Biol. 2025 Apr 4;27(4):696–710. doi: 10.1038/s41556-025-01642-9 (PMC11991919; doi:10.1038/s41556-025-01642-9)
Supplement: Supplementary file 6 — Differentially expressed genes and GSEA results from EPI versus TE and EPI versus PE in guinea pig, human and mouse. P values of DEGs were calculated by a two-sided Wilcoxon test and adjusted using the ‘Bonferroni’ method. P values of GSEA were calculated by a one-sided ‘Kolmogorov–Smirnov’ test. [file 41556_2025_1642_MOESM6_ESM.xlsx]

## Sheet: Sheet1
Supplementary Table 4: Differentially expressed genes and GSEA results from EPI vs TE and EPI vs PE in guinea pig, human and mouse
supt4.Human.EPI_TE_PE.DEG	DEGs from EPI vs TE and EPI vs PE in human
supt4.Gpig.EPI_TE_PE.DEG	DEGs from EPI vs TE and EPI vs PE in guinea pig
supt4.Mouse.EPI_TE_PE.DEG	DEGs from EPI vs TE and EPI vs PE in mouse
supt4.Human.EPI_TE_PE.GSEA	GSEA from EPI vs TE and EPI vs PE in human
supt4.Gpig.EPI_TE_PE.GSEA	GSEA from EPI vs TE and EPI vs PE in guinea pig
supt4.Mouse.EPI_TE_PE.GSEA	GSEA from EPI vs TE and EPI vs PE in mouse

## Sheet: supt4.Human.EPI_TE_PE.DEG
Gene	p_val	avg_log2FC	pct.1	pct.2	p_val_adj	comparison	species
APOBEC3C	2.95325e-61	0.520869	0.962	0.205	8.51186e-57	EPI_vs_TE	human
ST6GALNAC3	7.11131e-61	0.290391	0.835	0.118	2.04962e-56	EPI_vs_TE	human
CXCL12	9.42024e-61	0.390453	0.835	0.13	2.7151e-56	EPI_vs_TE	human
MAN1C1	1.2e-60	0.961167	1	0.287	3.45865e-56	EPI_vs_TE	human
FGF4	1.45173e-60	0.841541	0.924	0.195	4.18419e-56	EPI_vs_TE	human
ITGAM	7.09377e-60	0.402637	0.924	0.172	2.04457e-55	EPI_vs_TE	human
CAMKV	1.97068e-59	0.278485	0.823	0.117	5.67989e-55	EPI_vs_TE	human
VENTX	2.26476e-59	1.02669	1	0.309	6.52749e-55	EPI_vs_TE	human
ETV1	5.66418e-59	0.390634	0.911	0.188	1.63253e-54	EPI_vs_TE	human
BTLA	9.25267e-59	0.284831	0.797	0.113	2.6668e-54	EPI_vs_TE	human
UTF1	9.68512e-59	0.418265	0.949	0.199	2.79145e-54	EPI_vs_TE	human
PRDM14	9.67785e-58	1.13628	0.987	0.303	2.78935e-53	EPI_vs_TE	human
CCR8	1.76853e-57	0.412603	0.747	0.092	5.09725e-53	EPI_vs_TE	human
CD200	1.93247e-57	0.332679	0.861	0.156	5.56976e-53	EPI_vs_TE	human
ARGFX	3.61263e-57	1.0857	1	0.304	1.04123e-52	EPI_vs_TE	human
MEG8	1.52091e-56	0.436699	0.899	0.193	4.38358e-52	EPI_vs_TE	human
PSORS1C2	4.15991e-56	0.41161	0.911	0.196	1.19897e-51	EPI_vs_TE	human
NGEF	5.09331e-56	0.296442	0.861	0.152	1.468e-51	EPI_vs_TE	human
LNCPRESS1	6.88323e-56	0.57352	0.987	0.307	1.98389e-51	EPI_vs_TE	human
CDHR1	3.97278e-55	0.821903	0.962	0.27	1.14503e-50	EPI_vs_TE	human
KLF17	7.96486e-55	0.868216	0.886	0.205	2.29563e-50	EPI_vs_TE	human
ANKRD45	4.59919e-54	0.255513	0.823	0.14	1.32558e-49	EPI_vs_TE	human
SLC16A9	4.9531e-54	0.556181	0.937	0.241	1.42758e-49	EPI_vs_TE	human
FBP1	6.13865e-54	0.956573	0.962	0.284	1.76928e-49	EPI_vs_TE	human
MEG3	8.82586e-54	1.72037	0.975	0.32	2.54379e-49	EPI_vs_TE	human
NANOG	1.63463e-53	1.09941	1	0.439	4.71132e-49	EPI_vs_TE	human
BEND4	4.48905e-53	0.305431	0.785	0.127	1.29383e-48	EPI_vs_TE	human
FAM124A	4.734e-53	0.372571	0.873	0.179	1.36443e-48	EPI_vs_TE	human
ZNF462	7.20182e-53	0.338586	0.873	0.183	2.07571e-48	EPI_vs_TE	human
ADA2	1.48499e-52	0.250888	0.81	0.136	4.28003e-48	EPI_vs_TE	human
DND1	1.66876e-52	0.784992	0.987	0.322	4.8097e-48	EPI_vs_TE	human
SLC25A12	2.53764e-52	0.396768	0.962	0.251	7.31398e-48	EPI_vs_TE	human
MAP4K1	4.70838e-52	0.465218	0.975	0.315	1.35705e-47	EPI_vs_TE	human
RUNX1T1	4.89125e-52	0.393913	0.949	0.273	1.40976e-47	EPI_vs_TE	human
IL6R	9.85489e-51	1.47683	1	0.469	2.84038e-46	EPI_vs_TE	human
UNC5B	1.36091e-50	0.868206	0.987	0.341	3.92241e-46	EPI_vs_TE	human
SLC47A1	1.41939e-50	0.477806	0.937	0.237	4.09097e-46	EPI_vs_TE	human
SOX2	2.2357e-50	0.527065	0.949	0.276	6.44374e-46	EPI_vs_TE	human
GPRC5B	3.41637e-50	1.5295	0.987	0.403	9.84667e-46	EPI_vs_TE	human
GPR176	5.14836e-50	0.538421	0.949	0.268	1.48386e-45	EPI_vs_TE	human
CDA	8.2021e-50	0.534308	0.937	0.266	2.36401e-45	EPI_vs_TE	human
SPRY2	2.00609e-49	0.588655	0.987	0.325	5.78196e-45	EPI_vs_TE	human
CEACAM6	2.79847e-49	0.550258	0.81	0.157	8.06576e-45	EPI_vs_TE	human
MIAT	3.32218e-49	0.367286	0.823	0.165	9.57519e-45	EPI_vs_TE	human
LRP4	7.59436e-49	0.840172	0.975	0.395	2.18885e-44	EPI_vs_TE	human
PRUNE2	1.27688e-48	0.615978	0.911	0.271	3.68022e-44	EPI_vs_TE	human
C19orf85	3.31532e-48	0.528257	0.684	0.098	9.55541e-44	EPI_vs_TE	human
ETV4	3.40129e-47	1.39691	1	0.55	9.80319e-43	EPI_vs_TE	human
IFI16	5.77669e-47	1.17917	0.975	0.381	1.66496e-42	EPI_vs_TE	human
GDF3	6.72224e-47	2.78071	1	0.589	1.93748e-42	EPI_vs_TE	human
CNR2	7.48667e-47	0.509044	0.835	0.199	2.15781e-42	EPI_vs_TE	human
TGFB3	1.36878e-46	0.388248	0.899	0.251	3.94511e-42	EPI_vs_TE	human
LINC02452	1.72699e-46	0.608066	0.747	0.136	4.97752e-42	EPI_vs_TE	human
KIF5A	5.49847e-46	0.295123	0.937	0.274	1.58477e-41	EPI_vs_TE	human
GYPC	6.85016e-46	0.497721	0.759	0.143	1.97435e-41	EPI_vs_TE	human
POU5F1	7.67864e-46	1.59159	1	0.934	2.21314e-41	EPI_vs_TE	human
CASP8	7.71405e-46	0.492943	0.987	0.4	2.22334e-41	EPI_vs_TE	human
CFLAR	8.32349e-46	1.31222	1	0.732	2.399e-41	EPI_vs_TE	human
MT1X	8.90374e-46	1.6139	1	0.57	2.56624e-41	EPI_vs_TE	human
PMEPA1	2.99938e-45	0.297525	0.671	0.101	8.6448e-41	EPI_vs_TE	human
LINC01108	3.03017e-45	0.701145	0.949	0.315	8.73356e-41	EPI_vs_TE	human
DPPA5	4.24056e-45	2.93375	1	0.714	1.22221e-40	EPI_vs_TE	human
TDGF1	1.46366e-44	1.80761	1	0.636	4.21856e-40	EPI_vs_TE	human
KLF7	2.10667e-44	0.259428	0.823	0.19	6.07183e-40	EPI_vs_TE	human
ACOT11	2.59129e-44	0.522312	0.949	0.351	7.46862e-40	EPI_vs_TE	human
FOXD3-AS1	3.79613e-44	0.312853	0.911	0.3	1.09412e-39	EPI_vs_TE	human
PIM2	8.07628e-44	2.05765	1	0.928	2.32775e-39	EPI_vs_TE	human
ENSG00000254339	2.89541e-43	0.602778	0.911	0.338	8.34515e-39	EPI_vs_TE	human
LINC01224	3.08486e-43	0.446432	0.987	0.427	8.89118e-39	EPI_vs_TE	human
MUC4	3.24785e-43	0.49177	0.835	0.208	9.36095e-39	EPI_vs_TE	human
CAPN5	3.54704e-43	0.655262	1	0.452	1.02233e-38	EPI_vs_TE	human
CGNL1	4.15159e-43	0.319282	0.848	0.219	1.19657e-38	EPI_vs_TE	human
IFITM1	4.17622e-43	2.76942	1	0.916	1.20367e-38	EPI_vs_TE	human
ZC3HAV1	1.11758e-42	1.12185	1	0.716	3.22108e-38	EPI_vs_TE	human
UACA	1.23106e-42	1.96332	1	0.912	3.54816e-38	EPI_vs_TE	human
SEPTIN6	1.3828e-42	0.370001	0.823	0.196	3.9855e-38	EPI_vs_TE	human
RASD1	1.68484e-42	0.54011	0.924	0.315	4.85604e-38	EPI_vs_TE	human
ACE	2.19025e-42	0.359088	0.937	0.296	6.31274e-38	EPI_vs_TE	human
VCAN	2.40592e-42	0.843078	0.949	0.382	6.93434e-38	EPI_vs_TE	human
WNT3	3.58599e-42	0.610475	0.911	0.307	1.03355e-37	EPI_vs_TE	human
SPARC	7.62674e-42	1.66138	1	0.938	2.19818e-37	EPI_vs_TE	human
NODAL	1.2901e-41	1.82721	0.911	0.372	3.71833e-37	EPI_vs_TE	human
ATP8B2	1.5462e-41	0.549698	0.937	0.364	4.45645e-37	EPI_vs_TE	human
DEPTOR	1.65305e-41	0.752337	1	0.593	4.76441e-37	EPI_vs_TE	human
RRAD	3.94868e-41	0.781119	0.962	0.442	1.13809e-36	EPI_vs_TE	human
GPX2	4.76802e-41	2.2903	1	0.641	1.37424e-36	EPI_vs_TE	human
FAM162B	5.06963e-41	0.270137	0.81	0.195	1.46117e-36	EPI_vs_TE	human
CBFA2T2	8.15524e-41	1.05345	1	0.892	2.3505e-36	EPI_vs_TE	human
SUSD2	8.73572e-41	2.06225	1	0.86	2.51781e-36	EPI_vs_TE	human
CD9	9.09486e-41	1.53681	1	0.968	2.62132e-36	EPI_vs_TE	human
GPR160	1.19368e-40	0.95231	1	0.785	3.44041e-36	EPI_vs_TE	human
PXDN	1.87572e-40	0.692523	0.835	0.25	5.40621e-36	EPI_vs_TE	human
SH3PXD2A	2.01013e-40	0.381552	0.949	0.371	5.79361e-36	EPI_vs_TE	human
VASH2	2.24591e-40	0.427951	0.861	0.273	6.47315e-36	EPI_vs_TE	human
MT1G	3.65091e-40	0.945035	0.899	0.315	1.05227e-35	EPI_vs_TE	human
ATG3	5.00315e-40	1.35857	1	0.997	1.44201e-35	EPI_vs_TE	human
PCED1B	6.99956e-40	0.301943	0.937	0.342	2.01741e-35	EPI_vs_TE	human
SAT1	7.92966e-40	2.32718	1	0.782	2.28549e-35	EPI_vs_TE	human
MSH6	1.6634e-39	1.33932	1	0.99	4.79425e-35	EPI_vs_TE	human
MRS2	1.82293e-39	1.1247	1	0.993	5.25404e-35	EPI_vs_TE	human
PMAIP1	1.91901e-39	0.961938	1	0.547	5.53097e-35	EPI_vs_TE	human
DPPA2	3.55336e-39	1.31869	0.987	0.82	1.02415e-34	EPI_vs_TE	human
PRICKLE1	3.67343e-39	0.353747	0.81	0.212	1.05876e-34	EPI_vs_TE	human
PYGB	4.71479e-39	1.78049	1	0.958	1.3589e-34	EPI_vs_TE	human
ATP12A	6.336e-39	0.518308	0.785	0.201	1.82616e-34	EPI_vs_TE	human
PLA2G4F	6.81919e-39	0.440673	0.949	0.354	1.96543e-34	EPI_vs_TE	human
ASH2L	8.2037e-39	1.04379	1	0.964	2.36447e-34	EPI_vs_TE	human
MTCL1	9.03823e-39	0.276381	0.823	0.235	2.605e-34	EPI_vs_TE	human
LDAF1	2.19066e-38	0.38981	0.987	0.548	6.31392e-34	EPI_vs_TE	human
HESX1	2.50212e-38	0.286783	0.81	0.232	7.2116e-34	EPI_vs_TE	human
DPPA4	2.97777e-38	1.28488	1	0.993	8.58252e-34	EPI_vs_TE	human
PHLDA1	3.49242e-38	0.601987	0.987	0.584	1.00658e-33	EPI_vs_TE	human
LIMCH1	4.28306e-38	0.337261	0.747	0.17	1.23446e-33	EPI_vs_TE	human
BCL3	7.17067e-38	0.345647	0.873	0.302	2.06673e-33	EPI_vs_TE	human
UPP1	8.68397e-38	1.57217	1	1	2.50289e-33	EPI_vs_TE	human
SLC4A8	1.13048e-37	0.556623	0.987	0.543	3.25827e-33	EPI_vs_TE	human
SLC39A10	1.38022e-37	0.997798	1	0.919	3.97806e-33	EPI_vs_TE	human
BCOR	1.60335e-37	1.14027	1	0.779	4.62119e-33	EPI_vs_TE	human
ASRGL1	1.91261e-37	1.30117	1	0.987	5.51252e-33	EPI_vs_TE	human
NRBP2	2.85838e-37	0.388791	0.949	0.413	8.23843e-33	EPI_vs_TE	human
SIPA1L2	3.19536e-37	0.379914	0.899	0.302	9.20966e-33	EPI_vs_TE	human
LBH	3.81684e-37	0.798837	0.962	0.416	1.10009e-32	EPI_vs_TE	human
ENSG00000256969	4.36783e-37	0.322355	1	0.574	1.2589e-32	EPI_vs_TE	human
HLA-F	8.79299e-37	0.899937	1	0.664	2.53431e-32	EPI_vs_TE	human
LEFTY1	9.12898e-37	1.31522	0.861	0.307	2.63115e-32	EPI_vs_TE	human
SCGB3A2	9.62838e-37	1.05868	1	0.709	2.77509e-32	EPI_vs_TE	human
CHST2	1.03413e-36	0.906718	1	0.722	2.98058e-32	EPI_vs_TE	human
FAM151A	1.21936e-36	2.31727	1	0.788	3.51444e-32	EPI_vs_TE	human
SERPINB6	1.50976e-36	1.00998	1	0.707	4.35144e-32	EPI_vs_TE	human
SLC16A2	1.59655e-36	0.330086	0.848	0.225	4.60158e-32	EPI_vs_TE	human
UBASH3B	1.82211e-36	0.906952	1	0.772	5.25168e-32	EPI_vs_TE	human
USP28	6.70958e-36	1.1733	1	0.983	1.93384e-31	EPI_vs_TE	human
MRPS23	7.62272e-36	0.80495	1	1	2.19702e-31	EPI_vs_TE	human
ALDH2	8.07043e-36	0.997565	1	0.919	2.32606e-31	EPI_vs_TE	human
TNFRSF8	9.47581e-36	0.378488	0.62	0.117	2.73112e-31	EPI_vs_TE	human
PARP1	1.15402e-35	1.00853	1	1	3.32611e-31	EPI_vs_TE	human
FGFR1	1.59481e-35	1.04493	1	0.74	4.59657e-31	EPI_vs_TE	human
TCEA1	1.62175e-35	0.568007	1	0.99	4.6742e-31	EPI_vs_TE	human
LINC01160	1.68126e-35	0.274581	1	0.548	4.84572e-31	EPI_vs_TE	human
EPHA4	2.15547e-35	0.429102	0.785	0.225	6.2125e-31	EPI_vs_TE	human
WARS1	2.18852e-35	1.21149	1	0.997	6.30777e-31	EPI_vs_TE	human
SCNN1A	2.72643e-35	0.337313	0.899	0.317	7.85811e-31	EPI_vs_TE	human
PCAT14	2.93708e-35	0.980331	1	0.779	8.46526e-31	EPI_vs_TE	human
RCBTB1	3.67275e-35	0.949582	1	0.775	1.05856e-30	EPI_vs_TE	human
VSIG10	4.08502e-35	1.16089	1	0.938	1.17738e-30	EPI_vs_TE	human
HAS2	4.20454e-35	0.425275	0.873	0.268	1.21183e-30	EPI_vs_TE	human
TUBB2B	5.50703e-35	0.566751	1	0.742	1.58724e-30	EPI_vs_TE	human
CNIH4	5.68772e-35	0.891744	1	0.993	1.63932e-30	EPI_vs_TE	human
YIPF4	5.91585e-35	0.779678	1	0.981	1.70507e-30	EPI_vs_TE	human
TBC1D23	6.70206e-35	0.994431	1	0.973	1.93167e-30	EPI_vs_TE	human
SHPK	7.14042e-35	0.944675	1	0.843	2.05801e-30	EPI_vs_TE	human
VSNL1	7.26627e-35	0.404846	0.709	0.169	2.09428e-30	EPI_vs_TE	human
SAMHD1	8.3503e-35	0.931183	1	0.939	2.40672e-30	EPI_vs_TE	human
ABHD12B	8.67354e-35	0.669122	1	0.779	2.49989e-30	EPI_vs_TE	human
RNF24	8.95037e-35	0.592973	1	0.758	2.57967e-30	EPI_vs_TE	human
GUCA1A	9.03175e-35	0.400833	0.797	0.254	2.60313e-30	EPI_vs_TE	human
IFITM3	9.20883e-35	1.78602	1	0.987	2.65417e-30	EPI_vs_TE	human
CDCA7L	9.49889e-35	0.513028	0.722	0.192	2.73777e-30	EPI_vs_TE	human
SLC35F6	1.70589e-34	1.18722	1	0.967	4.91672e-30	EPI_vs_TE	human
DPF1	2.13486e-34	0.26206	0.899	0.335	6.15311e-30	EPI_vs_TE	human
ZYG11A	2.49685e-34	0.572506	1	0.841	7.19641e-30	EPI_vs_TE	human
CALB1	2.79308e-34	0.527975	0.962	0.527	8.05021e-30	EPI_vs_TE	human
CAPG	3.00838e-34	0.991115	1	0.882	8.67076e-30	EPI_vs_TE	human
PCSK5	4.12629e-34	0.514576	0.975	0.548	1.18928e-29	EPI_vs_TE	human
RAB15	6.73826e-34	1.1929	1	0.921	1.9421e-29	EPI_vs_TE	human
STOM	8.70858e-34	1.01977	1	0.885	2.50999e-29	EPI_vs_TE	human
SERINC5	1.45279e-33	1.39514	1	0.955	4.18724e-29	EPI_vs_TE	human
TPST2	1.70616e-33	1.1031	1	0.952	4.91751e-29	EPI_vs_TE	human
TRIM56	2.32628e-33	0.350211	1	0.561	6.70481e-29	EPI_vs_TE	human
B3GNT7	3.09581e-33	1.4029	1	0.885	8.92273e-29	EPI_vs_TE	human
UQCRH	3.31344e-33	0.680338	1	1	9.54998e-29	EPI_vs_TE	human
CACNA2D2	3.92402e-33	0.271661	0.861	0.32	1.13098e-28	EPI_vs_TE	human
KHDC3L	4.18918e-33	1.1903	0.835	0.328	1.20741e-28	EPI_vs_TE	human
LAPTM4B	4.23408e-33	1.25431	1	0.952	1.22035e-28	EPI_vs_TE	human
STAT3	4.44308e-33	0.80723	1	0.934	1.28058e-28	EPI_vs_TE	human
PBX3	4.46318e-33	0.355684	0.962	0.46	1.28638e-28	EPI_vs_TE	human
TENT5B	4.80251e-33	1.0252	1	0.827	1.38418e-28	EPI_vs_TE	human
KHDC1L	4.99965e-33	1.62178	1	0.999	1.441e-28	EPI_vs_TE	human
BAMBI	5.8274e-33	0.879078	0.949	0.579	1.67957e-28	EPI_vs_TE	human
GDPD2	6.5941e-33	0.777457	0.949	0.403	1.90055e-28	EPI_vs_TE	human
SFRP1	7.19785e-33	0.312358	0.759	0.238	2.07457e-28	EPI_vs_TE	human
LZTS1	9.10393e-33	0.281875	0.684	0.154	2.62393e-28	EPI_vs_TE	human
GATA3	1.10576e-32	-1.26354	0.937	1	3.18702e-28	EPI_vs_TE	human
PBX1	1.70643e-32	0.283472	0.924	0.397	4.91826e-28	EPI_vs_TE	human
RTP3	2.02385e-32	0.491705	0.924	0.483	5.83314e-28	EPI_vs_TE	human
CCDC80	2.10724e-32	0.673217	0.886	0.413	6.07348e-28	EPI_vs_TE	human
MT1H	2.4157e-32	0.54584	0.734	0.185	6.96253e-28	EPI_vs_TE	human
KLF4	2.56672e-32	1.35901	1	0.815	7.39779e-28	EPI_vs_TE	human
EPB41L2	3.16362e-32	0.564019	1	0.788	9.1182e-28	EPI_vs_TE	human
PRDM1	3.1762e-32	0.280861	0.747	0.216	9.15445e-28	EPI_vs_TE	human
LDLRAP1	3.93692e-32	0.595933	0.987	0.657	1.1347e-27	EPI_vs_TE	human
OXT	5.03391e-32	0.987044	1	0.756	1.45087e-27	EPI_vs_TE	human
ALKBH7	5.43662e-32	0.630591	1	0.974	1.56694e-27	EPI_vs_TE	human
GRAMD1A	5.52436e-32	0.431663	0.962	0.574	1.59223e-27	EPI_vs_TE	human
TSPAN18	7.13968e-32	0.658912	0.949	0.512	2.0578e-27	EPI_vs_TE	human
ID1	4.85897e-31	0.974386	1	0.817	1.40045e-26	EPI_vs_TE	human
LAMA4	4.99785e-31	0.304154	0.633	0.146	1.44048e-26	EPI_vs_TE	human
NQO2	5.89658e-31	0.771143	1	0.925	1.69951e-26	EPI_vs_TE	human
OTUD1	9.17506e-31	0.35886	0.987	0.537	2.64444e-26	EPI_vs_TE	human
MAP1B	1.01176e-30	0.567771	0.861	0.41	2.9161e-26	EPI_vs_TE	human
MAD2L2	1.19961e-30	0.72832	1	0.916	3.45752e-26	EPI_vs_TE	human
TEC	1.22229e-30	0.294023	0.911	0.405	3.52289e-26	EPI_vs_TE	human
LARP6	1.24537e-30	0.458448	0.949	0.469	3.5894e-26	EPI_vs_TE	human
CREBL2	1.62881e-30	0.506028	1	0.677	4.69457e-26	EPI_vs_TE	human
SNHG15	1.73208e-30	0.955498	1	0.993	4.99219e-26	EPI_vs_TE	human
STMN1	1.84208e-30	0.934544	1	1	5.30923e-26	EPI_vs_TE	human
ZSCAN10	2.50784e-30	0.538899	0.873	0.41	7.22809e-26	EPI_vs_TE	human
PITPNM2	3.81288e-30	0.265588	0.861	0.333	1.09895e-25	EPI_vs_TE	human
NCOA1	4.0967e-30	0.67272	1	0.771	1.18075e-25	EPI_vs_TE	human
CBR3	4.25281e-30	0.382678	0.81	0.338	1.22575e-25	EPI_vs_TE	human
NDUFAB1	4.37466e-30	0.720794	1	1	1.26086e-25	EPI_vs_TE	human
MCAM	4.80479e-30	0.437551	0.937	0.531	1.38484e-25	EPI_vs_TE	human
BICD1	5.45732e-30	0.509071	1	0.909	1.57291e-25	EPI_vs_TE	human
MDP1	7.46982e-30	0.278616	0.924	0.511	2.15295e-25	EPI_vs_TE	human
ETV5	7.69247e-30	0.353502	0.949	0.551	2.21712e-25	EPI_vs_TE	human
L1TD1	1.05853e-29	1.11827	1	0.999	3.05089e-25	EPI_vs_TE	human
ZFP57	1.1678e-29	0.631479	1	0.885	3.36582e-25	EPI_vs_TE	human
MICB	1.37654e-29	0.252865	0.899	0.394	3.96745e-25	EPI_vs_TE	human
FAM234A	1.40471e-29	0.717512	0.987	0.828	4.04866e-25	EPI_vs_TE	human
TNFSF9	1.87506e-29	0.407587	0.886	0.358	5.4043e-25	EPI_vs_TE	human
DOCK6	2.1622e-29	0.54432	0.975	0.771	6.2319e-25	EPI_vs_TE	human
KLHL18	2.21405e-29	0.781674	1	0.973	6.38132e-25	EPI_vs_TE	human
LRIG1	2.44756e-29	0.321924	0.873	0.417	7.05436e-25	EPI_vs_TE	human
CPT1A	3.07917e-29	0.354421	0.911	0.46	8.87479e-25	EPI_vs_TE	human
ZNF90	3.29928e-29	0.45486	1	0.99	9.50919e-25	EPI_vs_TE	human
TBCD	3.34885e-29	0.791681	1	0.931	9.65206e-25	EPI_vs_TE	human
TUBB2A	3.55473e-29	0.57151	1	0.882	1.02454e-24	EPI_vs_TE	human
SLC66A3	4.36722e-29	0.862427	1	0.866	1.25872e-24	EPI_vs_TE	human
EGLN3	5.3013e-29	1.0484	1	0.977	1.52794e-24	EPI_vs_TE	human
RABAC1	6.08511e-29	0.62981	1	0.977	1.75385e-24	EPI_vs_TE	human
CACNB3	9.1178e-29	0.325371	0.911	0.481	2.62793e-24	EPI_vs_TE	human
NCBP2	9.25492e-29	0.672216	1	1	2.66745e-24	EPI_vs_TE	human
GPRC5C	1.13532e-28	0.801209	0.949	0.599	3.27221e-24	EPI_vs_TE	human
TTC39B	1.23305e-28	0.266019	0.911	0.423	3.55389e-24	EPI_vs_TE	human
FOXH1	1.26227e-28	0.89991	1	0.872	3.63812e-24	EPI_vs_TE	human
MYCL	1.26828e-28	0.477756	0.987	0.649	3.65543e-24	EPI_vs_TE	human
INPP5D	1.33556e-28	0.623515	1	0.657	3.84935e-24	EPI_vs_TE	human
TCF7L2	1.40462e-28	-0.798703	0.911	0.994	4.04839e-24	EPI_vs_TE	human
NBAS	1.64484e-28	0.583441	1	0.844	4.74077e-24	EPI_vs_TE	human
C9orf135	1.78952e-28	0.263077	0.785	0.274	5.15775e-24	EPI_vs_TE	human
BRWD3	1.82081e-28	0.592453	1	0.879	5.24793e-24	EPI_vs_TE	human
ENO2	1.8821e-28	0.870723	0.987	0.633	5.42459e-24	EPI_vs_TE	human
AARS2	1.91027e-28	0.62748	1	0.786	5.50578e-24	EPI_vs_TE	human
RND2	2.06585e-28	0.462639	0.962	0.693	5.9542e-24	EPI_vs_TE	human
GATA2	2.34158e-28	-1.20176	0.962	1	6.74891e-24	EPI_vs_TE	human
PAMR1	2.5716e-28	0.266152	0.582	0.127	7.41186e-24	EPI_vs_TE	human
SCAMP1	3.185e-28	0.668476	1	0.898	9.17982e-24	EPI_vs_TE	human
KAT7	3.84766e-28	0.607696	1	0.98	1.10897e-23	EPI_vs_TE	human
PSRC1	4.63051e-28	0.960868	0.987	0.841	1.3346e-23	EPI_vs_TE	human
MX1	4.79146e-28	1.16062	0.987	0.756	1.381e-23	EPI_vs_TE	human
CD44	5.81278e-28	0.269317	0.608	0.147	1.67536e-23	EPI_vs_TE	human
ACOT8	6.3128e-28	0.506784	0.987	0.856	1.81947e-23	EPI_vs_TE	human
HOMER2	6.31617e-28	0.289826	0.911	0.466	1.82045e-23	EPI_vs_TE	human
CHD7	6.52053e-28	-0.671412	0.911	0.993	1.87935e-23	EPI_vs_TE	human
BAK1	6.87119e-28	0.522895	1	0.929	1.98041e-23	EPI_vs_TE	human
REST	7.71018e-28	1.13379	1	0.987	2.22223e-23	EPI_vs_TE	human
AGL	8.12926e-28	0.943536	1	0.999	2.34301e-23	EPI_vs_TE	human
RALBP1	8.42058e-28	-0.662977	1	1	2.42698e-23	EPI_vs_TE	human
SH2D4A	8.76971e-28	-0.872246	0.886	0.991	2.52761e-23	EPI_vs_TE	human
MIF	8.77357e-28	0.93897	1	1	2.52872e-23	EPI_vs_TE	human
PLIN3	9.46512e-28	0.837117	1	0.98	2.72804e-23	EPI_vs_TE	human
MCL1	1.05835e-27	0.954025	1	0.999	3.05037e-23	EPI_vs_TE	human
PRR13	1.05835e-27	0.806884	1	0.999	3.05037e-23	EPI_vs_TE	human
NREP	1.14317e-27	0.362073	0.797	0.356	3.29484e-23	EPI_vs_TE	human
CCPG1	1.16932e-27	0.793816	1	0.886	3.3702e-23	EPI_vs_TE	human
BCL11A	1.64071e-27	0.354652	0.873	0.452	4.72885e-23	EPI_vs_TE	human
TSPAN13	1.65802e-27	0.779227	1	0.97	4.77874e-23	EPI_vs_TE	human
ABCA1	1.84235e-27	0.963807	0.962	0.745	5.31003e-23	EPI_vs_TE	human
CORO1A	1.89427e-27	0.434231	0.899	0.436	5.45967e-23	EPI_vs_TE	human
MKRN1	2.08347e-27	0.80729	1	0.986	6.00497e-23	EPI_vs_TE	human
SFXN1	2.39608e-27	-0.673092	0.975	0.996	6.90599e-23	EPI_vs_TE	human
UGP2	2.46683e-27	0.84045	1	0.999	7.10989e-23	EPI_vs_TE	human
CFAP251	3.64946e-27	0.436667	1	0.843	1.05185e-22	EPI_vs_TE	human
LRRFIP1	3.66104e-27	-0.790586	1	0.999	1.05518e-22	EPI_vs_TE	human
NLRP7	3.79059e-27	0.806549	1	1	1.09252e-22	EPI_vs_TE	human
PMP22	3.83409e-27	0.471457	0.949	0.548	1.10506e-22	EPI_vs_TE	human
IGSF1	3.8487e-27	0.515497	0.747	0.254	1.10927e-22	EPI_vs_TE	human
TUBA1A	4.13355e-27	0.303548	0.987	0.89	1.19137e-22	EPI_vs_TE	human
PRPSAP1	4.23358e-27	0.620289	1	0.902	1.2202e-22	EPI_vs_TE	human
PTN	4.32799e-27	-1.32001	0.848	0.993	1.24741e-22	EPI_vs_TE	human
ARRDC2	4.91048e-27	0.33632	0.835	0.355	1.4153e-22	EPI_vs_TE	human
FOXP1	5.60169e-27	0.29559	0.987	0.753	1.61452e-22	EPI_vs_TE	human
IFT172	5.66886e-27	0.408375	0.911	0.579	1.63388e-22	EPI_vs_TE	human
EIF3K	6.05557e-27	0.586922	1	1	1.74534e-22	EPI_vs_TE	human
MPC2	6.13709e-27	0.406051	1	0.85	1.76883e-22	EPI_vs_TE	human
NLRP9	6.57364e-27	0.302921	0.671	0.202	1.89465e-22	EPI_vs_TE	human
PLOD2	6.77211e-27	0.409502	1	0.785	1.95186e-22	EPI_vs_TE	human
SLC6A6	6.80167e-27	0.811041	1	0.951	1.96038e-22	EPI_vs_TE	human
SERPINH1	7.32027e-27	1.06827	0.949	0.538	2.10985e-22	EPI_vs_TE	human
APOC1	9.65613e-27	1.04831	1	1	2.78309e-22	EPI_vs_TE	human
ALPL	9.77063e-27	1.23861	1	0.879	2.81609e-22	EPI_vs_TE	human
GRB7	1.00041e-26	0.577427	0.975	0.786	2.88338e-22	EPI_vs_TE	human
FUCA1	1.13467e-26	0.625242	0.987	0.861	3.27036e-22	EPI_vs_TE	human
HUS1	1.37029e-26	0.660365	1	0.984	3.94946e-22	EPI_vs_TE	human
TBC1D16	1.39883e-26	0.344142	0.823	0.368	4.03172e-22	EPI_vs_TE	human
NEFL	1.72012e-26	0.298454	0.658	0.182	4.95773e-22	EPI_vs_TE	human
NF2	1.94286e-26	0.769568	1	0.984	5.59972e-22	EPI_vs_TE	human
HMGB3	2.11704e-26	0.795488	1	1	6.10173e-22	EPI_vs_TE	human
DUSP16	2.28027e-26	0.450242	1	0.739	6.57219e-22	EPI_vs_TE	human
MT2A	2.70736e-26	0.346607	0.848	0.385	7.80317e-22	EPI_vs_TE	human
TMBIM1	4.31501e-26	1.15999	1	0.949	1.24367e-21	EPI_vs_TE	human
TRIM8	4.45612e-26	0.403826	0.975	0.683	1.28434e-21	EPI_vs_TE	human
CFAP92	5.51858e-26	0.264511	0.873	0.481	1.59056e-21	EPI_vs_TE	human
FCGBP	5.55467e-26	0.416945	0.81	0.365	1.60097e-21	EPI_vs_TE	human
UBTD1	5.85612e-26	0.400633	0.924	0.447	1.68785e-21	EPI_vs_TE	human
CEACAM1	7.06584e-26	0.406726	0.873	0.4	2.03652e-21	EPI_vs_TE	human
ALDH3A2	8.70636e-26	0.570976	1	0.912	2.50935e-21	EPI_vs_TE	human
CHST12	1.06045e-25	0.764627	0.987	0.924	3.05644e-21	EPI_vs_TE	human
SLC5A5	1.74269e-25	0.328155	0.962	0.613	5.02277e-21	EPI_vs_TE	human
PRDX4	1.80166e-25	0.844844	1	0.958	5.19275e-21	EPI_vs_TE	human
NNT	1.89454e-25	0.604851	0.962	0.633	5.46043e-21	EPI_vs_TE	human
TNFRSF1A	2.02839e-25	0.363165	0.962	0.616	5.84621e-21	EPI_vs_TE	human
MDK	2.43082e-25	1.00319	1	0.993	7.00611e-21	EPI_vs_TE	human
GABARAPL1	2.45364e-25	0.853028	1	0.964	7.07187e-21	EPI_vs_TE	human
JAG1	3.10883e-25	0.305646	0.873	0.423	8.96026e-21	EPI_vs_TE	human
PGM2	3.58945e-25	0.624493	1	0.973	1.03455e-20	EPI_vs_TE	human
SPRY4	3.96998e-25	0.562877	0.911	0.512	1.14423e-20	EPI_vs_TE	human
TDG	4.74426e-25	-0.341775	1	1	1.36739e-20	EPI_vs_TE	human
RASGEF1A	4.82623e-25	0.297688	0.949	0.527	1.39102e-20	EPI_vs_TE	human
NR1H2	4.87e-25	0.755545	1	0.965	1.40363e-20	EPI_vs_TE	human
PLEKHA5	4.89434e-25	0.442046	1	0.853	1.41065e-20	EPI_vs_TE	human
HORMAD2-AS1	5.17393e-25	0.38907	0.949	0.608	1.49123e-20	EPI_vs_TE	human
PINK1	5.66944e-25	0.702701	0.987	0.869	1.63405e-20	EPI_vs_TE	human
INSR	5.9833e-25	0.772811	1	0.883	1.72451e-20	EPI_vs_TE	human
TEAD1	7.33147e-25	-0.757801	0.962	0.999	2.11308e-20	EPI_vs_TE	human
PLPP1	7.77834e-25	0.906397	0.949	0.694	2.24187e-20	EPI_vs_TE	human
AK4	1.08171e-24	0.847124	1	0.977	3.1177e-20	EPI_vs_TE	human
ARFGEF1	1.11128e-24	0.713078	1	0.97	3.20293e-20	EPI_vs_TE	human
GTF2I	1.1361e-24	0.365877	0.987	0.955	3.27448e-20	EPI_vs_TE	human
ITM2C	1.16713e-24	0.985125	1	0.915	3.3639e-20	EPI_vs_TE	human
TMX4	1.36575e-24	0.270596	0.937	0.576	3.93637e-20	EPI_vs_TE	human
MIR302CHG	1.56642e-24	0.851732	1	0.951	4.51474e-20	EPI_vs_TE	human
PGD	1.92784e-24	0.598084	1	0.999	5.55643e-20	EPI_vs_TE	human
TPM4	2.07026e-24	-0.678701	0.987	1	5.9669e-20	EPI_vs_TE	human
ABCG2	2.34106e-24	-1.01466	0.911	0.99	6.7474e-20	EPI_vs_TE	human
SLC44A1	2.35265e-24	0.342435	1	0.872	6.78081e-20	EPI_vs_TE	human
DAB2	2.95446e-24	-1.01814	1	0.999	8.51534e-20	EPI_vs_TE	human
FRAT2	3.30327e-24	0.717035	1	0.957	9.52068e-20	EPI_vs_TE	human
BRDT	3.47053e-24	0.670747	1	0.958	1.00028e-19	EPI_vs_TE	human
TRIM26	3.59982e-24	0.458508	1	0.827	1.03754e-19	EPI_vs_TE	human
TACC1	3.65499e-24	-0.769542	0.949	0.996	1.05344e-19	EPI_vs_TE	human
JADE2	3.88774e-24	0.482281	0.949	0.597	1.12052e-19	EPI_vs_TE	human
ZMYND8	4.51986e-24	0.620665	1	0.99	1.30271e-19	EPI_vs_TE	human
BARD1	5.20394e-24	0.600455	1	0.977	1.49988e-19	EPI_vs_TE	human
MPZL1	5.20632e-24	-0.875066	1	1	1.50057e-19	EPI_vs_TE	human
MGST3	6.9409e-24	-0.775671	1	1	2.00051e-19	EPI_vs_TE	human
NSMAF	7.57091e-24	0.557688	1	0.948	2.18209e-19	EPI_vs_TE	human
PLLP	8.215e-24	0.351501	0.949	0.701	2.36773e-19	EPI_vs_TE	human
PCLAF	8.80527e-24	-0.635863	0.785	0.971	2.53786e-19	EPI_vs_TE	human
B2M	8.98972e-24	0.576474	0.975	0.577	2.59102e-19	EPI_vs_TE	human
CHP1	9.34654e-24	0.711674	1	1	2.69386e-19	EPI_vs_TE	human
THY1	1.0808e-23	0.333001	0.494	0.108	3.11509e-19	EPI_vs_TE	human
GRN	1.13381e-23	0.783415	1	0.944	3.26788e-19	EPI_vs_TE	human
SIAH1	1.42023e-23	0.453078	1	0.929	4.09338e-19	EPI_vs_TE	human
CECR2	1.46128e-23	0.278893	0.949	0.521	4.21171e-19	EPI_vs_TE	human
GCHFR	1.52496e-23	0.48111	0.924	0.633	4.39525e-19	EPI_vs_TE	human
SDCBP	1.62808e-23	0.682449	1	0.993	4.69244e-19	EPI_vs_TE	human
SPP1	1.7502e-23	1.35604	0.747	0.315	5.04442e-19	EPI_vs_TE	human
GREB1L	1.99806e-23	-0.588205	0.785	0.987	5.75882e-19	EPI_vs_TE	human
ZFHX3	2.00679e-23	-0.699736	0.911	0.991	5.78398e-19	EPI_vs_TE	human
ETHE1	2.07839e-23	0.478971	0.987	0.863	5.99033e-19	EPI_vs_TE	human
EFR3B	2.22374e-23	0.679891	1	0.763	6.40927e-19	EPI_vs_TE	human
FRMD4B	2.23014e-23	-0.621154	0.823	0.983	6.42772e-19	EPI_vs_TE	human
NR2F2	2.26849e-23	-1.01548	0.722	0.947	6.53824e-19	EPI_vs_TE	human
NFKBIA	2.39343e-23	0.707353	1	0.971	6.89835e-19	EPI_vs_TE	human
NDUFA12	2.69475e-23	0.545159	1	0.997	7.76682e-19	EPI_vs_TE	human
AKAP1	2.98058e-23	0.753648	1	0.973	8.59062e-19	EPI_vs_TE	human
IGFBP2	3.16291e-23	0.286264	0.962	0.609	9.11615e-19	EPI_vs_TE	human
PLBD1	3.68275e-23	0.788419	1	0.939	1.06144e-18	EPI_vs_TE	human
RNASET2	3.94929e-23	0.390869	0.975	0.727	1.13827e-18	EPI_vs_TE	human
RBM8A	4.44919e-23	0.508198	1	1	1.28235e-18	EPI_vs_TE	human
RGS10	4.47744e-23	0.351124	1	0.854	1.29049e-18	EPI_vs_TE	human
ATL3	5.47095e-23	0.443091	1	0.843	1.57684e-18	EPI_vs_TE	human
TUBB3	6.15218e-23	0.730684	1	0.924	1.77318e-18	EPI_vs_TE	human
EMSLR	6.23249e-23	0.36415	1	0.887	1.79633e-18	EPI_vs_TE	human
VAMP8	6.84009e-23	-0.621272	1	0.999	1.97145e-18	EPI_vs_TE	human
ATG5	6.87641e-23	0.652772	1	0.996	1.98192e-18	EPI_vs_TE	human
SCRN1	8.35255e-23	0.269763	0.797	0.361	2.40737e-18	EPI_vs_TE	human
PRKAB2	8.49856e-23	0.357226	0.949	0.691	2.44946e-18	EPI_vs_TE	human
PLSCR1	9.02761e-23	0.546653	0.987	0.883	2.60194e-18	EPI_vs_TE	human
REEP1	9.395e-23	-0.726975	0.987	0.994	2.70783e-18	EPI_vs_TE	human
TMEM106C	9.62415e-23	-0.675047	0.772	0.986	2.77387e-18	EPI_vs_TE	human
SERPINE2	1.07297e-22	0.394931	0.899	0.554	3.09252e-18	EPI_vs_TE	human
PDCL	1.1973e-22	0.527027	1	0.983	3.45087e-18	EPI_vs_TE	human
PIMREG	1.19893e-22	0.461174	0.684	0.25	3.45555e-18	EPI_vs_TE	human
CHD1L	1.26246e-22	0.375279	1	0.924	3.63867e-18	EPI_vs_TE	human
UBE2J1	1.33215e-22	-0.562512	0.658	0.934	3.83952e-18	EPI_vs_TE	human
GRHL1	1.39097e-22	-0.732622	0.911	0.99	4.00907e-18	EPI_vs_TE	human
NR5A2	1.5178e-22	0.255709	0.937	0.574	4.3746e-18	EPI_vs_TE	human
PTPN2	1.89177e-22	0.388863	1	0.99	5.45246e-18	EPI_vs_TE	human
GSN	2.10256e-22	0.382558	0.873	0.475	6.05999e-18	EPI_vs_TE	human
NIPA1	2.5459e-22	0.266764	0.886	0.514	7.3378e-18	EPI_vs_TE	human
KRT19	2.63074e-22	-1.53878	0.975	0.988	7.58232e-18	EPI_vs_TE	human
SLC38A1	2.69802e-22	-1.24312	0.835	0.955	7.77622e-18	EPI_vs_TE	human
PROCR	2.78771e-22	0.526683	1	0.934	8.03472e-18	EPI_vs_TE	human
DIAPH2	3.37487e-22	0.339684	0.873	0.488	9.72706e-18	EPI_vs_TE	human
NRDC	3.89057e-22	0.463156	1	0.997	1.12134e-17	EPI_vs_TE	human
ENSG00000257474	4.54989e-22	0.288323	0.696	0.281	1.31137e-17	EPI_vs_TE	human
GMFB	4.57063e-22	0.447432	1	0.984	1.31735e-17	EPI_vs_TE	human
NFKB2	4.62249e-22	0.459145	0.987	0.87	1.3323e-17	EPI_vs_TE	human
RAB3D	4.75113e-22	0.306667	0.975	0.717	1.36937e-17	EPI_vs_TE	human
HSPB1	4.78236e-22	0.578607	0.975	0.784	1.37837e-17	EPI_vs_TE	human
SKIL	5.38871e-22	0.576183	0.987	0.931	1.55313e-17	EPI_vs_TE	human
ADK	5.53807e-22	-0.573228	0.886	0.994	1.59618e-17	EPI_vs_TE	human
PDHB	6.01835e-22	0.547628	1	1	1.73461e-17	EPI_vs_TE	human
LAMA1	6.30559e-22	-0.920627	1	1	1.8174e-17	EPI_vs_TE	human
DLX3	6.40254e-22	-0.853174	0.924	0.988	1.84534e-17	EPI_vs_TE	human
TOMM5	6.43757e-22	-0.494779	1	1	1.85544e-17	EPI_vs_TE	human
PAK1	6.52287e-22	0.373151	0.987	0.828	1.88002e-17	EPI_vs_TE	human
ANXA5	6.67515e-22	-0.740218	1	1	1.92391e-17	EPI_vs_TE	human
ADORA2B	7.13353e-22	0.312967	0.899	0.505	2.05603e-17	EPI_vs_TE	human
CENPA	7.33092e-22	0.409106	0.975	0.801	2.11292e-17	EPI_vs_TE	human
G6PC3	7.43581e-22	0.729952	1	0.908	2.14315e-17	EPI_vs_TE	human
SLC16A10	7.91451e-22	0.333771	0.962	0.645	2.28112e-17	EPI_vs_TE	human
U2AF1L4	8.02174e-22	0.366716	1	0.876	2.31203e-17	EPI_vs_TE	human
LINC00668	9.24013e-22	-0.584844	0.797	0.968	2.66319e-17	EPI_vs_TE	human
HDHD5	9.59525e-22	0.493083	0.975	0.837	2.76554e-17	EPI_vs_TE	human
EPHX3	1.04491e-21	0.302305	0.899	0.486	3.01164e-17	EPI_vs_TE	human
TOP1	1.20209e-21	-0.599768	1	1	3.46466e-17	EPI_vs_TE	human
PARN	1.35267e-21	0.481794	1	0.981	3.89868e-17	EPI_vs_TE	human
VAV2	1.36289e-21	0.467162	0.987	0.896	3.92812e-17	EPI_vs_TE	human
FGD4	1.56539e-21	0.324801	0.962	0.74	4.51176e-17	EPI_vs_TE	human
LAPTM4A	1.61059e-21	0.719859	1	0.981	4.64205e-17	EPI_vs_TE	human
PALLD	1.72149e-21	-0.622775	0.873	0.994	4.96168e-17	EPI_vs_TE	human
PPME1	1.77548e-21	-0.706317	0.937	0.991	5.1173e-17	EPI_vs_TE	human
RNF125	1.82376e-21	0.50522	1	0.916	5.25645e-17	EPI_vs_TE	human
FADS1	1.8744e-21	-0.896165	0.709	0.918	5.40238e-17	EPI_vs_TE	human
HAT1	2.12404e-21	0.541336	1	0.993	6.1219e-17	EPI_vs_TE	human
GTF3C1	2.21974e-21	0.622871	1	0.961	6.39773e-17	EPI_vs_TE	human
PA2G4	2.45073e-21	-0.340933	1	1	7.06348e-17	EPI_vs_TE	human
PWWP2B	2.53233e-21	-0.359865	0.684	0.954	7.29869e-17	EPI_vs_TE	human
HYOU1	2.82587e-21	0.639799	1	0.977	8.14472e-17	EPI_vs_TE	human
OOEP	2.9315e-21	0.310009	0.937	0.72	8.44916e-17	EPI_vs_TE	human
SRGAP1	3.2156e-21	0.372255	0.861	0.485	9.26801e-17	EPI_vs_TE	human
ODAM	3.55376e-21	-0.545479	0.595	0.908	1.02426e-16	EPI_vs_TE	human
MYOF	3.66416e-21	-0.640467	0.873	0.996	1.05608e-16	EPI_vs_TE	human
ANXA4	3.80322e-21	0.264652	0.772	0.359	1.09616e-16	EPI_vs_TE	human
TCEAL9	4.13876e-21	-0.719686	0.911	0.988	1.19287e-16	EPI_vs_TE	human
SHTN1	4.16008e-21	-0.496518	0.899	0.991	1.19902e-16	EPI_vs_TE	human
MYL12B	4.28984e-21	-0.387713	1	1	1.23642e-16	EPI_vs_TE	human
GLUD1	4.53544e-21	0.475647	1	0.984	1.3072e-16	EPI_vs_TE	human
ITGA6	4.78468e-21	0.485418	0.987	0.887	1.37904e-16	EPI_vs_TE	human
PTGR1	4.98868e-21	0.706055	1	0.967	1.43784e-16	EPI_vs_TE	human
CCKBR	5.23994e-21	-1.49703	0.709	0.941	1.51026e-16	EPI_vs_TE	human
SMAGP	6.38337e-21	-0.589007	0.962	0.996	1.83981e-16	EPI_vs_TE	human
MMP2	8.1169e-21	0.474783	0.506	0.124	2.33945e-16	EPI_vs_TE	human
RAD51	8.61636e-21	0.653063	1	0.983	2.48341e-16	EPI_vs_TE	human
SH3BGRL2	9.03686e-21	-0.503721	0.81	0.977	2.6046e-16	EPI_vs_TE	human
ZBTB8OS	1.13606e-20	0.314521	1	0.981	3.27435e-16	EPI_vs_TE	human
TIGAR	1.26255e-20	-0.618488	1	1	3.63892e-16	EPI_vs_TE	human
MSN	1.30057e-20	0.363389	0.924	0.57	3.7485e-16	EPI_vs_TE	human
VGLL1	1.35026e-20	-0.75451	0.658	0.952	3.89171e-16	EPI_vs_TE	human
NLRP12	1.36308e-20	0.34429	0.937	0.697	3.92867e-16	EPI_vs_TE	human
FOLR1	1.66667e-20	-0.86383	0.911	0.993	4.80368e-16	EPI_vs_TE	human
FILIP1	1.93828e-20	0.46397	0.987	0.86	5.58651e-16	EPI_vs_TE	human
MRPL18	1.98036e-20	0.509568	1	1	5.70779e-16	EPI_vs_TE	human
CLDN4	2.07128e-20	-1.01376	0.975	1	5.96985e-16	EPI_vs_TE	human
SLC6A8	2.10313e-20	0.492965	1	0.902	6.06164e-16	EPI_vs_TE	human
SPTLC2	2.20557e-20	0.654903	1	0.939	6.35688e-16	EPI_vs_TE	human
WDR11	2.68443e-20	0.461936	1	0.902	7.73706e-16	EPI_vs_TE	human
ENSG00000233461	2.77585e-20	-0.469322	0.646	0.941	8.00056e-16	EPI_vs_TE	human
SLC7A2	2.79223e-20	-0.94231	0.937	1	8.04776e-16	EPI_vs_TE	human
CEP85L	3.81197e-20	0.315756	0.975	0.717	1.09869e-15	EPI_vs_TE	human
PSEN2	4.26248e-20	0.256075	0.785	0.38	1.22853e-15	EPI_vs_TE	human
HS6ST1	4.27272e-20	0.28121	0.975	0.807	1.23148e-15	EPI_vs_TE	human
PTGFRN	4.426e-20	0.278672	0.924	0.535	1.27566e-15	EPI_vs_TE	human
SLC35A5	4.44784e-20	0.383411	1	0.866	1.28196e-15	EPI_vs_TE	human
HNF4A	6.16304e-20	0.270743	0.962	0.736	1.77631e-15	EPI_vs_TE	human
FBXO36	7.39743e-20	0.333399	0.962	0.739	2.13209e-15	EPI_vs_TE	human
CD24	8.1917e-20	-0.74492	0.899	0.987	2.36101e-15	EPI_vs_TE	human
CARHSP1	9.35579e-20	0.664127	1	0.999	2.69653e-15	EPI_vs_TE	human
REC8	1.02238e-19	0.410374	0.873	0.577	2.9467e-15	EPI_vs_TE	human
DBN1	1.02956e-19	0.485061	1	0.926	2.96738e-15	EPI_vs_TE	human
PYGL	1.03161e-19	0.746579	1	0.98	2.97332e-15	EPI_vs_TE	human
NRBP1	1.14072e-19	0.608422	0.987	0.996	3.28779e-15	EPI_vs_TE	human
SLC7A8	1.18913e-19	-1.04815	1	1	3.4273e-15	EPI_vs_TE	human
TET2	1.29194e-19	-0.780656	0.911	0.994	3.72362e-15	EPI_vs_TE	human
SPRED2	1.38232e-19	0.461378	0.987	0.876	3.98411e-15	EPI_vs_TE	human
IFITM2	1.3834e-19	0.856857	1	0.988	3.98723e-15	EPI_vs_TE	human
MAEL	1.39589e-19	0.346428	0.911	0.56	4.02323e-15	EPI_vs_TE	human
PTPN12	1.43997e-19	0.510801	0.987	0.916	4.15028e-15	EPI_vs_TE	human
FZD5	1.60909e-19	0.770359	1	0.991	4.63772e-15	EPI_vs_TE	human
NBR1	1.80859e-19	0.368983	1	0.872	5.21272e-15	EPI_vs_TE	human
SPSB2	1.9109e-19	0.344611	0.987	0.798	5.50759e-15	EPI_vs_TE	human
ENTPD6	2.15975e-19	0.5363	0.987	0.939	6.22482e-15	EPI_vs_TE	human
LRP2	2.17504e-19	-1.00444	0.949	0.996	6.2689e-15	EPI_vs_TE	human
CEBPZ	2.22852e-19	0.552728	1	1	6.42303e-15	EPI_vs_TE	human
HTATIP2	2.41894e-19	-0.550247	0.949	0.981	6.97186e-15	EPI_vs_TE	human
ELOVL1	2.53396e-19	-0.517024	0.987	0.996	7.30339e-15	EPI_vs_TE	human
RAB11FIP4	2.55196e-19	-0.557445	0.924	0.99	7.35526e-15	EPI_vs_TE	human
SNRPN	2.59626e-19	0.754316	0.962	0.885	7.48295e-15	EPI_vs_TE	human
ZDHHC9	2.98024e-19	0.365041	0.987	0.874	8.58965e-15	EPI_vs_TE	human
PEMT	3.20066e-19	0.474245	1	0.919	9.22494e-15	EPI_vs_TE	human
SLC7A5	3.28222e-19	-0.914128	0.987	0.997	9.46002e-15	EPI_vs_TE	human
PCYOX1	3.44087e-19	0.420071	1	0.967	9.91727e-15	EPI_vs_TE	human
CAST	3.66114e-19	-0.535596	0.785	0.986	1.05522e-14	EPI_vs_TE	human
APEX1	3.66749e-19	0.449715	1	1	1.05704e-14	EPI_vs_TE	human
S100A6	3.67632e-19	-1.03204	0.962	0.999	1.05959e-14	EPI_vs_TE	human
TXNDC12	3.9615e-19	0.527982	1	0.996	1.14178e-14	EPI_vs_TE	human
FNDC4	4.17799e-19	0.261893	0.456	0.105	1.20418e-14	EPI_vs_TE	human
RAP1GAP2	4.23764e-19	0.268687	0.81	0.417	1.22137e-14	EPI_vs_TE	human
MYO9A	4.30462e-19	0.367267	0.987	0.9	1.24068e-14	EPI_vs_TE	human
SEPTIN11	4.55429e-19	0.671744	1	0.983	1.31264e-14	EPI_vs_TE	human
CITED2	4.65803e-19	-0.340938	0.797	0.962	1.34254e-14	EPI_vs_TE	human
HSP90B1	4.91916e-19	0.561669	1	1	1.4178e-14	EPI_vs_TE	human
RAB11FIP1	5.51999e-19	-0.640357	0.987	0.997	1.59097e-14	EPI_vs_TE	human
PHACTR1	5.5329e-19	0.397572	0.924	0.698	1.59469e-14	EPI_vs_TE	human
PCMTD2	6.89266e-19	0.470503	0.975	0.872	1.9866e-14	EPI_vs_TE	human
SUCLA2	6.91266e-19	0.563479	1	0.98	1.99237e-14	EPI_vs_TE	human
APOE	7.17557e-19	1.1765	1	0.941	2.06814e-14	EPI_vs_TE	human
CYP2E1	7.53272e-19	0.309831	0.772	0.45	2.17108e-14	EPI_vs_TE	human
GSTO1	7.62006e-19	0.610842	0.987	0.921	2.19625e-14	EPI_vs_TE	human
ATP6AP2	7.64151e-19	0.494966	1	0.975	2.20244e-14	EPI_vs_TE	human
BIN2	8.35033e-19	-0.320493	0.823	0.929	2.40673e-14	EPI_vs_TE	human
GSE1	8.8854e-19	-0.618669	0.962	0.996	2.56095e-14	EPI_vs_TE	human
HLTF	9.28176e-19	0.308649	0.949	0.734	2.67519e-14	EPI_vs_TE	human
NMT2	9.51009e-19	0.297685	0.924	0.729	2.741e-14	EPI_vs_TE	human
PGM2L1	9.83571e-19	0.368469	0.975	0.83	2.83485e-14	EPI_vs_TE	human
TENM3	1.11213e-18	-0.543709	0.734	0.944	3.20537e-14	EPI_vs_TE	human
GAS7	1.11387e-18	0.54286	0.987	0.879	3.21039e-14	EPI_vs_TE	human
PSMD14	1.13559e-18	-0.523778	1	1	3.27299e-14	EPI_vs_TE	human
NRIP3	1.23753e-18	0.429879	0.975	0.732	3.56681e-14	EPI_vs_TE	human
SERPINE1	1.25461e-18	0.261732	0.861	0.443	3.61603e-14	EPI_vs_TE	human
JPT1	1.37976e-18	0.527072	1	1	3.97675e-14	EPI_vs_TE	human
ANP32B	1.4196e-18	-0.483035	1	1	4.09157e-14	EPI_vs_TE	human
ATL2	1.42594e-18	0.511244	1	0.978	4.10984e-14	EPI_vs_TE	human
CERS5	1.43994e-18	-0.554307	1	1	4.1502e-14	EPI_vs_TE	human
EMP2	1.69808e-18	-1.10129	0.899	0.98	4.89422e-14	EPI_vs_TE	human
DST	1.70513e-18	0.559063	1	0.918	4.91451e-14	EPI_vs_TE	human
KRTCAP3	1.70858e-18	0.359912	0.962	0.817	4.92446e-14	EPI_vs_TE	human
CYP11A1	1.74659e-18	-0.81877	0.823	0.948	5.03404e-14	EPI_vs_TE	human
ZNF318	1.75238e-18	0.277772	1	0.824	5.05072e-14	EPI_vs_TE	human
TACSTD2	1.8847e-18	-0.768959	0.823	0.991	5.43208e-14	EPI_vs_TE	human
SH3KBP1	1.93925e-18	-0.458036	0.873	0.988	5.58932e-14	EPI_vs_TE	human
DPY19L1	1.94245e-18	0.272963	0.911	0.619	5.59852e-14	EPI_vs_TE	human
CA12	2.1476e-18	-0.743543	0.671	0.921	6.1898e-14	EPI_vs_TE	human
SEC61G	2.32128e-18	0.536267	1	1	6.69039e-14	EPI_vs_TE	human
PLCD1	2.32389e-18	0.327544	0.81	0.398	6.69792e-14	EPI_vs_TE	human
TOR1AIP2	2.36546e-18	-0.499529	1	1	6.81772e-14	EPI_vs_TE	human
CD320	2.43328e-18	1.07795	1	0.996	7.0132e-14	EPI_vs_TE	human
MPP1	2.76192e-18	-0.863306	0.911	0.986	7.9604e-14	EPI_vs_TE	human
KCTD20	2.82615e-18	-0.331107	0.785	0.975	8.14552e-14	EPI_vs_TE	human
ISOC2	2.99405e-18	0.681751	0.987	0.879	8.62944e-14	EPI_vs_TE	human
PAPOLA	3.02118e-18	-0.992154	1	1	8.70765e-14	EPI_vs_TE	human
CDC42EP4	3.13976e-18	0.815214	0.987	0.877	9.04941e-14	EPI_vs_TE	human
LYN	3.19633e-18	-0.757596	1	0.996	9.21246e-14	EPI_vs_TE	human
WDHD1	3.25159e-18	0.488357	1	0.961	9.37172e-14	EPI_vs_TE	human
RCC2	3.42943e-18	0.514114	1	1	9.8843e-14	EPI_vs_TE	human
TMED1	3.69616e-18	0.360806	1	0.912	1.06531e-13	EPI_vs_TE	human
CCT5	3.89205e-18	-0.414354	1	1	1.12177e-13	EPI_vs_TE	human
ENSG00000267383	4.39521e-18	0.426156	1	0.986	1.26679e-13	EPI_vs_TE	human
SEC23A	4.40467e-18	0.376911	0.987	0.874	1.26951e-13	EPI_vs_TE	human
GAB2	4.47127e-18	-0.576726	0.848	0.978	1.28871e-13	EPI_vs_TE	human
MRPL52	4.75902e-18	-0.42495	1	1	1.37165e-13	EPI_vs_TE	human
TUBB4A	5.03299e-18	0.953444	1	0.987	1.45061e-13	EPI_vs_TE	human
NME1	5.84327e-18	-0.421222	1	1	1.68415e-13	EPI_vs_TE	human
C2CD5	6.59684e-18	0.318908	0.899	0.67	1.90134e-13	EPI_vs_TE	human
ARHGAP1	7.37168e-18	0.481621	1	0.98	2.12467e-13	EPI_vs_TE	human
PSMB7	7.83205e-18	-0.37287	1	1	2.25735e-13	EPI_vs_TE	human
MYO6	8.31665e-18	-0.615993	0.886	0.991	2.39702e-13	EPI_vs_TE	human
ATG9B	9.53525e-18	0.480509	0.962	0.747	2.74825e-13	EPI_vs_TE	human
FUNDC1	9.88257e-18	0.377999	0.975	0.951	2.84835e-13	EPI_vs_TE	human
ATP6V1C2	1.00122e-17	-0.484079	1	0.997	2.8857e-13	EPI_vs_TE	human
PRDX1	1.01521e-17	0.380139	1	1	2.92603e-13	EPI_vs_TE	human
RAB31	1.02218e-17	-0.642708	0.873	0.97	2.94612e-13	EPI_vs_TE	human
SGPP1	1.05545e-17	-0.386511	0.734	0.965	3.04202e-13	EPI_vs_TE	human
GPM6B	1.08874e-17	0.293206	0.861	0.545	3.13798e-13	EPI_vs_TE	human
MSTO1	1.1123e-17	0.386091	0.975	0.968	3.20586e-13	EPI_vs_TE	human
PELI1	1.12358e-17	0.404961	0.987	0.867	3.23837e-13	EPI_vs_TE	human
JARID2	1.18781e-17	0.602363	1	0.986	3.4235e-13	EPI_vs_TE	human
TFAP2A	1.29823e-17	-0.333788	0.785	0.974	3.74176e-13	EPI_vs_TE	human
ATF7IP2	1.45036e-17	-0.414848	0.797	0.957	4.18024e-13	EPI_vs_TE	human
KRT18	1.50957e-17	-0.791378	1	1	4.35089e-13	EPI_vs_TE	human
SLC37A4	1.56311e-17	0.570656	1	0.958	4.5052e-13	EPI_vs_TE	human
MCFD2	1.62484e-17	-0.490576	0.962	1	4.68311e-13	EPI_vs_TE	human
OLR1	1.69992e-17	-0.496822	0.696	0.962	4.8995e-13	EPI_vs_TE	human
UFC1	1.7328e-17	-0.540287	1	0.999	4.99427e-13	EPI_vs_TE	human
MIR9-1HG	1.77508e-17	-0.266024	0.696	0.948	5.11614e-13	EPI_vs_TE	human
TRIML1	1.79428e-17	-0.403964	0.544	0.89	5.17149e-13	EPI_vs_TE	human
HENMT1	1.80764e-17	0.391607	0.987	0.88	5.20999e-13	EPI_vs_TE	human
CTNNAL1	2.0253e-17	-0.416695	0.987	0.994	5.83733e-13	EPI_vs_TE	human
PRR5	2.08123e-17	-0.484575	0.937	0.986	5.99851e-13	EPI_vs_TE	human
ANKRD6	2.13679e-17	-0.378229	0.595	0.905	6.15865e-13	EPI_vs_TE	human
DBNDD2	2.15192e-17	-0.374961	0.684	0.915	6.20227e-13	EPI_vs_TE	human
ARHGAP42	2.41201e-17	0.280334	1	0.781	6.9519e-13	EPI_vs_TE	human
PGAM1	2.64081e-17	0.257262	1	0.999	7.61135e-13	EPI_vs_TE	human
YPEL2	3.31481e-17	0.693684	1	0.928	9.55395e-13	EPI_vs_TE	human
ARFGEF2	3.36673e-17	0.342186	1	0.949	9.70359e-13	EPI_vs_TE	human
RGCC	3.53687e-17	0.601331	0.987	0.727	1.0194e-12	EPI_vs_TE	human
POLR2I	3.97882e-17	0.386004	1	1	1.14678e-12	EPI_vs_TE	human
KDM4C	4.03864e-17	0.315301	0.987	0.908	1.16402e-12	EPI_vs_TE	human
TFRC	4.09801e-17	-0.818445	0.987	0.999	1.18113e-12	EPI_vs_TE	human
AP2M1	4.23991e-17	0.463564	1	1	1.22203e-12	EPI_vs_TE	human
IMPDH2	4.29803e-17	-0.475106	1	1	1.23878e-12	EPI_vs_TE	human
PDPN	4.51463e-17	0.702081	0.924	0.671	1.30121e-12	EPI_vs_TE	human
SH3GL3	4.77684e-17	-0.268699	0.759	0.934	1.37678e-12	EPI_vs_TE	human
TIPIN	4.87968e-17	-0.445421	0.975	0.997	1.40642e-12	EPI_vs_TE	human
BEX3	5.29488e-17	-0.782196	0.835	0.975	1.52609e-12	EPI_vs_TE	human
HIC2	5.5139e-17	-0.600261	1	0.999	1.58921e-12	EPI_vs_TE	human
SEC63	5.58914e-17	0.462145	1	0.993	1.6109e-12	EPI_vs_TE	human
CEP164	5.72563e-17	0.378129	0.937	0.759	1.65024e-12	EPI_vs_TE	human
FANCA	5.80833e-17	0.336292	0.987	0.879	1.67408e-12	EPI_vs_TE	human
PTPRG	6.48404e-17	0.281738	0.949	0.737	1.86883e-12	EPI_vs_TE	human
ARHGAP18	6.72469e-17	-0.596136	0.911	0.991	1.93819e-12	EPI_vs_TE	human
ARHGAP10	6.75446e-17	-0.327175	0.886	0.967	1.94677e-12	EPI_vs_TE	human
RXRA	6.79805e-17	-0.358604	0.658	0.89	1.95933e-12	EPI_vs_TE	human
KAZN	6.90984e-17	0.396064	0.937	0.671	1.99155e-12	EPI_vs_TE	human
NDUFAF7	7.03449e-17	0.419137	1	0.98	2.02748e-12	EPI_vs_TE	human
MDFI	7.51267e-17	0.350594	0.899	0.444	2.1653e-12	EPI_vs_TE	human
AGPAT5	7.86879e-17	-0.469388	0.873	0.984	2.26794e-12	EPI_vs_TE	human
KANK4	8.06513e-17	-0.30658	0.646	0.906	2.32453e-12	EPI_vs_TE	human
NUDT4	8.12619e-17	0.300271	1	0.993	2.34213e-12	EPI_vs_TE	human
LGALS1	8.71161e-17	0.617058	0.987	0.925	2.51086e-12	EPI_vs_TE	human
PTPN14	9.70274e-17	-0.414978	0.911	0.993	2.79652e-12	EPI_vs_TE	human
RPL8	1.00811e-16	0.379601	1	1	2.90558e-12	EPI_vs_TE	human
IDH1	1.01264e-16	0.665877	1	1	2.91864e-12	EPI_vs_TE	human
HAPLN1	1.03343e-16	-0.810647	0.62	0.903	2.97856e-12	EPI_vs_TE	human
ETNK2	1.06429e-16	0.365772	0.861	0.573	3.06749e-12	EPI_vs_TE	human
ZSCAN2	1.07408e-16	0.285487	0.848	0.595	3.09572e-12	EPI_vs_TE	human
RAB3B	1.0782e-16	0.559729	1	0.944	3.10759e-12	EPI_vs_TE	human
SH3BP5	1.21647e-16	-0.462877	0.772	0.924	3.5061e-12	EPI_vs_TE	human
CDK6	1.29781e-16	-0.543812	0.886	0.99	3.74056e-12	EPI_vs_TE	human
ECHS1	1.36664e-16	-0.497682	1	1	3.93894e-12	EPI_vs_TE	human
RP2	1.47074e-16	-0.582933	0.823	0.974	4.23896e-12	EPI_vs_TE	human
LPIN1	1.51379e-16	0.550596	1	0.975	4.36304e-12	EPI_vs_TE	human
PHKA2	1.60788e-16	0.264056	0.911	0.657	4.63423e-12	EPI_vs_TE	human
SLC66A2	1.7417e-16	0.452188	0.949	0.73	5.01993e-12	EPI_vs_TE	human
TMEM52B	1.80627e-16	-0.259389	0.532	0.889	5.20603e-12	EPI_vs_TE	human
GRHL2	1.80631e-16	-0.379574	0.759	0.986	5.20615e-12	EPI_vs_TE	human
KTI12	1.815e-16	0.515658	1	0.961	5.2312e-12	EPI_vs_TE	human
COX5B	1.81767e-16	0.286144	1	1	5.23889e-12	EPI_vs_TE	human
CYB561	1.87752e-16	0.29271	0.962	0.677	5.4114e-12	EPI_vs_TE	human
KRT8	1.96034e-16	-0.806363	1	1	5.65009e-12	EPI_vs_TE	human
DRAP1	1.99222e-16	0.286951	1	0.96	5.74199e-12	EPI_vs_TE	human
LRRC41	2.01278e-16	0.472652	1	0.978	5.80124e-12	EPI_vs_TE	human
PTS	2.02223e-16	-0.450635	0.975	0.996	5.82847e-12	EPI_vs_TE	human
N4BP2	2.0416e-16	0.410144	1	0.931	5.88431e-12	EPI_vs_TE	human
ARFGAP3	2.04981e-16	0.309784	0.937	0.745	5.90797e-12	EPI_vs_TE	human
JUP	2.12816e-16	-0.67412	0.987	0.999	6.13377e-12	EPI_vs_TE	human
NKAP	3.17638e-16	0.354708	1	0.944	9.15497e-12	EPI_vs_TE	human
AP2B1	3.34884e-16	0.435731	1	0.999	9.65203e-12	EPI_vs_TE	human
COLEC12	3.73191e-16	-0.302223	0.747	0.944	1.07561e-11	EPI_vs_TE	human
BAIAP2L1	3.82184e-16	-0.467449	0.949	0.997	1.10153e-11	EPI_vs_TE	human
BMP2	3.90651e-16	0.303165	0.646	0.271	1.12593e-11	EPI_vs_TE	human
VGLL4	4.00624e-16	-0.389474	0.873	0.977	1.15468e-11	EPI_vs_TE	human
LPAR2	4.05578e-16	0.372694	0.975	0.883	1.16896e-11	EPI_vs_TE	human
BAIAP2	4.19664e-16	-0.47676	0.911	0.975	1.20955e-11	EPI_vs_TE	human
USP3	4.43659e-16	-0.375673	0.772	0.944	1.27871e-11	EPI_vs_TE	human
NAXE	4.44765e-16	-0.436694	0.962	0.996	1.2819e-11	EPI_vs_TE	human
ISOC1	4.94012e-16	-0.434947	0.911	0.987	1.42384e-11	EPI_vs_TE	human
FIGN	5.01566e-16	-0.368846	0.734	0.952	1.44561e-11	EPI_vs_TE	human
CYP2S1	5.06066e-16	0.584441	1	0.977	1.45858e-11	EPI_vs_TE	human
FAM118A	5.13823e-16	-0.430932	0.886	0.987	1.48094e-11	EPI_vs_TE	human
DLG5	5.38772e-16	-0.729008	0.873	0.962	1.55285e-11	EPI_vs_TE	human
DDX43	5.39514e-16	0.279342	0.962	0.766	1.55499e-11	EPI_vs_TE	human
NLRP2	5.72241e-16	0.528457	1	0.999	1.64931e-11	EPI_vs_TE	human
ATXN3	5.83237e-16	0.27609	1	0.951	1.68101e-11	EPI_vs_TE	human
SLC7A4	5.88765e-16	-0.793721	0.81	0.977	1.69694e-11	EPI_vs_TE	human
LMNA	5.92617e-16	-0.67701	0.987	1	1.70804e-11	EPI_vs_TE	human
AKAP12	6.19085e-16	0.813614	1	0.991	1.78433e-11	EPI_vs_TE	human
NDUFA13	6.30009e-16	0.434525	1	1	1.81581e-11	EPI_vs_TE	human
DCTN5	6.32767e-16	0.477206	1	0.999	1.82376e-11	EPI_vs_TE	human
SP6	6.40962e-16	-0.845088	0.747	0.947	1.84738e-11	EPI_vs_TE	human
XAGE2	6.70932e-16	-0.431515	0.646	0.902	1.93376e-11	EPI_vs_TE	human
SKP2	7.55048e-16	-0.511084	0.987	0.999	2.1762e-11	EPI_vs_TE	human
ASAH1	7.83507e-16	-0.651814	0.962	0.994	2.25822e-11	EPI_vs_TE	human
KDM4A	7.87163e-16	0.374639	1	0.892	2.26876e-11	EPI_vs_TE	human
ENSG00000267580	8.24247e-16	-0.44088	0.823	0.98	2.37564e-11	EPI_vs_TE	human
STARD10	8.28849e-16	-0.576521	0.886	0.988	2.38891e-11	EPI_vs_TE	human
FHL2	8.67115e-16	-0.452834	0.759	0.977	2.4992e-11	EPI_vs_TE	human
SLC25A29	8.69969e-16	0.360076	0.975	0.814	2.50742e-11	EPI_vs_TE	human
UBE2G2	9.08231e-16	-0.502918	0.924	0.988	2.6177e-11	EPI_vs_TE	human
TMTC3	1.09472e-15	-0.604891	0.987	0.994	3.15521e-11	EPI_vs_TE	human
PRTG	1.11158e-15	-0.293508	0.696	0.896	3.2038e-11	EPI_vs_TE	human
ITSN1	1.12844e-15	-0.446243	1	1	3.25238e-11	EPI_vs_TE	human
AAK1	1.16315e-15	-0.470615	0.975	0.994	3.35242e-11	EPI_vs_TE	human
MSX2	1.18827e-15	-0.723464	0.873	0.991	3.42483e-11	EPI_vs_TE	human
TWF2	1.23545e-15	0.414214	1	0.977	3.56081e-11	EPI_vs_TE	human
SEMA4B	1.23738e-15	0.348927	0.962	0.788	3.56639e-11	EPI_vs_TE	human
SPHK1	1.2543e-15	0.577683	0.848	0.541	3.61513e-11	EPI_vs_TE	human
PGAP6	1.27437e-15	0.281867	0.937	0.749	3.673e-11	EPI_vs_TE	human
TIMM50	1.30725e-15	0.331333	1	1	3.76775e-11	EPI_vs_TE	human
NAV1	1.35914e-15	0.302536	0.975	0.711	3.91732e-11	EPI_vs_TE	human
ELF3	1.49444e-15	0.609295	1	0.994	4.30727e-11	EPI_vs_TE	human
SCD	1.52702e-15	-0.686851	1	1	4.40117e-11	EPI_vs_TE	human
GRAMD2A	1.54113e-15	-0.473711	0.709	0.925	4.44186e-11	EPI_vs_TE	human
GRHPR	1.55343e-15	-0.404343	1	0.984	4.4773e-11	EPI_vs_TE	human
PLS3	1.65016e-15	-0.569213	0.987	0.997	4.7561e-11	EPI_vs_TE	human
G3BP2	1.65017e-15	0.477635	1	1	4.75611e-11	EPI_vs_TE	human
SLC7A3	1.69085e-15	0.696683	0.873	0.569	4.87337e-11	EPI_vs_TE	human
MED12L	1.80395e-15	-0.514114	0.835	0.949	5.19935e-11	EPI_vs_TE	human
EBNA1BP2	1.82184e-15	-0.408717	1	1	5.25091e-11	EPI_vs_TE	human
LRRC47	2.0788e-15	0.399214	1	0.962	5.99152e-11	EPI_vs_TE	human
HTT	2.09941e-15	0.395395	0.949	0.892	6.05092e-11	EPI_vs_TE	human
TMEM63A	2.16118e-15	0.291961	0.937	0.737	6.22894e-11	EPI_vs_TE	human
ESCO1	2.18829e-15	0.365552	0.987	0.962	6.3071e-11	EPI_vs_TE	human
TMPRSS13	2.32955e-15	-0.374898	0.658	0.898	6.71423e-11	EPI_vs_TE	human
SUN3	2.37704e-15	-0.381411	0.987	0.988	6.85111e-11	EPI_vs_TE	human
CLPX	2.37708e-15	0.409134	1	0.988	6.85121e-11	EPI_vs_TE	human
SH2B3	2.45139e-15	0.382076	0.937	0.739	7.0654e-11	EPI_vs_TE	human
SEC11A	2.5896e-15	-0.45995	1	0.999	7.46373e-11	EPI_vs_TE	human
PPT1	2.61184e-15	-0.802142	0.975	0.999	7.52784e-11	EPI_vs_TE	human
JDP2	2.74471e-15	-0.303528	0.81	0.98	7.91079e-11	EPI_vs_TE	human
GPCPD1	2.82843e-15	0.316959	1	0.889	8.15211e-11	EPI_vs_TE	human
MRPL48	2.85654e-15	0.407752	1	0.98	8.23312e-11	EPI_vs_TE	human
PKIB	2.87506e-15	-0.34063	0.81	0.964	8.2865e-11	EPI_vs_TE	human
SENP2	3.26015e-15	0.441066	1	0.977	9.39641e-11	EPI_vs_TE	human
ZNF296	3.39539e-15	0.491252	1	0.954	9.78618e-11	EPI_vs_TE	human
DLG3	3.47732e-15	0.494864	1	0.866	1.00223e-10	EPI_vs_TE	human
EIF6	3.76895e-15	0.357954	1	1	1.08629e-10	EPI_vs_TE	human
NRBF2	3.98294e-15	0.300083	1	0.988	1.14796e-10	EPI_vs_TE	human
ACKR2	4.03245e-15	-0.287087	0.57	0.896	1.16223e-10	EPI_vs_TE	human
TPI1	4.06859e-15	0.371697	1	1	1.17265e-10	EPI_vs_TE	human
SLC25A38	4.8e-15	0.419156	1	0.983	1.38346e-10	EPI_vs_TE	human
FAM102B	5.59689e-15	0.368146	0.924	0.75	1.61314e-10	EPI_vs_TE	human
CTSV	5.83174e-15	-1.11256	1	0.997	1.68082e-10	EPI_vs_TE	human
STS	6.10807e-15	-0.705875	0.975	0.984	1.76047e-10	EPI_vs_TE	human
GEMIN2	6.27915e-15	0.264885	0.987	0.929	1.80978e-10	EPI_vs_TE	human
MARS1	6.7882e-15	0.493243	1	1	1.95649e-10	EPI_vs_TE	human
TCF19	7.9583e-15	0.274339	0.937	0.668	2.29374e-10	EPI_vs_TE	human
DDX18	8.62709e-15	-0.3949	1	1	2.4865e-10	EPI_vs_TE	human
IQGAP3	8.99342e-15	0.315476	0.975	0.944	2.59208e-10	EPI_vs_TE	human
ABCB8	9.04821e-15	0.41871	1	0.932	2.60787e-10	EPI_vs_TE	human
ZNF335	9.27001e-15	0.508975	1	0.945	2.6718e-10	EPI_vs_TE	human
F2RL1	9.45939e-15	0.578117	1	0.98	2.72638e-10	EPI_vs_TE	human
KATNBL1	9.58648e-15	-0.288997	0.823	0.949	2.76301e-10	EPI_vs_TE	human
CGN	1.03793e-14	0.313598	0.949	0.811	2.99152e-10	EPI_vs_TE	human
NR6A1	1.05937e-14	-0.770952	1	1	3.05331e-10	EPI_vs_TE	human
NFE2L2	1.11856e-14	-0.380959	1	0.996	3.22391e-10	EPI_vs_TE	human
NUCB1	1.13732e-14	0.504033	1	0.984	3.27798e-10	EPI_vs_TE	human
SLC2A3	1.17608e-14	-0.72844	1	1	3.38969e-10	EPI_vs_TE	human
TOR3A	1.27664e-14	0.472413	1	0.96	3.67953e-10	EPI_vs_TE	human
ADAM15	1.2896e-14	-0.537744	0.835	0.975	3.71687e-10	EPI_vs_TE	human
SNAPC3	1.30109e-14	0.409019	1	0.947	3.75001e-10	EPI_vs_TE	human
DCTN1	1.34365e-14	0.435935	1	0.975	3.87265e-10	EPI_vs_TE	human
TPM2	1.43571e-14	0.362476	1	0.889	4.13801e-10	EPI_vs_TE	human
FGFR2	1.45988e-14	0.31215	0.962	0.835	4.20766e-10	EPI_vs_TE	human
SRPK1	1.4792e-14	-0.358554	1	1	4.26334e-10	EPI_vs_TE	human
BCAT2	1.48964e-14	-0.334307	0.734	0.937	4.29345e-10	EPI_vs_TE	human
YIF1B	1.54181e-14	0.376235	1	0.981	4.44381e-10	EPI_vs_TE	human
GSTP1	1.59419e-14	0.780325	1	1	4.59477e-10	EPI_vs_TE	human
GNAI2	1.62427e-14	0.391512	0.987	0.944	4.68146e-10	EPI_vs_TE	human
GLDC	1.80426e-14	0.408362	1	0.967	5.20023e-10	EPI_vs_TE	human
RNF44	1.92133e-14	0.385674	1	0.983	5.53766e-10	EPI_vs_TE	human
PTPRU	1.92145e-14	0.367609	0.987	0.955	5.53801e-10	EPI_vs_TE	human
SBNO1	1.92155e-14	-0.439702	1	1	5.53828e-10	EPI_vs_TE	human
ATRAID	2.00162e-14	0.360286	1	0.97	5.76908e-10	EPI_vs_TE	human
SERF2	2.03627e-14	-0.391073	1	1	5.86893e-10	EPI_vs_TE	human
CCT8	2.18466e-14	-0.463573	1	1	6.29664e-10	EPI_vs_TE	human
RBPMS2	2.38183e-14	0.462516	1	0.974	6.86492e-10	EPI_vs_TE	human
ZNF486	2.38677e-14	0.273752	0.987	0.922	6.87914e-10	EPI_vs_TE	human
AJUBA	2.39179e-14	-0.288425	0.658	0.885	6.89361e-10	EPI_vs_TE	human
GYS1	2.56635e-14	-0.430629	0.975	0.99	7.39673e-10	EPI_vs_TE	human
DNAJB6	2.59842e-14	0.483766	1	0.999	7.48916e-10	EPI_vs_TE	human
TINCR	2.60782e-14	-0.383603	0.949	0.977	7.51626e-10	EPI_vs_TE	human
PKP3	2.73107e-14	-0.408772	0.873	0.958	7.87149e-10	EPI_vs_TE	human
RHOU	2.92643e-14	-0.450916	0.848	0.987	8.43455e-10	EPI_vs_TE	human
TDRP	2.98154e-14	-0.391106	0.848	0.949	8.59339e-10	EPI_vs_TE	human
LEFTY2	3.33365e-14	1.54549	0.608	0.299	9.60826e-10	EPI_vs_TE	human
MSH2	3.42309e-14	0.440665	1	0.99	9.86602e-10	EPI_vs_TE	human
PLIN2	3.43724e-14	-0.944918	1	0.999	9.90681e-10	EPI_vs_TE	human
AKAP13	3.55064e-14	-0.457287	0.975	0.977	1.02337e-09	EPI_vs_TE	human
SETD3	3.62555e-14	-0.42233	1	1	1.04496e-09	EPI_vs_TE	human
PPARGC1B	3.8151e-14	0.304541	1	0.921	1.09959e-09	EPI_vs_TE	human
NCEH1	3.97569e-14	0.308308	0.987	0.801	1.14587e-09	EPI_vs_TE	human
ETFA	4.11651e-14	-0.373202	1	1	1.18646e-09	EPI_vs_TE	human
AMOTL2	4.1711e-14	-0.642489	0.835	0.965	1.2022e-09	EPI_vs_TE	human
SLC25A16	4.29503e-14	0.369507	0.987	0.973	1.23791e-09	EPI_vs_TE	human
CYP1B1	4.41517e-14	0.659845	0.911	0.635	1.27254e-09	EPI_vs_TE	human
LAD1	4.74403e-14	-0.338898	0.722	0.955	1.36732e-09	EPI_vs_TE	human
TBL2	5.15703e-14	-0.305927	0.797	0.925	1.48636e-09	EPI_vs_TE	human
PPID	5.17451e-14	-0.4051	1	0.999	1.4914e-09	EPI_vs_TE	human
GAN	5.38968e-14	-0.431843	0.975	0.994	1.55341e-09	EPI_vs_TE	human
BZW2	5.38975e-14	-0.471852	1	0.997	1.55343e-09	EPI_vs_TE	human
MYBL2	5.41175e-14	0.598303	1	1	1.55978e-09	EPI_vs_TE	human
P2RY6	5.41524e-14	-0.545745	0.81	0.939	1.56078e-09	EPI_vs_TE	human
CD55	5.43373e-14	-0.571522	0.987	0.991	1.56611e-09	EPI_vs_TE	human
TET1	5.91877e-14	0.522658	1	1	1.70591e-09	EPI_vs_TE	human
PSMA7	6.06497e-14	-0.330632	1	1	1.74804e-09	EPI_vs_TE	human
BRMS1L	6.42233e-14	0.258627	1	0.928	1.85104e-09	EPI_vs_TE	human
EFNA1	6.97116e-14	-0.726895	0.81	0.987	2.00923e-09	EPI_vs_TE	human
MTMR14	6.98278e-14	0.535466	1	0.961	2.01258e-09	EPI_vs_TE	human
FOXR1	7.03004e-14	0.3184	0.975	0.76	2.0262e-09	EPI_vs_TE	human
AGPAT2	7.77125e-14	0.448471	0.987	0.924	2.23983e-09	EPI_vs_TE	human
ARID3A	8.12175e-14	-0.955019	1	0.993	2.34085e-09	EPI_vs_TE	human
CD2AP	8.15129e-14	0.391154	1	0.973	2.34937e-09	EPI_vs_TE	human
FRMD4A	8.42388e-14	-0.301979	0.722	0.948	2.42793e-09	EPI_vs_TE	human
TRIP6	9.02315e-14	-0.280764	0.658	0.9	2.60065e-09	EPI_vs_TE	human
CDC42SE1	9.2716e-14	-0.50781	0.962	0.968	2.67226e-09	EPI_vs_TE	human
SLC23A2	9.32872e-14	0.308292	0.987	0.889	2.68872e-09	EPI_vs_TE	human
REX1BD	9.64502e-14	0.274283	1	0.955	2.77989e-09	EPI_vs_TE	human
NAGA	9.8425e-14	0.345812	0.962	0.747	2.83681e-09	EPI_vs_TE	human
CPPED1	1.06436e-13	0.31139	0.975	0.866	3.0677e-09	EPI_vs_TE	human
CTSF	1.07228e-13	0.317852	0.747	0.44	3.09053e-09	EPI_vs_TE	human
TMEM167A	1.08605e-13	-0.414647	1	1	3.13021e-09	EPI_vs_TE	human
GINS3	1.11535e-13	0.480781	1	0.922	3.21465e-09	EPI_vs_TE	human
SESN1	1.16213e-13	0.341448	0.949	0.847	3.3495e-09	EPI_vs_TE	human
TEAD4	1.19612e-13	0.370781	1	1	3.44746e-09	EPI_vs_TE	human
SOD1	1.23024e-13	-0.384493	1	1	3.5458e-09	EPI_vs_TE	human
PFDN1	1.2858e-13	-0.273842	1	1	3.70593e-09	EPI_vs_TE	human
BASP1	1.31714e-13	-0.776036	1	1	3.79625e-09	EPI_vs_TE	human
NECTIN2	1.47913e-13	0.661071	1	0.977	4.26316e-09	EPI_vs_TE	human
LPCAT4	1.49063e-13	0.358052	0.987	0.898	4.2963e-09	EPI_vs_TE	human
XPNPEP1	1.57127e-13	-0.355375	0.797	0.965	4.5287e-09	EPI_vs_TE	human
PWP1	1.62861e-13	-0.352055	1	1	4.69397e-09	EPI_vs_TE	human
CEBPA	1.76147e-13	-0.39441	0.785	0.96	5.0769e-09	EPI_vs_TE	human
NETO2	1.89248e-13	0.258747	0.911	0.667	5.4545e-09	EPI_vs_TE	human
CEBPG	1.92586e-13	-0.360807	0.975	0.997	5.55072e-09	EPI_vs_TE	human
MTAP	1.93452e-13	-0.385852	0.899	0.939	5.57568e-09	EPI_vs_TE	human
COBLL1	1.93732e-13	-0.314145	0.734	0.934	5.58374e-09	EPI_vs_TE	human
UNC119	2.10306e-13	0.267931	0.899	0.648	6.06143e-09	EPI_vs_TE	human
NENF	2.1491e-13	-0.309306	0.785	0.967	6.19415e-09	EPI_vs_TE	human
ZNF385A	2.34187e-13	-0.268896	0.633	0.916	6.74973e-09	EPI_vs_TE	human
EIF3M	2.39691e-13	-0.283323	1	1	6.90837e-09	EPI_vs_TE	human
DOCK9	2.40872e-13	-0.40074	0.937	0.97	6.9424e-09	EPI_vs_TE	human
FAM110A	2.5233e-13	-0.37669	0.696	0.928	7.27266e-09	EPI_vs_TE	human
RBM47	2.57437e-13	-0.486968	1	0.999	7.41985e-09	EPI_vs_TE	human
ANXA3	2.66259e-13	-0.56644	0.962	0.999	7.67411e-09	EPI_vs_TE	human
ATP1B3	2.67847e-13	-0.38018	1	0.999	7.71989e-09	EPI_vs_TE	human
GNPTAB	2.78037e-13	0.354155	0.987	0.889	8.01357e-09	EPI_vs_TE	human
EIF4G2	2.83119e-13	-0.505183	1	1	8.16005e-09	EPI_vs_TE	human
FLOT1	3.0988e-13	0.304484	1	0.861	8.93136e-09	EPI_vs_TE	human
BEND3	3.21831e-13	0.266106	0.987	0.926	9.27582e-09	EPI_vs_TE	human
TIMM17B	3.3158e-13	0.31722	1	0.981	9.5568e-09	EPI_vs_TE	human
DLC1	3.4067e-13	-0.507704	0.911	0.977	9.81878e-09	EPI_vs_TE	human
KCNN4	3.44513e-13	-0.292597	0.456	0.795	9.92957e-09	EPI_vs_TE	human
FBXL20	3.54011e-13	0.449366	1	0.876	1.02033e-08	EPI_vs_TE	human
GPR108	3.54512e-13	0.321155	0.987	0.952	1.02177e-08	EPI_vs_TE	human
MTOR	3.57414e-13	0.326548	1	0.986	1.03014e-08	EPI_vs_TE	human
TGIF1	3.61672e-13	0.448836	1	0.987	1.04241e-08	EPI_vs_TE	human
LINC01356	3.76665e-13	0.59051	0.987	0.915	1.08563e-08	EPI_vs_TE	human
NUDT1	3.79046e-13	0.256545	1	0.973	1.09249e-08	EPI_vs_TE	human
TGFBR3	3.94407e-13	-0.463943	0.924	0.996	1.13676e-08	EPI_vs_TE	human
DENR	3.9754e-13	0.336121	1	1	1.14579e-08	EPI_vs_TE	human
TEAD3	4.08577e-13	-0.547568	0.772	0.941	1.1776e-08	EPI_vs_TE	human
SLC19A2	4.15319e-13	-0.357214	0.81	0.965	1.19703e-08	EPI_vs_TE	human
RESF1	4.35164e-13	0.544199	1	0.996	1.25423e-08	EPI_vs_TE	human
CDH3	4.37119e-13	0.474336	0.937	0.771	1.25986e-08	EPI_vs_TE	human
MRPS5	4.49054e-13	0.32242	1	1	1.29426e-08	EPI_vs_TE	human
TAF11	4.67026e-13	-0.345528	1	0.993	1.34606e-08	EPI_vs_TE	human
PPP1R2	4.79084e-13	-0.411715	0.987	0.993	1.38082e-08	EPI_vs_TE	human
NDUFB9	5.17137e-13	0.334223	1	1	1.49049e-08	EPI_vs_TE	human
SLC11A2	5.32422e-13	-0.509079	0.937	0.984	1.53455e-08	EPI_vs_TE	human
TINAGL1	5.51134e-13	-0.25352	0.468	0.775	1.58848e-08	EPI_vs_TE	human
CLTA	5.68054e-13	-0.484051	1	1	1.63724e-08	EPI_vs_TE	human
SPPL2A	5.70275e-13	-0.469555	0.987	0.994	1.64365e-08	EPI_vs_TE	human
YBX3	5.72837e-13	0.32995	1	0.908	1.65103e-08	EPI_vs_TE	human
PAXX	5.90619e-13	-0.375784	0.962	0.986	1.70228e-08	EPI_vs_TE	human
SRXN1	6.05817e-13	-0.401973	0.873	0.967	1.74608e-08	EPI_vs_TE	human
ITGA5	6.37309e-13	-0.475905	0.608	0.859	1.83685e-08	EPI_vs_TE	human
TTC3	6.81661e-13	-0.280777	0.848	0.978	1.96468e-08	EPI_vs_TE	human
ZFP36L2	7.63762e-13	0.483473	1	0.975	2.20131e-08	EPI_vs_TE	human
TBCB	8.65075e-13	0.397567	1	0.996	2.49332e-08	EPI_vs_TE	human
WLS	8.82197e-13	-0.464185	0.62	0.895	2.54267e-08	EPI_vs_TE	human
HUWE1	9.09802e-13	0.453164	1	1	2.62223e-08	EPI_vs_TE	human
PTGES2	9.26285e-13	0.350277	0.975	0.85	2.66974e-08	EPI_vs_TE	human
HMOX1	9.31203e-13	-0.74242	1	0.999	2.68391e-08	EPI_vs_TE	human
RIMKLB	9.35768e-13	0.422106	0.987	0.948	2.69707e-08	EPI_vs_TE	human
TXNL1	9.45743e-13	-0.377123	1	1	2.72582e-08	EPI_vs_TE	human
NUP54	9.67946e-13	0.430712	1	0.988	2.78981e-08	EPI_vs_TE	human
NUDT15	9.86849e-13	0.545462	1	0.987	2.8443e-08	EPI_vs_TE	human
ADAM9	1.08697e-12	-0.468041	0.975	0.987	3.13285e-08	EPI_vs_TE	human
SNHG32	1.12115e-12	0.377598	1	0.999	3.23139e-08	EPI_vs_TE	human
SUPT4H1	1.12115e-12	-0.341713	1	1	3.23139e-08	EPI_vs_TE	human
ARHGAP29	1.14175e-12	-0.352729	0.886	0.974	3.29074e-08	EPI_vs_TE	human
FHIP1B	1.14607e-12	-0.386888	0.772	0.893	3.30321e-08	EPI_vs_TE	human
CALD1	1.15609e-12	-0.479671	0.924	0.987	3.3321e-08	EPI_vs_TE	human
PRDX3	1.19255e-12	0.402509	1	0.999	3.43717e-08	EPI_vs_TE	human
SLC39A9	1.21576e-12	-0.311915	1	0.993	3.50405e-08	EPI_vs_TE	human
VCL	1.28475e-12	0.338923	1	0.948	3.70291e-08	EPI_vs_TE	human
PLEKHA6	1.29101e-12	-0.386347	0.532	0.797	3.72096e-08	EPI_vs_TE	human
LRATD2	1.31613e-12	0.318201	1	0.934	3.79334e-08	EPI_vs_TE	human
BRD3	1.46802e-12	0.588624	1	0.991	4.23114e-08	EPI_vs_TE	human
CDC42EP1	1.49519e-12	-0.44879	0.848	0.954	4.30943e-08	EPI_vs_TE	human
SELENOW	1.51384e-12	0.414763	1	0.996	4.36319e-08	EPI_vs_TE	human
ALAS1	1.68525e-12	-0.589447	0.937	0.988	4.85723e-08	EPI_vs_TE	human
CYB5B	1.70493e-12	-0.410284	1	0.999	4.91396e-08	EPI_vs_TE	human
ENSG00000228748	1.79172e-12	-0.586545	0.975	0.984	5.16411e-08	EPI_vs_TE	human
HIP1	1.82458e-12	-0.358153	0.886	0.974	5.25879e-08	EPI_vs_TE	human
NABP1	1.87968e-12	-0.709779	0.962	0.996	5.41761e-08	EPI_vs_TE	human
ENSG00000268191	1.89696e-12	0.522507	0.886	0.781	5.46743e-08	EPI_vs_TE	human
TENT5A	1.90094e-12	-0.340889	0.684	0.925	5.47888e-08	EPI_vs_TE	human
CHCHD3	2.04061e-12	0.265889	1	1	5.88144e-08	EPI_vs_TE	human
CTNS	2.06013e-12	0.300355	0.975	0.882	5.93771e-08	EPI_vs_TE	human
NADK	2.11817e-12	0.271278	0.987	0.965	6.105e-08	EPI_vs_TE	human
PITPNC1	2.23633e-12	0.301181	1	0.941	6.44554e-08	EPI_vs_TE	human
MVP	2.24159e-12	0.3809	0.911	0.76	6.46071e-08	EPI_vs_TE	human
CTTN	2.30541e-12	0.577029	1	1	6.64466e-08	EPI_vs_TE	human
PSMD13	2.37671e-12	-0.394738	1	1	6.85016e-08	EPI_vs_TE	human
CLDN3	2.39372e-12	-0.426268	0.595	0.874	6.89919e-08	EPI_vs_TE	human
HACD2	2.4344e-12	-0.348525	0.937	0.973	7.01644e-08	EPI_vs_TE	human
SERTAD2	2.48882e-12	-0.284875	0.911	0.967	7.17327e-08	EPI_vs_TE	human
OSGEP	2.75283e-12	0.321289	0.987	0.96	7.9342e-08	EPI_vs_TE	human
CXADR	2.77659e-12	0.47392	1	0.974	8.00268e-08	EPI_vs_TE	human
PLXNB1	2.83432e-12	-0.286111	0.532	0.834	8.16906e-08	EPI_vs_TE	human
OSBPL9	2.90103e-12	-0.416555	0.937	0.99	8.36135e-08	EPI_vs_TE	human
DPYSL2	3.03517e-12	0.375087	0.911	0.788	8.74797e-08	EPI_vs_TE	human
IGSF3	3.0766e-12	0.295551	0.987	0.887	8.86739e-08	EPI_vs_TE	human
MEST	3.12243e-12	0.442063	1	0.971	8.99947e-08	EPI_vs_TE	human
CD81	3.20752e-12	0.496921	1	0.987	9.24472e-08	EPI_vs_TE	human
PDLIM7	3.31036e-12	0.344722	0.987	0.902	9.54111e-08	EPI_vs_TE	human
SMIM10L1	3.39427e-12	-0.267818	0.975	0.981	9.78297e-08	EPI_vs_TE	human
RHOBTB1	3.4442e-12	-0.603294	0.557	0.838	9.92688e-08	EPI_vs_TE	human
PPARG	3.45674e-12	-0.378246	0.835	0.926	9.96303e-08	EPI_vs_TE	human
LY6E	3.46821e-12	0.759744	1	0.958	9.99606e-08	EPI_vs_TE	human
RAB20	3.47665e-12	-0.331054	0.709	0.902	1.00204e-07	EPI_vs_TE	human
PSME2	3.8307e-12	0.26665	1	0.987	1.10409e-07	EPI_vs_TE	human
DAG1	3.97802e-12	-0.480409	1	0.997	1.14654e-07	EPI_vs_TE	human
SPCS3	4.0384e-12	-0.363255	1	0.993	1.16395e-07	EPI_vs_TE	human
YAP1	4.10686e-12	-0.40563	0.937	0.987	1.18368e-07	EPI_vs_TE	human
CMTM7	4.20873e-12	-0.282392	0.962	0.986	1.21304e-07	EPI_vs_TE	human
PDGFRA	4.31607e-12	0.471426	0.81	0.504	1.24398e-07	EPI_vs_TE	human
UBAP2	4.33786e-12	0.303283	1	0.999	1.25026e-07	EPI_vs_TE	human
PFDN5	4.38709e-12	0.260588	1	1	1.26445e-07	EPI_vs_TE	human
PTGES3	4.65904e-12	-0.363154	1	1	1.34283e-07	EPI_vs_TE	human
PERP	4.94747e-12	-0.501996	0.975	0.997	1.42596e-07	EPI_vs_TE	human
TARS2	5.12018e-12	0.269226	0.975	0.853	1.47574e-07	EPI_vs_TE	human
MRPS21	5.13658e-12	-0.308165	1	1	1.48046e-07	EPI_vs_TE	human
TRIP4	5.2334e-12	-0.309457	0.949	0.99	1.50837e-07	EPI_vs_TE	human
PACSIN3	5.44702e-12	0.298288	1	0.921	1.56994e-07	EPI_vs_TE	human
CCT6A	5.59879e-12	-0.296305	1	1	1.61368e-07	EPI_vs_TE	human
ARMT1	5.94412e-12	0.664588	1	1	1.71321e-07	EPI_vs_TE	human
CHGA	5.96933e-12	0.392683	0.557	0.224	1.72048e-07	EPI_vs_TE	human
FYB1	5.98011e-12	-0.600924	0.595	0.807	1.72359e-07	EPI_vs_TE	human
NOP10	6.19356e-12	-0.290076	1	1	1.78511e-07	EPI_vs_TE	human
POLD1	6.45159e-12	0.471915	1	0.975	1.85948e-07	EPI_vs_TE	human
SOCS6	6.85364e-12	-0.260614	0.835	0.952	1.97536e-07	EPI_vs_TE	human
PRSS8	6.92703e-12	-0.730919	0.987	0.991	1.99651e-07	EPI_vs_TE	human
TMEM37	6.96051e-12	0.26684	0.924	0.61	2.00616e-07	EPI_vs_TE	human
C6orf132	7.1633e-12	-0.41441	0.975	0.994	2.06461e-07	EPI_vs_TE	human
NDUFA8	7.35255e-12	0.251977	1	1	2.11915e-07	EPI_vs_TE	human
FLVCR1	8.44879e-12	0.326507	1	0.887	2.43511e-07	EPI_vs_TE	human
UBE2T	8.46812e-12	0.269288	1	0.997	2.44068e-07	EPI_vs_TE	human
SLC25A39	8.59478e-12	0.46603	1	1	2.47719e-07	EPI_vs_TE	human
TSPAN15	8.81538e-12	-0.402361	0.886	0.98	2.54077e-07	EPI_vs_TE	human
GABRB3	9.17426e-12	0.33045	0.937	0.772	2.64421e-07	EPI_vs_TE	human
GALNT11	9.25514e-12	-0.46139	0.886	0.944	2.66752e-07	EPI_vs_TE	human
SLC28A3	9.52241e-12	-0.515607	0.823	0.954	2.74455e-07	EPI_vs_TE	human
NDUFV1	9.71302e-12	0.470117	1	1	2.79949e-07	EPI_vs_TE	human
NPEPPS	1.11367e-11	0.368956	1	1	3.20982e-07	EPI_vs_TE	human
GTF2A2	1.17704e-11	-0.416838	1	1	3.39246e-07	EPI_vs_TE	human
HSD17B1	1.2117e-11	-0.286529	0.861	0.986	3.49235e-07	EPI_vs_TE	human
SLC66A1	1.26167e-11	-0.253863	0.81	0.925	3.63638e-07	EPI_vs_TE	human
EPHB4	1.30457e-11	0.496312	1	0.885	3.76002e-07	EPI_vs_TE	human
MARCHF8	1.31391e-11	0.272329	0.975	0.915	3.78694e-07	EPI_vs_TE	human
ACADS	1.46038e-11	0.308237	0.848	0.582	4.20911e-07	EPI_vs_TE	human
SNUPN	1.51402e-11	0.295072	0.962	0.895	4.36372e-07	EPI_vs_TE	human
MBNL3	1.52518e-11	-0.363774	0.759	0.918	4.39587e-07	EPI_vs_TE	human
NUAK2	1.53541e-11	-0.375756	0.747	0.928	4.42535e-07	EPI_vs_TE	human
SRPK2	1.56793e-11	0.25497	1	0.99	4.51908e-07	EPI_vs_TE	human
KANSL1	1.59456e-11	0.275434	1	0.955	4.59583e-07	EPI_vs_TE	human
NEFH	1.60706e-11	0.637617	0.987	0.89	4.63186e-07	EPI_vs_TE	human
IRX2	1.63827e-11	-0.297234	0.734	0.882	4.72182e-07	EPI_vs_TE	human
CBLB	1.74655e-11	-0.758978	0.924	0.96	5.03392e-07	EPI_vs_TE	human
ATP5MC2	1.75641e-11	0.35653	1	0.994	5.06232e-07	EPI_vs_TE	human
FTL	1.86219e-11	-0.600969	1	1	5.36719e-07	EPI_vs_TE	human
RDX	1.8965e-11	-0.297643	1	1	5.46609e-07	EPI_vs_TE	human
HACD3	1.9104e-11	-0.428772	1	0.997	5.50615e-07	EPI_vs_TE	human
ARHGEF16	1.96442e-11	0.326282	0.962	0.75	5.66184e-07	EPI_vs_TE	human
EEF1E1	1.97419e-11	-0.356594	1	1	5.69e-07	EPI_vs_TE	human
PPP1R15B	2.03925e-11	-0.313318	0.949	0.977	5.87752e-07	EPI_vs_TE	human
MYCN	2.13586e-11	0.329808	1	0.955	6.15597e-07	EPI_vs_TE	human
DTX4	2.16223e-11	-0.256307	0.759	0.921	6.23199e-07	EPI_vs_TE	human
NET1	2.17011e-11	-0.671359	0.975	0.983	6.2547e-07	EPI_vs_TE	human
CNDP2	2.25085e-11	-0.406929	1	0.996	6.48741e-07	EPI_vs_TE	human
TMSB4X	2.25086e-11	0.616444	1	0.999	6.48742e-07	EPI_vs_TE	human
CDC42BPA	2.26389e-11	0.250704	0.962	0.913	6.525e-07	EPI_vs_TE	human
JAK1	2.27182e-11	0.314583	0.987	0.872	6.54784e-07	EPI_vs_TE	human
CHMP7	2.30212e-11	-0.286626	0.899	0.955	6.63517e-07	EPI_vs_TE	human
CBR1	2.30256e-11	-0.642096	0.734	0.922	6.63644e-07	EPI_vs_TE	human
FBL	2.35125e-11	-0.412735	1	1	6.77679e-07	EPI_vs_TE	human
C12orf57	2.41167e-11	0.289225	1	0.984	6.95092e-07	EPI_vs_TE	human
SPDL1	2.42926e-11	-0.284017	0.962	0.988	7.00161e-07	EPI_vs_TE	human
MTA3	2.44475e-11	0.311353	1	0.961	7.04626e-07	EPI_vs_TE	human
NAPRT	2.50148e-11	0.250109	0.962	0.765	7.20978e-07	EPI_vs_TE	human
AMT	2.65296e-11	0.267771	0.937	0.781	7.64636e-07	EPI_vs_TE	human
MYC	2.72847e-11	-0.640715	0.975	0.997	7.86399e-07	EPI_vs_TE	human
ENPEP	2.77029e-11	-0.449217	0.772	0.952	7.98453e-07	EPI_vs_TE	human
BUD23	2.87038e-11	-0.331703	1	1	8.27301e-07	EPI_vs_TE	human
FDPS	2.89123e-11	-0.416975	1	1	8.33311e-07	EPI_vs_TE	human
TMEM131L	2.90193e-11	0.388293	0.899	0.739	8.36394e-07	EPI_vs_TE	human
EHD1	3.08362e-11	-0.381834	0.949	0.971	8.8876e-07	EPI_vs_TE	human
TRIM60	3.20407e-11	0.349972	0.975	0.952	9.23476e-07	EPI_vs_TE	human
MACF1	3.45689e-11	0.285587	1	0.951	9.96346e-07	EPI_vs_TE	human
VPS28	3.48789e-11	0.285487	1	0.977	1.00528e-06	EPI_vs_TE	human
PAICS	3.72226e-11	-0.349848	1	1	1.07283e-06	EPI_vs_TE	human
DIP2B	3.76623e-11	-0.352322	0.937	0.97	1.0855e-06	EPI_vs_TE	human
PSMC2	3.81722e-11	-0.353399	1	1	1.1002e-06	EPI_vs_TE	human
BAZ1A	3.91447e-11	-0.272664	0.975	0.993	1.12823e-06	EPI_vs_TE	human
SLC25A37	3.91554e-11	-0.271929	0.899	0.952	1.12854e-06	EPI_vs_TE	human
PSMG3	4.1611e-11	0.386381	1	0.994	1.19931e-06	EPI_vs_TE	human
GTSF1	4.23648e-11	-0.397619	0.975	0.997	1.22104e-06	EPI_vs_TE	human
ARPC5	4.35987e-11	-0.314168	1	1	1.2566e-06	EPI_vs_TE	human
GFPT1	4.46233e-11	0.448433	0.987	0.984	1.28613e-06	EPI_vs_TE	human
UQCRQ	4.61727e-11	-0.296278	1	1	1.33079e-06	EPI_vs_TE	human
RAB29	4.63609e-11	0.311218	0.823	0.657	1.33621e-06	EPI_vs_TE	human
BEX4	4.70515e-11	-0.283045	0.848	0.962	1.35612e-06	EPI_vs_TE	human
DCTD	5.01382e-11	-0.301533	0.861	0.947	1.44508e-06	EPI_vs_TE	human
KIF1C	5.16835e-11	0.291768	0.987	0.941	1.48962e-06	EPI_vs_TE	human
NCAPG	5.21451e-11	-0.33146	0.975	0.993	1.50292e-06	EPI_vs_TE	human
RAP1GDS1	5.23271e-11	-0.344844	0.949	0.987	1.50817e-06	EPI_vs_TE	human
MAST2	5.25124e-11	0.338205	0.987	0.913	1.51351e-06	EPI_vs_TE	human
MYADM	5.32522e-11	0.308967	0.987	0.971	1.53483e-06	EPI_vs_TE	human
DNAJA2	5.48195e-11	0.269956	1	1	1.58001e-06	EPI_vs_TE	human
PKM	5.76271e-11	-0.41047	1	1	1.66093e-06	EPI_vs_TE	human
MRPS15	5.78329e-11	-0.2695	1	1	1.66686e-06	EPI_vs_TE	human
TOMM7	5.78329e-11	0.333728	1	1	1.66686e-06	EPI_vs_TE	human
TMEM97	5.99306e-11	-0.487886	1	0.991	1.72732e-06	EPI_vs_TE	human
AHNAK	6.23251e-11	-0.605444	0.962	0.997	1.79633e-06	EPI_vs_TE	human
CTNNB1	6.43537e-11	-0.627687	1	1	1.8548e-06	EPI_vs_TE	human
LCMT1-AS2	6.83009e-11	-0.626676	0.696	0.877	1.96857e-06	EPI_vs_TE	human
ANO6	6.85898e-11	-0.422057	0.949	0.981	1.9769e-06	EPI_vs_TE	human
SMAD5	7.12115e-11	-0.366333	0.987	0.996	2.05246e-06	EPI_vs_TE	human
UCP2	7.5324e-11	0.458273	0.899	0.791	2.17099e-06	EPI_vs_TE	human
ACTN4	7.76744e-11	0.388917	1	0.996	2.23873e-06	EPI_vs_TE	human
ARF3	7.90618e-11	0.425447	1	0.993	2.27872e-06	EPI_vs_TE	human
HUNK	7.93809e-11	-0.279601	0.646	0.851	2.28792e-06	EPI_vs_TE	human
SMAD7	8.46191e-11	0.279178	0.937	0.801	2.43889e-06	EPI_vs_TE	human
YES1	8.63725e-11	-0.299612	1	0.994	2.48943e-06	EPI_vs_TE	human
TBC1D14	8.91125e-11	0.287598	0.975	0.905	2.5684e-06	EPI_vs_TE	human
GGCT	9.0107e-11	-0.312025	0.987	0.986	2.59707e-06	EPI_vs_TE	human
EIF3J	9.30209e-11	-0.386111	1	1	2.68105e-06	EPI_vs_TE	human
NUP50	9.98164e-11	-0.287522	1	0.999	2.87691e-06	EPI_vs_TE	human
UBE2V2	1.07473e-10	-0.304635	1	0.994	3.0976e-06	EPI_vs_TE	human
MAPKAP1	1.18486e-10	0.335347	1	0.962	3.41501e-06	EPI_vs_TE	human
SLC1A5	1.18759e-10	-0.73959	0.937	0.981	3.42286e-06	EPI_vs_TE	human
MLXIP	1.25105e-10	0.287489	0.987	0.889	3.60578e-06	EPI_vs_TE	human
EIF5B	1.31269e-10	-0.362989	1	1	3.78345e-06	EPI_vs_TE	human
SETX	1.34342e-10	0.30317	0.987	0.957	3.872e-06	EPI_vs_TE	human
ERBIN	1.35464e-10	0.275339	1	0.986	3.90434e-06	EPI_vs_TE	human
FUCA2	1.36197e-10	-0.40159	0.861	0.968	3.92546e-06	EPI_vs_TE	human
TPD52L1	1.40322e-10	-0.251551	0.734	0.872	4.04435e-06	EPI_vs_TE	human
B3GNT2	1.40723e-10	-0.472203	0.962	0.974	4.05592e-06	EPI_vs_TE	human
PSMA5	1.42266e-10	-0.268941	1	1	4.1004e-06	EPI_vs_TE	human
BLMH	1.44773e-10	-0.307044	1	1	4.17266e-06	EPI_vs_TE	human
ILRUN	1.53624e-10	0.39296	1	0.993	4.42775e-06	EPI_vs_TE	human
KARS1	1.56327e-10	-0.297408	1	1	4.50567e-06	EPI_vs_TE	human
CLSTN1	1.56853e-10	0.364429	1	0.938	4.52081e-06	EPI_vs_TE	human
PHLDA3	1.5855e-10	0.340041	0.937	0.814	4.56974e-06	EPI_vs_TE	human
ESRP1	1.65866e-10	0.258125	1	0.99	4.78058e-06	EPI_vs_TE	human
ARL5B	1.6707e-10	-0.306606	0.937	0.961	4.81529e-06	EPI_vs_TE	human
PSMA4	1.72342e-10	-0.338201	1	1	4.96725e-06	EPI_vs_TE	human
TRIM28	1.73546e-10	0.471884	1	1	5.00193e-06	EPI_vs_TE	human
NCBP2AS2	1.75639e-10	0.319879	0.987	0.978	5.06226e-06	EPI_vs_TE	human
S100A10	1.79063e-10	-0.52582	1	1	5.16096e-06	EPI_vs_TE	human
ATP1B1	1.8147e-10	0.359496	1	0.967	5.23034e-06	EPI_vs_TE	human
CREB3	1.9051e-10	0.268407	1	0.921	5.49088e-06	EPI_vs_TE	human
SLAIN2	1.94947e-10	0.314342	1	0.929	5.61876e-06	EPI_vs_TE	human
CACYBP	1.96664e-10	-0.284715	1	1	5.66825e-06	EPI_vs_TE	human
PTGES	1.98027e-10	-0.730123	0.899	0.999	5.70752e-06	EPI_vs_TE	human
FADS2	2.02555e-10	-0.372409	0.658	0.857	5.83805e-06	EPI_vs_TE	human
KNSTRN	2.08601e-10	-0.384616	0.975	1	6.01231e-06	EPI_vs_TE	human
RAI14	2.09672e-10	-0.306735	0.937	0.99	6.04317e-06	EPI_vs_TE	human
PHKA1	2.30008e-10	0.412179	0.987	0.945	6.6293e-06	EPI_vs_TE	human
RNF114	2.37082e-10	0.270506	1	0.997	6.83317e-06	EPI_vs_TE	human
PLXNA1	2.38961e-10	-0.383234	0.835	0.945	6.88733e-06	EPI_vs_TE	human
ERVMER34-1	2.42174e-10	-0.288868	0.582	0.841	6.97995e-06	EPI_vs_TE	human
ACAT1	2.47095e-10	-0.320087	0.987	0.986	7.12177e-06	EPI_vs_TE	human
BCL2L12	2.4882e-10	-0.339157	1	0.996	7.1715e-06	EPI_vs_TE	human
CAPNS1	2.58362e-10	0.31482	1	0.973	7.4465e-06	EPI_vs_TE	human
LGALS2	2.62683e-10	0.358523	0.544	0.286	7.57104e-06	EPI_vs_TE	human
LAMB1	2.64749e-10	-0.488832	1	0.994	7.6306e-06	EPI_vs_TE	human
PARD3	2.79116e-10	0.271301	1	0.947	8.04467e-06	EPI_vs_TE	human
RRM2	2.8953e-10	-0.556812	1	1	8.34484e-06	EPI_vs_TE	human
BFAR	3.05798e-10	0.255503	1	0.973	8.81372e-06	EPI_vs_TE	human
ODC1	3.09057e-10	-0.638377	1	1	8.90764e-06	EPI_vs_TE	human
BTG1	3.10651e-10	-0.492231	0.987	0.996	8.9536e-06	EPI_vs_TE	human
LAMTOR2	3.12256e-10	0.251641	1	1	8.99983e-06	EPI_vs_TE	human
CERT1	3.16502e-10	0.336257	1	0.975	9.12223e-06	EPI_vs_TE	human
DAGLB	3.18656e-10	0.257031	0.975	0.861	9.18431e-06	EPI_vs_TE	human
CMPK1	3.20393e-10	-0.303242	0.987	0.996	9.23437e-06	EPI_vs_TE	human
ATAD3B	3.36719e-10	0.381491	1	0.997	9.70493e-06	EPI_vs_TE	human
ZNF451	3.83608e-10	0.251209	0.987	0.9	1.10564e-05	EPI_vs_TE	human
SFXN4	3.83657e-10	-0.276042	0.861	0.973	1.10578e-05	EPI_vs_TE	human
FLII	3.98969e-10	0.307567	1	0.955	1.14991e-05	EPI_vs_TE	human
NLN	4.07582e-10	-0.301677	0.924	0.978	1.17473e-05	EPI_vs_TE	human
PKP2	4.29853e-10	-0.440662	0.962	0.993	1.23892e-05	EPI_vs_TE	human
USP9X	4.42406e-10	0.313638	1	0.977	1.2751e-05	EPI_vs_TE	human
CCNK	4.43992e-10	-0.270652	1	0.996	1.27967e-05	EPI_vs_TE	human
IDH2	4.46271e-10	-0.294247	0.557	0.863	1.28624e-05	EPI_vs_TE	human
NOLC1	4.53149e-10	-0.277556	1	1	1.30606e-05	EPI_vs_TE	human
TMEM62	4.61623e-10	-0.277452	0.81	0.919	1.33049e-05	EPI_vs_TE	human
PROSER1	4.68819e-10	-0.43377	0.975	0.997	1.35123e-05	EPI_vs_TE	human
RIOK1	4.81723e-10	-0.287199	0.975	0.99	1.38842e-05	EPI_vs_TE	human
DDX27	5.00068e-10	-0.26301	1	0.999	1.4413e-05	EPI_vs_TE	human
PPIF	5.06901e-10	-0.441384	1	1	1.46099e-05	EPI_vs_TE	human
GLA	5.17292e-10	-0.46593	0.987	0.986	1.49094e-05	EPI_vs_TE	human
SLC8B1	5.19295e-10	0.371279	0.949	0.873	1.49671e-05	EPI_vs_TE	human
TUFT1	5.20648e-10	-0.336733	0.823	0.941	1.50061e-05	EPI_vs_TE	human
MINDY2	5.2972e-10	0.357888	1	0.986	1.52676e-05	EPI_vs_TE	human
SLC25A4	5.84455e-10	0.250233	0.924	0.749	1.68452e-05	EPI_vs_TE	human
SEPHS2	5.94211e-10	0.771665	1	0.975	1.71264e-05	EPI_vs_TE	human
CCNDBP1	6.04417e-10	0.359084	1	0.983	1.74205e-05	EPI_vs_TE	human
ABCD3	6.23023e-10	-0.267509	0.949	0.984	1.79568e-05	EPI_vs_TE	human
CAPN2	6.33294e-10	-0.38665	0.924	0.973	1.82528e-05	EPI_vs_TE	human
A4GALT	6.35837e-10	0.450806	1	0.987	1.83261e-05	EPI_vs_TE	human
PSMB2	6.40161e-10	-0.255323	1	0.999	1.84507e-05	EPI_vs_TE	human
GDI2	6.73364e-10	-0.284446	1	1	1.94077e-05	EPI_vs_TE	human
MRPS26	6.98774e-10	0.413032	1	1	2.01401e-05	EPI_vs_TE	human
SLC2A1	7.03494e-10	-0.695964	1	1	2.02761e-05	EPI_vs_TE	human
TAGLN2	7.30012e-10	-0.564011	1	1	2.10404e-05	EPI_vs_TE	human
DLGAP4	7.78107e-10	-0.313268	0.987	0.988	2.24266e-05	EPI_vs_TE	human
LARGE2	7.88632e-10	-0.391482	0.975	0.991	2.27299e-05	EPI_vs_TE	human
ZPR1	7.9529e-10	-0.285146	0.987	0.996	2.29219e-05	EPI_vs_TE	human
TOMM34	8.14093e-10	-0.332243	0.987	0.981	2.34638e-05	EPI_vs_TE	human
OLFML1	8.28027e-10	-0.278989	0.582	0.818	2.38654e-05	EPI_vs_TE	human
FBXO7	8.32123e-10	0.27515	1	0.997	2.39834e-05	EPI_vs_TE	human
SLC25A44	8.3487e-10	0.392226	1	0.984	2.40626e-05	EPI_vs_TE	human
CTSC	8.43352e-10	0.575159	1	0.997	2.43071e-05	EPI_vs_TE	human
AIF1L	8.92744e-10	-0.505631	0.975	0.999	2.57307e-05	EPI_vs_TE	human
ZNF165	9.21368e-10	-0.402928	0.81	0.958	2.65557e-05	EPI_vs_TE	human
NAALAD2	9.65996e-10	-0.298768	0.722	0.9	2.78419e-05	EPI_vs_TE	human
SPIN4	1.01455e-09	-0.403975	0.81	0.955	2.92412e-05	EPI_vs_TE	human
SERPINB9	1.03721e-09	0.694067	1	0.973	2.98946e-05	EPI_vs_TE	human
SETD2	1.10457e-09	0.265248	1	0.964	3.18359e-05	EPI_vs_TE	human
CDK2AP2	1.10528e-09	0.313038	1	0.994	3.18564e-05	EPI_vs_TE	human
DNTTIP2	1.16957e-09	-0.310027	1	1	3.37094e-05	EPI_vs_TE	human
HERPUD1	1.17731e-09	-0.601311	0.975	0.987	3.39323e-05	EPI_vs_TE	human
ATP6V1A	1.17737e-09	-0.398014	1	1	3.39342e-05	EPI_vs_TE	human
CDC42SE2	1.1931e-09	-0.336936	0.937	0.997	3.43877e-05	EPI_vs_TE	human
PELO	1.23261e-09	-0.419726	0.924	0.973	3.55262e-05	EPI_vs_TE	human
IMPDH1	1.32666e-09	-0.337801	0.949	0.99	3.82371e-05	EPI_vs_TE	human
HSD3B1	1.33117e-09	-0.504664	0.304	0.628	3.83669e-05	EPI_vs_TE	human
TRIML2	1.33996e-09	0.30218	1	0.988	3.86203e-05	EPI_vs_TE	human
JPT2	1.4749e-09	-0.345519	1	1	4.25095e-05	EPI_vs_TE	human
RAD54L2	1.47972e-09	0.333242	1	0.986	4.26484e-05	EPI_vs_TE	human
POLR2A	1.49451e-09	-0.414733	1	1	4.30749e-05	EPI_vs_TE	human
FTH1	1.51439e-09	0.409075	1	1	4.36476e-05	EPI_vs_TE	human
NUFIP2	1.53451e-09	-0.410241	1	0.994	4.42277e-05	EPI_vs_TE	human
MAPRE1	1.53452e-09	-0.256462	1	1	4.42278e-05	EPI_vs_TE	human
ABRACL	1.5727e-09	0.335199	0.987	0.978	4.53284e-05	EPI_vs_TE	human
DCAF7	1.68228e-09	0.259763	1	0.97	4.84865e-05	EPI_vs_TE	human
IVNS1ABP	1.71657e-09	-0.381981	0.911	0.961	4.94751e-05	EPI_vs_TE	human
DDB1	1.76225e-09	-0.384286	1	1	5.07917e-05	EPI_vs_TE	human
TCF25	1.77388e-09	0.284564	1	0.994	5.11267e-05	EPI_vs_TE	human
TUBA1B	1.82715e-09	-0.347254	1	0.999	5.2662e-05	EPI_vs_TE	human
GM2A	1.86348e-09	-0.365201	0.975	0.991	5.37092e-05	EPI_vs_TE	human
COX6C	1.86352e-09	0.305278	1	0.999	5.37103e-05	EPI_vs_TE	human
BTF3	1.8758e-09	-0.257175	1	1	5.40642e-05	EPI_vs_TE	human
GOT1	1.90997e-09	-0.318228	0.987	0.999	5.50492e-05	EPI_vs_TE	human
QARS1	1.92571e-09	0.298782	1	1	5.55028e-05	EPI_vs_TE	human
PQBP1	1.94476e-09	0.263721	1	0.999	5.60518e-05	EPI_vs_TE	human
SLC9A3R1	2.12466e-09	-0.527046	1	1	6.1237e-05	EPI_vs_TE	human
DNMT1	2.17388e-09	-0.48617	0.987	0.994	6.26555e-05	EPI_vs_TE	human
SOAT1	2.18816e-09	-0.522519	1	0.997	6.30671e-05	EPI_vs_TE	human
PLPBP	2.41312e-09	-0.277998	0.949	0.984	6.9551e-05	EPI_vs_TE	human
EHD4	2.52616e-09	-0.34115	1	0.999	7.2809e-05	EPI_vs_TE	human
GAB1	2.7097e-09	0.250307	0.987	0.879	7.80989e-05	EPI_vs_TE	human
PSMA3	2.74033e-09	-0.268566	1	1	7.89817e-05	EPI_vs_TE	human
LRRC58	2.78372e-09	-0.392482	0.949	0.971	8.02323e-05	EPI_vs_TE	human
TIMM22	2.78486e-09	0.251949	0.987	0.98	8.02653e-05	EPI_vs_TE	human
PABPC4	2.84007e-09	-0.441397	1	1	8.18564e-05	EPI_vs_TE	human
INA	2.93467e-09	-0.345393	0.747	0.922	8.45831e-05	EPI_vs_TE	human
BIRC6	2.9625e-09	0.366272	1	0.994	8.53851e-05	EPI_vs_TE	human
UCK2	2.98164e-09	-0.251405	1	0.984	8.59367e-05	EPI_vs_TE	human
BSG	2.98179e-09	0.381086	1	1	8.59412e-05	EPI_vs_TE	human
B4GALT1	3.05026e-09	-0.456075	0.987	0.997	8.79146e-05	EPI_vs_TE	human
RAB25	3.09995e-09	-0.462658	0.949	0.99	8.93467e-05	EPI_vs_TE	human
FABP3	3.14055e-09	-0.722518	0.975	0.999	9.05169e-05	EPI_vs_TE	human
COX7B2	3.26323e-09	-0.337987	0.949	0.971	9.4053e-05	EPI_vs_TE	human
ENSG00000248538	3.30218e-09	-0.29666	0.987	0.996	9.51754e-05	EPI_vs_TE	human
PSMB5	3.46071e-09	-0.326064	1	1	9.97445e-05	EPI_vs_TE	human
HINT1	3.48314e-09	-0.382447	1	0.997	0.000100391	EPI_vs_TE	human
SMYD2	3.4869e-09	-0.275944	0.962	0.97	0.000100499	EPI_vs_TE	human
EIF3I	3.57432e-09	-0.275572	1	1	0.000103019	EPI_vs_TE	human
ELOB	3.66782e-09	0.274331	1	1	0.000105714	EPI_vs_TE	human
TAF12	3.67936e-09	-0.272221	0.975	0.984	0.000106047	EPI_vs_TE	human
ADAMTS1	3.74934e-09	-0.260294	0.405	0.685	0.000108063	EPI_vs_TE	human
CCNE2	3.81935e-09	-0.265978	0.671	0.85	0.000110081	EPI_vs_TE	human
PIN4	4.11887e-09	0.275656	1	0.997	0.000118714	EPI_vs_TE	human
PSAT1	4.14492e-09	-0.620031	0.962	0.983	0.000119465	EPI_vs_TE	human
CCT2	4.33626e-09	-0.258192	1	1	0.00012498	EPI_vs_TE	human
LGALS3	4.66068e-09	-0.650588	0.709	0.85	0.00013433	EPI_vs_TE	human
DCTN2	4.85141e-09	0.279538	1	0.994	0.000139827	EPI_vs_TE	human
SARAF	4.89812e-09	0.267792	1	0.987	0.000141174	EPI_vs_TE	human
ABHD11	5.08959e-09	-0.28507	0.962	0.986	0.000146692	EPI_vs_TE	human
RPUSD3	5.23858e-09	0.335306	1	0.993	0.000150986	EPI_vs_TE	human
RFK	5.29751e-09	-0.446994	0.987	0.996	0.000152685	EPI_vs_TE	human
ZRANB2	5.42596e-09	-0.269407	1	1	0.000156387	EPI_vs_TE	human
FLVCR2	5.44088e-09	-0.258583	0.557	0.805	0.000156817	EPI_vs_TE	human
SLC5A6	5.44331e-09	-0.426206	1	0.997	0.000156887	EPI_vs_TE	human
SLC34A2	5.47349e-09	-0.541268	0.696	0.889	0.000157757	EPI_vs_TE	human
LARP1B	5.47697e-09	0.264353	1	0.974	0.000157857	EPI_vs_TE	human
H3-3B	5.47818e-09	-0.309885	1	1	0.000157892	EPI_vs_TE	human
KAT14	5.55656e-09	-0.327016	0.962	0.981	0.000160151	EPI_vs_TE	human
ANXA6	5.58401e-09	-0.510355	0.975	0.993	0.000160942	EPI_vs_TE	human
SLC31A1	5.61954e-09	-0.27657	0.975	0.987	0.000161966	EPI_vs_TE	human
COCH	5.78216e-09	-0.295748	0.57	0.785	0.000166654	EPI_vs_TE	human
ARF4	5.97067e-09	-0.261824	1	1	0.000172087	EPI_vs_TE	human
MTFP1	5.98526e-09	0.264152	1	0.961	0.000172507	EPI_vs_TE	human
KHDRBS3	6.08399e-09	-0.307595	0.949	0.977	0.000175353	EPI_vs_TE	human
RPN2	6.2229e-09	0.279504	1	0.999	0.000179356	EPI_vs_TE	human
MAGED1	6.29124e-09	-0.391784	0.785	0.924	0.000181326	EPI_vs_TE	human
RARS1	6.30257e-09	-0.286887	1	0.999	0.000181653	EPI_vs_TE	human
POLE3	6.48548e-09	-0.303915	1	0.999	0.000186925	EPI_vs_TE	human
GART	6.54759e-09	-0.36447	1	0.999	0.000188715	EPI_vs_TE	human
DAPK1	6.76061e-09	0.268819	0.987	0.87	0.000194854	EPI_vs_TE	human
TMED9	7.08816e-09	0.411836	1	0.996	0.000204295	EPI_vs_TE	human
HDGF	7.35112e-09	-0.398328	0.987	0.993	0.000211874	EPI_vs_TE	human
EPPK1	7.56632e-09	0.328858	1	0.929	0.000218076	EPI_vs_TE	human
SURF4	7.57558e-09	0.333586	1	0.997	0.000218343	EPI_vs_TE	human
AP1M2	7.69632e-09	0.293998	1	0.993	0.000221823	EPI_vs_TE	human
FXYD5	7.82499e-09	0.487659	0.937	0.857	0.000225532	EPI_vs_TE	human
TRIM71	7.84365e-09	0.357671	1	0.99	0.00022607	EPI_vs_TE	human
PEG10	7.85526e-09	-0.724699	0.759	0.874	0.000226404	EPI_vs_TE	human
CALM3	8.14682e-09	0.440545	1	1	0.000234808	EPI_vs_TE	human
PRXL2A	8.2764e-09	-0.356404	0.987	0.994	0.000238542	EPI_vs_TE	human
VMA21	8.59563e-09	-0.263506	0.975	0.993	0.000247743	EPI_vs_TE	human
CDK7	9.01174e-09	-0.297688	1	0.999	0.000259736	EPI_vs_TE	human
RBM23	9.25011e-09	0.277331	0.987	0.964	0.000266607	EPI_vs_TE	human
MLEC	9.50664e-09	0.394903	1	0.987	0.000274	EPI_vs_TE	human
SLC37A3	9.71718e-09	0.26319	1	0.978	0.000280068	EPI_vs_TE	human
SLC1A3	9.77902e-09	-0.483982	0.975	0.986	0.000281851	EPI_vs_TE	human
JAM3	9.89644e-09	0.257959	0.987	0.866	0.000285235	EPI_vs_TE	human
VAPA	9.99701e-09	-0.282106	1	1	0.000288134	EPI_vs_TE	human
GLRX3	1.02834e-08	-0.259537	1	1	0.000296388	EPI_vs_TE	human
FANCD2	1.03804e-08	0.279487	0.987	0.988	0.000299183	EPI_vs_TE	human
SARS1	1.04788e-08	-0.311255	1	1	0.000302019	EPI_vs_TE	human
PRAMEF19	1.10556e-08	-0.361102	0.722	0.879	0.000318645	EPI_vs_TE	human
EPB41L3	1.20096e-08	-0.299423	0.759	0.9	0.00034614	EPI_vs_TE	human
CD99	1.20315e-08	-0.274542	0.759	0.932	0.000346773	EPI_vs_TE	human
COG3	1.20874e-08	-0.286208	0.937	0.947	0.000348382	EPI_vs_TE	human
ORAI1	1.24266e-08	0.268114	0.962	0.811	0.000358161	EPI_vs_TE	human
NME1-NME2	1.25211e-08	-0.324531	0.975	0.977	0.000360882	EPI_vs_TE	human
QPRT	1.26807e-08	-0.298433	1	0.988	0.000365483	EPI_vs_TE	human
LYPLA1	1.26809e-08	0.271329	1	0.999	0.00036549	EPI_vs_TE	human
PCYT1A	1.27571e-08	-0.253014	0.924	0.981	0.000367685	EPI_vs_TE	human
LAMP2	1.29405e-08	-0.567632	0.987	0.999	0.000372972	EPI_vs_TE	human
ZNF581	1.34772e-08	0.257197	1	0.951	0.00038844	EPI_vs_TE	human
PGF	1.38484e-08	-1.48783	0.873	0.938	0.00039914	EPI_vs_TE	human
ADM	1.41781e-08	-0.577876	0.924	0.974	0.00040864	EPI_vs_TE	human
PRC1	1.47927e-08	-0.314675	0.962	0.999	0.000426354	EPI_vs_TE	human
B4GALT3	1.50443e-08	-0.266436	0.949	0.98	0.000433607	EPI_vs_TE	human
RNF8	1.5212e-08	0.306063	0.975	0.916	0.000438441	EPI_vs_TE	human
DDX24	1.64626e-08	-0.254265	1	0.999	0.000474485	EPI_vs_TE	human
FASN	1.67711e-08	-0.674837	1	1	0.000483377	EPI_vs_TE	human
ISG20L2	1.7621e-08	-0.268751	0.975	0.988	0.000507871	EPI_vs_TE	human
ATP6V1B1	1.80115e-08	-0.503741	0.823	0.958	0.000519128	EPI_vs_TE	human
EIF4EBP1	1.84568e-08	0.330196	1	0.999	0.000531962	EPI_vs_TE	human
PFKL	1.95701e-08	0.306794	1	0.994	0.000564048	EPI_vs_TE	human
IDI1	1.96305e-08	-0.394624	1	0.997	0.000565789	EPI_vs_TE	human
SLC40A1	2.00285e-08	-0.77036	0.709	0.869	0.000577262	EPI_vs_TE	human
PFN1	2.01199e-08	0.275897	1	1	0.000579897	EPI_vs_TE	human
MMS19	2.06587e-08	0.260819	1	0.952	0.000595424	EPI_vs_TE	human
CDK2	2.10691e-08	-0.27077	0.975	0.988	0.000607254	EPI_vs_TE	human
LMBR1L	2.19207e-08	0.281674	1	0.934	0.000631799	EPI_vs_TE	human
HEXIM1	2.21514e-08	-0.397038	0.937	0.97	0.000638448	EPI_vs_TE	human
PSMD11	2.28205e-08	-0.298542	1	1	0.000657731	EPI_vs_TE	human
CCDC97	2.2873e-08	-0.257632	0.924	0.968	0.000659245	EPI_vs_TE	human
GPC3	2.3303e-08	0.287664	0.557	0.326	0.000671639	EPI_vs_TE	human
RANBP2	2.43367e-08	0.256622	1	1	0.000701433	EPI_vs_TE	human
MIIP	2.47119e-08	0.30081	1	1	0.000712247	EPI_vs_TE	human
TK1	2.50876e-08	0.29345	1	0.974	0.000723076	EPI_vs_TE	human
HEXB	2.52828e-08	-0.293504	0.987	0.981	0.000728702	EPI_vs_TE	human
DNAJA1	2.57138e-08	-0.276584	1	1	0.000741124	EPI_vs_TE	human
UGCG	2.6189e-08	0.338648	1	0.988	0.000754819	EPI_vs_TE	human
TFAP2C	2.73327e-08	-0.644735	1	1	0.000787782	EPI_vs_TE	human
S1PR2	2.99491e-08	-0.588292	0.62	0.831	0.000863194	EPI_vs_TE	human
PLPP3	3.06595e-08	-0.411884	0.937	0.965	0.000883669	EPI_vs_TE	human
LASP1	3.08709e-08	0.388663	0.987	0.986	0.000889761	EPI_vs_TE	human
ATP6V0A4	3.12709e-08	-0.463249	0.747	0.97	0.000901289	EPI_vs_TE	human
ZNF410	3.14614e-08	-0.300172	0.937	0.948	0.000906781	EPI_vs_TE	human
MED15	3.18208e-08	0.346715	0.987	0.98	0.000917138	EPI_vs_TE	human
PLXND1	3.21373e-08	0.298278	1	0.941	0.000926261	EPI_vs_TE	human
BCAR4	3.24461e-08	-0.262459	0.456	0.713	0.000935163	EPI_vs_TE	human
MCCC2	3.28529e-08	-0.262544	0.962	0.987	0.000946886	EPI_vs_TE	human
TRMT10C	3.34074e-08	-0.257639	1	1	0.000962867	EPI_vs_TE	human
PDIA4	3.52787e-08	0.426592	1	0.987	0.0010168	EPI_vs_TE	human
AKIRIN1	3.62533e-08	0.355257	1	0.994	0.00104489	EPI_vs_TE	human
OAZ2	3.64763e-08	0.392424	1	0.919	0.00105132	EPI_vs_TE	human
HLA-E	3.65984e-08	0.300669	0.987	0.955	0.00105484	EPI_vs_TE	human
MTHFD1L	3.6861e-08	-0.27626	0.987	0.993	0.00106241	EPI_vs_TE	human
ENSG00000270149	3.77437e-08	0.304178	0.962	0.928	0.00108785	EPI_vs_TE	human
THOC5	3.7814e-08	0.265558	1	0.975	0.00108988	EPI_vs_TE	human
CCDC47	3.83956e-08	-0.351107	1	0.997	0.00110664	EPI_vs_TE	human
MRPL27	3.92154e-08	-0.282915	1	0.999	0.00113027	EPI_vs_TE	human
LDLR	4.14964e-08	0.296639	1	0.96	0.00119601	EPI_vs_TE	human
RMND1	4.37067e-08	0.291425	1	0.991	0.00125971	EPI_vs_TE	human
CTSA	4.42297e-08	0.27862	1	0.977	0.00127479	EPI_vs_TE	human
TRIP10	4.51761e-08	0.252752	1	0.994	0.00130207	EPI_vs_TE	human
CCS	4.58223e-08	0.33009	0.975	0.961	0.00132069	EPI_vs_TE	human
AFG3L2	4.65531e-08	0.253911	1	0.993	0.00134175	EPI_vs_TE	human
CGA	4.69171e-08	-2.86937	0.354	0.668	0.00135224	EPI_vs_TE	human
RGL2	4.77331e-08	-0.305127	0.924	0.932	0.00137576	EPI_vs_TE	human
AGO1	4.88296e-08	0.2836	1	0.934	0.00140737	EPI_vs_TE	human
ZWINT	5.0781e-08	-0.287722	1	0.996	0.00146361	EPI_vs_TE	human
MAPK1	5.16773e-08	0.254032	1	0.965	0.00148944	EPI_vs_TE	human
ACACA	5.29521e-08	-0.278249	1	0.988	0.00152618	EPI_vs_TE	human
SMPDL3A	5.5628e-08	-0.397407	0.987	0.993	0.00160331	EPI_vs_TE	human
IER2	5.60449e-08	0.505943	1	0.994	0.00161533	EPI_vs_TE	human
LYAR	5.62125e-08	-0.271215	1	1	0.00162016	EPI_vs_TE	human
THOC2	6.03812e-08	0.387564	1	0.999	0.00174031	EPI_vs_TE	human
GSTK1	6.12728e-08	-0.256613	0.937	0.98	0.001766	EPI_vs_TE	human
GTSE1	6.17441e-08	-0.270689	0.987	0.996	0.00177959	EPI_vs_TE	human
SPIN1	6.27624e-08	0.289864	1	0.993	0.00180894	EPI_vs_TE	human
DMAC1	6.27627e-08	0.257445	1	0.999	0.00180895	EPI_vs_TE	human
DNAJC3	6.4464e-08	0.373228	1	0.991	0.00185798	EPI_vs_TE	human
ATRX	6.50411e-08	0.295469	1	0.991	0.00187462	EPI_vs_TE	human
GRAMD2B	6.69825e-08	-0.279274	0.633	0.837	0.00193057	EPI_vs_TE	human
F11R	6.82052e-08	0.27464	1	0.999	0.00196581	EPI_vs_TE	human
ATXN7L3B	7.45338e-08	-0.260211	0.861	0.941	0.00214821	EPI_vs_TE	human
MTPN	7.47641e-08	-0.286673	1	0.996	0.00215485	EPI_vs_TE	human
PDLIM1	7.52073e-08	-0.422358	0.962	0.997	0.00216763	EPI_vs_TE	human
SLC25A13	7.54295e-08	-0.253901	1	0.99	0.00217403	EPI_vs_TE	human
ACTN1	7.73493e-08	-0.478758	0.987	0.999	0.00222936	EPI_vs_TE	human
UTRN	7.82584e-08	-0.303135	0.937	0.984	0.00225556	EPI_vs_TE	human
HK1	8.09304e-08	0.281922	0.987	0.965	0.00233257	EPI_vs_TE	human
PTP4A1	8.66497e-08	-0.370683	1	1	0.00249742	EPI_vs_TE	human
PUS7	9.46334e-08	-0.260754	0.975	0.986	0.00272752	EPI_vs_TE	human
USP47	9.47534e-08	-0.25977	0.962	0.975	0.00273098	EPI_vs_TE	human
ATIC	9.51958e-08	-0.303609	1	1	0.00274373	EPI_vs_TE	human
ACLY	9.63198e-08	-0.314351	1	1	0.00277613	EPI_vs_TE	human
PGM3	9.80295e-08	-0.277385	0.987	0.994	0.00282541	EPI_vs_TE	human
GAS6	9.85712e-08	0.28649	0.975	0.919	0.00284102	EPI_vs_TE	human
SRSF1	9.91862e-08	-0.284175	1	1	0.00285875	EPI_vs_TE	human
DSC2	9.97683e-08	-0.435145	0.987	0.991	0.00287552	EPI_vs_TE	human
PRDX6	1.01242e-07	0.358412	1	1	0.00291799	EPI_vs_TE	human
NPC2	1.01242e-07	-0.365062	1	0.999	0.00291799	EPI_vs_TE	human
DCP1A	1.02429e-07	-0.282582	0.975	0.986	0.00295221	EPI_vs_TE	human
TSPAN3	1.0575e-07	0.388239	1	0.968	0.00304794	EPI_vs_TE	human
RACGAP1	1.06871e-07	-0.267896	0.987	0.987	0.00308024	EPI_vs_TE	human
FKBP4	1.08925e-07	0.298569	1	1	0.00313942	EPI_vs_TE	human
RIF1	1.10527e-07	0.353538	1	0.996	0.00318562	EPI_vs_TE	human
MERTK	1.12514e-07	0.255245	1	0.919	0.00324287	EPI_vs_TE	human
CCDC86	1.2222e-07	-0.306591	0.962	0.987	0.00352262	EPI_vs_TE	human
SDC1	1.23084e-07	-0.66422	0.481	0.742	0.00354752	EPI_vs_TE	human
TMPRSS2	1.26695e-07	-0.306227	0.696	0.873	0.00365161	EPI_vs_TE	human
CDCA5	1.31634e-07	-0.271209	1	0.994	0.00379396	EPI_vs_TE	human
IL6ST	1.32059e-07	0.26149	0.975	0.922	0.00380621	EPI_vs_TE	human
SAR1A	1.32786e-07	-0.257436	1	1	0.00382716	EPI_vs_TE	human
ABR	1.4515e-07	0.259398	0.987	0.941	0.00418352	EPI_vs_TE	human
POLR3H	1.45695e-07	-0.268487	0.987	0.997	0.00419922	EPI_vs_TE	human
MPV17L2	1.46964e-07	0.250661	1	0.988	0.00423578	EPI_vs_TE	human
EZR	1.47819e-07	-0.323083	1	1	0.00426043	EPI_vs_TE	human
SHMT2	1.51717e-07	-0.273058	1	0.996	0.00437279	EPI_vs_TE	human
RSRP1	1.61116e-07	-0.287333	0.949	0.968	0.0046437	EPI_vs_TE	human
UTP6	1.66879e-07	-0.261129	1	0.999	0.0048098	EPI_vs_TE	human
WASL	1.70769e-07	0.258889	1	0.993	0.00492192	EPI_vs_TE	human
JMJD6	1.73246e-07	-0.25365	1	0.994	0.00499329	EPI_vs_TE	human
ATP6V1B2	1.75755e-07	-0.306175	0.987	0.991	0.00506561	EPI_vs_TE	human
SLC39A14	1.84801e-07	-0.371473	0.962	0.981	0.00532635	EPI_vs_TE	human
NSD1	1.87227e-07	0.250343	1	0.991	0.00539626	EPI_vs_TE	human
PRSS23	1.94732e-07	0.47905	1	0.893	0.00561256	EPI_vs_TE	human
GCH1	1.96467e-07	-0.332613	0.886	0.974	0.00566258	EPI_vs_TE	human
SSR3	2.02878e-07	-0.267553	1	1	0.00584736	EPI_vs_TE	human
CYB5R1	2.09724e-07	-0.33098	0.886	0.925	0.00604465	EPI_vs_TE	human
WDR5	2.23586e-07	0.274417	1	0.997	0.00644421	EPI_vs_TE	human
CDC37	2.24866e-07	-0.271398	1	1	0.00648109	EPI_vs_TE	human
FAM104A	2.25506e-07	-0.263125	1	0.99	0.00649954	EPI_vs_TE	human
MACROH2A1	2.31371e-07	-0.26461	0.975	0.997	0.00666858	EPI_vs_TE	human
MGLL	2.35476e-07	0.303751	0.924	0.847	0.00678688	EPI_vs_TE	human
CTSL	2.4285e-07	-0.40024	1	0.999	0.00699943	EPI_vs_TE	human
CAMK2G	2.55833e-07	-0.255144	0.937	0.97	0.00737361	EPI_vs_TE	human
TMCO1	2.5633e-07	-0.258021	1	0.996	0.00738796	EPI_vs_TE	human
GLIPR2	2.58785e-07	-0.39091	0.886	0.978	0.0074587	EPI_vs_TE	human
PHLDA2	2.61355e-07	0.320308	1	0.964	0.00753279	EPI_vs_TE	human
SGTA	2.6222e-07	-0.314062	0.987	1	0.00755771	EPI_vs_TE	human
GNS	2.66426e-07	-0.267329	0.899	0.938	0.00767894	EPI_vs_TE	human
EIF2B2	2.68235e-07	-0.329971	0.987	0.988	0.00773107	EPI_vs_TE	human
TMED2	3.00401e-07	-0.323255	1	1	0.00865815	EPI_vs_TE	human
GHITM	3.01251e-07	0.277071	1	1	0.00868264	EPI_vs_TE	human
CSTF3	3.28777e-07	-0.277827	1	0.991	0.00947602	EPI_vs_TE	human
PID1	3.31873e-07	-0.259101	0.633	0.814	0.00956523	EPI_vs_TE	human
SNX2	3.41033e-07	-0.419527	1	1	0.00982924	EPI_vs_TE	human
WWC2	3.56697e-07	-0.255481	1	0.981	0.0102807	EPI_vs_TE	human
NDFIP2	3.61762e-07	-0.27242	1	0.993	0.0104267	EPI_vs_TE	human
ENSG00000258017	3.924e-07	-0.383168	0.975	0.999	0.0113098	EPI_vs_TE	human
CALCOCO2	3.93012e-07	0.251643	1	0.949	0.0113274	EPI_vs_TE	human
MBOAT7	4.04625e-07	-0.273993	0.987	0.98	0.0116621	EPI_vs_TE	human
ZNF114	4.28344e-07	-0.318329	0.962	0.97	0.0123457	EPI_vs_TE	human
PDIA6	4.36353e-07	0.399055	1	0.993	0.0125766	EPI_vs_TE	human
AVPI1	4.619e-07	-0.263496	0.772	0.876	0.0133129	EPI_vs_TE	human
PSME4	4.63933e-07	0.306117	1	0.993	0.0133715	EPI_vs_TE	human
CCDC167	4.7305e-07	0.267205	1	0.988	0.0136343	EPI_vs_TE	human
MRPL15	4.87743e-07	0.272062	1	1	0.0140577	EPI_vs_TE	human
IGBP1	5.19879e-07	0.268421	1	0.99	0.014984	EPI_vs_TE	human
RAB11A	5.21327e-07	-0.270458	1	1	0.0150257	EPI_vs_TE	human
SEMA6D	5.31957e-07	-0.280351	0.722	0.9	0.0153321	EPI_vs_TE	human
MYH10	5.52533e-07	-0.28053	0.987	1	0.0159251	EPI_vs_TE	human
CLDN19	5.70605e-07	0.411216	0.532	0.32	0.016446	EPI_vs_TE	human
MIEF1	5.88776e-07	-0.278838	0.975	1	0.0169697	EPI_vs_TE	human
ATP2B1	5.92034e-07	-0.384883	1	1	0.0170636	EPI_vs_TE	human
SLC25A5	5.9367e-07	0.329188	1	1	0.0171107	EPI_vs_TE	human
LDHA	6.03574e-07	-0.30679	1	1	0.0173962	EPI_vs_TE	human
ABHD4	6.16956e-07	-0.287951	0.671	0.863	0.0177819	EPI_vs_TE	human
FAR1	6.39156e-07	-0.262895	0.924	0.97	0.0184218	EPI_vs_TE	human
NUP62	6.83101e-07	-0.281631	1	1	0.0196883	EPI_vs_TE	human
RPS20	7.15697e-07	-0.262087	1	1	0.0206278	EPI_vs_TE	human
CEP85	7.5368e-07	-0.399073	0.975	0.971	0.0217226	EPI_vs_TE	human
GNPDA1	8.24968e-07	-0.331443	0.949	0.997	0.0237772	EPI_vs_TE	human
RPL14	8.36289e-07	-0.304415	1	1	0.0241035	EPI_vs_TE	human
AMOT	8.41426e-07	-0.276255	0.797	0.919	0.0242516	EPI_vs_TE	human
CDH1	8.54707e-07	-0.353816	1	0.997	0.0246344	EPI_vs_TE	human
PODXL	8.86118e-07	0.279459	0.696	0.567	0.0255397	EPI_vs_TE	human
SLC25A19	9.02422e-07	-0.252543	0.962	0.986	0.0260096	EPI_vs_TE	human
GALNT10	9.75346e-07	-0.294175	0.81	0.926	0.0281114	EPI_vs_TE	human
SRSF5	1.02784e-06	-0.259115	1	1	0.0296244	EPI_vs_TE	human
LMAN2	1.05884e-06	0.252173	1	0.999	0.030518	EPI_vs_TE	human
FUT8	1.09645e-06	-0.307219	0.962	0.977	0.0316018	EPI_vs_TE	human
AEN	1.10555e-06	0.302575	1	0.993	0.0318642	EPI_vs_TE	human
MTCH1	1.15114e-06	0.414077	1	0.997	0.0331782	EPI_vs_TE	human
TSC22D1	1.16322e-06	0.276836	1	0.967	0.0335264	EPI_vs_TE	human
GSK3B	1.19141e-06	-0.293909	0.975	0.962	0.0343389	EPI_vs_TE	human
UBE2O	1.20362e-06	0.279056	0.975	0.952	0.0346907	EPI_vs_TE	human
KLRG2	1.21637e-06	0.329871	0.987	0.948	0.0350583	EPI_vs_TE	human
SAP18	1.23779e-06	0.380948	1	1	0.0356757	EPI_vs_TE	human
EIF4EBP2	1.2478e-06	0.280572	1	0.994	0.0359641	EPI_vs_TE	human
ANXA1	1.25579e-06	-0.851844	0.392	0.639	0.0361942	EPI_vs_TE	human
MRGPRX1	1.27733e-06	-0.394296	0.557	0.785	0.0368152	EPI_vs_TE	human
SMC1A	1.3025e-06	0.294728	1	0.996	0.0375406	EPI_vs_TE	human
PRDX2	1.31653e-06	-0.301428	1	1	0.037945	EPI_vs_TE	human
MUC15	1.33667e-06	-0.417298	0.557	0.747	0.0385256	EPI_vs_TE	human
GRHL3	1.34401e-06	-0.356174	0.646	0.86	0.038737	EPI_vs_TE	human
WDR1	1.36314e-06	0.280108	1	1	0.0392884	EPI_vs_TE	human
TLE1	1.36679e-06	-0.305042	1	0.994	0.0393936	EPI_vs_TE	human
METTL3	1.41149e-06	-0.266114	0.962	0.952	0.040682	EPI_vs_TE	human
INF2	1.48346e-06	-0.257496	0.924	0.962	0.0427563	EPI_vs_TE	human
CD164	1.4887e-06	-0.315447	1	0.999	0.0429072	EPI_vs_TE	human
KLHL21	1.49017e-06	-0.276001	0.873	0.957	0.0429497	EPI_vs_TE	human
CYP19A1	1.51396e-06	-0.732672	0.494	0.742	0.0436354	EPI_vs_TE	human
ANXA11	1.54115e-06	-0.293032	0.987	0.997	0.044419	EPI_vs_TE	human
ACTB	1.57431e-06	-0.296249	1	1	0.0453747	EPI_vs_TE	human
SLC7A7	1.67128e-06	-0.401565	0.987	0.999	0.0481696	EPI_vs_TE	human
BCLAF1	1.67794e-06	-0.262825	1	1	0.0483617	EPI_vs_TE	human
CASP6	1.6938e-06	-0.255071	0.899	0.96	0.0488186	EPI_vs_TE	human
DDX3Y	1.73403e-06	-0.447532	0.304	0.564	0.0499782	EPI_vs_TE	human
RSPO3	4.82218e-21	-1.9509	0.316	1	1.16258e-16	EPI_vs_PE	human
LINC00261	1.22269e-20	-0.903437	0.076	0.889	2.94779e-16	EPI_vs_PE	human
APOA1	1.53001e-20	-4.83812	0.532	1	3.68871e-16	EPI_vs_PE	human
CTSE	2.3483e-20	-1.68608	0.405	1	5.66151e-16	EPI_vs_PE	human
MYL4	1.08745e-19	-0.92849	0.241	0.978	2.62172e-15	EPI_vs_PE	human
HABP2	2.43968e-19	-0.426896	0.025	0.8	5.88182e-15	EPI_vs_PE	human
CDH2	2.61256e-19	-0.894877	0.291	0.956	6.29863e-15	EPI_vs_PE	human
IGF1	3.61221e-19	-0.668816	0.392	0.978	8.70869e-15	EPI_vs_PE	human
COL4A1	4.03546e-19	-2.15971	0.392	1	9.72909e-15	EPI_vs_PE	human
NANOG	2.50502e-18	1.00643	1	0.8	6.03936e-14	EPI_vs_PE	human
P4HA1	3.54367e-18	-1.33364	0.848	1	8.54344e-14	EPI_vs_PE	human
FN1	7.68389e-18	-2.42865	0.646	0.956	1.85251e-13	EPI_vs_PE	human
GATA4	9.3287e-18	-1.04425	0.367	0.978	2.24906e-13	EPI_vs_PE	human
BMP6	1.48191e-17	-0.734864	0.38	0.978	3.57274e-13	EPI_vs_PE	human
UNC5B	1.62972e-17	0.882412	0.987	0.533	3.92909e-13	EPI_vs_PE	human
PARP1	3.34006e-17	1.18288	1	1	8.05255e-13	EPI_vs_PE	human
UPP1	3.34006e-17	1.70185	1	1	8.05255e-13	EPI_vs_PE	human
FLRT3	3.79119e-17	-1.06683	0.19	0.889	9.14018e-13	EPI_vs_PE	human
ARGFX	6.60238e-17	1.04601	1	0.444	1.59177e-12	EPI_vs_PE	human
FRZB	8.68844e-17	-0.846953	0.089	0.8	2.0947e-12	EPI_vs_PE	human
IFITM1	9.62708e-17	2.44296	1	0.978	2.32099e-12	EPI_vs_PE	human
HLA-F	1.25615e-16	0.934617	1	0.711	3.02846e-12	EPI_vs_PE	human
PRDM14	1.43674e-16	1.0374	0.987	0.578	3.46385e-12	EPI_vs_PE	human
SCGB3A2	2.26943e-16	1.09168	1	0.8	5.47137e-12	EPI_vs_PE	human
PIM2	2.5065e-16	1.79523	1	1	6.04293e-12	EPI_vs_PE	human
CBFA2T2	2.97837e-16	0.976974	1	0.956	7.18056e-12	EPI_vs_PE	human
CPN1	3.82367e-16	-0.324652	0.089	0.8	9.21848e-12	EPI_vs_PE	human
TFCP2L1	3.8558e-16	1.10945	1	1	9.29594e-12	EPI_vs_PE	human
AMOTL1	4.03755e-16	-0.827357	0.532	1	9.73414e-12	EPI_vs_PE	human
COL4A2	4.50991e-16	-1.4857	0.392	0.933	1.08729e-11	EPI_vs_PE	human
ABHD12B	6.97439e-16	0.671812	1	0.844	1.68145e-11	EPI_vs_PE	human
TNIP3	8.01528e-16	-0.270143	0.051	0.733	1.9324e-11	EPI_vs_PE	human
LAMA1	8.3154e-16	-1.37553	1	1	2.00476e-11	EPI_vs_PE	human
HNF1B	8.84877e-16	-0.778543	0.418	0.956	2.13335e-11	EPI_vs_PE	human
GDF3	1.02574e-15	2.32283	1	0.889	2.47297e-11	EPI_vs_PE	human
CDH11	1.20171e-15	-0.866095	0.304	0.911	2.89721e-11	EPI_vs_PE	human
VENTX	1.35074e-15	0.893428	1	0.756	3.25649e-11	EPI_vs_PE	human
IFITM2	1.7779e-15	1.3333	1	0.978	4.28633e-11	EPI_vs_PE	human
NID2	1.85287e-15	-0.914014	0.215	0.844	4.46709e-11	EPI_vs_PE	human
ELF3	2.1025e-15	1.20087	1	1	5.06892e-11	EPI_vs_PE	human
INPP5D	2.43115e-15	0.732949	1	0.756	5.86125e-11	EPI_vs_PE	human
RGS10	2.57681e-15	0.460795	1	0.844	6.21242e-11	EPI_vs_PE	human
DPPA5	3.60825e-15	2.30252	1	0.889	8.69913e-11	EPI_vs_PE	human
PRPSAP1	3.92672e-15	0.714332	1	0.933	9.46693e-11	EPI_vs_PE	human
POU5F1	4.44818e-15	1.12691	1	1	1.07241e-10	EPI_vs_PE	human
TRIM2	4.6361e-15	-1.20505	0.987	1	1.11772e-10	EPI_vs_PE	human
BCOR	4.6361e-15	1.06932	1	0.978	1.11772e-10	EPI_vs_PE	human
SUSD2	5.46861e-15	1.78391	1	0.956	1.31843e-10	EPI_vs_PE	human
ANXA5	6.71998e-15	-0.958465	1	1	1.62012e-10	EPI_vs_PE	human
CADM1	7.58681e-15	-1.7326	0.937	1	1.8291e-10	EPI_vs_PE	human
IFITM3	7.60149e-15	1.71738	1	1	1.83264e-10	EPI_vs_PE	human
ENSG00000267002	7.89318e-15	-0.616619	0.924	1	1.90297e-10	EPI_vs_PE	human
DPPA4	9.71958e-15	1.20724	1	1	2.34329e-10	EPI_vs_PE	human
LNCPRESS1	1.26157e-14	0.526664	0.987	0.578	3.04151e-10	EPI_vs_PE	human
PRDM11	2.15066e-14	-0.35201	0.278	0.889	5.18504e-10	EPI_vs_PE	human
CHST2	2.27947e-14	0.861534	1	0.933	5.49557e-10	EPI_vs_PE	human
MAN1C1	2.51489e-14	0.828546	1	0.644	6.06316e-10	EPI_vs_PE	human
MIIP	2.67893e-14	0.794613	1	1	6.45862e-10	EPI_vs_PE	human
SBSPON	2.74348e-14	-0.55748	0.481	0.911	6.61424e-10	EPI_vs_PE	human
DPP4	2.92615e-14	-1.1071	0.709	0.978	7.05466e-10	EPI_vs_PE	human
DND1	3.60257e-14	0.740585	0.987	0.6	8.68543e-10	EPI_vs_PE	human
KHDC1L	3.69264e-14	1.38831	1	1	8.90259e-10	EPI_vs_PE	human
MGST2	4.14181e-14	-0.868496	0.911	1	9.9855e-10	EPI_vs_PE	human
TMEM88	4.93504e-14	-0.407154	0.392	0.889	1.18979e-09	EPI_vs_PE	human
JPT1	5.28753e-14	0.742455	1	1	1.27477e-09	EPI_vs_PE	human
TBCD	5.49998e-14	0.851196	1	0.933	1.32599e-09	EPI_vs_PE	human
FGF4	5.61776e-14	0.802776	0.924	0.533	1.35439e-09	EPI_vs_PE	human
DUSP4	6.15816e-14	-1.02297	0.684	0.978	1.48467e-09	EPI_vs_PE	human
MT1X	6.19795e-14	1.29497	1	1	1.49426e-09	EPI_vs_PE	human
FUCA1	6.41621e-14	0.69676	0.987	0.867	1.54689e-09	EPI_vs_PE	human
TDGF1	6.43704e-14	1.47338	1	0.889	1.55191e-09	EPI_vs_PE	human
MIF	7.26205e-14	1.07011	1	1	1.75081e-09	EPI_vs_PE	human
TENT5B	8.83161e-14	1.01768	1	0.889	2.12921e-09	EPI_vs_PE	human
PSORS1C2	1.05389e-13	0.383338	0.911	0.222	2.54083e-09	EPI_vs_PE	human
PDGFRA	1.19956e-13	-1.66133	0.81	1	2.89202e-09	EPI_vs_PE	human
ADAMTS1	1.25653e-13	-0.743882	0.405	0.889	3.02936e-09	EPI_vs_PE	human
PITX2	1.46716e-13	-0.994759	0.633	1	3.53719e-09	EPI_vs_PE	human
ZMYND8	1.93618e-13	0.772887	1	1	4.66794e-09	EPI_vs_PE	human
ITIH5	1.98754e-13	-0.700111	0.291	0.867	4.79175e-09	EPI_vs_PE	human
ALPL	2.09269e-13	1.30251	1	1	5.04528e-09	EPI_vs_PE	human
TOP1	2.09269e-13	-0.568371	1	1	5.04528e-09	EPI_vs_PE	human
DNMT3L	2.44392e-13	1.36251	1	1	5.89204e-09	EPI_vs_PE	human
FST	2.50074e-13	-0.60482	0.468	0.911	6.02903e-09	EPI_vs_PE	human
ID2	2.59131e-13	-0.99235	0.861	1	6.24739e-09	EPI_vs_PE	human
STMN1	2.85288e-13	0.960493	1	1	6.878e-09	EPI_vs_PE	human
ADD3	3.07268e-13	-1.08058	0.924	1	7.40792e-09	EPI_vs_PE	human
GAS7	3.0808e-13	0.703586	0.987	0.956	7.42751e-09	EPI_vs_PE	human
PINK1	3.44315e-13	0.797372	0.987	0.867	8.30109e-09	EPI_vs_PE	human
SLC66A3	3.59405e-13	0.846618	1	0.933	8.6649e-09	EPI_vs_PE	human
MPC2	3.82884e-13	0.41945	1	0.778	9.23095e-09	EPI_vs_PE	human
GPR161	4.24978e-13	-0.530007	0.278	0.867	1.02458e-08	EPI_vs_PE	human
ATF7IP2	4.27477e-13	-0.582838	0.797	1	1.0306e-08	EPI_vs_PE	human
LRP4	5.64533e-13	0.692287	0.975	0.711	1.36103e-08	EPI_vs_PE	human
PRDX1	5.69355e-13	0.560322	1	1	1.37266e-08	EPI_vs_PE	human
PGD	6.63079e-13	0.630433	1	1	1.59862e-08	EPI_vs_PE	human
ZYG11A	7.43157e-13	0.480249	1	0.978	1.79168e-08	EPI_vs_PE	human
MAP4K1	7.47381e-13	0.410205	0.975	0.556	1.80186e-08	EPI_vs_PE	human
ATG3	8.0174e-13	0.947279	1	1	1.93291e-08	EPI_vs_PE	human
STX3	8.0174e-13	-0.763501	0.987	1	1.93291e-08	EPI_vs_PE	human
RGCC	8.08166e-13	0.729783	0.987	0.733	1.94841e-08	EPI_vs_PE	human
PLA2G4F	8.38266e-13	0.433558	0.949	0.444	2.02098e-08	EPI_vs_PE	human
KCNJ13	9.02572e-13	-0.447483	0.266	0.822	2.17601e-08	EPI_vs_PE	human
CAMK2D	1.02626e-12	-0.477009	0.709	0.978	2.47422e-08	EPI_vs_PE	human
GDPD2	1.10074e-12	0.798803	0.949	0.533	2.65378e-08	EPI_vs_PE	human
P3H2	1.12272e-12	-0.349651	0.152	0.778	2.70676e-08	EPI_vs_PE	human
KAT7	1.12655e-12	0.603445	1	1	2.716e-08	EPI_vs_PE	human
SOX17	1.18098e-12	-0.436515	0.304	0.911	2.84721e-08	EPI_vs_PE	human
TBC1D23	1.21464e-12	0.852671	1	1	2.92839e-08	EPI_vs_PE	human
USP28	1.21464e-12	1.00253	1	1	2.92839e-08	EPI_vs_PE	human
MRS2	1.21464e-12	0.827307	1	1	2.92839e-08	EPI_vs_PE	human
MEG3	1.23987e-12	1.39169	0.975	0.622	2.98921e-08	EPI_vs_PE	human
CXCL12	1.32213e-12	0.389364	0.835	0.333	3.18751e-08	EPI_vs_PE	human
SAMHD1	1.3596e-12	0.80466	1	0.978	3.27786e-08	EPI_vs_PE	human
PDCL3	1.41159e-12	0.761281	1	1	3.40321e-08	EPI_vs_PE	human
ENSG00000256969	1.41928e-12	0.294682	1	0.556	3.42174e-08	EPI_vs_PE	human
DPPA2	1.43427e-12	1.06666	0.987	0.889	3.45789e-08	EPI_vs_PE	human
P3H1	1.49206e-12	-0.884189	0.962	0.978	3.5972e-08	EPI_vs_PE	human
MSX2	1.49486e-12	-0.98949	0.873	0.978	3.60395e-08	EPI_vs_PE	human
PRTG	1.64989e-12	-0.762993	0.696	0.911	3.97772e-08	EPI_vs_PE	human
NLRP2	2.29368e-12	0.776401	1	1	5.52983e-08	EPI_vs_PE	human
NID1	2.29368e-12	-1.44088	1	1	5.52983e-08	EPI_vs_PE	human
HUS1	2.47055e-12	0.693353	1	1	5.95625e-08	EPI_vs_PE	human
CD99	2.62935e-12	-0.6479	0.759	0.978	6.3391e-08	EPI_vs_PE	human
ADM	2.65348e-12	-1.42379	0.924	1	6.39728e-08	EPI_vs_PE	human
LINC01198	2.72319e-12	-0.321722	0.304	0.844	6.56534e-08	EPI_vs_PE	human
PKM	2.97335e-12	-0.740554	1	1	7.16845e-08	EPI_vs_PE	human
OXT	3.19273e-12	0.960175	1	0.867	7.69735e-08	EPI_vs_PE	human
CACHD1	3.51617e-12	-0.946268	0.835	0.978	8.47713e-08	EPI_vs_PE	human
CD9	3.84943e-12	0.994008	1	1	9.28058e-08	EPI_vs_PE	human
DENND2C	4.01781e-12	-0.468456	0.557	0.933	9.68654e-08	EPI_vs_PE	human
AP2M1	4.14319e-12	0.656792	1	1	9.98883e-08	EPI_vs_PE	human
CAPG	5.35337e-12	0.859595	1	0.933	1.29064e-07	EPI_vs_PE	human
EIF3K	5.76092e-12	0.566237	1	1	1.3889e-07	EPI_vs_PE	human
CFLAR	6.42693e-12	0.864344	1	0.978	1.54947e-07	EPI_vs_PE	human
ZFP57	6.91175e-12	0.578743	1	0.956	1.66635e-07	EPI_vs_PE	human
KLF17	8.3385e-12	0.780646	0.886	0.533	2.01033e-07	EPI_vs_PE	human
AKAP13	8.91016e-12	-0.642169	0.975	1	2.14815e-07	EPI_vs_PE	human
SOX2	9.35322e-12	0.48939	0.949	0.6	2.25497e-07	EPI_vs_PE	human
POLR2I	1.14723e-11	0.57384	1	1	2.76586e-07	EPI_vs_PE	human
PAPOLA	1.18927e-11	-1.10573	1	1	2.86722e-07	EPI_vs_PE	human
RGS9	1.22314e-11	-0.489464	0.62	0.978	2.94887e-07	EPI_vs_PE	human
RPUSD3	1.23282e-11	0.670252	1	1	2.97221e-07	EPI_vs_PE	human
ITGA5	1.26283e-11	-0.533727	0.608	0.956	3.04457e-07	EPI_vs_PE	human
WNT3	1.38678e-11	0.590274	0.911	0.556	3.34339e-07	EPI_vs_PE	human
SAMD8	1.39687e-11	-0.702878	0.962	0.978	3.36772e-07	EPI_vs_PE	human
ACE	1.42337e-11	0.340452	0.937	0.489	3.4316e-07	EPI_vs_PE	human
SERPINB6	1.47294e-11	0.808852	1	0.889	3.55111e-07	EPI_vs_PE	human
SLC7A8	1.4751e-11	-1.0618	1	1	3.55632e-07	EPI_vs_PE	human
SLC16A9	1.58576e-11	0.482532	0.937	0.489	3.8231e-07	EPI_vs_PE	human
PRKCH	1.64606e-11	-0.276697	0.215	0.8	3.96848e-07	EPI_vs_PE	human
ALPG	1.70197e-11	1.33539	1	0.978	4.10327e-07	EPI_vs_PE	human
CCPG1	1.76382e-11	0.771788	1	0.978	4.2524e-07	EPI_vs_PE	human
DUSP16	1.88654e-11	0.460659	1	0.844	4.54825e-07	EPI_vs_PE	human
FBP1	2.02462e-11	0.743929	0.962	0.6	4.88115e-07	EPI_vs_PE	human
LAMB1	2.03402e-11	-0.990501	1	1	4.90381e-07	EPI_vs_PE	human
MED12L	2.05299e-11	-0.605817	0.835	1	4.94956e-07	EPI_vs_PE	human
NR2F2	2.13235e-11	-0.938722	0.722	0.956	5.14087e-07	EPI_vs_PE	human
SLC25A12	2.2555e-11	0.357268	0.962	0.578	5.43778e-07	EPI_vs_PE	human
PCAT14	2.60385e-11	0.850685	1	0.889	6.27762e-07	EPI_vs_PE	human
DDX43	2.81146e-11	0.365185	0.962	0.711	6.77815e-07	EPI_vs_PE	human
KDM6B	2.89913e-11	-0.326885	0.975	1	6.98952e-07	EPI_vs_PE	human
RDX	2.89934e-11	-0.604523	1	1	6.99002e-07	EPI_vs_PE	human
SERINC5	2.89934e-11	1.14165	1	1	6.99002e-07	EPI_vs_PE	human
MEG8	3.31369e-11	0.392696	0.899	0.422	7.98898e-07	EPI_vs_PE	human
BEND3	3.57686e-11	0.400906	0.987	0.911	8.62346e-07	EPI_vs_PE	human
UQCC3	3.71002e-11	0.461539	1	0.978	8.9445e-07	EPI_vs_PE	human
NDUFA12	3.84262e-11	0.569162	1	1	9.26418e-07	EPI_vs_PE	human
APOBEC3C	3.9647e-11	0.454019	0.962	0.533	9.55849e-07	EPI_vs_PE	human
YIPF4	4.12187e-11	0.605885	1	1	9.93743e-07	EPI_vs_PE	human
ALDH1A1	4.47982e-11	-0.614029	0.392	0.911	1.08004e-06	EPI_vs_PE	human
CREB3L2	4.91333e-11	-0.471711	0.646	0.956	1.18455e-06	EPI_vs_PE	human
LPIN1	5.08418e-11	0.704827	1	0.978	1.22574e-06	EPI_vs_PE	human
KDELR2	5.08418e-11	-0.519478	1	1	1.22574e-06	EPI_vs_PE	human
SLCO2A1	5.16436e-11	-0.608556	0.456	0.956	1.24508e-06	EPI_vs_PE	human
TRIM8	5.38944e-11	0.417793	0.975	0.822	1.29934e-06	EPI_vs_PE	human
CCR8	5.39171e-11	0.41275	0.747	0.156	1.29989e-06	EPI_vs_PE	human
PKP2	5.64298e-11	-0.714957	0.962	1	1.36047e-06	EPI_vs_PE	human
MARCHF8	5.79623e-11	0.443743	0.975	0.844	1.39741e-06	EPI_vs_PE	human
DCP1A	6.0508e-11	-0.598046	0.975	1	1.45879e-06	EPI_vs_PE	human
MSH6	6.05122e-11	0.905143	1	1	1.45889e-06	EPI_vs_PE	human
GNA13	6.05122e-11	-0.718107	0.987	1	1.45889e-06	EPI_vs_PE	human
PLPP3	6.25656e-11	-0.577987	0.937	1	1.50839e-06	EPI_vs_PE	human
ARL5B	6.25656e-11	-0.519621	0.937	1	1.50839e-06	EPI_vs_PE	human
FBXO36	6.38922e-11	0.384439	0.962	0.822	1.54038e-06	EPI_vs_PE	human
PCMTD2	6.44921e-11	0.545483	0.975	0.867	1.55484e-06	EPI_vs_PE	human
INSR	6.69941e-11	0.762743	1	0.867	1.61516e-06	EPI_vs_PE	human
NIT2	6.7155e-11	0.426308	1	0.978	1.61904e-06	EPI_vs_PE	human
EMSLR	6.94763e-11	0.367431	1	0.911	1.675e-06	EPI_vs_PE	human
PARD6B	7.45093e-11	-0.863968	0.987	1	1.79634e-06	EPI_vs_PE	human
RHOBTB1	7.76087e-11	-0.938564	0.557	0.867	1.87107e-06	EPI_vs_PE	human
MYO10	7.95402e-11	-0.771491	0.924	0.978	1.91764e-06	EPI_vs_PE	human
KALRN	8.08985e-11	-0.327391	0.747	1	1.95038e-06	EPI_vs_PE	human
P2RY6	8.37822e-11	-0.791193	0.81	0.956	2.01991e-06	EPI_vs_PE	human
MARCKS	8.54932e-11	-1.0085	0.949	1	2.06115e-06	EPI_vs_PE	human
ENC1	8.84948e-11	-0.302083	0.203	0.756	2.13352e-06	EPI_vs_PE	human
CCDC80	8.92356e-11	0.658762	0.886	0.511	2.15138e-06	EPI_vs_PE	human
PTMA	9.16568e-11	0.503411	1	1	2.20975e-06	EPI_vs_PE	human
UTF1	9.65943e-11	0.386381	0.949	0.6	2.32879e-06	EPI_vs_PE	human
SLC6A6	9.81878e-11	0.746105	1	0.978	2.36721e-06	EPI_vs_PE	human
NEDD4L	1.01558e-10	-0.494538	0.759	0.956	2.44846e-06	EPI_vs_PE	human
NEFH	1.01594e-10	0.945315	0.987	0.956	2.44934e-06	EPI_vs_PE	human
TBL2	1.03036e-10	-0.463594	0.797	0.978	2.48409e-06	EPI_vs_PE	human
NF2	1.05173e-10	0.689216	1	1	2.53562e-06	EPI_vs_PE	human
ANKMY2	1.0557e-10	-0.370353	0.823	1	2.54519e-06	EPI_vs_PE	human
ROBO1	1.21852e-10	-0.526636	0.658	0.911	2.93772e-06	EPI_vs_PE	human
CTSV	1.24831e-10	-1.06658	1	1	3.00954e-06	EPI_vs_PE	human
ASH2L	1.33662e-10	0.662103	1	1	3.22245e-06	EPI_vs_PE	human
CD200	1.36626e-10	0.29386	0.861	0.378	3.29392e-06	EPI_vs_PE	human
ENSG00000254339	1.47786e-10	0.51048	0.911	0.6	3.56298e-06	EPI_vs_PE	human
SLCO4C1	1.48107e-10	0.322245	0.937	0.644	3.57071e-06	EPI_vs_PE	human
ST6GALNAC3	1.48221e-10	0.277934	0.835	0.333	3.57347e-06	EPI_vs_PE	human
RXRA	1.55026e-10	-0.3575	0.658	0.911	3.73753e-06	EPI_vs_PE	human
PCDH1	1.6282e-10	0.491682	0.962	0.644	3.92542e-06	EPI_vs_PE	human
ZNF296	1.6398e-10	0.647827	1	1	3.95339e-06	EPI_vs_PE	human
TGFB3	1.64636e-10	0.354647	0.899	0.533	3.9692e-06	EPI_vs_PE	human
HS6ST1	1.74542e-10	0.30691	0.975	0.867	4.20803e-06	EPI_vs_PE	human
CORO1C	1.75506e-10	0.541118	1	1	4.23128e-06	EPI_vs_PE	human
TMSB4X	1.75506e-10	1.01473	1	1	4.23128e-06	EPI_vs_PE	human
SPRING1	1.87701e-10	-0.385419	0.949	1	4.52527e-06	EPI_vs_PE	human
CDA	1.99984e-10	0.452296	0.937	0.533	4.82141e-06	EPI_vs_PE	human
PTK2B	2.01701e-10	-0.272212	0.329	0.844	4.86281e-06	EPI_vs_PE	human
ENSG00000143248	2.07917e-10	-0.432752	0.316	0.8	5.01268e-06	EPI_vs_PE	human
PBX1	2.30049e-10	0.28204	0.924	0.578	5.54626e-06	EPI_vs_PE	human
CACYBP	2.46103e-10	-0.380852	1	1	5.93331e-06	EPI_vs_PE	human
TCEAL9	2.53612e-10	-0.648491	0.911	1	6.11433e-06	EPI_vs_PE	human
ST3GAL1	2.54201e-10	-0.735884	0.937	1	6.12853e-06	EPI_vs_PE	human
VAV2	2.63236e-10	0.459317	0.987	1	6.34635e-06	EPI_vs_PE	human
ETV1	2.74199e-10	0.295641	0.911	0.511	6.61067e-06	EPI_vs_PE	human
LINC01224	2.83283e-10	0.336576	0.987	0.8	6.82967e-06	EPI_vs_PE	human
KLB	2.86242e-10	-0.255012	0.329	0.822	6.901e-06	EPI_vs_PE	human
MSTO1	3.00989e-10	0.421663	0.975	0.978	7.25654e-06	EPI_vs_PE	human
SNHG15	3.11324e-10	0.773453	1	1	7.5057e-06	EPI_vs_PE	human
GATA6-AS1	3.19403e-10	-0.252556	0.506	0.933	7.7005e-06	EPI_vs_PE	human
ENAH	3.21922e-10	-0.740348	0.987	1	7.76123e-06	EPI_vs_PE	human
LDAF1	3.23931e-10	0.329413	0.987	0.8	7.80964e-06	EPI_vs_PE	human
DMAC1	3.32873e-10	0.486085	1	1	8.02524e-06	EPI_vs_PE	human
SEC11A	3.32873e-10	-0.567625	1	1	8.02524e-06	EPI_vs_PE	human
ARL4C	3.39022e-10	-0.319616	0.519	0.889	8.17347e-06	EPI_vs_PE	human
PPP1R15B	3.55651e-10	-0.37692	0.949	1	8.57439e-06	EPI_vs_PE	human
PLBD1	3.55877e-10	0.791535	1	0.978	8.57983e-06	EPI_vs_PE	human
DYNLT3	3.56494e-10	-0.380244	0.709	0.956	8.59471e-06	EPI_vs_PE	human
SLC2A3	3.67953e-10	-0.997364	1	1	8.87099e-06	EPI_vs_PE	human
PHKG2	3.8043e-10	-0.625242	1	1	9.17178e-06	EPI_vs_PE	human
UCK2	3.93319e-10	-0.391351	1	1	9.48252e-06	EPI_vs_PE	human
SLC19A1	4.01823e-10	-0.3151	0.544	0.911	9.68756e-06	EPI_vs_PE	human
DNMT3A	4.20389e-10	0.484821	1	1	1.01351e-05	EPI_vs_PE	human
XPR1	4.46913e-10	-0.513731	0.924	0.956	1.07746e-05	EPI_vs_PE	human
RRAD	4.48675e-10	0.649712	0.962	0.8	1.08171e-05	EPI_vs_PE	human
RBM8A	4.49274e-10	0.483558	1	1	1.08315e-05	EPI_vs_PE	human
ETHE1	4.56506e-10	0.478569	0.987	0.933	1.10059e-05	EPI_vs_PE	human
NRP1	4.57927e-10	-0.566821	0.354	0.822	1.10402e-05	EPI_vs_PE	human
SCAMP1	4.64405e-10	0.5701	1	0.956	1.11963e-05	EPI_vs_PE	human
LGALS3	4.81511e-10	-0.722077	0.709	0.956	1.16087e-05	EPI_vs_PE	human
GPRC5C	5.84473e-10	0.67169	0.949	0.756	1.40911e-05	EPI_vs_PE	human
OXA1L	5.85455e-10	0.482862	1	1	1.41147e-05	EPI_vs_PE	human
GUCA1A	5.87528e-10	0.378445	0.797	0.311	1.41647e-05	EPI_vs_PE	human
BMP2	5.92498e-10	-0.811062	0.646	0.978	1.42845e-05	EPI_vs_PE	human
HDHD5	6.00612e-10	0.512762	0.975	0.844	1.44802e-05	EPI_vs_PE	human
UGP2	6.05083e-10	0.719851	1	1	1.45879e-05	EPI_vs_PE	human
CASP8	6.089e-10	0.369647	0.987	0.8	1.468e-05	EPI_vs_PE	human
ZNF462	6.40956e-10	0.307092	0.873	0.489	1.54528e-05	EPI_vs_PE	human
HNF4A	6.46124e-10	-0.809778	0.962	1	1.55774e-05	EPI_vs_PE	human
DAPK1	6.50364e-10	0.463519	0.987	0.8	1.56796e-05	EPI_vs_PE	human
PGM2	6.90216e-10	0.520642	1	1	1.66404e-05	EPI_vs_PE	human
GRN	7.37058e-10	0.742192	1	1	1.77697e-05	EPI_vs_PE	human
BRWD3	7.61441e-10	0.53297	1	0.933	1.83576e-05	EPI_vs_PE	human
TMEM123	7.61627e-10	-0.737989	1	1	1.83621e-05	EPI_vs_PE	human
CNR2	7.73052e-10	0.458463	0.835	0.422	1.86375e-05	EPI_vs_PE	human
DOCK6	8.07266e-10	0.462794	0.975	0.844	1.94624e-05	EPI_vs_PE	human
NBAS	8.12197e-10	0.51855	1	0.889	1.95813e-05	EPI_vs_PE	human
AP2B1	8.13186e-10	0.540864	1	1	1.96051e-05	EPI_vs_PE	human
ZPR1	8.13186e-10	-0.526422	0.987	1	1.96051e-05	EPI_vs_PE	human
LDLRAP1	8.67092e-10	0.5112	0.987	0.911	2.09047e-05	EPI_vs_PE	human
HACD2	9.39964e-10	-0.499643	0.937	0.978	2.26616e-05	EPI_vs_PE	human
PHACTR2	9.55413e-10	-0.735703	0.924	1	2.3034e-05	EPI_vs_PE	human
B3GNT7	9.57434e-10	1.02868	1	0.978	2.30828e-05	EPI_vs_PE	human
TINAGL1	9.82832e-10	-0.30788	0.468	0.822	2.36951e-05	EPI_vs_PE	human
PEG10	9.93891e-10	-1.07149	0.759	0.956	2.39617e-05	EPI_vs_PE	human
RAP1GAP2	1.00738e-09	0.296493	0.81	0.289	2.4287e-05	EPI_vs_PE	human
CPEB4	1.01496e-09	-0.274503	0.658	0.911	2.44697e-05	EPI_vs_PE	human
YAP1	1.02064e-09	-0.42707	0.937	1	2.46067e-05	EPI_vs_PE	human
SMAD9	1.07288e-09	-0.282104	0.519	0.867	2.5866e-05	EPI_vs_PE	human
IFI16	1.08271e-09	0.916632	0.975	0.844	2.6103e-05	EPI_vs_PE	human
CCNE1	1.09053e-09	-0.94406	1	0.978	2.62916e-05	EPI_vs_PE	human
TSPAN13	1.09053e-09	0.559946	1	1	2.62916e-05	EPI_vs_PE	human
JCAD	1.16739e-09	-0.367914	0.709	0.933	2.81447e-05	EPI_vs_PE	human
GATA6	1.19801e-09	-0.822327	0.911	1	2.88829e-05	EPI_vs_PE	human
GJA1	1.2416e-09	-0.792023	1	1	2.99338e-05	EPI_vs_PE	human
MAP1B	1.28034e-09	0.53388	0.861	0.511	3.08677e-05	EPI_vs_PE	human
CD63	1.32461e-09	-0.619806	1	1	3.19349e-05	EPI_vs_PE	human
CARHSP1	1.32461e-09	0.699339	1	1	3.19349e-05	EPI_vs_PE	human
TYRO3	1.36811e-09	-0.526057	1	1	3.29838e-05	EPI_vs_PE	human
SLC47A1	1.4233e-09	0.413374	0.937	0.556	3.43143e-05	EPI_vs_PE	human
SSR2	1.45934e-09	-0.512492	1	1	3.51833e-05	EPI_vs_PE	human
BIN2	1.4833e-09	-0.411529	0.823	0.933	3.57609e-05	EPI_vs_PE	human
GPCPD1	1.50538e-09	0.427255	1	0.889	3.62931e-05	EPI_vs_PE	human
G6PC3	1.5068e-09	0.733228	1	0.933	3.63274e-05	EPI_vs_PE	human
ANXA3	1.55612e-09	-0.746282	0.962	1	3.75166e-05	EPI_vs_PE	human
APOA2	1.57098e-09	-0.443002	0.709	0.978	3.78748e-05	EPI_vs_PE	human
SKP2	1.6074e-09	-0.503957	0.987	1	3.87528e-05	EPI_vs_PE	human
FOXD3-AS1	1.71468e-09	0.270579	0.911	0.556	4.13392e-05	EPI_vs_PE	human
PRUNE2	1.72454e-09	0.517747	0.911	0.689	4.15769e-05	EPI_vs_PE	human
DUSP5	1.80442e-09	-0.532306	0.873	0.978	4.35028e-05	EPI_vs_PE	human
ATG5	1.82776e-09	0.628151	1	1	4.40655e-05	EPI_vs_PE	human
CBR3	1.82926e-09	0.36481	0.81	0.333	4.41016e-05	EPI_vs_PE	human
HENMT1	1.94645e-09	0.424288	0.987	0.911	4.6927e-05	EPI_vs_PE	human
CBLB	2.00555e-09	-0.761048	0.924	0.978	4.83518e-05	EPI_vs_PE	human
GALNT7	2.06755e-09	-0.321819	0.684	0.933	4.98466e-05	EPI_vs_PE	human
CAMKV	2.07479e-09	0.251094	0.823	0.333	5.00212e-05	EPI_vs_PE	human
CGA	2.08773e-09	-3.37928	0.354	0.822	5.03332e-05	EPI_vs_PE	human
SP6	2.09574e-09	-0.990875	0.747	0.889	5.05262e-05	EPI_vs_PE	human
DGKD	2.16157e-09	-0.316288	0.797	0.956	5.21133e-05	EPI_vs_PE	human
ASRGL1	2.21447e-09	0.732909	1	1	5.33887e-05	EPI_vs_PE	human
ATXN3	2.28624e-09	0.309064	1	0.978	5.51189e-05	EPI_vs_PE	human
B4GALT1	2.28624e-09	-0.663417	0.987	1	5.51189e-05	EPI_vs_PE	human
CD320	2.28624e-09	1.14863	1	1	5.51189e-05	EPI_vs_PE	human
PMP22	2.3593e-09	0.446969	0.949	0.756	5.68803e-05	EPI_vs_PE	human
ACSL1	2.44712e-09	-0.340343	0.316	0.756	5.89977e-05	EPI_vs_PE	human
AGL	2.5154e-09	0.713738	1	1	6.06439e-05	EPI_vs_PE	human
PSMA7	2.59665e-09	-0.413001	1	1	6.26027e-05	EPI_vs_PE	human
NDUFV1	2.59665e-09	0.648595	1	1	6.26027e-05	EPI_vs_PE	human
SH3BP5	2.6253e-09	-0.498379	0.772	0.889	6.32934e-05	EPI_vs_PE	human
SMPDL3B	2.82806e-09	-0.331774	0.152	0.689	6.81816e-05	EPI_vs_PE	human
NAGA	2.85534e-09	0.518468	0.962	0.733	6.88393e-05	EPI_vs_PE	human
MLLT11	2.87309e-09	-0.472365	0.646	0.889	6.92673e-05	EPI_vs_PE	human
DCTD	2.94665e-09	-0.425624	0.861	0.978	7.10409e-05	EPI_vs_PE	human
NR6A1	2.94797e-09	-0.681796	1	1	7.10725e-05	EPI_vs_PE	human
UCP2	3.13591e-09	0.693943	0.899	0.756	7.56038e-05	EPI_vs_PE	human
KLHL8	3.31433e-09	-0.281028	0.658	0.956	7.99053e-05	EPI_vs_PE	human
CORO1A	3.31899e-09	0.420257	0.899	0.6	8.00175e-05	EPI_vs_PE	human
U2AF1L4	3.34351e-09	0.361633	1	0.911	8.06088e-05	EPI_vs_PE	human
PAGE4	3.40686e-09	-0.432404	0.165	0.667	8.2136e-05	EPI_vs_PE	human
CGB3	3.53349e-09	-0.253046	0.165	0.644	8.51889e-05	EPI_vs_PE	human
LY6E	3.56302e-09	1.00884	1	0.956	8.59009e-05	EPI_vs_PE	human
PYGL	3.56322e-09	0.761708	1	1	8.59057e-05	EPI_vs_PE	human
PLIN3	3.67725e-09	0.681552	1	1	8.86548e-05	EPI_vs_PE	human
COX5B	3.79482e-09	0.324978	1	1	9.14894e-05	EPI_vs_PE	human
CXADR	3.79482e-09	0.645527	1	1	9.14894e-05	EPI_vs_PE	human
ZNF75D	3.8247e-09	0.257154	0.924	0.667	9.22096e-05	EPI_vs_PE	human
AARS2	3.91167e-09	0.54231	1	0.889	9.43064e-05	EPI_vs_PE	human
DONSON	4.03984e-09	-0.277078	0.886	0.933	9.73965e-05	EPI_vs_PE	human
NGEF	4.06803e-09	0.268934	0.861	0.467	9.8076e-05	EPI_vs_PE	human
NEIL2	4.20363e-09	0.255035	0.949	0.622	0.000101345	EPI_vs_PE	human
NODAL	4.2989e-09	1.45348	0.911	0.733	0.000103642	EPI_vs_PE	human
CRIP1	4.3028e-09	0.667349	1	1	0.000103736	EPI_vs_PE	human
BTLA	4.40838e-09	0.251112	0.797	0.289	0.000106282	EPI_vs_PE	human
COLEC12	4.55981e-09	-0.303358	0.747	0.956	0.000109932	EPI_vs_PE	human
ETV4	4.57848e-09	0.830385	1	0.911	0.000110383	EPI_vs_PE	human
PRR9	4.73052e-09	-0.541146	0.139	0.6	0.000114048	EPI_vs_PE	human
ATG9B	4.77932e-09	0.567134	0.962	0.778	0.000115225	EPI_vs_PE	human
ABHD4	4.84359e-09	-0.465118	0.671	0.933	0.000116774	EPI_vs_PE	human
FOXR1	4.84442e-09	0.502635	0.975	0.844	0.000116794	EPI_vs_PE	human
PDLIM2	4.86145e-09	-0.479366	0.367	0.867	0.000117205	EPI_vs_PE	human
ANXA1	5.00011e-09	-1.3765	0.392	0.844	0.000120548	EPI_vs_PE	human
ANKRD1	5.10323e-09	-0.298829	0.253	0.711	0.000123034	EPI_vs_PE	human
TENT5A	5.15783e-09	-0.655131	0.684	0.911	0.00012435	EPI_vs_PE	human
AFF4	5.52488e-09	-0.47631	1	1	0.000133199	EPI_vs_PE	human
TUBA1A	5.68208e-09	0.299212	0.987	0.867	0.000136989	EPI_vs_PE	human
NQO2	5.69958e-09	0.541664	1	1	0.000137411	EPI_vs_PE	human
BARD1	5.87964e-09	0.501369	1	1	0.000141752	EPI_vs_PE	human
CHMP7	6.01072e-09	-0.371917	0.899	0.956	0.000144912	EPI_vs_PE	human
REST	6.06524e-09	0.947795	1	1	0.000146227	EPI_vs_PE	human
CERS6	6.75151e-09	-0.281879	0.405	0.844	0.000162772	EPI_vs_PE	human
STOM	6.86256e-09	0.720705	1	0.911	0.000165449	EPI_vs_PE	human
TRIM26	7.08056e-09	0.411323	1	0.933	0.000170705	EPI_vs_PE	human
NKAP	7.0821e-09	0.398856	1	0.978	0.000170742	EPI_vs_PE	human
PTPRU	7.41422e-09	0.443908	0.987	0.933	0.000178749	EPI_vs_PE	human
EFR3B	7.49956e-09	0.61133	1	0.822	0.000180807	EPI_vs_PE	human
SERPINH1	7.76148e-09	-1.1031	0.949	0.978	0.000187122	EPI_vs_PE	human
PTN	7.81902e-09	-1.12732	0.848	0.956	0.000188509	EPI_vs_PE	human
CARMIL1	8.01323e-09	-0.539093	0.987	1	0.000193191	EPI_vs_PE	human
MRPS23	8.264e-09	0.460503	1	1	0.000199237	EPI_vs_PE	human
HEXIM1	8.37647e-09	-0.659053	0.937	0.978	0.000201948	EPI_vs_PE	human
AVPI1	8.43835e-09	-0.417676	0.772	0.956	0.00020344	EPI_vs_PE	human
TSPYL4	8.69175e-09	-0.251663	0.684	0.889	0.000209549	EPI_vs_PE	human
SERPINE2	8.73231e-09	-0.98098	0.899	0.978	0.000210527	EPI_vs_PE	human
NR5A2	9.11413e-09	0.251751	0.937	0.667	0.000219733	EPI_vs_PE	human
SCYL1	9.3436e-09	-0.400074	0.962	1	0.000225265	EPI_vs_PE	human
S1PR2	9.46425e-09	-0.8885	0.62	0.867	0.000228174	EPI_vs_PE	human
LGALS16	9.77196e-09	-0.647645	0.266	0.756	0.000235592	EPI_vs_PE	human
IFI30	9.91833e-09	0.627876	0.975	0.911	0.000239121	EPI_vs_PE	human
NLRP7	9.93681e-09	0.598806	1	1	0.000239567	EPI_vs_PE	human
MCFD2	1.05621e-08	-0.499168	0.962	1	0.000254641	EPI_vs_PE	human
EDARADD	1.05621e-08	-0.264231	0.987	0.956	0.000254641	EPI_vs_PE	human
LMAN1	1.05643e-08	-0.406091	1	1	0.000254695	EPI_vs_PE	human
SEPTIN6	1.06091e-08	0.337635	0.823	0.333	0.000255774	EPI_vs_PE	human
RASD1	1.07236e-08	0.43264	0.924	0.622	0.000258536	EPI_vs_PE	human
CALD1	1.08601e-08	-0.614749	0.924	0.978	0.000261826	EPI_vs_PE	human
ATL3	1.12243e-08	0.385465	1	0.911	0.000270607	EPI_vs_PE	human
SPTLC2	1.12279e-08	0.635355	1	0.933	0.000270693	EPI_vs_PE	human
RABAC1	1.12303e-08	0.475535	1	1	0.00027075	EPI_vs_PE	human
KLF9	1.12582e-08	-0.278756	0.595	0.867	0.000271424	EPI_vs_PE	human
MIAT	1.15049e-08	0.342883	0.823	0.444	0.000277372	EPI_vs_PE	human
TCF7L2	1.15442e-08	-0.497846	0.911	1	0.000278319	EPI_vs_PE	human
MYADM	1.15784e-08	0.498612	0.987	1	0.000279143	EPI_vs_PE	human
ZNF518B	1.15897e-08	-0.326274	0.861	0.911	0.000279416	EPI_vs_PE	human
CDH3	1.16492e-08	0.567393	0.937	0.667	0.000280852	EPI_vs_PE	human
CALB1	1.17102e-08	0.419748	0.962	0.778	0.000282321	EPI_vs_PE	human
FAM214A	1.17986e-08	-0.346684	0.62	0.933	0.000284452	EPI_vs_PE	human
MBOAT2	1.19256e-08	0.251796	0.886	0.556	0.000287515	EPI_vs_PE	human
PGM1	1.20729e-08	-0.642226	0.848	0.978	0.000291066	EPI_vs_PE	human
SRXN1	1.21648e-08	-0.412521	0.873	0.978	0.000293281	EPI_vs_PE	human
LIPG	1.22116e-08	-0.389211	0.481	0.867	0.00029441	EPI_vs_PE	human
DDX31	1.23056e-08	0.266311	1	0.956	0.000296676	EPI_vs_PE	human
PTDSS1	1.23063e-08	-0.467822	0.987	1	0.000296692	EPI_vs_PE	human
TARS2	1.2631e-08	0.361046	0.975	0.867	0.00030452	EPI_vs_PE	human
RAD51	1.26867e-08	0.608178	1	1	0.000305864	EPI_vs_PE	human
LHFPL6	1.27826e-08	-0.312344	0.266	0.756	0.000308176	EPI_vs_PE	human
FADS1	1.28196e-08	-0.687319	0.709	0.911	0.000309068	EPI_vs_PE	human
OOEP	1.28315e-08	0.315813	0.937	0.822	0.000309354	EPI_vs_PE	human
BAG3	1.30717e-08	-0.618006	0.975	0.956	0.000315147	EPI_vs_PE	human
TBC1D1	1.40847e-08	0.407095	0.987	0.889	0.000339568	EPI_vs_PE	human
PRCP	1.42843e-08	-0.586083	0.924	0.978	0.000344381	EPI_vs_PE	human
LCMT1-AS2	1.44384e-08	-0.787565	0.696	0.867	0.000348095	EPI_vs_PE	human
NCOA1	1.47517e-08	0.547391	1	0.889	0.000355648	EPI_vs_PE	human
VSIG10	1.4767e-08	0.728136	1	1	0.000356018	EPI_vs_PE	human
DBN1	1.52203e-08	0.451783	1	0.956	0.000366947	EPI_vs_PE	human
PPP1R14A	1.56888e-08	-0.717945	1	1	0.000378241	EPI_vs_PE	human
ZNF592	1.58686e-08	-0.286146	0.848	0.978	0.000382577	EPI_vs_PE	human
TEAD1	1.61537e-08	-0.550327	0.962	0.956	0.00038945	EPI_vs_PE	human
MAP1LC3B	1.61704e-08	-0.35188	1	1	0.000389853	EPI_vs_PE	human
ARF4	1.71771e-08	-0.409521	1	1	0.000414123	EPI_vs_PE	human
BLOC1S6	1.77021e-08	-0.357296	0.975	1	0.00042678	EPI_vs_PE	human
OAT	1.82446e-08	0.772326	1	1	0.000439858	EPI_vs_PE	human
CHD7	1.87483e-08	-0.491183	0.911	1	0.000452002	EPI_vs_PE	human
WWC2	1.88022e-08	-0.462019	1	1	0.000453301	EPI_vs_PE	human
ZFHX3	1.92577e-08	-0.570952	0.911	0.956	0.000464284	EPI_vs_PE	human
CMTM7	1.93723e-08	-0.366615	0.962	1	0.000467048	EPI_vs_PE	human
EDEM1	1.99318e-08	-0.381757	0.924	1	0.000480536	EPI_vs_PE	human
NAA60	1.99664e-08	-0.412106	0.975	1	0.00048137	EPI_vs_PE	human
FRMD4B	1.99962e-08	-0.395654	0.823	0.978	0.000482089	EPI_vs_PE	human
RTP3	1.99962e-08	0.381793	0.924	0.8	0.000482089	EPI_vs_PE	human
TSC22D1	2.05719e-08	0.682615	1	0.933	0.000495968	EPI_vs_PE	human
CKB	2.05761e-08	-0.749405	1	1	0.000496069	EPI_vs_PE	human
CSF3R	2.07822e-08	-0.430023	0.392	0.778	0.000501039	EPI_vs_PE	human
FAM124A	2.09425e-08	0.31793	0.873	0.4	0.000504902	EPI_vs_PE	human
PHLDB2	2.1754e-08	-0.394538	0.785	0.978	0.000524467	EPI_vs_PE	human
LINC00668	2.2341e-08	-0.426413	0.797	0.911	0.000538618	EPI_vs_PE	human
TPM4	2.31958e-08	-0.495924	0.987	1	0.000559228	EPI_vs_PE	human
PDCL	2.38985e-08	0.47583	1	0.956	0.000576169	EPI_vs_PE	human
DDX52	2.46243e-08	-0.333873	1	1	0.000593668	EPI_vs_PE	human
ACOT8	2.53447e-08	0.400443	0.987	0.911	0.000611036	EPI_vs_PE	human
ABHD6	2.5664e-08	-0.292423	0.861	0.956	0.000618734	EPI_vs_PE	human
LINC02452	2.60035e-08	0.569471	0.747	0.244	0.000626919	EPI_vs_PE	human
DUSP3	2.66328e-08	-0.362314	0.861	1	0.000642091	EPI_vs_PE	human
CREBL2	2.68529e-08	0.403373	1	0.844	0.000647397	EPI_vs_PE	human
LAPTM4A	2.69284e-08	0.62782	1	1	0.000649218	EPI_vs_PE	human
PTPN2	2.69284e-08	0.308916	1	1	0.000649218	EPI_vs_PE	human
KATNBL1	2.76228e-08	-0.356607	0.823	0.956	0.000665959	EPI_vs_PE	human
HDGF	2.7742e-08	-0.355036	0.987	1	0.000668831	EPI_vs_PE	human
SH3RF1	2.85508e-08	-0.397058	0.949	0.978	0.000688331	EPI_vs_PE	human
GSE1	2.85736e-08	-0.53758	0.962	1	0.000688881	EPI_vs_PE	human
A4GALT	3.03282e-08	0.599993	1	1	0.000731183	EPI_vs_PE	human
CDHR1	3.06531e-08	0.575858	0.962	0.711	0.000739015	EPI_vs_PE	human
AMOT	3.09014e-08	-0.401114	0.797	0.978	0.000745002	EPI_vs_PE	human
PGF	3.32096e-08	-1.9325	0.873	0.889	0.000800649	EPI_vs_PE	human
SLC4A11	3.41092e-08	0.505112	0.987	0.911	0.000822338	EPI_vs_PE	human
ADAR	3.41429e-08	-0.477572	1	1	0.000823151	EPI_vs_PE	human
TDRP	3.42074e-08	-0.462272	0.848	0.933	0.000824706	EPI_vs_PE	human
UBE2K	3.5167e-08	-0.331532	1	1	0.000847841	EPI_vs_PE	human
TMED2	3.5167e-08	-0.465177	1	1	0.000847841	EPI_vs_PE	human
SYNGR2	3.5167e-08	0.432298	1	1	0.000847841	EPI_vs_PE	human
SGPP1	3.58141e-08	-0.392308	0.734	0.956	0.000863442	EPI_vs_PE	human
H2AW	3.68902e-08	-0.30011	0.759	0.911	0.000889387	EPI_vs_PE	human
ACTG1	3.73053e-08	-0.745731	1	1	0.000899394	EPI_vs_PE	human
SLC31A1	3.84137e-08	-0.402757	0.975	0.978	0.000926117	EPI_vs_PE	human
PEMT	3.84194e-08	0.474156	1	0.956	0.000926253	EPI_vs_PE	human
OPN3	3.9776e-08	-0.432645	0.329	0.756	0.000958959	EPI_vs_PE	human
ATP5MC2	4.32176e-08	0.409957	1	1	0.00104193	EPI_vs_PE	human
CDC42	4.45045e-08	-0.400715	1	1	0.00107296	EPI_vs_PE	human
SNX8	4.45045e-08	0.631954	1	0.978	0.00107296	EPI_vs_PE	human
SBNO1	4.45045e-08	-0.46781	1	1	0.00107296	EPI_vs_PE	human
RASSF8	4.55625e-08	-0.505672	0.899	0.978	0.00109847	EPI_vs_PE	human
AHNAK	4.58197e-08	-0.636845	0.962	1	0.00110467	EPI_vs_PE	human
PSRC1	4.58197e-08	0.771535	0.987	0.956	0.00110467	EPI_vs_PE	human
ESRRG	4.60188e-08	-0.302903	0.43	0.8	0.00110947	EPI_vs_PE	human
CDC42EP1	4.63654e-08	-0.480618	0.848	0.978	0.00111782	EPI_vs_PE	human
EMC7	4.71908e-08	-0.462842	1	1	0.00113772	EPI_vs_PE	human
RFK	4.85922e-08	-0.696356	0.987	1	0.00117151	EPI_vs_PE	human
SLC35D1	4.98541e-08	-0.302892	0.823	0.956	0.00120193	EPI_vs_PE	human
CNN2	5.14923e-08	-0.632698	0.949	1	0.00124143	EPI_vs_PE	human
PSME2	5.15171e-08	0.336091	1	1	0.00124203	EPI_vs_PE	human
LGALS2	5.16807e-08	-0.272526	0.544	1	0.00124597	EPI_vs_PE	human
ID1	5.30428e-08	0.722693	1	0.978	0.00127881	EPI_vs_PE	human
ADAM19	5.55706e-08	-0.469454	0.671	0.978	0.00133975	EPI_vs_PE	human
CPT1A	5.57539e-08	0.309152	0.911	0.622	0.00134417	EPI_vs_PE	human
PYGB	5.78874e-08	0.928985	1	1	0.00139561	EPI_vs_PE	human
SELENOS	5.78874e-08	-0.451208	1	1	0.00139561	EPI_vs_PE	human
ENSG00000233461	5.82149e-08	-0.426978	0.646	0.867	0.0014035	EPI_vs_PE	human
PDPN	5.94365e-08	-1.12097	0.924	0.978	0.00143296	EPI_vs_PE	human
AAK1	6.13233e-08	-0.356808	0.975	0.956	0.00147844	EPI_vs_PE	human
SLC40A1	6.22393e-08	-0.938407	0.709	0.889	0.00150053	EPI_vs_PE	human
MSH2	6.31596e-08	0.491224	1	1	0.00152271	EPI_vs_PE	human
TBCA	6.31596e-08	-0.901835	1	1	0.00152271	EPI_vs_PE	human
JADE2	6.57847e-08	0.454362	0.949	0.8	0.001586	EPI_vs_PE	human
PID1	7.00099e-08	-0.342955	0.633	0.933	0.00168787	EPI_vs_PE	human
ATP8B2	7.10937e-08	0.417057	0.937	0.778	0.001714	EPI_vs_PE	human
SEPTIN7	7.29966e-08	-0.33769	1	1	0.00175988	EPI_vs_PE	human
BEND4	7.50787e-08	0.256901	0.785	0.378	0.00181007	EPI_vs_PE	human
ABHD5	7.51349e-08	-0.459254	0.987	1	0.00181143	EPI_vs_PE	human
RIOK3	7.73337e-08	-0.397996	1	1	0.00186444	EPI_vs_PE	human
GCNT3	7.89665e-08	-0.361604	0.367	0.778	0.0019038	EPI_vs_PE	human
SOX4	7.95948e-08	0.657479	1	1	0.00191895	EPI_vs_PE	human
VASH2	8.01215e-08	0.346378	0.861	0.511	0.00193165	EPI_vs_PE	human
KDM4A	8.17057e-08	0.401717	1	0.844	0.00196984	EPI_vs_PE	human
UGDH	8.18815e-08	-0.513125	0.949	1	0.00197408	EPI_vs_PE	human
TEC	8.36885e-08	0.253027	0.911	0.578	0.00201765	EPI_vs_PE	human
DLG3	8.42948e-08	0.535752	1	0.933	0.00203226	EPI_vs_PE	human
CCDC47	8.43106e-08	-0.476896	1	1	0.00203264	EPI_vs_PE	human
PHACTR1	8.45318e-08	0.40845	0.924	0.8	0.00203798	EPI_vs_PE	human
CEMIP2	8.65428e-08	-0.329723	0.937	0.956	0.00208646	EPI_vs_PE	human
PLOD1	8.67688e-08	-0.596402	0.987	1	0.00209191	EPI_vs_PE	human
MRPL16	8.67688e-08	0.36591	1	0.978	0.00209191	EPI_vs_PE	human
NRBP2	8.69985e-08	0.300542	0.949	0.756	0.00209745	EPI_vs_PE	human
PSEN2	8.73793e-08	0.26345	0.785	0.4	0.00210663	EPI_vs_PE	human
SFXN1	8.92922e-08	-0.447246	0.975	1	0.00215275	EPI_vs_PE	human
DNAJC8	8.92964e-08	-0.3084	1	1	0.00215285	EPI_vs_PE	human
VTI1B	9.45671e-08	0.342936	1	1	0.00227992	EPI_vs_PE	human
PHB	9.45671e-08	0.371527	1	1	0.00227992	EPI_vs_PE	human
MPZL1	9.45671e-08	-0.600899	1	1	0.00227992	EPI_vs_PE	human
KLF8	9.65545e-08	0.28754	0.886	0.689	0.00232783	EPI_vs_PE	human
SDC1	9.68913e-08	-0.838367	0.481	0.822	0.00233595	EPI_vs_PE	human
TMEM131L	9.68978e-08	0.469673	0.899	0.733	0.00233611	EPI_vs_PE	human
PELO	9.7157e-08	-0.635998	0.924	1	0.00234236	EPI_vs_PE	human
MAP4K4	9.72962e-08	-0.425327	0.962	1	0.00234572	EPI_vs_PE	human
PRKCI	9.72962e-08	-0.292851	0.962	1	0.00234572	EPI_vs_PE	human
ZNF581	9.73142e-08	0.399286	1	1	0.00234615	EPI_vs_PE	human
HSPA6	9.94534e-08	-0.295137	0.013	0.356	0.00239772	EPI_vs_PE	human
KDM5B	1.00138e-07	0.538468	1	1	0.00241424	EPI_vs_PE	human
FUCA2	1.00249e-07	-0.418519	0.861	0.978	0.00241691	EPI_vs_PE	human
MICOS13	1.03042e-07	0.28922	1	1	0.00248424	EPI_vs_PE	human
VGLL1	1.03973e-07	-0.737641	0.658	0.867	0.00250669	EPI_vs_PE	human
CDK6	1.0496e-07	-0.465089	0.886	0.956	0.00253048	EPI_vs_PE	human
LBH	1.06007e-07	-0.742212	0.962	1	0.00255573	EPI_vs_PE	human
IDH3G	1.06027e-07	0.381266	1	1	0.0025562	EPI_vs_PE	human
DDT	1.06027e-07	0.365538	1	1	0.0025562	EPI_vs_PE	human
PFKL	1.06027e-07	0.502853	1	1	0.0025562	EPI_vs_PE	human
WARS1	1.09096e-07	0.666912	1	1	0.00263018	EPI_vs_PE	human
SLC35F6	1.09096e-07	0.734869	1	1	0.00263018	EPI_vs_PE	human
GOLM1	1.10513e-07	-0.27265	0.696	0.889	0.00266435	EPI_vs_PE	human
ANKS1A	1.12199e-07	-0.379049	0.949	1	0.002705	EPI_vs_PE	human
TBX3	1.12199e-07	-0.534609	0.949	1	0.002705	EPI_vs_PE	human
HSPA1B	1.12199e-07	-0.825834	0.949	1	0.002705	EPI_vs_PE	human
BCL2L1	1.15471e-07	-0.405601	0.962	1	0.0027839	EPI_vs_PE	human
CYP19A1	1.22417e-07	-0.878689	0.494	0.822	0.00295135	EPI_vs_PE	human
UBE2J1	1.23214e-07	-0.337983	0.658	0.933	0.00297056	EPI_vs_PE	human
SAT1	1.25774e-07	1.55887	1	0.978	0.00303227	EPI_vs_PE	human
KATNB1	1.26747e-07	0.315435	0.924	0.822	0.00305576	EPI_vs_PE	human
CECR2	1.26898e-07	0.256568	0.949	0.556	0.00305939	EPI_vs_PE	human
CHCHD4	1.29393e-07	0.31986	1	0.978	0.00311954	EPI_vs_PE	human
MACIR	1.30661e-07	-0.29829	0.456	0.8	0.0031501	EPI_vs_PE	human
CNNM2	1.31376e-07	-0.254519	0.759	0.956	0.00316733	EPI_vs_PE	human
CDC27	1.33114e-07	-0.36519	1	1	0.00320924	EPI_vs_PE	human
SNX17	1.33114e-07	0.336985	1	1	0.00320924	EPI_vs_PE	human
NUDT4	1.33114e-07	0.304817	1	1	0.00320924	EPI_vs_PE	human
ALDH3A2	1.40861e-07	0.446927	1	0.956	0.00339602	EPI_vs_PE	human
SP8	1.44212e-07	-0.364776	0.734	0.933	0.00347681	EPI_vs_PE	human
SLC7A5	1.53323e-07	-0.91429	0.987	1	0.00369646	EPI_vs_PE	human
RAB3B	1.53323e-07	-0.811333	1	1	0.00369646	EPI_vs_PE	human
S100A10	1.53323e-07	-0.851199	1	1	0.00369646	EPI_vs_PE	human
MTM1	1.56734e-07	0.261732	0.886	0.689	0.00377871	EPI_vs_PE	human
MPV17L2	1.57706e-07	0.428425	1	1	0.00380214	EPI_vs_PE	human
TMCO1	1.62211e-07	-0.484245	1	1	0.00391075	EPI_vs_PE	human
DLG5	1.64152e-07	-0.564555	0.873	0.933	0.00395755	EPI_vs_PE	human
MUC4	1.64678e-07	0.44565	0.835	0.467	0.00397023	EPI_vs_PE	human
MUC15	1.65839e-07	-0.663673	0.557	0.822	0.0039982	EPI_vs_PE	human
MGAT1	1.6684e-07	-0.59706	1	0.978	0.00402235	EPI_vs_PE	human
TRIM56	1.7133e-07	0.275082	1	0.867	0.00413059	EPI_vs_PE	human
HIF1A	1.76484e-07	-0.376077	1	1	0.00425486	EPI_vs_PE	human
CENPE	1.76484e-07	-0.486998	1	1	0.00425486	EPI_vs_PE	human
TMBIM6	1.76484e-07	-0.414172	1	1	0.00425486	EPI_vs_PE	human
PSMD6	1.76484e-07	-0.341272	1	1	0.00425486	EPI_vs_PE	human
SENP2	1.76484e-07	0.449829	1	1	0.00425486	EPI_vs_PE	human
[truncated: 194 more rows]

## Sheet: supt4.Gpig.EPI_TE_PE.DEG
Gene	GeneName	p_val	avg_log2FC	pct.1	pct.2	p_val_adj	comparison	species
ENSCPOG00000022400:CLDN4	CLDN4	2.38038e-32	-1.70582	0.924	0.99	3.75863e-28	EPI_vs_TE	Gpig
ENSCPOG00000002615:	KRT8	5.18658e-31	-2.0748	1	1	8.1896e-27	EPI_vs_TE	Gpig
ENSCPOG00000013467:ACTB	ACTB	3.50601e-29	-1.06783	1	1	5.53599e-25	EPI_vs_TE	Gpig
ENSCPOG00000002618:	KRT18	2.94959e-26	-1.96107	0.992	1	4.65741e-22	EPI_vs_TE	Gpig
ENSCPOG00000008888:	NANOG	7.5184e-26	1.44634	1	1	1.18715e-21	EPI_vs_TE	Gpig
ENSCPOG00000032526:RASSF4	RASSF4	8.16725e-26	-1.87228	0.58	0.938	1.28961e-21	EPI_vs_TE	Gpig
ENSCPOG00000014597:ANXA1	ANXA1	8.01184e-24	-2.35069	0.992	1	1.26507e-19	EPI_vs_TE	Gpig
ENSCPOG00000039553:CD47	CD47	9.33401e-23	-1.28808	0.58	0.912	1.47384e-18	EPI_vs_TE	Gpig
ENSCPOG00000005421:LGALS2	LGALS2	9.19234e-22	-0.779002	0.899	0.953	1.45147e-17	EPI_vs_TE	Gpig
ENSCPOG00000015527:ATP2B1	ATP2B1	1.10776e-21	-1.49636	0.916	0.99	1.74916e-17	EPI_vs_TE	Gpig
ENSCPOG00000012170:WWC3	WWC3	1.16755e-21	-1.39908	1	1	1.84357e-17	EPI_vs_TE	Gpig
ENSCPOG00000007276:CDX2	CDX2	1.70856e-21	-0.944564	0.529	0.896	2.69781e-17	EPI_vs_TE	Gpig
ENSCPOG00000012340:PKP2	PKP2	3.90229e-21	-1.96624	0.613	0.933	6.16172e-17	EPI_vs_TE	Gpig
ENSCPOG00000007895:DSP	DSP	1.61476e-20	-1.68859	0.605	0.902	2.5497e-16	EPI_vs_TE	Gpig
ENSCPOG00000004079:FOXN3	FOXN3	1.77917e-20	-1.31587	0.798	0.979	2.80931e-16	EPI_vs_TE	Gpig
ENSCPOG00000026276:PDGFA	PDGFA	2.00093e-20	-0.801684	0.672	0.948	3.15946e-16	EPI_vs_TE	Gpig
ENSCPOG00000011983:ALG13	ALG13	6.6299e-20	1.50122	0.983	0.896	1.04686e-15	EPI_vs_TE	Gpig
ENSCPOG00000002522:	ENSCPOG00000002522	4.18817e-19	-1.48463	0.908	0.964	6.61313e-15	EPI_vs_TE	Gpig
ENSCPOG00000039393:	ENSCPOG00000039393	8.33502e-19	0.628434	1	1	1.3161e-14	EPI_vs_TE	Gpig
ENSCPOG00000035275:ASCL2	ASCL2	9.3335e-19	-0.96847	0.613	0.912	1.47376e-14	EPI_vs_TE	Gpig
ENSCPOG00000013385:CHD7	CHD7	1.95175e-18	-1.53565	0.63	0.886	3.08182e-14	EPI_vs_TE	Gpig
ENSCPOG00000039149:	ENSCPOG00000039149	2.63157e-18	-0.977821	0.95	0.995	4.15525e-14	EPI_vs_TE	Gpig
ENSCPOG00000001855:	ENSCPOG00000001855	3.30404e-18	1.05404	1	0.953	5.21707e-14	EPI_vs_TE	Gpig
ENSCPOG00000008595:GATA3	GATA3	4.56607e-18	-1.08773	0.739	0.948	7.20982e-14	EPI_vs_TE	Gpig
ENSCPOG00000009589:IL17RD	IL17RD	6.5248e-18	1.54647	0.983	0.969	1.03027e-13	EPI_vs_TE	Gpig
ENSCPOG00000006777:LRRFIP1	LRRFIP1	1.29634e-17	-1.07223	0.63	0.891	2.04692e-13	EPI_vs_TE	Gpig
ENSCPOG00000011810:COBLL1	COBLL1	1.432e-17	-0.8573	0.588	0.922	2.26113e-13	EPI_vs_TE	Gpig
ENSCPOG00000024347:PHOSPHO1	PHOSPHO1	1.53429e-17	-0.702762	0.311	0.725	2.42264e-13	EPI_vs_TE	Gpig
ENSCPOG00000004788:ECI2	ECI2	1.53659e-17	-1.08822	0.882	0.974	2.42627e-13	EPI_vs_TE	Gpig
ENSCPOG00000031850:FABP3	FABP3	2.64e-17	-0.862325	0.966	0.974	4.16856e-13	EPI_vs_TE	Gpig
ENSCPOG00000007899:	RNASET2	3.0471e-17	0.852809	0.874	0.596	4.81136e-13	EPI_vs_TE	Gpig
ENSCPOG00000008157:EHD1	EHD1	5.41727e-17	-1.368	0.555	0.891	8.55387e-13	EPI_vs_TE	Gpig
ENSCPOG00000012101:ACTG1	ACTG1	7.43326e-17	-0.892787	0.992	1	1.17371e-12	EPI_vs_TE	Gpig
ENSCPOG00000034825:IRX3	IRX3	9.25562e-17	-0.423697	0.193	0.642	1.46146e-12	EPI_vs_TE	Gpig
ENSCPOG00000037777:JPT1	JPT1	1.12713e-16	-0.722379	0.908	0.984	1.77975e-12	EPI_vs_TE	Gpig
ENSCPOG00000006659:LITAF	LITAF	2.63111e-16	-1.02601	0.798	0.933	4.15453e-12	EPI_vs_TE	Gpig
ENSCPOG00000020239:RAPH1	RAPH1	3.14232e-16	-1.05306	0.345	0.751	4.96173e-12	EPI_vs_TE	Gpig
ENSCPOG00000015367:ITGAV	ITGAV	1.28811e-15	-1.35502	0.815	0.917	2.03393e-11	EPI_vs_TE	Gpig
ENSCPOG00000014100:RBM47	RBM47	1.40818e-15	-1.43266	0.58	0.886	2.22352e-11	EPI_vs_TE	Gpig
ENSCPOG00000002455:CLN3	CLN3	2.45231e-15	-1.03706	0.664	0.927	3.87219e-11	EPI_vs_TE	Gpig
ENSCPOG00000001983:PTGS2	PTGS2	2.51475e-15	-2.04279	0.445	0.803	3.97079e-11	EPI_vs_TE	Gpig
ENSCPOG00000014297:MSH2	MSH2	2.8919e-15	0.855277	1	0.984	4.56631e-11	EPI_vs_TE	Gpig
ENSCPOG00000032717:RALB	RALB	2.96869e-15	-1.01565	0.462	0.829	4.68755e-11	EPI_vs_TE	Gpig
ENSCPOG00000036897:FAM126A	FAM126A	1.26093e-14	-1.33718	0.84	0.964	1.991e-10	EPI_vs_TE	Gpig
ENSCPOG00000036879:RSPO3	RSPO3	1.54262e-14	0.979162	0.866	0.601	2.4358e-10	EPI_vs_TE	Gpig
ENSCPOG00000035869:B3GNT5	B3GNT5	1.82547e-14	-1.72919	0.21	0.617	2.88241e-10	EPI_vs_TE	Gpig
ENSCPOG00000006865:CNN3	CNN3	2.04385e-14	-1.0863	0.79	0.953	3.22724e-10	EPI_vs_TE	Gpig
ENSCPOG00000030221:FAM89A	FAM89A	2.23734e-14	-1.02043	0.294	0.668	3.53277e-10	EPI_vs_TE	Gpig
ENSCPOG00000003043:HELLS	HELLS	2.53121e-14	0.856422	1	1	3.99677e-10	EPI_vs_TE	Gpig
ENSCPOG00000007462:SLC1A3	SLC1A3	2.70704e-14	-1.25789	0.697	0.907	4.27441e-10	EPI_vs_TE	Gpig
ENSCPOG00000004520:USP2	USP2	2.82634e-14	-1.38716	0.58	0.85	4.46279e-10	EPI_vs_TE	Gpig
ENSCPOG00000022294:	ENSCPOG00000022294	4.2448e-14	-1.18932	0.269	0.637	6.70253e-10	EPI_vs_TE	Gpig
ENSCPOG00000012593:ELF5	ELF5	4.6855e-14	-1.36866	0.176	0.575	7.3984e-10	EPI_vs_TE	Gpig
ENSCPOG00000012100:CDH1	CDH1	5.49833e-14	-1.07466	0.983	1	8.68187e-10	EPI_vs_TE	Gpig
ENSCPOG00000001359:PACSIN2	PACSIN2	5.52167e-14	-1.6086	0.429	0.756	8.71871e-10	EPI_vs_TE	Gpig
ENSCPOG00000015695:	ENSCPOG00000015695	6.18915e-14	0.75892	0.992	0.979	9.77266e-10	EPI_vs_TE	Gpig
ENSCPOG00000002459:	ENSCPOG00000002459	7.18442e-14	-0.79476	0.294	0.668	1.13442e-09	EPI_vs_TE	Gpig
ENSCPOG00000012107:VNN1	VNN1	7.4216e-14	-1.13176	0.748	0.943	1.17187e-09	EPI_vs_TE	Gpig
ENSCPOG00000023253:TFAP2C	TFAP2C	9.26148e-14	-0.938165	0.992	1	1.46239e-09	EPI_vs_TE	Gpig
ENSCPOG00000024598:HSPB8	HSPB8	1.01551e-13	-1.01706	0.185	0.601	1.60348e-09	EPI_vs_TE	Gpig
ENSCPOG00000030907:CYSTM1	CYSTM1	1.08603e-13	-1.35642	0.756	0.912	1.71485e-09	EPI_vs_TE	Gpig
ENSCPOG00000038644:PRPS1	PRPS1	1.20572e-13	0.808354	1	0.979	1.90383e-09	EPI_vs_TE	Gpig
ENSCPOG00000000346:MYH9	MYH9	1.30339e-13	-0.833027	0.966	0.995	2.05805e-09	EPI_vs_TE	Gpig
ENSCPOG00000011634:RAB11FIP4	RAB11FIP4	1.32677e-13	-0.81063	0.714	0.938	2.09497e-09	EPI_vs_TE	Gpig
ENSG00000179833:SERTAD2	SERTAD2	1.45766e-13	-0.781276	0.126	0.523	2.30164e-09	EPI_vs_TE	Gpig
ENSCPOG00000007119:CUBN	CUBN	1.81779e-13	-1.10584	0.882	0.969	2.87029e-09	EPI_vs_TE	Gpig
ENSCPOG00000002087:ABCD3	ABCD3	1.97331e-13	-0.879303	0.672	0.922	3.11586e-09	EPI_vs_TE	Gpig
ENSCPOG00000027494:	ENSCPOG00000027494	2.05205e-13	-0.777095	0.63	0.881	3.24018e-09	EPI_vs_TE	Gpig
ENSCPOG00000026415:CD82	CD82	2.13306e-13	-1.35188	0.95	0.964	3.36811e-09	EPI_vs_TE	Gpig
ENSCPOG00000013354:IL6ST	IL6ST	2.40462e-13	-1.14747	0.798	0.964	3.79689e-09	EPI_vs_TE	Gpig
ENSCPOG00000035147:KRT19	KRT19	2.41008e-13	-1.10426	0.697	0.902	3.80551e-09	EPI_vs_TE	Gpig
ENSCPOG00000038211:EFNB2	EFNB2	2.4919e-13	-1.08982	0.361	0.731	3.93471e-09	EPI_vs_TE	Gpig
ENSCPOG00000040136:SLC40A1	SLC40A1	2.7184e-13	-2.67056	0.571	0.819	4.29235e-09	EPI_vs_TE	Gpig
ENSCPOG00000006004:HK1	HK1	3.74405e-13	-1.02431	0.908	0.959	5.91185e-09	EPI_vs_TE	Gpig
ENSCPOG00000010287:TNFRSF21	TNFRSF21	4.07906e-13	-1.00816	0.303	0.668	6.44084e-09	EPI_vs_TE	Gpig
ENSCPOG00000036707:	ENSCPOG00000036707	4.57888e-13	-1.03322	0.193	0.57	7.23005e-09	EPI_vs_TE	Gpig
ENSCPOG00000007827:NEK6	NEK6	6.38826e-13	-0.921883	0.387	0.746	1.00871e-08	EPI_vs_TE	Gpig
ENSCPOG00000014967:SLC6A6	SLC6A6	6.49866e-13	-1.32012	0.546	0.829	1.02614e-08	EPI_vs_TE	Gpig
ENSCPOG00000009219:CTSV	CTSV	6.7584e-13	-0.807509	0.975	0.995	1.06715e-08	EPI_vs_TE	Gpig
ENSCPOG00000005847:CDYL	CDYL	7.15209e-13	-0.889954	0.37	0.71	1.12931e-08	EPI_vs_TE	Gpig
ENSCPOG00000030601:OVOL1	OVOL1	7.21478e-13	-1.83086	0.958	0.974	1.13921e-08	EPI_vs_TE	Gpig
ENSCPOG00000036950:PITPNA	PITPNA	7.56667e-13	0.91008	0.992	0.964	1.19478e-08	EPI_vs_TE	Gpig
ENSCPOG00000013700:ZBTB10	ZBTB10	7.64263e-13	-1.44181	0.672	0.87	1.20677e-08	EPI_vs_TE	Gpig
ENSCPOG00000034464:NR2F2	NR2F2	7.888e-13	-0.764639	0.185	0.56	1.24551e-08	EPI_vs_TE	Gpig
ENSCPOG00000021062:	ENSCPOG00000021062	8.17969e-13	-0.983211	0.513	0.803	1.29157e-08	EPI_vs_TE	Gpig
ENSCPOG00000038831:CKS1B	CKS1B	8.31788e-13	-0.746857	0.975	0.995	1.31339e-08	EPI_vs_TE	Gpig
ENSCPOG00000013852:PRKCZ	PRKCZ	9.73238e-13	-0.919998	0.277	0.601	1.53674e-08	EPI_vs_TE	Gpig
ENSCPOG00000037409:HAS2	HAS2	1.6228e-12	-0.855227	0.269	0.648	2.5624e-08	EPI_vs_TE	Gpig
ENSCPOG00000001937:LCP1	LCP1	1.78517e-12	-2.19333	0.815	0.933	2.81879e-08	EPI_vs_TE	Gpig
ENSCPOG00000038318:DSG2	DSG2	1.95264e-12	-1.16295	0.824	0.959	3.08322e-08	EPI_vs_TE	Gpig
ENSCPOG00000009597:FNIP2	FNIP2	2.45181e-12	-0.808275	0.412	0.746	3.87141e-08	EPI_vs_TE	Gpig
ENSCPOG00000015479:DDX21	DDX21	2.90947e-12	0.77057	1	0.995	4.59405e-08	EPI_vs_TE	Gpig
ENSCPOG00000030295:SMAD7	SMAD7	2.95191e-12	-0.523955	0.429	0.788	4.66107e-08	EPI_vs_TE	Gpig
ENSCPOG00000011831:AKT2	AKT2	3.3221e-12	-1.05838	0.647	0.876	5.24559e-08	EPI_vs_TE	Gpig
ENSCPOG00000010278:ASAP2	ASAP2	3.42208e-12	-0.571848	0.185	0.565	5.40347e-08	EPI_vs_TE	Gpig
ENSCPOG00000012302:ITGB6	ITGB6	3.52266e-12	-2.22643	0.773	0.933	5.56228e-08	EPI_vs_TE	Gpig
ENSCPOG00000015181:	ENSCPOG00000015181	3.65939e-12	-1.06607	0.908	0.964	5.77818e-08	EPI_vs_TE	Gpig
ENSCPOG00000013211:PHF6	PHF6	4.22921e-12	0.859594	0.866	0.58	6.67793e-08	EPI_vs_TE	Gpig
ENSCPOG00000031288:PTGES	PTGES	4.46395e-12	-1.22161	0.261	0.606	7.04858e-08	EPI_vs_TE	Gpig
ENSCPOG00000000149:MYO1D	MYO1D	6.97935e-12	-0.957358	0.941	0.99	1.10204e-07	EPI_vs_TE	Gpig
ENSCPOG00000005547:AKAP12	AKAP12	7.30042e-12	0.844292	1	0.948	1.15274e-07	EPI_vs_TE	Gpig
ENSCPOG00000001427:APP	APP	7.60908e-12	-0.911559	0.992	0.995	1.20147e-07	EPI_vs_TE	Gpig
ENSCPOG00000012423:WLS	WLS	8.20739e-12	-0.717967	0.622	0.824	1.29595e-07	EPI_vs_TE	Gpig
ENSCPOG00000010407:	ENSCPOG00000010407	9.45382e-12	-0.823683	0.798	0.896	1.49276e-07	EPI_vs_TE	Gpig
ENSCPOG00000004663:MEST	MEST	1.37701e-11	-0.950033	0.84	0.953	2.1743e-07	EPI_vs_TE	Gpig
ENSCPOG00000010537:	ENSCPOG00000010537	1.4436e-11	0.895574	0.941	0.865	2.27945e-07	EPI_vs_TE	Gpig
ENSCPOG00000021081:RBM26	RBM26	1.62192e-11	0.846072	0.992	0.99	2.56101e-07	EPI_vs_TE	Gpig
ENSCPOG00000009867:MYOF	MYOF	1.7602e-11	-0.876775	0.269	0.617	2.77936e-07	EPI_vs_TE	Gpig
ENSCPOG00000021494:KCNK5	KCNK5	1.90492e-11	-0.497542	0.218	0.57	3.00787e-07	EPI_vs_TE	Gpig
ENSCPOG00000037298:ZFAND2A	ZFAND2A	1.91666e-11	-0.968649	0.891	0.964	3.02641e-07	EPI_vs_TE	Gpig
ENSCPOG00000032610:	ENSCPOG00000032610	2.04247e-11	0.76448	1	1	3.22506e-07	EPI_vs_TE	Gpig
ENSCPOG00000038478:CLIC4	CLIC4	2.116e-11	-0.890049	0.992	1	3.34116e-07	EPI_vs_TE	Gpig
ENSCPOG00000002737:DCBLD1	DCBLD1	2.16069e-11	-0.97348	0.597	0.845	3.41173e-07	EPI_vs_TE	Gpig
ENSCPOG00000019415:MYO1C	MYO1C	2.3831e-11	-0.891408	0.824	0.948	3.76291e-07	EPI_vs_TE	Gpig
ENSCPOG00000006626:G3BP1	G3BP1	2.43693e-11	0.680301	0.992	1	3.84791e-07	EPI_vs_TE	Gpig
ENSCPOG00000009952:CDK2	CDK2	2.59067e-11	-1.0127	0.529	0.803	4.09067e-07	EPI_vs_TE	Gpig
ENSCPOG00000021723:CAPN2	CAPN2	2.70236e-11	-0.849708	0.655	0.86	4.26703e-07	EPI_vs_TE	Gpig
ENSCPOG00000030481:ERI1	ERI1	2.78912e-11	-1.48118	0.479	0.725	4.40401e-07	EPI_vs_TE	Gpig
ENSCPOG00000006499:DECR2	DECR2	3.06968e-11	-0.697591	0.739	0.922	4.84702e-07	EPI_vs_TE	Gpig
ENSCPOG00000007717:ADAM19	ADAM19	3.11798e-11	-0.977189	0.176	0.518	4.92329e-07	EPI_vs_TE	Gpig
ENSCPOG00000034182:TGFB3	TGFB3	3.35228e-11	-0.802667	0.05	0.378	5.29325e-07	EPI_vs_TE	Gpig
ENSCPOG00000002043:PPARG	PPARG	4.0387e-11	-1.85401	0.328	0.596	6.37711e-07	EPI_vs_TE	Gpig
ENSCPOG00000032311:	ENSCPOG00000032311	4.40947e-11	-0.591583	0.924	0.969	6.96255e-07	EPI_vs_TE	Gpig
ENSCPOG00000031683:WNT6	WNT6	4.44758e-11	-0.610024	0.294	0.606	7.02273e-07	EPI_vs_TE	Gpig
ENSCPOG00000000598:ESAM	ESAM	4.75201e-11	-0.656243	0.109	0.461	7.50342e-07	EPI_vs_TE	Gpig
ENSCPOG00000034059:ERH	ERH	5.21344e-11	0.447294	1	0.995	8.23202e-07	EPI_vs_TE	Gpig
ENSCPOG00000032147:	ENSCPOG00000032147	5.37671e-11	-0.924881	0.546	0.834	8.48983e-07	EPI_vs_TE	Gpig
ENSCPOG00000010362:SCARF1	SCARF1	5.47711e-11	-1.62492	0.311	0.622	8.64836e-07	EPI_vs_TE	Gpig
ENSCPOG00000002570:MYO1E	MYO1E	5.5666e-11	-1.72605	0.513	0.803	8.78966e-07	EPI_vs_TE	Gpig
ENSCPOG00000005092:DST	DST	6.02121e-11	-0.828443	0.151	0.487	9.5075e-07	EPI_vs_TE	Gpig
ENSCPOG00000007796:	ENSCPOG00000007796	6.97382e-11	-1.92968	0.899	0.979	1.10117e-06	EPI_vs_TE	Gpig
ENSCPOG00000034635:YWHAE	YWHAE	7.30192e-11	0.587886	1	1	1.15297e-06	EPI_vs_TE	Gpig
ENSCPOG00000006934:SLC15A2	SLC15A2	7.3087e-11	-1.06794	0.429	0.715	1.15404e-06	EPI_vs_TE	Gpig
ENSCPOG00000023504:CALD1	CALD1	7.31297e-11	-0.614677	0.706	0.896	1.15472e-06	EPI_vs_TE	Gpig
ENSCPOG00000004836:CCNE1	CCNE1	7.44027e-11	-2.40493	0.748	0.87	1.17482e-06	EPI_vs_TE	Gpig
ENSCPOG00000030040:	ENSCPOG00000030040	7.52655e-11	-1.03145	0.261	0.575	1.18844e-06	EPI_vs_TE	Gpig
ENSCPOG00000014928:CD34	CD34	7.57943e-11	-2.50043	0.563	0.762	1.19679e-06	EPI_vs_TE	Gpig
ENSCPOG00000007399:SLC27A2	SLC27A2	8.13297e-11	-0.401629	0.084	0.435	1.2842e-06	EPI_vs_TE	Gpig
ENSCPOG00000010929:YTHDC1	YTHDC1	8.1805e-11	-1.004	0.664	0.87	1.2917e-06	EPI_vs_TE	Gpig
ENSCPOG00000038949:TGIF2	TGIF2	8.57031e-11	0.636761	0.924	0.86	1.35325e-06	EPI_vs_TE	Gpig
ENSCPOG00000007059:ITGA7	ITGA7	8.64048e-11	-1.2498	0.193	0.528	1.36433e-06	EPI_vs_TE	Gpig
ENSCPOG00000010901:TPM1	TPM1	8.89894e-11	-0.823877	0.824	0.938	1.40514e-06	EPI_vs_TE	Gpig
ENSCPOG00000010338:PTPRF	PTPRF	9.44175e-11	-0.611769	0.378	0.705	1.49085e-06	EPI_vs_TE	Gpig
ENSCPOG00000031334:SUB1	SUB1	9.69162e-11	0.68255	1	1	1.53031e-06	EPI_vs_TE	Gpig
ENSCPOG00000038426:SLC9A3R1	SLC9A3R1	9.94882e-11	-0.751923	0.571	0.798	1.57092e-06	EPI_vs_TE	Gpig
ENSCPOG00000032247:KLF6	KLF6	1.10898e-10	-0.997002	0.58	0.829	1.75107e-06	EPI_vs_TE	Gpig
ENSCPOG00000034683:SDC4	SDC4	1.14409e-10	-1.00512	0.908	0.959	1.80653e-06	EPI_vs_TE	Gpig
ENSCPOG00000013303:	ENSCPOG00000013303	1.24578e-10	-0.853148	0.689	0.855	1.96709e-06	EPI_vs_TE	Gpig
ENSCPOG00000009983:	ENSCPOG00000009983	1.2949e-10	-0.821347	0.983	0.984	2.04465e-06	EPI_vs_TE	Gpig
ENSCPOG00000039098:BCL2L1	BCL2L1	1.39028e-10	-0.653844	0.571	0.845	2.19525e-06	EPI_vs_TE	Gpig
ENSCPOG00000010919:CSNK1D	CSNK1D	1.43674e-10	-0.80143	0.513	0.762	2.26862e-06	EPI_vs_TE	Gpig
ENSCPOG00000009076:TOP1	TOP1	1.43865e-10	-0.571851	0.832	0.964	2.27163e-06	EPI_vs_TE	Gpig
ENSCPOG00000003317:PLEK2	PLEK2	1.60456e-10	-0.888669	0.807	0.912	2.53359e-06	EPI_vs_TE	Gpig
ENSCPOG00000008665:FURIN	FURIN	1.67384e-10	-0.432716	0.303	0.668	2.643e-06	EPI_vs_TE	Gpig
ENSCPOG00000035133:BTG2	BTG2	1.78981e-10	-1.0072	0.521	0.756	2.82611e-06	EPI_vs_TE	Gpig
ENSCPOG00000003809:PLA2G4A	PLA2G4A	1.87796e-10	-1.34402	0.286	0.596	2.9653e-06	EPI_vs_TE	Gpig
ENSCPOG00000014492:TCF7L1	TCF7L1	1.89481e-10	-0.601137	0.782	0.917	2.9919e-06	EPI_vs_TE	Gpig
ENSCPOG00000023583:PRDX2	PRDX2	1.99304e-10	-0.591288	0.975	0.99	3.14701e-06	EPI_vs_TE	Gpig
ENSCPOG00000003284:WASL	WASL	2.47491e-10	-0.574518	0.437	0.751	3.90788e-06	EPI_vs_TE	Gpig
ENSCPOG00000003320:PLEKHH1	PLEKHH1	2.51031e-10	-0.741508	0.37	0.689	3.96377e-06	EPI_vs_TE	Gpig
ENSCPOG00000030670:MXD1	MXD1	2.6339e-10	-0.832591	0.849	0.948	4.15893e-06	EPI_vs_TE	Gpig
ENSCPOG00000009156:SLC35A3	SLC35A3	2.72107e-10	-0.574043	0.378	0.741	4.29657e-06	EPI_vs_TE	Gpig
ENSCPOG00000015351:ZSCAN21	ZSCAN21	2.8457e-10	0.666351	0.992	0.984	4.49336e-06	EPI_vs_TE	Gpig
ENSCPOG00000001824:DDAH2	DDAH2	3.36804e-10	0.550528	0.983	0.933	5.31813e-06	EPI_vs_TE	Gpig
ENSCPOG00000003660:AK7	AK7	3.42531e-10	-0.401783	0.118	0.446	5.40856e-06	EPI_vs_TE	Gpig
ENSCPOG00000010983:COLEC12	COLEC12	3.65592e-10	0.933641	0.983	0.922	5.7727e-06	EPI_vs_TE	Gpig
ENSCPOG00000000164:PAK1	PAK1	3.93495e-10	-0.620696	0.361	0.684	6.21329e-06	EPI_vs_TE	Gpig
ENSCPOG00000038769:ENPP3	ENPP3	4.21589e-10	-0.72389	0.412	0.756	6.65689e-06	EPI_vs_TE	Gpig
ENSCPOG00000011035:KRT7	KRT7	4.26375e-10	-0.617189	0.395	0.658	6.73246e-06	EPI_vs_TE	Gpig
ENSCPOG00000039890:GNAI1	GNAI1	4.38137e-10	-0.998029	0.336	0.648	6.91818e-06	EPI_vs_TE	Gpig
ENSCPOG00000005136:ATP13A3	ATP13A3	5.27496e-10	0.93648	1	1	8.32917e-06	EPI_vs_TE	Gpig
ENSCPOG00000003812:CDC42BPB	CDC42BPB	5.67843e-10	-0.530245	0.387	0.751	8.96624e-06	EPI_vs_TE	Gpig
ENSCPOG00000010771:TNFAIP3	TNFAIP3	6.56381e-10	-0.76544	0.076	0.383	1.03643e-05	EPI_vs_TE	Gpig
ENSCPOG00000001320:NID2	NID2	7.05302e-10	-1.02582	0.261	0.58	1.11367e-05	EPI_vs_TE	Gpig
ENSCPOG00000025922:ITGB2	ITGB2	7.31873e-10	-0.589962	0.202	0.544	1.15563e-05	EPI_vs_TE	Gpig
ENSCPOG00000008619:CLDN3	CLDN3	7.38585e-10	-0.279546	0.202	0.544	1.16623e-05	EPI_vs_TE	Gpig
ENSCPOG00000001731:KIF13B	KIF13B	7.55051e-10	-0.567455	0.361	0.705	1.19222e-05	EPI_vs_TE	Gpig
ENSCPOG00000024858:DNMT3B	DNMT3B	7.68669e-10	0.664897	1	1	1.21373e-05	EPI_vs_TE	Gpig
ENSCPOG00000004895:EPOR	EPOR	7.70805e-10	-0.255825	0.076	0.394	1.2171e-05	EPI_vs_TE	Gpig
ENSCPOG00000037905:KRT80	KRT80	8.31092e-10	-0.425123	0.059	0.352	1.31229e-05	EPI_vs_TE	Gpig
ENSCPOG00000005831:MSMO1	MSMO1	8.31259e-10	-0.812639	0.916	0.964	1.31256e-05	EPI_vs_TE	Gpig
ENSCPOG00000025783:TLE3	TLE3	8.36968e-10	-0.684755	0.697	0.855	1.32157e-05	EPI_vs_TE	Gpig
ENSCPOG00000015032:OSBPL5	OSBPL5	8.37526e-10	-0.582876	0.059	0.368	1.32245e-05	EPI_vs_TE	Gpig
ENSCPOG00000007957:PLEC	PLEC	9.15024e-10	-0.599119	0.454	0.782	1.44482e-05	EPI_vs_TE	Gpig
ENSCPOG00000030240:NABP1	NABP1	9.45448e-10	-1.22329	0.723	0.845	1.49286e-05	EPI_vs_TE	Gpig
ENSCPOG00000036031:RNF7	RNF7	9.54284e-10	0.569612	0.958	0.938	1.50681e-05	EPI_vs_TE	Gpig
ENSCPOG00000036780:PRRG4	PRRG4	1.00186e-09	-0.684516	0.639	0.845	1.58194e-05	EPI_vs_TE	Gpig
ENSCPOG00000005608:MDH1B	MDH1B	1.23208e-09	-0.896536	0.252	0.56	1.94545e-05	EPI_vs_TE	Gpig
ENSCPOG00000026811:FADS3	FADS3	1.26685e-09	-0.267391	0.126	0.44	2.00036e-05	EPI_vs_TE	Gpig
ENSCPOG00000031495:GLUL	GLUL	1.33266e-09	0.647764	1	1	2.10427e-05	EPI_vs_TE	Gpig
ENSCPOG00000000121:TFAP2A	TFAP2A	1.42402e-09	-0.656684	0.286	0.601	2.24852e-05	EPI_vs_TE	Gpig
ENSCPOG00000003997:GLOD5	GLOD5	1.46696e-09	0.558651	0.983	0.969	2.31633e-05	EPI_vs_TE	Gpig
ENSCPOG00000039945:	ENSCPOG00000039945	1.49113e-09	0.530767	1	1	2.35449e-05	EPI_vs_TE	Gpig
ENSCPOG00000036185:R3HDM4	R3HDM4	1.52097e-09	-0.81613	0.899	0.964	2.40161e-05	EPI_vs_TE	Gpig
ENSCPOG00000013378:CD200	CD200	1.55956e-09	-1.27429	0.403	0.648	2.46254e-05	EPI_vs_TE	Gpig
ENSCPOG00000007525:PNPLA8	PNPLA8	1.57013e-09	-0.863767	0.765	0.917	2.47923e-05	EPI_vs_TE	Gpig
ENSCPOG00000039087:	ENSCPOG00000039087	1.87997e-09	-0.596631	1	1	2.96847e-05	EPI_vs_TE	Gpig
ENSCPOG00000030885:	ENSCPOG00000030885	1.91583e-09	-0.641998	0.378	0.694	3.02509e-05	EPI_vs_TE	Gpig
ENSCPOG00000013170:SOAT1	SOAT1	2.06832e-09	0.78081	1	1	3.26588e-05	EPI_vs_TE	Gpig
ENSCPOG00000022617:	ENSCPOG00000022617	2.08482e-09	0.502664	1	1	3.29193e-05	EPI_vs_TE	Gpig
ENSCPOG00000000168:RXRA	RXRA	2.28061e-09	-0.374752	0.134	0.446	3.60108e-05	EPI_vs_TE	Gpig
ENSCPOG00000002031:USP25	USP25	2.44479e-09	-0.685416	0.252	0.565	3.86033e-05	EPI_vs_TE	Gpig
ENSCPOG00000020153:ARHGAP31	ARHGAP31	2.45721e-09	-1.02806	0.21	0.508	3.87994e-05	EPI_vs_TE	Gpig
ENSCPOG00000011975:ABLIM1	ABLIM1	2.49005e-09	-0.894785	0.529	0.798	3.93179e-05	EPI_vs_TE	Gpig
ENSCPOG00000001107:ACTN1	ACTN1	2.60346e-09	-0.557703	0.697	0.907	4.11086e-05	EPI_vs_TE	Gpig
ENSCPOG00000033105:YAP1	YAP1	2.64406e-09	0.894889	1	0.995	4.17498e-05	EPI_vs_TE	Gpig
ENSCPOG00000032081:	ENSCPOG00000032081	2.64712e-09	-0.937646	0.782	0.927	4.17981e-05	EPI_vs_TE	Gpig
ENSCPOG00000001134:HIC2	HIC2	3.09542e-09	-0.751344	1	1	4.88767e-05	EPI_vs_TE	Gpig
ENSCPOG00000039525:	ENSCPOG00000039525	3.16794e-09	-1.29915	0.958	0.979	5.00218e-05	EPI_vs_TE	Gpig
ENSCPOG00000020765:	ENSCPOG00000020765	3.29169e-09	-0.555489	0.857	0.959	5.19759e-05	EPI_vs_TE	Gpig
ENSCPOG00000002648:PAPOLA	PAPOLA	3.29625e-09	-1.35976	1	1	5.20478e-05	EPI_vs_TE	Gpig
ENSCPOG00000007715:VGLL4	VGLL4	3.38521e-09	-0.493675	0.479	0.756	5.34525e-05	EPI_vs_TE	Gpig
ENSCPOG00000005903:ABL1	ABL1	3.49742e-09	-0.413064	0.277	0.601	5.52243e-05	EPI_vs_TE	Gpig
ENSCPOG00000003261:	ENSCPOG00000003261	3.53736e-09	0.667084	1	1	5.58549e-05	EPI_vs_TE	Gpig
ENSCPOG00000006400:	ENSCPOG00000006400	3.59322e-09	-0.601832	1	1	5.6737e-05	EPI_vs_TE	Gpig
ENSCPOG00000001200:ST6GAL1	ST6GAL1	3.76826e-09	0.864157	0.723	0.477	5.95008e-05	EPI_vs_TE	Gpig
ENSCPOG00000026271:COL4A1	COL4A1	4.16973e-09	-0.480187	0.176	0.492	6.584e-05	EPI_vs_TE	Gpig
ENSCPOG00000008349:THEG	THEG	4.6782e-09	-0.318144	0.134	0.43	7.38687e-05	EPI_vs_TE	Gpig
ENSCPOG00000027760:SNORD64	SNORD64	5.09828e-09	0.430387	0.983	0.948	8.05018e-05	EPI_vs_TE	Gpig
ENSCPOG00000008070:ARPC5	ARPC5	5.18296e-09	-0.588197	0.966	1	8.18389e-05	EPI_vs_TE	Gpig
ENSCPOG00000023530:BSG	BSG	5.30476e-09	-0.613689	0.966	0.995	8.37621e-05	EPI_vs_TE	Gpig
ENSCPOG00000038848:MAX	MAX	5.42969e-09	-0.588773	0.866	0.927	8.57348e-05	EPI_vs_TE	Gpig
ENSCPOG00000006513:PGAP2	PGAP2	5.63755e-09	-0.700632	0.529	0.767	8.90169e-05	EPI_vs_TE	Gpig
ENSCPOG00000010738:CREG1	CREG1	5.66958e-09	-0.540301	0.319	0.642	8.95226e-05	EPI_vs_TE	Gpig
ENSCPOG00000005630:GRHL2	GRHL2	5.69433e-09	-0.566215	0.202	0.503	8.99135e-05	EPI_vs_TE	Gpig
ENSCPOG00000013310:PAIP2B	PAIP2B	5.8527e-09	-0.789348	0.176	0.477	9.24142e-05	EPI_vs_TE	Gpig
ENSCPOG00000020997:RIN1	RIN1	6.35993e-09	-0.375109	0.008	0.259	0.000100423	EPI_vs_TE	Gpig
ENSCPOG00000023844:LPIN2	LPIN2	6.49748e-09	-0.586618	0.42	0.72	0.000102595	EPI_vs_TE	Gpig
ENSCPOG00000033770:CDC42EP3	CDC42EP3	6.67962e-09	-1.0385	0.429	0.642	0.000105471	EPI_vs_TE	Gpig
ENSCPOG00000036262:DUSP4	DUSP4	6.83298e-09	-0.755056	0.235	0.528	0.000107893	EPI_vs_TE	Gpig
ENSCPOG00000005736:CADM1	CADM1	7.0072e-09	-0.471645	0.79	0.912	0.000110644	EPI_vs_TE	Gpig
ENSCPOG00000020088:NHS	NHS	7.71239e-09	-0.381228	0.118	0.43	0.000121779	EPI_vs_TE	Gpig
ENSCPOG00000022891:PDZD3	PDZD3	8.01619e-09	-0.64343	0.513	0.762	0.000126576	EPI_vs_TE	Gpig
ENSCPOG00000038925:SPTSSA	SPTSSA	8.25432e-09	-0.858613	0.748	0.912	0.000130336	EPI_vs_TE	Gpig
ENSCPOG00000004677:LRRC32	LRRC32	8.27308e-09	-0.503236	0.059	0.332	0.000130632	EPI_vs_TE	Gpig
ENSCPOG00000010418:FXR1	FXR1	8.3249e-09	0.91106	0.975	0.984	0.00013145	EPI_vs_TE	Gpig
ENSCPOG00000005940:TMEM245	TMEM245	9.23104e-09	0.974505	1	0.984	0.000145758	EPI_vs_TE	Gpig
ENSCPOG00000037534:KMT5A	KMT5A	9.27734e-09	-0.412969	0.513	0.772	0.000146489	EPI_vs_TE	Gpig
ENSCPOG00000014140:PTPRE	PTPRE	9.85291e-09	-0.897534	0.126	0.43	0.000155577	EPI_vs_TE	Gpig
ENSCPOG00000012306:PECAM1	PECAM1	1.00065e-08	-1.02773	0.916	0.959	0.000158003	EPI_vs_TE	Gpig
ENSCPOG00000012406:NEDD9	NEDD9	1.07879e-08	-0.819145	0.143	0.435	0.00017034	EPI_vs_TE	Gpig
ENSCPOG00000005647:PHLDB2	PHLDB2	1.1424e-08	-0.630659	1	1	0.000180385	EPI_vs_TE	Gpig
ENSCPOG00000001980:MYO1B	MYO1B	1.18072e-08	-0.603312	0.454	0.71	0.000186436	EPI_vs_TE	Gpig
ENSCPOG00000014439:	ENSCPOG00000014439	1.22936e-08	-0.564087	0.05	0.316	0.000194116	EPI_vs_TE	Gpig
ENSCPOG00000020679:	ENSCPOG00000020679	1.28841e-08	0.737481	1	0.938	0.00020344	EPI_vs_TE	Gpig
ENSCPOG00000003748:EPCAM	EPCAM	1.29385e-08	-0.515629	0.286	0.606	0.000204299	EPI_vs_TE	Gpig
ENSCPOG00000010706:ILRUN	ILRUN	1.40132e-08	-0.592078	0.983	0.99	0.000221269	EPI_vs_TE	Gpig
ENSCPOG00000015286:SCUBE3	SCUBE3	1.40303e-08	-0.355487	0.286	0.591	0.000221538	EPI_vs_TE	Gpig
ENSCPOG00000015697:EEF2	EEF2	1.47731e-08	-0.406048	1	1	0.000233268	EPI_vs_TE	Gpig
ENSCPOG00000034119:	ENSCPOG00000034119	1.48803e-08	-0.471741	0.202	0.497	0.000234959	EPI_vs_TE	Gpig
ENSCPOG00000033968:ARL6IP5	ARL6IP5	1.49115e-08	-1.56447	0.672	0.845	0.000235452	EPI_vs_TE	Gpig
ENSCPOG00000011466:ASAP1	ASAP1	1.66842e-08	-0.549017	0.277	0.58	0.000263443	EPI_vs_TE	Gpig
ENSCPOG00000030479:PREX1	PREX1	1.70823e-08	-0.851817	0.176	0.472	0.00026973	EPI_vs_TE	Gpig
ENSCPOG00000040796:GJB6	GJB6	1.72516e-08	-0.536204	0.252	0.503	0.000272403	EPI_vs_TE	Gpig
ENSCPOG00000009319:FAF2	FAF2	1.74263e-08	0.676991	1	0.964	0.000275161	EPI_vs_TE	Gpig
ENSCPOG00000035155:ZMYM1	ZMYM1	1.76278e-08	0.849428	0.941	0.912	0.000278343	EPI_vs_TE	Gpig
ENSCPOG00000034832:DAG1	DAG1	1.77005e-08	-0.73989	0.731	0.917	0.00027949	EPI_vs_TE	Gpig
ENSCPOG00000040049:PPP2R5A	PPP2R5A	1.91283e-08	-0.809277	0.378	0.653	0.000302035	EPI_vs_TE	Gpig
ENSCPOG00000002971:	ENSCPOG00000002971	1.93233e-08	-1.03888	0.092	0.373	0.000305114	EPI_vs_TE	Gpig
ENSCPOG00000007247:SEPTIN8	SEPTIN8	2.07288e-08	-0.404341	0.42	0.71	0.000327308	EPI_vs_TE	Gpig
ENSCPOG00000030627:THAP9	THAP9	2.13241e-08	1.04005	0.857	0.663	0.000336708	EPI_vs_TE	Gpig
ENSCPOG00000038717:RGS8	RGS8	2.27914e-08	-0.737711	0.227	0.523	0.000359876	EPI_vs_TE	Gpig
ENSCPOG00000034068:AKIRIN2	AKIRIN2	2.31447e-08	-0.474987	0.521	0.788	0.000365455	EPI_vs_TE	Gpig
ENSCPOG00000005562:CTTN	CTTN	2.33047e-08	-0.73345	0.924	0.99	0.000367981	EPI_vs_TE	Gpig
ENSCPOG00000003127:NUCKS1	NUCKS1	2.43842e-08	0.68792	1	1	0.000385026	EPI_vs_TE	Gpig
ENSCPOG00000035269:MRPL57	MRPL57	2.56662e-08	-0.45199	0.924	0.99	0.000405269	EPI_vs_TE	Gpig
ENSCPOG00000022870:AMN	AMN	2.57988e-08	-0.28115	0.328	0.617	0.000407364	EPI_vs_TE	Gpig
ENSCPOG00000039814:TUBB2B	TUBB2B	2.61905e-08	-0.541597	0.748	0.912	0.000413548	EPI_vs_TE	Gpig
ENSCPOG00000023067:GRB7	GRB7	2.66177e-08	-0.486238	0.227	0.513	0.000420294	EPI_vs_TE	Gpig
ENSCPOG00000004099:SH3GLB2	SH3GLB2	2.74374e-08	-0.331066	0.101	0.383	0.000433237	EPI_vs_TE	Gpig
ENSCPOG00000014213:MYO5B	MYO5B	2.85784e-08	-0.449419	0.487	0.725	0.000451253	EPI_vs_TE	Gpig
ENSCPOG00000012804:TMPRSS11E	TMPRSS11E	3.04525e-08	-0.368135	0.092	0.368	0.000480844	EPI_vs_TE	Gpig
ENSCPOG00000008077:NCOA3	NCOA3	3.08565e-08	1.01952	0.916	0.85	0.000487224	EPI_vs_TE	Gpig
ENSCPOG00000019713:NUP50	NUP50	3.28099e-08	-0.448969	0.63	0.819	0.000518068	EPI_vs_TE	Gpig
ENSCPOG00000001414:TAF4B	TAF4B	3.2834e-08	-0.696374	0.319	0.617	0.000518449	EPI_vs_TE	Gpig
ENSCPOG00000035027:PSEN1	PSEN1	3.35427e-08	-0.894267	0.773	0.927	0.000529639	EPI_vs_TE	Gpig
ENSCPOG00000025143:RHOU	RHOU	3.38283e-08	-0.794164	0.235	0.497	0.000534149	EPI_vs_TE	Gpig
ENSCPOG00000013403:SLC17A6	SLC17A6	3.83105e-08	0.983182	0.739	0.544	0.000604923	EPI_vs_TE	Gpig
ENSCPOG00000012421:	ENSCPOG00000012421	3.84367e-08	-0.966122	0.832	0.938	0.000606916	EPI_vs_TE	Gpig
ENSCPOG00000034968:	ENSCPOG00000034968	3.94182e-08	0.895758	0.941	0.917	0.000622414	EPI_vs_TE	Gpig
ENSCPOG00000012670:GALK1	GALK1	4.02484e-08	0.547464	1	0.984	0.000635523	EPI_vs_TE	Gpig
ENSCPOG00000022128:MAL	MAL	4.61199e-08	-0.272313	0.126	0.415	0.000728233	EPI_vs_TE	Gpig
ENSCPOG00000010617:NAPA	NAPA	4.7233e-08	-0.609092	0.866	0.922	0.000745809	EPI_vs_TE	Gpig
ENSCPOG00000019557:DNMT1	DNMT1	4.79663e-08	-0.55114	0.429	0.694	0.000757388	EPI_vs_TE	Gpig
ENSCPOG00000024165:SLC34A2	SLC34A2	4.90017e-08	-0.901354	0.521	0.741	0.000773736	EPI_vs_TE	Gpig
ENSCPOG00000031633:ERRFI1	ERRFI1	5.11789e-08	-0.393195	0.244	0.565	0.000808115	EPI_vs_TE	Gpig
ENSCPOG00000006917:EVI5	EVI5	5.35779e-08	-0.692751	0.496	0.746	0.000845996	EPI_vs_TE	Gpig
ENSCPOG00000009511:MAB21L3	MAB21L3	5.46153e-08	-0.354127	0.16	0.461	0.000862375	EPI_vs_TE	Gpig
ENSCPOG00000032166:CAB39	CAB39	5.69862e-08	-0.504159	0.462	0.715	0.000899813	EPI_vs_TE	Gpig
ENSCPOG00000023214:LMNA	LMNA	5.73108e-08	-0.516424	0.706	0.839	0.000904937	EPI_vs_TE	Gpig
ENSCPOG00000034885:LASP1	LASP1	6.82331e-08	-0.3598	0.622	0.829	0.0010774	EPI_vs_TE	Gpig
ENSCPOG00000035018:PLEKHA2	PLEKHA2	6.82465e-08	-0.532143	0.37	0.653	0.00107761	EPI_vs_TE	Gpig
ENSCPOG00000031853:CMKLR1	CMKLR1	6.85858e-08	-0.661185	0.042	0.285	0.00108297	EPI_vs_TE	Gpig
ENSCPOG00000023046:HINT1	HINT1	6.93468e-08	-0.300135	0.992	1	0.00109499	EPI_vs_TE	Gpig
ENSCPOG00000011903:ACTN4	ACTN4	7.13699e-08	-0.401109	0.983	1	0.00112693	EPI_vs_TE	Gpig
ENSCPOG00000001754:SLC25A1	SLC25A1	7.73144e-08	-0.777002	0.521	0.746	0.00122079	EPI_vs_TE	Gpig
ENSCPOG00000001247:TMBIM1	TMBIM1	7.85825e-08	-0.52188	0.353	0.632	0.00124082	EPI_vs_TE	Gpig
ENSCPOG00000003406:LRRC1	LRRC1	7.98545e-08	-0.337427	0.143	0.42	0.0012609	EPI_vs_TE	Gpig
ENSCPOG00000004747:SH3TC1	SH3TC1	8.49831e-08	-0.442259	0.134	0.409	0.00134188	EPI_vs_TE	Gpig
ENSCPOG00000015315:NOP56	NOP56	8.78479e-08	0.515285	1	0.995	0.00138712	EPI_vs_TE	Gpig
ENSCPOG00000011247:IPPK	IPPK	8.86577e-08	-0.598359	0.319	0.606	0.0013999	EPI_vs_TE	Gpig
ENSCPOG00000000367:KIF13A	KIF13A	9.36569e-08	-0.598511	0.521	0.788	0.00147884	EPI_vs_TE	Gpig
ENSCPOG00000019509:CDCP1	CDCP1	9.65128e-08	-0.423669	0.235	0.528	0.00152394	EPI_vs_TE	Gpig
ENSCPOG00000005517:DENND5B	DENND5B	9.74794e-08	-0.573874	0.429	0.715	0.0015392	EPI_vs_TE	Gpig
ENSCPOG00000009142:CD63	CD63	1.076e-07	-0.474964	0.992	0.995	0.00169901	EPI_vs_TE	Gpig
ENSCPOG00000038753:HS3ST3B1	HS3ST3B1	1.11202e-07	-0.306802	0.034	0.275	0.00175588	EPI_vs_TE	Gpig
ENSCPOG00000038006:LMBRD2	LMBRD2	1.1305e-07	-0.501336	0.462	0.705	0.00178506	EPI_vs_TE	Gpig
ENSCPOG00000034812:GNAQ	GNAQ	1.33926e-07	0.659156	0.966	0.917	0.00211469	EPI_vs_TE	Gpig
ENSCPOG00000040431:GPR17	GPR17	1.37083e-07	-0.466645	0.101	0.352	0.00216455	EPI_vs_TE	Gpig
ENSCPOG00000030781:GORASP2	GORASP2	1.37195e-07	-0.740957	0.655	0.855	0.00216631	EPI_vs_TE	Gpig
ENSCPOG00000013993:TFRC	TFRC	1.50435e-07	0.535982	0.992	1	0.00237537	EPI_vs_TE	Gpig
ENSCPOG00000023035:GSE1	GSE1	1.50594e-07	-0.541814	0.277	0.534	0.00237787	EPI_vs_TE	Gpig
ENSCPOG00000020594:SKA3	SKA3	1.51195e-07	-0.570277	0.798	0.917	0.00238737	EPI_vs_TE	Gpig
ENSCPOG00000010197:DYSF	DYSF	1.54465e-07	-0.596572	0.471	0.725	0.00243901	EPI_vs_TE	Gpig
ENSCPOG00000014477:TANC2	TANC2	1.55347e-07	-0.53167	0.261	0.528	0.00245293	EPI_vs_TE	Gpig
ENSCPOG00000002584:	ENSCPOG00000002584	1.56348e-07	-1.13881	0.168	0.43	0.00246873	EPI_vs_TE	Gpig
ENSG00000205362:MT1A	MT1A	1.56397e-07	-0.63432	0.941	0.938	0.00246951	EPI_vs_TE	Gpig
ENSCPOG00000024400:SMYD2	SMYD2	1.60872e-07	-0.397972	0.126	0.394	0.00254018	EPI_vs_TE	Gpig
ENSCPOG00000012245:EPB41L1	EPB41L1	1.61949e-07	-0.630202	0.479	0.736	0.00255718	EPI_vs_TE	Gpig
ENSCPOG00000007103:MSN	MSN	1.68616e-07	0.903158	0.95	0.917	0.00266245	EPI_vs_TE	Gpig
ENSCPOG00000013369:EGLN3	EGLN3	1.71078e-07	-0.736542	0.235	0.487	0.00270132	EPI_vs_TE	Gpig
ENSCPOG00000033788:PERP	PERP	1.77942e-07	-0.788046	0.983	1	0.0028097	EPI_vs_TE	Gpig
ENSCPOG00000001826:PCYT2	PCYT2	1.82847e-07	-0.461133	0.252	0.534	0.00288715	EPI_vs_TE	Gpig
ENSCPOG00000031959:TMX1	TMX1	1.90757e-07	0.733651	0.983	0.974	0.00301205	EPI_vs_TE	Gpig
ENSCPOG00000015533:DOCK5	DOCK5	1.91301e-07	-0.755775	0.882	0.964	0.00302064	EPI_vs_TE	Gpig
ENSG00000229807:XIST	XIST	1.93304e-07	-0.651793	0.193	0.461	0.00305226	EPI_vs_TE	Gpig
ENSCPOG00000036514:ZNF793	ZNF793	1.96061e-07	1.12983	0.773	0.736	0.00309581	EPI_vs_TE	Gpig
ENSCPOG00000007424:ALAD	ALAD	1.98546e-07	-0.697549	0.798	0.902	0.00313504	EPI_vs_TE	Gpig
ENSCPOG00000035047:PLEKHA5	PLEKHA5	2.03107e-07	-0.957403	0.975	1	0.00320705	EPI_vs_TE	Gpig
ENSCPOG00000039459:MAFG	MAFG	2.05185e-07	-0.613418	0.454	0.705	0.00323988	EPI_vs_TE	Gpig
ENSCPOG00000015578:YES1	YES1	2.06937e-07	-1.02748	0.748	0.886	0.00326753	EPI_vs_TE	Gpig
ENSCPOG00000005968:ST3GAL4	ST3GAL4	2.21941e-07	-0.5358	0.437	0.725	0.00350445	EPI_vs_TE	Gpig
ENSCPOG00000040419:SEPTIN6	SEPTIN6	2.29027e-07	0.638778	0.723	0.456	0.00361633	EPI_vs_TE	Gpig
ENSCPOG00000011410:RCOR1	RCOR1	2.32491e-07	-0.689195	0.706	0.855	0.00367104	EPI_vs_TE	Gpig
ENSCPOG00000002310:ADAP1	ADAP1	2.35078e-07	-0.318549	0.05	0.285	0.00371189	EPI_vs_TE	Gpig
ENSCPOG00000010944:SYNE3	SYNE3	2.48805e-07	-0.496396	0.059	0.295	0.00392863	EPI_vs_TE	Gpig
ENSCPOG00000003105:MICAL1	MICAL1	2.51288e-07	-0.343115	0.185	0.466	0.00396783	EPI_vs_TE	Gpig
ENSCPOG00000033083:	ENSCPOG00000033083	2.54777e-07	-0.785607	0.681	0.865	0.00402292	EPI_vs_TE	Gpig
ENSCPOG00000007700:FDFT1	FDFT1	2.54824e-07	-0.655964	0.815	0.891	0.00402368	EPI_vs_TE	Gpig
ENSCPOG00000001180:CPEB2	CPEB2	2.59058e-07	-0.540104	0.185	0.435	0.00409052	EPI_vs_TE	Gpig
ENSCPOG00000014581:CASTOR1	CASTOR1	2.75232e-07	-0.587426	0.546	0.762	0.00434592	EPI_vs_TE	Gpig
ENSCPOG00000010495:GULP1	GULP1	2.83002e-07	-0.696983	0.563	0.746	0.00446861	EPI_vs_TE	Gpig
ENSCPOG00000024934:SHC1	SHC1	2.85606e-07	-0.643519	0.857	0.953	0.00450971	EPI_vs_TE	Gpig
ENSCPOG00000019837:EFS	EFS	2.89109e-07	-0.654401	0.294	0.544	0.00456503	EPI_vs_TE	Gpig
ENSCPOG00000006367:PEAK1	PEAK1	2.96779e-07	-0.720858	0.521	0.746	0.00468614	EPI_vs_TE	Gpig
ENSCPOG00000031664:	ENSCPOG00000031664	3.11607e-07	0.784454	0.933	0.881	0.00492027	EPI_vs_TE	Gpig
ENSCPOG00000003295:JUP	JUP	3.14526e-07	-0.401228	0.538	0.788	0.00496637	EPI_vs_TE	Gpig
ENSCPOG00000005151:ADGRG6	ADGRG6	3.28618e-07	-0.53975	0.202	0.461	0.00518887	EPI_vs_TE	Gpig
ENSCPOG00000014051:SLC7A8	SLC7A8	3.36421e-07	-0.406002	0.361	0.658	0.00531208	EPI_vs_TE	Gpig
ENSCPOG00000038352:ZFP36	ZFP36	3.37354e-07	-0.379247	0.353	0.622	0.00532682	EPI_vs_TE	Gpig
ENSCPOG00000005615:FLVCR2	FLVCR2	3.45711e-07	-0.54445	0.21	0.472	0.00545878	EPI_vs_TE	Gpig
ENSCPOG00000007115:HMGCS1	HMGCS1	3.47265e-07	-0.856751	0.924	0.99	0.00548332	EPI_vs_TE	Gpig
ENSCPOG00000026725:SRXN1	SRXN1	3.50049e-07	-0.400679	0.319	0.575	0.00552728	EPI_vs_TE	Gpig
ENSCPOG00000033400:PRKAB2	PRKAB2	3.50331e-07	0.890014	0.857	0.72	0.00553173	EPI_vs_TE	Gpig
ENSCPOG00000008564:CUX1	CUX1	3.59663e-07	-0.317898	0.294	0.58	0.00567909	EPI_vs_TE	Gpig
ENSCPOG00000010292:PARPBP	PARPBP	3.64546e-07	-0.877657	0.303	0.549	0.00575619	EPI_vs_TE	Gpig
ENSCPOG00000020299:TNFRSF1B	TNFRSF1B	3.75129e-07	-0.439043	0.168	0.43	0.00592329	EPI_vs_TE	Gpig
ENSCPOG00000008493:	ENSCPOG00000008493	3.80925e-07	0.533556	0.992	0.995	0.00601481	EPI_vs_TE	Gpig
ENSCPOG00000038813:RAB6B	RAB6B	3.8202e-07	-0.37437	0.193	0.461	0.00603209	EPI_vs_TE	Gpig
ENSCPOG00000010528:FLNB	FLNB	3.87444e-07	-0.566352	0.983	0.99	0.00611774	EPI_vs_TE	Gpig
ENSCPOG00000004130:PWWP2A	PWWP2A	3.9602e-07	0.4994	0.866	0.746	0.00625315	EPI_vs_TE	Gpig
ENSCPOG00000009277:TBC1D2	TBC1D2	4.06616e-07	-0.594252	0.387	0.642	0.00642047	EPI_vs_TE	Gpig
ENSCPOG00000015660:USP24	USP24	4.17383e-07	-0.600262	0.529	0.762	0.00659048	EPI_vs_TE	Gpig
ENSCPOG00000005086:TUT4	TUT4	4.69827e-07	-0.485153	0.773	0.87	0.00741857	EPI_vs_TE	Gpig
ENSCPOG00000009507:NECTIN3	NECTIN3	4.69908e-07	-1.35675	0.353	0.58	0.00741985	EPI_vs_TE	Gpig
ENSCPOG00000020900:DNMT3A	DNMT3A	4.71523e-07	0.584252	0.992	1	0.00744535	EPI_vs_TE	Gpig
ENSCPOG00000003347:RNF19B	RNF19B	4.9051e-07	-0.380757	0.471	0.689	0.00774515	EPI_vs_TE	Gpig
ENSCPOG00000011884:ELAVL1	ELAVL1	4.98155e-07	-0.448873	0.487	0.751	0.00786586	EPI_vs_TE	Gpig
ENSCPOG00000014119:SPINT1	SPINT1	5.07879e-07	-0.652704	0.487	0.756	0.0080194	EPI_vs_TE	Gpig
ENSCPOG00000005054:ITPRIPL1	ITPRIPL1	5.29506e-07	-0.413605	0.101	0.342	0.0083609	EPI_vs_TE	Gpig
ENSCPOG00000036030:CDA	CDA	5.3011e-07	-0.323425	0.176	0.435	0.00837044	EPI_vs_TE	Gpig
ENSCPOG00000040407:MCL1	MCL1	5.46814e-07	-0.580601	0.706	0.855	0.00863419	EPI_vs_TE	Gpig
ENSCPOG00000008303:	ENSCPOG00000008303	5.59274e-07	-0.2964	0.101	0.352	0.00883093	EPI_vs_TE	Gpig
ENSCPOG00000030214:DUSP6	DUSP6	5.76231e-07	-1.07676	0.487	0.694	0.00909868	EPI_vs_TE	Gpig
ENSCPOG00000001384:NAPEPLD	NAPEPLD	5.81765e-07	-0.425244	0.555	0.788	0.00918607	EPI_vs_TE	Gpig
ENSCPOG00000021846:NIBAN2	NIBAN2	5.83811e-07	-0.4077	0.277	0.518	0.00921838	EPI_vs_TE	Gpig
ENSCPOG00000013949:GFPT2	GFPT2	5.94246e-07	-1.35556	0.168	0.415	0.00938315	EPI_vs_TE	Gpig
ENSCPOG00000005738:ELMO1	ELMO1	5.95486e-07	-0.685262	0.134	0.378	0.00940273	EPI_vs_TE	Gpig
ENSCPOG00000013671:GCNT1	GCNT1	6.08162e-07	-1.02788	0.336	0.549	0.00960287	EPI_vs_TE	Gpig
ENSCPOG00000002517:CLEC16A	CLEC16A	6.23972e-07	-0.428832	0.353	0.637	0.00985252	EPI_vs_TE	Gpig
ENSCPOG00000000837:UTRN	UTRN	6.36492e-07	-0.471893	0.37	0.632	0.0100502	EPI_vs_TE	Gpig
ENSCPOG00000005645:ABHD5	ABHD5	6.39933e-07	-0.475019	0.277	0.528	0.0101045	EPI_vs_TE	Gpig
ENSCPOG00000038150:	ENSCPOG00000038150	6.46348e-07	0.500091	1	1	0.0102058	EPI_vs_TE	Gpig
ENSCPOG00000004519:IGDCC4	IGDCC4	6.49002e-07	-0.266144	0.101	0.347	0.0102477	EPI_vs_TE	Gpig
ENSCPOG00000006119:NIN	NIN	6.8316e-07	-0.530009	0.143	0.383	0.0107871	EPI_vs_TE	Gpig
ENSCPOG00000005275:SLC25A4	SLC25A4	6.84593e-07	-0.397873	0.084	0.316	0.0108097	EPI_vs_TE	Gpig
ENSCPOG00000037748:CDH5	CDH5	7.01316e-07	-0.475951	0.101	0.352	0.0110738	EPI_vs_TE	Gpig
ENSCPOG00000000758:NAV1	NAV1	7.10183e-07	-0.803795	0.42	0.653	0.0112138	EPI_vs_TE	Gpig
ENSCPOG00000001555:	ENSCPOG00000001555	7.42614e-07	-0.287354	0.202	0.466	0.0117259	EPI_vs_TE	Gpig
ENSCPOG00000030175:STBD1	STBD1	7.68623e-07	-0.281069	0.151	0.425	0.0121366	EPI_vs_TE	Gpig
ENSCPOG00000022807:ELF3	ELF3	7.82565e-07	-0.688827	0.899	0.922	0.0123567	EPI_vs_TE	Gpig
ENSCPOG00000010813:ACLY	ACLY	7.91032e-07	-0.4605	0.571	0.808	0.0124904	EPI_vs_TE	Gpig
ENSCPOG00000040120:GDE1	GDE1	7.92283e-07	-0.526232	0.731	0.891	0.0125101	EPI_vs_TE	Gpig
ENSCPOG00000013581:DAAM1	DAAM1	8.08274e-07	-0.551024	0.782	0.907	0.0127626	EPI_vs_TE	Gpig
ENSCPOG00000006170:DOCK7	DOCK7	8.15314e-07	-0.969781	0.689	0.808	0.0128738	EPI_vs_TE	Gpig
ENSCPOG00000021534:	ENSCPOG00000021534	8.34449e-07	-0.33451	0.286	0.56	0.0131759	EPI_vs_TE	Gpig
ENSCPOG00000013851:CDC14A	CDC14A	8.56156e-07	-0.299573	0.034	0.244	0.0135187	EPI_vs_TE	Gpig
ENSCPOG00000036990:TRIB1	TRIB1	8.57217e-07	-0.492132	0.176	0.42	0.0135355	EPI_vs_TE	Gpig
ENSCPOG00000013392:MAP3K4	MAP3K4	8.65336e-07	-0.687142	0.479	0.731	0.0136637	EPI_vs_TE	Gpig
ENSCPOG00000014541:RHOC	RHOC	8.76892e-07	0.453316	0.723	0.539	0.0138461	EPI_vs_TE	Gpig
ENSCPOG00000010361:SLC43A2	SLC43A2	9.11157e-07	-0.789114	0.37	0.627	0.0143872	EPI_vs_TE	Gpig
ENSCPOG00000011523:TFCP2L1	TFCP2L1	9.14462e-07	-0.887432	0.63	0.829	0.0144393	EPI_vs_TE	Gpig
ENSCPOG00000008187:PDIA3	PDIA3	9.24522e-07	0.397275	1	1	0.0145982	EPI_vs_TE	Gpig
ENSCPOG00000020859:NECAB3	NECAB3	9.26381e-07	-0.560837	0.118	0.363	0.0146275	EPI_vs_TE	Gpig
ENSCPOG00000023427:ARHGEF16	ARHGEF16	9.42399e-07	-0.333292	0.101	0.337	0.0148805	EPI_vs_TE	Gpig
ENSCPOG00000013859:LSS	LSS	9.45186e-07	-0.675155	0.521	0.746	0.0149245	EPI_vs_TE	Gpig
ENSCPOG00000025242:SPARC	SPARC	9.73782e-07	-0.414835	0.513	0.705	0.015376	EPI_vs_TE	Gpig
ENSCPOG00000010851:CASK	CASK	1.01202e-06	-0.652756	0.571	0.813	0.0159798	EPI_vs_TE	Gpig
ENSCPOG00000005190:	ENSCPOG00000005190	1.02071e-06	-0.389075	0.311	0.57	0.016117	EPI_vs_TE	Gpig
ENSCPOG00000011377:UBXN4	UBXN4	1.05776e-06	0.700285	0.992	0.984	0.016702	EPI_vs_TE	Gpig
ENSCPOG00000005467:	ENSCPOG00000005467	1.07161e-06	0.56645	0.824	0.674	0.0169208	EPI_vs_TE	Gpig
ENSCPOG00000036924:TMEM229B	TMEM229B	1.08577e-06	-0.499107	0.067	0.285	0.0171443	EPI_vs_TE	Gpig
ENSCPOG00000033622:USP9X	USP9X	1.10194e-06	0.615583	0.983	0.927	0.0173996	EPI_vs_TE	Gpig
ENSCPOG00000012539:FOLR1	FOLR1	1.16616e-06	-0.575911	0.571	0.751	0.0184136	EPI_vs_TE	Gpig
ENSCPOG00000032827:RAB18	RAB18	1.17829e-06	0.610552	1	0.995	0.0186051	EPI_vs_TE	Gpig
ENSCPOG00000010241:CD81	CD81	1.18987e-06	-0.685885	0.992	0.995	0.018788	EPI_vs_TE	Gpig
ENSCPOG00000032292:	ENSCPOG00000032292	1.19244e-06	-0.738511	0.916	0.979	0.0188287	EPI_vs_TE	Gpig
ENSCPOG00000033845:TK1	TK1	1.21074e-06	-0.513817	0.613	0.803	0.0191176	EPI_vs_TE	Gpig
ENSCPOG00000008797:FBLN1	FBLN1	1.29575e-06	-0.333808	0.21	0.472	0.0204599	EPI_vs_TE	Gpig
ENSCPOG00000019926:	SOX4	1.29946e-06	0.619701	0.807	0.782	0.0205185	EPI_vs_TE	Gpig
ENSCPOG00000032751:	ENSCPOG00000032751	1.32375e-06	-0.755552	0.874	0.886	0.0209021	EPI_vs_TE	Gpig
ENSCPOG00000038163:LGALS3	LGALS3	1.34664e-06	-0.535196	0.664	0.798	0.0212635	EPI_vs_TE	Gpig
ENSCPOG00000010315:FUBP3	FUBP3	1.36849e-06	0.496285	0.992	0.99	0.0216084	EPI_vs_TE	Gpig
ENSCPOG00000021982:RABAC1	RABAC1	1.47836e-06	-0.496891	0.95	0.974	0.0233433	EPI_vs_TE	Gpig
ENSCPOG00000032982:NUDT22	NUDT22	1.50377e-06	-0.533969	0.471	0.736	0.0237445	EPI_vs_TE	Gpig
ENSCPOG00000012200:C1orf198	C1orf198	1.51958e-06	-0.510497	0.521	0.741	0.0239942	EPI_vs_TE	Gpig
ENSCPOG00000013494:PRPF40A	PRPF40A	1.54759e-06	0.488275	1	1	0.0244365	EPI_vs_TE	Gpig
ENSCPOG00000038393:CARHSP1	CARHSP1	1.54861e-06	-0.510934	0.597	0.782	0.0244525	EPI_vs_TE	Gpig
ENSCPOG00000037327:HS6ST1	HS6ST1	1.5692e-06	-0.512524	0.437	0.658	0.0247776	EPI_vs_TE	Gpig
ENSCPOG00000011701:WWC1	WWC1	1.65653e-06	-0.474619	0.529	0.715	0.0261566	EPI_vs_TE	Gpig
ENSCPOG00000015735:ATP8B4	ATP8B4	1.78023e-06	0.771607	0.748	0.554	0.0281098	EPI_vs_TE	Gpig
ENSCPOG00000035568:NUPR1	NUPR1	1.81228e-06	-0.703775	0.723	0.839	0.028616	EPI_vs_TE	Gpig
ENSCPOG00000039088:ITM2B	ITM2B	1.86347e-06	0.532705	0.975	0.948	0.0294242	EPI_vs_TE	Gpig
ENSCPOG00000015141:ACOX1	ACOX1	1.8995e-06	-0.776818	0.908	0.943	0.029993	EPI_vs_TE	Gpig
ENSCPOG00000013175:LAMB1	LAMB1	1.90334e-06	-0.571415	0.824	0.912	0.0300537	EPI_vs_TE	Gpig
ENSCPOG00000032871:PPIL4	PPIL4	1.94541e-06	0.482936	0.966	0.922	0.0307181	EPI_vs_TE	Gpig
ENSCPOG00000002706:DGCR2	DGCR2	1.95717e-06	-0.905839	0.731	0.845	0.0309037	EPI_vs_TE	Gpig
ENSCPOG00000010016:EXOC3L4	EXOC3L4	1.97219e-06	-0.34608	0.084	0.311	0.0311408	EPI_vs_TE	Gpig
ENSCPOG00000009190:WDR55	WDR55	2.0103e-06	0.433238	0.807	0.627	0.0317427	EPI_vs_TE	Gpig
ENSCPOG00000011567:PPP1R9A	PPP1R9A	2.04396e-06	-0.510811	0.143	0.378	0.0322741	EPI_vs_TE	Gpig
ENSCPOG00000011557:AGO4	AGO4	2.08373e-06	-0.446352	0.286	0.544	0.0329021	EPI_vs_TE	Gpig
ENSCPOG00000033617:FAM110B	FAM110B	2.15022e-06	-0.297902	0.235	0.503	0.0339519	EPI_vs_TE	Gpig
ENSCPOG00000006650:ANKFY1	ANKFY1	2.15278e-06	0.598332	0.966	0.912	0.0339924	EPI_vs_TE	Gpig
ENSCPOG00000013720:SLC44A2	SLC44A2	2.19556e-06	-0.505222	0.832	0.953	0.0346679	EPI_vs_TE	Gpig
ENSCPOG00000010496:ITIH5	ITIH5	2.23707e-06	-0.438436	0.252	0.508	0.0353233	EPI_vs_TE	Gpig
ENSCPOG00000031491:	ENSCPOG00000031491	2.24913e-06	-0.544717	0.143	0.378	0.0355138	EPI_vs_TE	Gpig
ENSCPOG00000012439:PAXBP1	PAXBP1	2.31027e-06	0.786288	0.941	0.886	0.0364792	EPI_vs_TE	Gpig
ENSCPOG00000011105:KLF10	KLF10	2.32694e-06	-0.644052	0.588	0.751	0.0367423	EPI_vs_TE	Gpig
ENSCPOG00000001800:E2F1	E2F1	2.41584e-06	-0.436339	0.143	0.378	0.0381461	EPI_vs_TE	Gpig
ENSCPOG00000009007:ITGB1	ITGB1	2.45392e-06	-0.848214	0.849	0.927	0.0387474	EPI_vs_TE	Gpig
ENSCPOG00000006633:	ENSCPOG00000006633	2.46685e-06	-0.623274	0.824	0.896	0.0389516	EPI_vs_TE	Gpig
ENSCPOG00000014546:CYP17A1	CYP17A1	2.53847e-06	-0.684428	0.067	0.28	0.0400825	EPI_vs_TE	Gpig
ENSCPOG00000035194:NDUFB4	NDUFB4	2.74921e-06	0.37321	0.983	0.984	0.0434101	EPI_vs_TE	Gpig
ENSCPOG00000032357:NAA35	NAA35	2.80112e-06	0.594969	0.966	0.974	0.0442297	EPI_vs_TE	Gpig
ENSCPOG00000000967:PCBP2	PCBP2	2.83917e-06	-0.396822	0.739	0.881	0.0448306	EPI_vs_TE	Gpig
ENSCPOG00000004194:CTTNBP2	CTTNBP2	2.85516e-06	-0.333099	0.076	0.301	0.0450829	EPI_vs_TE	Gpig
ENSCPOG00000012819:CTSA	CTSA	2.9005e-06	0.45633	0.992	0.974	0.0457988	EPI_vs_TE	Gpig
ENSCPOG00000004381:EOMES	EOMES	2.90388e-06	-0.748691	0.134	0.363	0.0458522	EPI_vs_TE	Gpig
ENSCPOG00000007319:CAMTA2	CAMTA2	2.92194e-06	-0.261497	0.101	0.337	0.0461374	EPI_vs_TE	Gpig
ENSCPOG00000024799:	ENSCPOG00000024799	2.94668e-06	0.325022	1	0.979	0.0465281	EPI_vs_TE	Gpig
ENSCPOG00000012514:HERPUD2	HERPUD2	3.02406e-06	-0.432578	0.546	0.694	0.04775	EPI_vs_TE	Gpig
ENSCPOG00000011053:PTPRK	PTPRK	3.07046e-06	-0.271603	0.328	0.591	0.0484826	EPI_vs_TE	Gpig
ENSCPOG00000005209:ARL5A	ARL5A	3.10161e-06	-0.510205	0.748	0.881	0.0489744	EPI_vs_TE	Gpig
ENSCPOG00000004575:RNF34	RNF34	3.11296e-06	-0.501843	0.42	0.658	0.0491537	EPI_vs_TE	Gpig
ENSCPOG00000008888:	NANOG	1.97637e-22	2.3531	1	0.95	2.89103e-18	EPI_vs_PE	Gpig
ENSCPOG00000039393:	ENSCPOG00000039393	7.18157e-15	0.853625	1	1	1.05052e-10	EPI_vs_PE	Gpig
ENSCPOG00000004331:CPM	CPM	2.88466e-14	-2.05967	0.303	0.75	4.21968e-10	EPI_vs_PE	Gpig
ENSCPOG00000006054:	GATA4	3.99707e-14	-0.872467	0.092	0.617	5.84691e-10	EPI_vs_PE	Gpig
ENSCPOG00000009166:CDH3	CDH3	3.47358e-13	-1.27875	0.866	0.967	5.08115e-09	EPI_vs_PE	Gpig
ENSCPOG00000011782:PDGFRA	PDGFRA	8.01533e-13	-1.48364	0.79	0.95	1.17248e-08	EPI_vs_PE	Gpig
ENSCPOG00000034683:SDC4	SDC4	1.90457e-12	-1.25467	0.908	0.983	2.78601e-08	EPI_vs_PE	Gpig
ENSCPOG00000024400:SMYD2	SMYD2	1.9486e-12	-0.778551	0.126	0.6	2.8504e-08	EPI_vs_PE	Gpig
ENSCPOG00000001234:HNF1B	HNF1B	3.01836e-12	-1.04351	0.235	0.717	4.41525e-08	EPI_vs_PE	Gpig
ENSCPOG00000037444:FRMD4B	FRMD4B	8.87727e-12	-1.22541	0.319	0.817	1.29857e-07	EPI_vs_PE	Gpig
ENSCPOG00000013300:	ENSCPOG00000013300	1.74253e-11	-0.960255	0.109	0.55	2.54897e-07	EPI_vs_PE	Gpig
ENSCPOG00000035072:SOD3	SOD3	1.86571e-11	-0.576207	0.168	0.617	2.72916e-07	EPI_vs_PE	Gpig
ENSCPOG00000037409:HAS2	HAS2	2.23102e-11	-1.18609	0.269	0.717	3.26354e-07	EPI_vs_PE	Gpig
ENSCPOG00000037462:GPX8	GPX8	2.85782e-11	1.19583	1	0.95	4.18041e-07	EPI_vs_PE	Gpig
ENSCPOG00000002682:ARG2	ARG2	3.59427e-11	-0.364169	0.21	0.7	5.2577e-07	EPI_vs_PE	Gpig
ENSCPOG00000013671:GCNT1	GCNT1	3.84388e-11	-0.867209	0.336	0.783	5.62282e-07	EPI_vs_PE	Gpig
ENSCPOG00000033532:RASSF8	RASSF8	6.43638e-11	-1.03391	0.328	0.783	9.41514e-07	EPI_vs_PE	Gpig
ENSCPOG00000005547:AKAP12	AKAP12	7.82174e-11	1.18965	1	0.95	1.14416e-06	EPI_vs_PE	Gpig
ENSCPOG00000039055:FABP5	FABP5	1.25554e-10	-0.406386	0.16	0.583	1.8366e-06	EPI_vs_PE	Gpig
ENSCPOG00000010340:OAT	OAT	1.58015e-10	-1.33275	0.924	1	2.31144e-06	EPI_vs_PE	Gpig
ENSCPOG00000025832:	ENSCPOG00000025832	1.7256e-10	-1.44541	0.571	0.917	2.5242e-06	EPI_vs_PE	Gpig
ENSCPOG00000040336:GPIHBP1	GPIHBP1	2.13785e-10	-0.313122	0.008	0.333	3.12725e-06	EPI_vs_PE	Gpig
ENSCPOG00000015119:ABCC4	ABCC4	2.5506e-10	-1.11962	0.605	0.933	3.73102e-06	EPI_vs_PE	Gpig
ENSCPOG00000008467:TNFRSF12A	TNFRSF12A	3.00502e-10	-0.480405	0.185	0.617	4.39575e-06	EPI_vs_PE	Gpig
ENSCPOG00000012808:FN1	FN1	3.32138e-10	-1.15811	0.924	0.983	4.85852e-06	EPI_vs_PE	Gpig
ENSCPOG00000003997:GLOD5	GLOD5	6.65849e-10	0.789086	0.983	0.967	9.74005e-06	EPI_vs_PE	Gpig
ENSCPOG00000031062:HMGA1	HMGA1	8.18871e-10	-0.265896	0.328	0.75	1.19784e-05	EPI_vs_PE	Gpig
ENSCPOG00000009589:IL17RD	IL17RD	1.46007e-09	1.39548	0.983	0.967	2.13579e-05	EPI_vs_PE	Gpig
ENSCPOG00000021812:	ENSCPOG00000021812	1.73149e-09	-0.629972	1	1	2.53282e-05	EPI_vs_PE	Gpig
ENSCPOG00000036879:RSPO3	RSPO3	2.47869e-09	1.15966	0.866	0.6	3.62583e-05	EPI_vs_PE	Gpig
ENSCPOG00000026062:PLAT	PLAT	2.97823e-09	-0.69825	0.017	0.317	4.35655e-05	EPI_vs_PE	Gpig
ENSCPOG00000012593:ELF5	ELF5	3.01643e-09	-0.554699	0.176	0.6	4.41243e-05	EPI_vs_PE	Gpig
ENSCPOG00000002409:PPFIBP2	PPFIBP2	3.61417e-09	-1.1417	0.639	0.883	5.28681e-05	EPI_vs_PE	Gpig
ENSCPOG00000014297:MSH2	MSH2	3.7264e-09	0.875972	1	0.967	5.45097e-05	EPI_vs_PE	Gpig
ENSCPOG00000035605:MYC	MYC	4.64323e-09	-0.448067	0.118	0.517	6.79212e-05	EPI_vs_PE	Gpig
ENSCPOG00000004812:TSPAN5	TSPAN5	4.77669e-09	-0.886079	0.21	0.6	6.98735e-05	EPI_vs_PE	Gpig
ENSCPOG00000013587:IDH1	IDH1	6.58524e-09	0.656028	1	1	9.63288e-05	EPI_vs_PE	Gpig
ENSG00000170965:PLAC1	PLAC1	7.32547e-09	-0.578624	0.067	0.417	0.000107157	EPI_vs_PE	Gpig
ENSCPOG00000012670:GALK1	GALK1	7.61671e-09	0.778329	1	1	0.000111417	EPI_vs_PE	Gpig
ENSCPOG00000004263:WARS1	WARS1	8.12443e-09	-1.04686	0.765	0.967	0.000118844	EPI_vs_PE	Gpig
ENSCPOG00000007119:CUBN	CUBN	8.19622e-09	-1.3079	0.882	0.933	0.000119894	EPI_vs_PE	Gpig
ENSCPOG00000008195:LAMC1	LAMC1	1.47863e-08	-0.902439	0.933	0.983	0.000216294	EPI_vs_PE	Gpig
ENSCPOG00000007703:SEMA6A	SEMA6A	1.97619e-08	-0.480904	0.076	0.417	0.000289077	EPI_vs_PE	Gpig
ENSCPOG00000011377:UBXN4	UBXN4	2.03877e-08	1.04359	0.992	0.967	0.000298231	EPI_vs_PE	Gpig
ENSCPOG00000038627:	ENSCPOG00000038627	2.11707e-08	-0.548629	0.042	0.35	0.000309685	EPI_vs_PE	Gpig
ENSCPOG00000014137:PRDX1	PRDX1	2.34749e-08	0.752268	1	1	0.000343391	EPI_vs_PE	Gpig
ENSCPOG00000004934:	ENSCPOG00000004934	2.38687e-08	1.06982	0.983	0.917	0.000349151	EPI_vs_PE	Gpig
ENSCPOG00000038769:ENPP3	ENPP3	3.1839e-08	-0.797738	0.412	0.783	0.000465741	EPI_vs_PE	Gpig
ENSCPOG00000013826:RGN	RGN	3.63779e-08	-0.735261	0.034	0.317	0.000532136	EPI_vs_PE	Gpig
ENSCPOG00000012101:ACTG1	ACTG1	4.10113e-08	-0.709387	0.992	1	0.000599914	EPI_vs_PE	Gpig
ENSCPOG00000012819:CTSA	CTSA	4.70661e-08	0.8407	0.992	0.933	0.000688483	EPI_vs_PE	Gpig
ENSCPOG00000006479:DKK3	DKK3	4.94607e-08	-0.789676	0.21	0.6	0.000723511	EPI_vs_PE	Gpig
ENSCPOG00000021236:DUS3L	DUS3L	5.3006e-08	-0.481166	0.16	0.517	0.000775372	EPI_vs_PE	Gpig
ENSCPOG00000005322:RAB5A	RAB5A	5.40174e-08	1.07704	1	0.967	0.000790166	EPI_vs_PE	Gpig
ENSCPOG00000033105:YAP1	YAP1	5.88426e-08	1.14133	1	0.95	0.00086075	EPI_vs_PE	Gpig
ENSCPOG00000007796:	ENSCPOG00000007796	6.15855e-08	-1.0178	0.899	0.983	0.000900872	EPI_vs_PE	Gpig
ENSCPOG00000013111:MTHFD1	MTHFD1	6.98298e-08	-0.770045	0.471	0.817	0.00102147	EPI_vs_PE	Gpig
ENSCPOG00000033620:	ENSCPOG00000033620	7.17561e-08	-0.487316	0.034	0.317	0.00104965	EPI_vs_PE	Gpig
ENSCPOG00000020757:ARRDC1	ARRDC1	7.74206e-08	-0.807641	0.706	0.883	0.00113251	EPI_vs_PE	Gpig
ENSCPOG00000022870:AMN	AMN	7.92725e-08	-0.480537	0.328	0.683	0.0011596	EPI_vs_PE	Gpig
ENSCPOG00000036427:SDC2	SDC2	9.36641e-08	-0.866019	0.319	0.7	0.00137012	EPI_vs_PE	Gpig
ENSCPOG00000012514:HERPUD2	HERPUD2	1.08038e-07	-0.743716	0.546	0.8	0.00158038	EPI_vs_PE	Gpig
ENSCPOG00000034635:YWHAE	YWHAE	1.08269e-07	0.659486	1	1	0.00158376	EPI_vs_PE	Gpig
ENSCPOG00000034591:CALM1	CALM1	1.08269e-07	0.59955	1	0.983	0.00158376	EPI_vs_PE	Gpig
ENSCPOG00000002068:AIF1	AIF1	1.40241e-07	0.75818	0.992	0.95	0.00205144	EPI_vs_PE	Gpig
ENSCPOG00000000803:LIFR	LIFR	1.70013e-07	-0.860831	0.605	0.85	0.00248696	EPI_vs_PE	Gpig
ENSCPOG00000023530:BSG	BSG	1.81286e-07	-0.762784	0.966	1	0.00265185	EPI_vs_PE	Gpig
ENSCPOG00000033446:GPRC5B	GPRC5B	1.90649e-07	-0.503249	0.05	0.333	0.00278882	EPI_vs_PE	Gpig
ENSCPOG00000015695:	ENSCPOG00000015695	1.93663e-07	0.715543	0.992	1	0.0028329	EPI_vs_PE	Gpig
ENSCPOG00000030721:CYP1B1	CYP1B1	1.93855e-07	-0.639257	0.034	0.3	0.00283571	EPI_vs_PE	Gpig
ENSCPOG00000040136:SLC40A1	SLC40A1	2.07512e-07	-1.28513	0.571	0.85	0.00303548	EPI_vs_PE	Gpig
ENSCPOG00000010038:RPL3	RPL3	2.17259e-07	-0.401878	1	1	0.00317806	EPI_vs_PE	Gpig
ENSCPOG00000030281:PSAT1	PSAT1	2.31951e-07	-1.32141	0.983	0.983	0.00339298	EPI_vs_PE	Gpig
ENSCPOG00000020900:DNMT3A	DNMT3A	2.55842e-07	0.831657	0.992	1	0.00374245	EPI_vs_PE	Gpig
ENSCPOG00000011602:STXBP4	STXBP4	3.27797e-07	-0.698393	0.361	0.7	0.00479501	EPI_vs_PE	Gpig
ENSCPOG00000001983:PTGS2	PTGS2	3.47431e-07	-0.92339	0.445	0.75	0.00508222	EPI_vs_PE	Gpig
ENSCPOG00000013211:PHF6	PHF6	4.24139e-07	0.741833	0.866	0.567	0.0062043	EPI_vs_PE	Gpig
ENSCPOG00000024027:	ENSCPOG00000024027	4.29036e-07	-0.316835	0.471	0.8	0.00627594	EPI_vs_PE	Gpig
ENSCPOG00000003043:HELLS	HELLS	4.72247e-07	0.686262	1	1	0.00690804	EPI_vs_PE	Gpig
ENSCPOG00000014100:RBM47	RBM47	4.89607e-07	-0.818347	0.58	0.85	0.00716198	EPI_vs_PE	Gpig
ENSCPOG00000005812:ENO1	ENO1	5.27915e-07	-0.634199	0.975	1	0.00772234	EPI_vs_PE	Gpig
ENSCPOG00000008829:	ENSCPOG00000008829	5.364e-07	0.520676	1	1	0.00784646	EPI_vs_PE	Gpig
ENSCPOG00000003387:CITED2	CITED2	5.383e-07	-0.473604	0.563	0.85	0.00787425	EPI_vs_PE	Gpig
ENSCPOG00000032292:	ENSCPOG00000032292	5.43764e-07	-0.818945	0.916	1	0.00795418	EPI_vs_PE	Gpig
ENSCPOG00000022811:RPL35	RPL35	7.0724e-07	-0.45159	0.975	0.983	0.0103455	EPI_vs_PE	Gpig
ENSCPOG00000004128:TTC1	TTC1	7.23673e-07	0.749352	0.992	0.9	0.0105859	EPI_vs_PE	Gpig
ENSCPOG00000001427:APP	APP	7.71142e-07	-0.768281	0.992	1	0.0112803	EPI_vs_PE	Gpig
ENSCPOG00000036031:RNF7	RNF7	8.1861e-07	0.574945	0.958	0.9	0.0119746	EPI_vs_PE	Gpig
ENSCPOG00000014948:EML4	EML4	8.97337e-07	-0.681946	0.908	0.967	0.0131262	EPI_vs_PE	Gpig
ENSCPOG00000004086:MYH10	MYH10	8.98108e-07	-0.864065	0.487	0.767	0.0131375	EPI_vs_PE	Gpig
ENSCPOG00000003412:	ENSCPOG00000003412	9.29608e-07	1.37793	0.739	0.55	0.0135983	EPI_vs_PE	Gpig
ENSCPOG00000008833:FGFR2	FGFR2	1.05583e-06	-0.826541	0.496	0.8	0.0154447	EPI_vs_PE	Gpig
ENSCPOG00000004130:PWWP2A	PWWP2A	1.14752e-06	0.674278	0.866	0.7	0.016786	EPI_vs_PE	Gpig
ENSCPOG00000025633:C8orf33	C8orf33	1.20278e-06	-0.513225	0.807	0.983	0.0175942	EPI_vs_PE	Gpig
ENSCPOG00000000969:FST	FST	1.43993e-06	-0.333352	0.092	0.383	0.0210633	EPI_vs_PE	Gpig
ENSCPOG00000007700:FDFT1	FDFT1	1.51432e-06	-0.684112	0.815	0.933	0.0221515	EPI_vs_PE	Gpig
ENSCPOG00000014928:CD34	CD34	1.63807e-06	-0.823254	0.563	0.8	0.0239617	EPI_vs_PE	Gpig
ENSCPOG00000013354:IL6ST	IL6ST	1.64463e-06	-1.06105	0.798	0.933	0.0240577	EPI_vs_PE	Gpig
ENSCPOG00000009187:ADTRP	ADTRP	1.765e-06	-0.606532	0.143	0.467	0.0258184	EPI_vs_PE	Gpig
ENSCPOG00000039755:COA7	COA7	1.772e-06	-0.665373	0.933	0.983	0.0259208	EPI_vs_PE	Gpig
ENSCPOG00000015369:EHD4	EHD4	1.81161e-06	-0.623361	0.395	0.7	0.0265002	EPI_vs_PE	Gpig
ENSCPOG00000015144:MTSS1	MTSS1	1.83313e-06	-0.689459	0.429	0.75	0.0268151	EPI_vs_PE	Gpig
ENSCPOG00000004681:NCAM1	NCAM1	1.9948e-06	-0.695003	0.193	0.5	0.0291799	EPI_vs_PE	Gpig
ENSCPOG00000024297:EMP2	EMP2	2.12033e-06	-0.783671	0.353	0.617	0.0310162	EPI_vs_PE	Gpig
ENSCPOG00000025911:	ENSCPOG00000025911	2.25124e-06	0.280105	0.647	0.333	0.0329311	EPI_vs_PE	Gpig
ENSCPOG00000026871:PI16	PI16	2.33941e-06	-0.424473	0.303	0.633	0.0342209	EPI_vs_PE	Gpig
ENSCPOG00000006130:SMC4	SMC4	2.64479e-06	-0.663005	0.958	0.983	0.0386879	EPI_vs_PE	Gpig
ENSCPOG00000006159:ADA	ADA	2.7989e-06	-0.692428	0.21	0.533	0.0409423	EPI_vs_PE	Gpig
ENSCPOG00000035869:B3GNT5	B3GNT5	2.90843e-06	-0.622904	0.21	0.55	0.0425445	EPI_vs_PE	Gpig
ENSCPOG00000002353:KDM3B	KDM3B	2.98357e-06	0.800027	0.958	0.833	0.0436437	EPI_vs_PE	Gpig

## Sheet: supt4.Mouse.EPI_TE_PE.DEG
Gene	GeneName	p_val	avg_log2FC	pct.1	pct.2	p_val_adj	comparison	species
Gata3	GATA3	1.90383e-57	-2.25104	0.021	0.98	2.63033e-53	EPI_vs_TE	mouse
Id2	ID2	1.54634e-49	-3.23637	0.139	0.97	2.13642e-45	EPI_vs_TE	mouse
Fgfr2	FGFR2	2.28342e-49	-0.979753	0.021	0.88	3.15477e-45	EPI_vs_TE	mouse
Krt18	KRT18	4.42224e-49	-4.2247	0.283	1	6.10976e-45	EPI_vs_TE	mouse
Wnt7b	WNT7B	9.34173e-49	-1.08931	0.053	0.91	1.29065e-44	EPI_vs_TE	mouse
Csta1	CSTA1	2.80853e-47	-1.76513	0.15	0.95	3.88026e-43	EPI_vs_TE	mouse
Lrrfip1	LRRFIP1	3.26632e-47	-1.39364	0.091	0.92	4.51275e-43	EPI_vs_TE	mouse
Efhd2	EFHD2	3.49347e-47	-1.88809	0.348	1	4.82658e-43	EPI_vs_TE	mouse
Tspan8	TSPAN8	1.37145e-46	-2.59514	0.198	0.97	1.8948e-42	EPI_vs_TE	mouse
Cdx2	CDX2	6.96635e-46	-2.73159	0.059	0.87	9.62471e-42	EPI_vs_TE	mouse
S100a11	S100A11	4.37894e-45	-2.62099	0.561	1	6.04994e-41	EPI_vs_TE	mouse
Krt8	KRT8	4.45208e-45	-3.41288	0.578	1	6.15099e-41	EPI_vs_TE	mouse
Tdgf1	TDGF1	6.42231e-45	3.39447	1	0.29	8.87307e-41	EPI_vs_TE	mouse
Ccdc42	CCDC42	6.91638e-45	-0.926103	0.016	0.82	9.55567e-41	EPI_vs_TE	mouse
Tinagl1	TINAGL1	1.04467e-44	-1.86273	0.251	0.98	1.44332e-40	EPI_vs_TE	mouse
Sdc4	SDC4	1.69851e-44	-2.4865	0.668	1	2.34666e-40	EPI_vs_TE	mouse
Upp1	UPP1	3.16114e-44	2.70022	1	0.5	4.36743e-40	EPI_vs_TE	mouse
Fabp3	FABP3	3.77783e-44	-3.72288	0.807	1	5.21944e-40	EPI_vs_TE	mouse
Cldn4	CLDN4	8.8982e-44	-1.92291	0.738	1	1.22938e-39	EPI_vs_TE	mouse
Fn1	FN1	9.52431e-44	1.42984	0.995	0.11	1.31588e-39	EPI_vs_TE	mouse
Myh10	MYH10	3.83526e-43	-1.93012	0.471	0.99	5.2988e-39	EPI_vs_TE	mouse
Tpm1	TPM1	5.88168e-43	-2.25389	0.824	1	8.12612e-39	EPI_vs_TE	mouse
Cnn2	CNN2	6.42466e-43	-1.2572	0.134	0.91	8.87631e-39	EPI_vs_TE	mouse
Ifitm2	IFITM2	9.35086e-43	2.11701	0.989	0.37	1.29192e-38	EPI_vs_TE	mouse
Csrp1	CSRP1	1.66057e-42	-1.78153	0.39	0.97	2.29424e-38	EPI_vs_TE	mouse
Myl6	MYL6	6.86969e-42	-1.51678	0.989	1	9.49116e-38	EPI_vs_TE	mouse
Tacstd2	TACSTD2	7.54309e-42	-1.10057	0.059	0.83	1.04215e-37	EPI_vs_TE	mouse
Morc1	MORC1	8.43112e-42	1.62203	0.957	0.07	1.16484e-37	EPI_vs_TE	mouse
Anxa2	ANXA2	1.13575e-41	-1.8275	0.342	0.97	1.56915e-37	EPI_vs_TE	mouse
Rbms1	RBMS1	1.46718e-41	-0.888775	0.07	0.84	2.02706e-37	EPI_vs_TE	mouse
Fam25c	FAM25C	6.19301e-41	2.31172	0.995	0.56	8.55627e-37	EPI_vs_TE	mouse
Lgals1	LGALS1	9.58234e-41	-4.45081	0.54	0.99	1.3239e-36	EPI_vs_TE	mouse
Etv5	ETV5	1.01298e-40	1.09905	0.957	0.13	1.39953e-36	EPI_vs_TE	mouse
Tfap2a	TFAP2A	1.19529e-40	-0.998321	0.07	0.82	1.65142e-36	EPI_vs_TE	mouse
Wnk2	WNK2	1.5042e-40	-0.775463	0.027	0.77	2.07821e-36	EPI_vs_TE	mouse
Dppa1	DPPA1	1.73202e-40	-2.97382	0.091	0.83	2.39296e-36	EPI_vs_TE	mouse
Tdh	TDH	2.78118e-40	1.59203	0.952	0.17	3.84248e-36	EPI_vs_TE	mouse
Sox2	SOX2	3.08723e-40	1.34766	0.93	0.04	4.26531e-36	EPI_vs_TE	mouse
Tpm4	TPM4	3.96434e-40	-1.69279	0.802	1	5.47714e-36	EPI_vs_TE	mouse
Kdm5b	KDM5B	4.68917e-40	1.37871	1	0.71	6.47856e-36	EPI_vs_TE	mouse
Cldn7	CLDN7	8.6409e-40	-1.91902	0.861	1	1.19383e-35	EPI_vs_TE	mouse
NA	ENSMUSG00000079523	1.14654e-39	-2.53097	1	1	1.58407e-35	EPI_vs_TE	mouse
Gdf3	GDF3	1.15122e-39	1.18991	0.968	0.25	1.59053e-35	EPI_vs_TE	mouse
Tagln2	TAGLN2	1.29144e-39	-1.68929	0.882	1	1.78425e-35	EPI_vs_TE	mouse
Elovl1	ELOVL1	2.56204e-39	-0.772185	0.257	0.95	3.53971e-35	EPI_vs_TE	mouse
Ahnak	AHNAK	2.61536e-39	-1.40309	0.289	0.93	3.61338e-35	EPI_vs_TE	mouse
Fgf4	FGF4	2.68295e-39	1.14973	0.92	0.04	3.70676e-35	EPI_vs_TE	mouse
Eomes	EOMES	2.80702e-39	-1.75813	0.294	0.94	3.87818e-35	EPI_vs_TE	mouse
Tet1	TET1	3.03522e-39	1.46098	0.989	0.51	4.19346e-35	EPI_vs_TE	mouse
Tmprss2	TMPRSS2	5.41298e-39	-0.680241	0.005	0.72	7.47857e-35	EPI_vs_TE	mouse
Rflnb	RFLNB	9.36066e-39	-2.08414	0.455	0.97	1.29327e-34	EPI_vs_TE	mouse
Gm2a	GM2A	1.19138e-38	-2.55518	0.749	0.99	1.64602e-34	EPI_vs_TE	mouse
Vgll3	VGLL3	1.93465e-38	-0.673668	0	0.7	2.67291e-34	EPI_vs_TE	mouse
Dab2	DAB2	2.51253e-38	-1.60315	0.198	0.89	3.47131e-34	EPI_vs_TE	mouse
Cnn3	CNN3	4.29118e-38	-1.29881	0.989	1	5.92869e-34	EPI_vs_TE	mouse
Pfn1	PFN1	5.01041e-38	-1.32178	1	1	6.92238e-34	EPI_vs_TE	mouse
Lrp2	LRP2	5.6583e-38	-1.60794	0.176	0.87	7.81751e-34	EPI_vs_TE	mouse
Arpc5	ARPC5	5.84675e-38	-1.60774	0.973	1	8.07788e-34	EPI_vs_TE	mouse
Slc15a2	SLC15A2	6.81802e-38	-1.1607	0.005	0.7	9.41977e-34	EPI_vs_TE	mouse
Slc2a3	SLC2A3	1.33724e-37	-1.79664	0.535	0.99	1.84754e-33	EPI_vs_TE	mouse
Marcksl1	MARCKSL1	2.52734e-37	-1.37821	0.989	1	3.49177e-33	EPI_vs_TE	mouse
Akr1b8	AKR1B8	3.48334e-37	-2.04083	0.283	0.9	4.81258e-33	EPI_vs_TE	mouse
Cryab	CRYAB	3.49659e-37	-0.641429	0.005	0.69	4.83088e-33	EPI_vs_TE	mouse
Bmyc	BMYC	7.32273e-37	-2.06592	0.385	0.93	1.01171e-32	EPI_vs_TE	mouse
Actr3	ACTR3	1.01769e-36	-1.29878	0.968	1	1.40604e-32	EPI_vs_TE	mouse
Baz1a	BAZ1A	1.17406e-36	-1.45546	0.599	0.99	1.62209e-32	EPI_vs_TE	mouse
Satb1	SATB1	1.44503e-36	-1.61031	0.471	0.97	1.99645e-32	EPI_vs_TE	mouse
Cystm1	CYSTM1	2.91011e-36	-1.68135	0.957	1	4.0206e-32	EPI_vs_TE	mouse
Utf1	UTF1	3.95494e-36	1.68213	0.995	0.72	5.46414e-32	EPI_vs_TE	mouse
Dpy30	DPY30	4.37309e-36	1.05333	1	1	6.04187e-32	EPI_vs_TE	mouse
Neu1	NEU1	9.07592e-36	-1.23157	0.219	0.87	1.25393e-31	EPI_vs_TE	mouse
Atp6v0a4	ATP6V0A4	1.15462e-35	-0.692244	0.043	0.74	1.59523e-31	EPI_vs_TE	mouse
Actn4	ACTN4	1.78525e-35	-1.30053	0.984	1	2.46649e-31	EPI_vs_TE	mouse
Mbnl3	MBNL3	3.5213e-35	-0.784466	0.07	0.75	4.86503e-31	EPI_vs_TE	mouse
Crip1	CRIP1	3.77824e-35	-1.77128	0.695	0.99	5.22002e-31	EPI_vs_TE	mouse
Crip2	CRIP2	5.03111e-35	-1.75511	0.856	0.99	6.95098e-31	EPI_vs_TE	mouse
NA	DPPA5	7.47033e-35	1.30894	1	1	1.0321e-30	EPI_vs_TE	mouse
Tmem62	TMEM62	7.95115e-35	-1.05005	0.096	0.77	1.09853e-30	EPI_vs_TE	mouse
Smpdl3a	SMPDL3A	7.99474e-35	-0.797777	0.053	0.73	1.10455e-30	EPI_vs_TE	mouse
Lcp1	LCP1	9.23304e-35	-1.61976	0.251	0.88	1.27564e-30	EPI_vs_TE	mouse
Trim28	TRIM28	1.96526e-34	1.27329	1	0.93	2.71521e-30	EPI_vs_TE	mouse
Socs2	SOCS2	2.1598e-34	1.08608	0.952	0.37	2.98398e-30	EPI_vs_TE	mouse
2200002D01Rik	2200002D01RIK	2.38929e-34	-1.09451	0.658	0.98	3.30105e-30	EPI_vs_TE	mouse
Ap2m1	AP2M1	2.46498e-34	-0.947599	0.941	1	3.40562e-30	EPI_vs_TE	mouse
Uhrf1	UHRF1	3.76407e-34	1.22015	0.995	0.7	5.20044e-30	EPI_vs_TE	mouse
Fgd1	FGD1	4.84533e-34	0.883336	0.877	0.11	6.6943e-30	EPI_vs_TE	mouse
Vamp8	VAMP8	5.59647e-34	-1.33657	0.797	1	7.73208e-30	EPI_vs_TE	mouse
Cacybp	CACYBP	6.7694e-34	1.11523	1	0.95	9.3526e-30	EPI_vs_TE	mouse
Ass1	ASS1	7.48133e-34	-1.62898	0.535	0.96	1.03362e-29	EPI_vs_TE	mouse
Wipf1	WIPF1	8.67698e-34	-0.561417	0.021	0.67	1.19881e-29	EPI_vs_TE	mouse
Mbnl2	MBNL2	9.33305e-34	-0.563529	0.048	0.72	1.28945e-29	EPI_vs_TE	mouse
Pou5f1	POU5F1	1.06039e-33	1.40005	1	0.87	1.46504e-29	EPI_vs_TE	mouse
Gprc5a	GPRC5A	1.21004e-33	-0.606871	0.048	0.71	1.67179e-29	EPI_vs_TE	mouse
Clic4	CLIC4	1.35012e-33	-1.70856	0.877	1	1.86533e-29	EPI_vs_TE	mouse
Platr10	PLATR10	2.16691e-33	0.945051	0.85	0.06	2.9938e-29	EPI_vs_TE	mouse
Rnpep	RNPEP	2.24407e-33	-0.89469	0.39	0.93	3.1004e-29	EPI_vs_TE	mouse
Perp	PERP	2.32465e-33	-1.12899	0.321	0.9	3.21174e-29	EPI_vs_TE	mouse
Lurap1l	LURAP1L	2.94426e-33	-0.595247	0.016	0.65	4.06778e-29	EPI_vs_TE	mouse
Jam2	JAM2	5.84281e-33	1.20423	0.856	0.12	8.07243e-29	EPI_vs_TE	mouse
NA	ANKH	7.01281e-33	-1.06217	0.144	0.79	9.6889e-29	EPI_vs_TE	mouse
Fscn1	FSCN1	7.32031e-33	1.0391	0.984	0.58	1.01137e-28	EPI_vs_TE	mouse
Phgdh	PHGDH	7.48789e-33	-1.5479	0.556	0.96	1.03453e-28	EPI_vs_TE	mouse
Satb2	SATB2	1.88342e-32	-0.571703	0.096	0.75	2.60214e-28	EPI_vs_TE	mouse
Sparc	SPARC	2.39133e-32	1.2089	0.984	0.68	3.30386e-28	EPI_vs_TE	mouse
NA	ZNF428	2.6669e-32	1.25449	0.947	0.46	3.68458e-28	EPI_vs_TE	mouse
Pttg1	PTTG1	4.7069e-32	1.62307	0.989	0.95	6.50305e-28	EPI_vs_TE	mouse
Rif1	RIF1	6.20365e-32	1.03395	0.989	0.88	8.57097e-28	EPI_vs_TE	mouse
Spp1	SPP1	7.34786e-32	2.5161	0.968	0.49	1.01518e-27	EPI_vs_TE	mouse
Mbp	MBP	1.0295e-31	-0.427424	0.032	0.66	1.42236e-27	EPI_vs_TE	mouse
Rnf130	RNF130	1.37748e-31	1.39119	0.856	0.17	1.90313e-27	EPI_vs_TE	mouse
Zfp57	ZFP57	1.86038e-31	1.00856	0.909	0.34	2.5703e-27	EPI_vs_TE	mouse
Psap	PSAP	1.96417e-31	-1.66493	0.989	1	2.7137e-27	EPI_vs_TE	mouse
Litaf	LITAF	2.78694e-31	-1.13936	0.663	0.97	3.85044e-27	EPI_vs_TE	mouse
Parp1	PARP1	3.7512e-31	0.975807	1	0.95	5.18266e-27	EPI_vs_TE	mouse
Epcam	EPCAM	6.00628e-31	-1.32349	0.984	1	8.29828e-27	EPI_vs_TE	mouse
Epha4	EPHA4	7.02547e-31	0.971279	0.872	0.15	9.70639e-27	EPI_vs_TE	mouse
Vasp	VASP	7.41615e-31	-0.98563	0.872	0.98	1.02461e-26	EPI_vs_TE	mouse
Itpk1	ITPK1	8.04934e-31	1.07326	0.947	0.44	1.1121e-26	EPI_vs_TE	mouse
Tmem50b	TMEM50B	9.35001e-31	-0.653481	0.16	0.79	1.2918e-26	EPI_vs_TE	mouse
Ap2a2	AP2A2	1.26673e-30	-1.41824	0.813	1	1.75012e-26	EPI_vs_TE	mouse
Gng2	GNG2	1.69981e-30	-1.33325	0.209	0.81	2.34846e-26	EPI_vs_TE	mouse
Dkkl1	DKKL1	2.95794e-30	-1.08563	0.214	0.82	4.08669e-26	EPI_vs_TE	mouse
Entpd1	ENTPD1	3.83043e-30	-0.601942	0.005	0.58	5.29212e-26	EPI_vs_TE	mouse
Ddah1	DDAH1	4.16761e-30	-1.7736	0.802	0.97	5.75798e-26	EPI_vs_TE	mouse
Lpcat4	LPCAT4	5.4801e-30	-0.581895	0.096	0.71	7.57131e-26	EPI_vs_TE	mouse
Rest	REST	5.65354e-30	1.1189	1	0.94	7.81094e-26	EPI_vs_TE	mouse
Capn2	CAPN2	8.57283e-30	-0.592208	0.059	0.66	1.18442e-25	EPI_vs_TE	mouse
Cap1	CAP1	1.32235e-29	-1.01511	0.882	1	1.82696e-25	EPI_vs_TE	mouse
Dstn	DSTN	1.49398e-29	-1.61014	0.979	0.99	2.06408e-25	EPI_vs_TE	mouse
Dsp	DSP	1.8455e-29	-0.587304	0.118	0.74	2.54975e-25	EPI_vs_TE	mouse
NA	TP53	2.01207e-29	0.904956	0.963	0.57	2.77988e-25	EPI_vs_TE	mouse
Stard4	STARD4	2.29637e-29	-0.540997	0.096	0.71	3.17266e-25	EPI_vs_TE	mouse
Slc34a2	SLC34A2	3.06187e-29	-0.681565	0.043	0.63	4.23028e-25	EPI_vs_TE	mouse
Pdpn	PDPN	4.88169e-29	1.12804	0.909	0.31	6.74454e-25	EPI_vs_TE	mouse
Tfap2c	TFAP2C	5.03647e-29	-0.991475	0.31	0.91	6.95839e-25	EPI_vs_TE	mouse
NA	C1ORF210	5.92447e-29	-1.12753	0.615	0.94	8.18525e-25	EPI_vs_TE	mouse
Gcnt1	GCNT1	6.28478e-29	-0.557989	0.07	0.67	8.68305e-25	EPI_vs_TE	mouse
Chmp4b	CHMP4B	1.05416e-28	-0.858383	0.968	0.98	1.45643e-24	EPI_vs_TE	mouse
Atp1b1	ATP1B1	1.53263e-28	-1.10947	0.824	0.99	2.11749e-24	EPI_vs_TE	mouse
Erdr1	ERDR1	1.69379e-28	-1.27899	0.84	0.99	2.34014e-24	EPI_vs_TE	mouse
Pnpla6	PNPLA6	1.70374e-28	0.863408	0.93	0.35	2.35388e-24	EPI_vs_TE	mouse
Tmem125	TMEM125	1.81265e-28	-0.540887	0.059	0.65	2.50436e-24	EPI_vs_TE	mouse
Krt7	KRT7	1.93645e-28	-0.932612	0.043	0.62	2.6754e-24	EPI_vs_TE	mouse
Amotl2	AMOTL2	2.06641e-28	-0.762696	0.198	0.79	2.85495e-24	EPI_vs_TE	mouse
Arpc2	ARPC2	2.63942e-28	-0.919887	0.995	1	3.64663e-24	EPI_vs_TE	mouse
Zfp42	ZFP42	4.06121e-28	1.29067	1	1	5.61097e-24	EPI_vs_TE	mouse
NA	TCL1A	5.4721e-28	0.852548	0.791	0.11	7.56025e-24	EPI_vs_TE	mouse
Ugp2	UGP2	6.02909e-28	-0.877609	0.406	0.89	8.32979e-24	EPI_vs_TE	mouse
Cebpa	CEBPA	6.61758e-28	-0.747399	0.053	0.63	9.14284e-24	EPI_vs_TE	mouse
Dsc2	DSC2	6.8269e-28	-0.497802	0.048	0.63	9.43205e-24	EPI_vs_TE	mouse
Crb3	CRB3	7.47663e-28	-1.10636	0.348	0.85	1.03297e-23	EPI_vs_TE	mouse
Wdr72	WDR72	8.36728e-28	-0.382662	0	0.53	1.15602e-23	EPI_vs_TE	mouse
AU018091	AU018091	9.17654e-28	-1.06369	0.834	0.99	1.26783e-23	EPI_vs_TE	mouse
Elf3	ELF3	1.07935e-27	-1.29635	0.513	0.91	1.49123e-23	EPI_vs_TE	mouse
Id3	ID3	1.17891e-27	1.60683	0.909	0.44	1.62878e-23	EPI_vs_TE	mouse
NA	TMSB4Y	1.40984e-27	-3.27059	0.61	0.92	1.94783e-23	EPI_vs_TE	mouse
Efnb2	EFNB2	1.52155e-27	-0.644783	0.107	0.7	2.10217e-23	EPI_vs_TE	mouse
Emp2	EMP2	1.84977e-27	-0.56194	0.059	0.63	2.55564e-23	EPI_vs_TE	mouse
Nanog	NANOG	1.88671e-27	1.45355	0.845	0.27	2.60668e-23	EPI_vs_TE	mouse
Eif4ebp1	EIF4EBP1	1.88916e-27	1.01587	1	0.97	2.61006e-23	EPI_vs_TE	mouse
Nek6	NEK6	2.36949e-27	-0.564599	0.15	0.73	3.27369e-23	EPI_vs_TE	mouse
Ifitm3	IFITM3	2.39627e-27	0.72436	0.733	0.02	3.31069e-23	EPI_vs_TE	mouse
Arid5b	ARID5B	3.45931e-27	0.934098	0.957	0.51	4.77938e-23	EPI_vs_TE	mouse
Apex1	APEX1	4.39657e-27	1.08071	0.989	0.8	6.0743e-23	EPI_vs_TE	mouse
Enpep	ENPEP	5.0112e-27	-0.649355	0.027	0.57	6.92347e-23	EPI_vs_TE	mouse
Aprt	APRT	6.65788e-27	-0.960311	1	1	9.19853e-23	EPI_vs_TE	mouse
Cib2	CIB2	7.1652e-27	-0.54498	0.064	0.64	9.89945e-23	EPI_vs_TE	mouse
Serpinb6c	SERPINB6C	9.14161e-27	-1.11367	0.289	0.83	1.263e-22	EPI_vs_TE	mouse
Slc25a13	SLC25A13	9.34485e-27	0.788869	0.973	0.66	1.29108e-22	EPI_vs_TE	mouse
Sap30	SAP30	1.34797e-26	0.805446	0.973	0.57	1.86235e-22	EPI_vs_TE	mouse
Sh3bgrl2	SH3BGRL2	1.40338e-26	-0.659575	0.219	0.79	1.93891e-22	EPI_vs_TE	mouse
Pmm1	PMM1	1.58589e-26	1.17491	0.995	0.85	2.19106e-22	EPI_vs_TE	mouse
Smpd1	SMPD1	2.51997e-26	-1.21654	0.176	0.73	3.48159e-22	EPI_vs_TE	mouse
Cdk14	CDK14	3.01811e-26	-0.394932	0.011	0.53	4.16982e-22	EPI_vs_TE	mouse
Efcab10	EFCAB10	3.13868e-26	0.614931	0.738	0.04	4.3364e-22	EPI_vs_TE	mouse
S100a10	S100A10	3.64113e-26	-1.47916	0.727	0.97	5.03058e-22	EPI_vs_TE	mouse
Rpp25	RPP25	4.0844e-26	1.00815	0.898	0.41	5.64301e-22	EPI_vs_TE	mouse
Gabbr1	GABBR1	5.49557e-26	0.533034	0.754	0.07	7.59269e-22	EPI_vs_TE	mouse
Ppp1r14d	PPP1R14D	5.52593e-26	1.15971	0.807	0.23	7.63463e-22	EPI_vs_TE	mouse
Clcn5	CLCN5	5.70975e-26	-0.568701	0.176	0.75	7.88859e-22	EPI_vs_TE	mouse
Cdk4	CDK4	6.89006e-26	0.627983	1	1	9.5193e-22	EPI_vs_TE	mouse
Rbpms2	RBPMS2	6.93559e-26	0.881669	0.989	0.8	9.58222e-22	EPI_vs_TE	mouse
Dag1	DAG1	8.79257e-26	-1.05649	0.684	0.95	1.21478e-21	EPI_vs_TE	mouse
Gsn	GSN	9.00773e-26	-0.543037	0.144	0.73	1.24451e-21	EPI_vs_TE	mouse
Il17re	IL17RE	9.17212e-26	-0.355228	0.005	0.51	1.26722e-21	EPI_vs_TE	mouse
Prdx1	PRDX1	1.05601e-25	1.10807	1	0.99	1.45898e-21	EPI_vs_TE	mouse
Actr2	ACTR2	1.11412e-25	-0.825233	0.914	1	1.53926e-21	EPI_vs_TE	mouse
Nfu1	NFU1	1.26975e-25	0.893612	0.984	0.78	1.75428e-21	EPI_vs_TE	mouse
Dppa4	DPPA4	1.27235e-25	0.889497	0.989	0.82	1.75788e-21	EPI_vs_TE	mouse
Epn3	EPN3	1.37075e-25	-0.526817	0.021	0.54	1.89383e-21	EPI_vs_TE	mouse
Rab17	RAB17	1.39228e-25	-0.663289	0.064	0.61	1.92357e-21	EPI_vs_TE	mouse
Zfp985	ZFP985	1.43599e-25	0.837007	0.963	0.62	1.98396e-21	EPI_vs_TE	mouse
Myo1c	MYO1C	1.52608e-25	-0.710557	0.299	0.8	2.10843e-21	EPI_vs_TE	mouse
Klf2	KLF2	2.0167e-25	0.741961	0.791	0.15	2.78627e-21	EPI_vs_TE	mouse
St3gal6	ST3GAL6	2.05946e-25	-0.459118	0.075	0.63	2.84536e-21	EPI_vs_TE	mouse
Arhgap22	ARHGAP22	2.06129e-25	-0.361387	0.027	0.55	2.84788e-21	EPI_vs_TE	mouse
Pdzd3	PDZD3	2.72716e-25	-0.348413	0.011	0.51	3.76785e-21	EPI_vs_TE	mouse
NA	ENSMUSG00000031987	3.47138e-25	-1.34898	0.465	0.84	4.79605e-21	EPI_vs_TE	mouse
Tfeb	TFEB	3.51055e-25	-0.645562	0.209	0.75	4.85017e-21	EPI_vs_TE	mouse
Rnd3	RND3	3.92725e-25	0.64397	0.738	0.08	5.42588e-21	EPI_vs_TE	mouse
Sfmbt2	SFMBT2	4.24145e-25	-0.632385	0.182	0.76	5.85999e-21	EPI_vs_TE	mouse
Mgarp	MGARP	4.37617e-25	1.17462	0.84	0.32	6.04611e-21	EPI_vs_TE	mouse
Errfi1	ERRFI1	4.49374e-25	-0.926655	0.182	0.72	6.20856e-21	EPI_vs_TE	mouse
Myh9	MYH9	5.72661e-25	-0.923962	0.695	0.99	7.91188e-21	EPI_vs_TE	mouse
Rcn1	RCN1	6.21614e-25	0.700334	0.727	0.06	8.58822e-21	EPI_vs_TE	mouse
Tpi1	TPI1	6.38518e-25	-1.23795	0.647	0.98	8.82177e-21	EPI_vs_TE	mouse
Tuba4a	TUBA4A	7.07843e-25	1.00597	0.947	0.66	9.77956e-21	EPI_vs_TE	mouse
Usp9x	USP9X	7.90195e-25	0.882705	0.984	0.72	1.09173e-20	EPI_vs_TE	mouse
Actg1	ACTG1	1.00205e-24	-0.872778	1	1	1.38443e-20	EPI_vs_TE	mouse
Elf5	ELF5	1.00925e-24	-1.22984	0.021	0.52	1.39438e-20	EPI_vs_TE	mouse
Slc7a3	SLC7A3	1.04004e-24	0.986277	0.775	0.15	1.43692e-20	EPI_vs_TE	mouse
Ssr2	SSR2	1.2827e-24	0.758694	1	0.95	1.77218e-20	EPI_vs_TE	mouse
Hk2	HK2	1.32812e-24	-1.2881	0.888	0.98	1.83493e-20	EPI_vs_TE	mouse
Selenow	SELENOW	1.38488e-24	-0.895542	0.963	1	1.91336e-20	EPI_vs_TE	mouse
Iqgap1	IQGAP1	1.69957e-24	-1.00082	0.888	0.98	2.34812e-20	EPI_vs_TE	mouse
Abhd14b	ABHD14B	1.9151e-24	-0.368491	0.032	0.54	2.6459e-20	EPI_vs_TE	mouse
Ube2e1	UBE2E1	2.027e-24	-0.783163	0.84	0.99	2.8005e-20	EPI_vs_TE	mouse
Slc30a4	SLC30A4	2.43428e-24	-0.717024	0.267	0.79	3.3632e-20	EPI_vs_TE	mouse
Acp6	ACP6	2.66374e-24	0.84083	0.904	0.49	3.68022e-20	EPI_vs_TE	mouse
Sys1	SYS1	2.90922e-24	-0.848256	0.941	0.99	4.01938e-20	EPI_vs_TE	mouse
Erbb2	ERBB2	2.92646e-24	-0.470954	0.059	0.58	4.0432e-20	EPI_vs_TE	mouse
Sh3d21	SH3D21	3.47283e-24	-0.479976	0.102	0.63	4.79806e-20	EPI_vs_TE	mouse
Platr13	PLATR13	4.02384e-24	1.08247	0.856	0.26	5.55934e-20	EPI_vs_TE	mouse
Cgnl1	CGNL1	4.2657e-24	-0.630004	0.144	0.69	5.89349e-20	EPI_vs_TE	mouse
Sfrp1	SFRP1	4.30727e-24	0.800036	0.781	0.2	5.95092e-20	EPI_vs_TE	mouse
Cisd1	CISD1	5.02214e-24	0.836089	1	0.97	6.93858e-20	EPI_vs_TE	mouse
Lasp1	LASP1	5.32675e-24	-1.02325	0.545	0.92	7.35944e-20	EPI_vs_TE	mouse
Nabp1	NABP1	5.35023e-24	-0.787925	0.385	0.84	7.39187e-20	EPI_vs_TE	mouse
Pcgf5	PCGF5	7.73298e-24	-0.596059	0.337	0.85	1.06839e-19	EPI_vs_TE	mouse
Gltp	GLTP	9.05e-24	-0.947962	0.856	0.96	1.25035e-19	EPI_vs_TE	mouse
Spic	SPIC	1.04893e-23	0.928543	0.69	0.06	1.4492e-19	EPI_vs_TE	mouse
Snx1	SNX1	1.05267e-23	-1.05164	0.658	0.89	1.45436e-19	EPI_vs_TE	mouse
Hells	HELLS	1.08383e-23	1.24423	0.984	0.85	1.49742e-19	EPI_vs_TE	mouse
Pdzk1ip1	PDZK1IP1	1.38041e-23	-0.427132	0.016	0.49	1.90717e-19	EPI_vs_TE	mouse
Slc35e4	SLC35E4	1.50608e-23	-0.375444	0.021	0.51	2.0808e-19	EPI_vs_TE	mouse
Actl6a	ACTL6A	1.8638e-23	0.69003	0.989	0.88	2.57503e-19	EPI_vs_TE	mouse
Tmem9b	TMEM9B	2.00549e-23	-0.649782	0.433	0.87	2.77078e-19	EPI_vs_TE	mouse
Bok	BOK	2.2029e-23	-1.03632	0.465	0.85	3.04353e-19	EPI_vs_TE	mouse
Akap12	AKAP12	2.34696e-23	1.08287	0.995	0.66	3.24256e-19	EPI_vs_TE	mouse
Anp32a	ANP32A	2.76973e-23	0.947476	1	0.97	3.82666e-19	EPI_vs_TE	mouse
Cbfa2t3	CBFA2T3	2.84065e-23	-0.487459	0.021	0.51	3.92464e-19	EPI_vs_TE	mouse
Sh3bp5	SH3BP5	3.30012e-23	-0.30916	0	0.45	4.55945e-19	EPI_vs_TE	mouse
Ppp1r3b	PPP1R3B	3.49354e-23	-0.345767	0.011	0.48	4.82667e-19	EPI_vs_TE	mouse
Ephx2	EPHX2	3.76138e-23	0.508877	0.658	0.02	5.19672e-19	EPI_vs_TE	mouse
Fam177a	FAM177A	4.40659e-23	-0.573357	0.193	0.73	6.08814e-19	EPI_vs_TE	mouse
NA	C2ORF88	4.50228e-23	0.491645	0.818	0.18	6.22035e-19	EPI_vs_TE	mouse
Nkx6-2	NKX6-2	5.2202e-23	0.998514	0.781	0.23	7.21223e-19	EPI_vs_TE	mouse
Rpia	RPIA	6.99283e-23	-0.703874	0.332	0.83	9.66129e-19	EPI_vs_TE	mouse
Txn2	TXN2	7.24828e-23	-0.588506	0.989	1	1.00142e-18	EPI_vs_TE	mouse
Arhgap29	ARHGAP29	7.26131e-23	-0.372426	0.053	0.56	1.00322e-18	EPI_vs_TE	mouse
Nme7	NME7	8.59066e-23	0.630559	0.882	0.38	1.18689e-18	EPI_vs_TE	mouse
Tiam1	TIAM1	8.64414e-23	-0.367585	0.075	0.59	1.19427e-18	EPI_vs_TE	mouse
Qdpr	QDPR	9.2636e-23	0.64288	0.898	0.44	1.27986e-18	EPI_vs_TE	mouse
Zbtb10	ZBTB10	1.04248e-22	-0.783034	0.433	0.85	1.44029e-18	EPI_vs_TE	mouse
Pcbp4	PCBP4	1.13163e-22	-0.623377	0.209	0.79	1.56346e-18	EPI_vs_TE	mouse
Akt1	AKT1	1.211e-22	-0.643503	0.406	0.86	1.67311e-18	EPI_vs_TE	mouse
B3gnt5	B3GNT5	1.38207e-22	-0.766074	0.102	0.61	1.90946e-18	EPI_vs_TE	mouse
Ndrg1	NDRG1	1.4489e-22	-1.30407	0.267	0.79	2.0018e-18	EPI_vs_TE	mouse
Lrrc2	LRRC2	1.4738e-22	0.447724	0.663	0.04	2.03621e-18	EPI_vs_TE	mouse
Camk1	CAMK1	1.48413e-22	-0.776515	0.187	0.7	2.05048e-18	EPI_vs_TE	mouse
Bmp4	BMP4	1.63494e-22	0.988641	0.877	0.26	2.25884e-18	EPI_vs_TE	mouse
Rbm47	RBM47	1.72829e-22	-0.884587	0.674	0.94	2.38781e-18	EPI_vs_TE	mouse
Rragd	RRAGD	1.72977e-22	-1.305	0.289	0.73	2.38984e-18	EPI_vs_TE	mouse
Slc46a1	SLC46A1	1.84709e-22	-0.586035	0.353	0.82	2.55194e-18	EPI_vs_TE	mouse
Klf4	KLF4	1.85334e-22	1.3399	0.866	0.52	2.56057e-18	EPI_vs_TE	mouse
Rab11a	RAB11A	1.87906e-22	-0.80561	0.979	0.99	2.59611e-18	EPI_vs_TE	mouse
Ldlrap1	LDLRAP1	1.99562e-22	-0.608193	0.262	0.76	2.75714e-18	EPI_vs_TE	mouse
Fbxo22	FBXO22	2.03961e-22	0.68571	0.957	0.72	2.81793e-18	EPI_vs_TE	mouse
Pin1	PIN1	2.05275e-22	0.607749	1	0.99	2.83608e-18	EPI_vs_TE	mouse
Kdm3a	KDM3A	2.41353e-22	0.540754	0.872	0.26	3.33454e-18	EPI_vs_TE	mouse
Zbtb7b	ZBTB7B	2.50517e-22	-0.565075	0.225	0.74	3.46115e-18	EPI_vs_TE	mouse
Rin3	RIN3	2.59975e-22	-0.26076	0.011	0.46	3.59181e-18	EPI_vs_TE	mouse
Pak6	PAK6	2.95033e-22	-0.287052	0.032	0.5	4.07618e-18	EPI_vs_TE	mouse
Msh6	MSH6	3.08753e-22	0.684455	0.968	0.67	4.26573e-18	EPI_vs_TE	mouse
Frk	FRK	3.18381e-22	-0.261661	0.011	0.46	4.39875e-18	EPI_vs_TE	mouse
Arf1	ARF1	3.63398e-22	-0.663867	0.995	1	5.02071e-18	EPI_vs_TE	mouse
Cmtm8	CMTM8	3.73491e-22	-0.494852	0.016	0.47	5.16015e-18	EPI_vs_TE	mouse
Lrp10	LRP10	3.95068e-22	-0.520122	0.342	0.85	5.45827e-18	EPI_vs_TE	mouse
Tpst2	TPST2	4.2475e-22	-0.706485	0.626	0.92	5.86834e-18	EPI_vs_TE	mouse
Tax1bp3	TAX1BP3	4.3531e-22	-0.785306	0.663	0.93	6.01424e-18	EPI_vs_TE	mouse
Sord	SORD	4.47243e-22	-2.00599	0.759	0.93	6.17912e-18	EPI_vs_TE	mouse
Myl12b	MYL12B	4.54449e-22	-0.855746	0.92	0.98	6.27867e-18	EPI_vs_TE	mouse
Zfp990	ZFP990	4.56626e-22	0.541557	0.706	0.12	6.30874e-18	EPI_vs_TE	mouse
NA	ATP5F1E	5.23143e-22	-0.615706	1	1	7.22775e-18	EPI_vs_TE	mouse
Csf3r	CSF3R	5.2677e-22	-0.719302	0.134	0.63	7.27786e-18	EPI_vs_TE	mouse
Pdlim5	PDLIM5	5.92243e-22	-0.500888	0.257	0.75	8.18243e-18	EPI_vs_TE	mouse
B4galt5	B4GALT5	6.32695e-22	-0.512301	0.283	0.8	8.74131e-18	EPI_vs_TE	mouse
NA	SETSIP	6.79487e-22	0.638478	1	1	9.3878e-18	EPI_vs_TE	mouse
Gins2	GINS2	6.98705e-22	0.646855	0.941	0.63	9.6533e-18	EPI_vs_TE	mouse
Ptges	PTGES	7.45668e-22	-1.74187	0.38	0.77	1.03022e-17	EPI_vs_TE	mouse
Pabpc4	PABPC4	9.27337e-22	-0.733619	0.973	0.99	1.28121e-17	EPI_vs_TE	mouse
Cxadr	CXADR	9.7699e-22	-0.564068	0.337	0.84	1.34981e-17	EPI_vs_TE	mouse
Gm12169	GM12169	1.03192e-21	-0.446359	0.08	0.59	1.4257e-17	EPI_vs_TE	mouse
Apoe	APOE	1.11438e-21	1.35159	0.952	0.74	1.53963e-17	EPI_vs_TE	mouse
Xrcc5	XRCC5	1.23828e-21	0.492463	0.775	0.21	1.71081e-17	EPI_vs_TE	mouse
Homer2	HOMER2	1.30592e-21	-0.627544	0.219	0.73	1.80425e-17	EPI_vs_TE	mouse
Ctdspl	CTDSPL	1.66857e-21	-0.391923	0.016	0.46	2.30529e-17	EPI_vs_TE	mouse
Emc8	EMC8	1.68662e-21	0.634119	0.995	0.95	2.33024e-17	EPI_vs_TE	mouse
Chmp4c	CHMP4C	1.82981e-21	0.700771	0.877	0.49	2.52806e-17	EPI_vs_TE	mouse
Glrx	GLRX	2.14488e-21	1.07446	0.968	0.77	2.96337e-17	EPI_vs_TE	mouse
Slc6a14	SLC6A14	2.24645e-21	-0.719741	0.102	0.59	3.10369e-17	EPI_vs_TE	mouse
Ube2h	UBE2H	2.74446e-21	-0.810762	0.455	0.86	3.79175e-17	EPI_vs_TE	mouse
Havcr1	HAVCR1	2.81312e-21	-0.730142	0.182	0.67	3.8866e-17	EPI_vs_TE	mouse
Sms	SMS	2.95002e-21	0.999734	1	0.98	4.07575e-17	EPI_vs_TE	mouse
Dusp3	DUSP3	3.26161e-21	-0.321196	0.091	0.6	4.50624e-17	EPI_vs_TE	mouse
Prss8	PRSS8	3.39199e-21	-0.509387	0.16	0.66	4.68637e-17	EPI_vs_TE	mouse
Slco2a1	SLCO2A1	3.54915e-21	-0.369505	0.07	0.56	4.90351e-17	EPI_vs_TE	mouse
Phlda1	PHLDA1	3.74576e-21	-0.66365	0.214	0.74	5.17514e-17	EPI_vs_TE	mouse
Enpp1	ENPP1	4.11732e-21	-0.291778	0.011	0.44	5.68849e-17	EPI_vs_TE	mouse
Lgals4	LGALS4	4.27687e-21	-0.784727	0.214	0.69	5.90893e-17	EPI_vs_TE	mouse
Tdrp	TDRP	4.45659e-21	-1.07975	0.743	0.94	6.15723e-17	EPI_vs_TE	mouse
Adat2	ADAT2	5.10649e-21	0.580007	0.791	0.29	7.05512e-17	EPI_vs_TE	mouse
Prdx6	PRDX6	5.92391e-21	0.851883	1	0.99	8.18448e-17	EPI_vs_TE	mouse
Agtrap	AGTRAP	6.19895e-21	0.756953	0.963	0.69	8.56447e-17	EPI_vs_TE	mouse
Cryge	CRYGE	6.39839e-21	0.678854	0.717	0.13	8.84001e-17	EPI_vs_TE	mouse
Hdac1	HDAC1	6.44271e-21	0.806346	0.968	0.81	8.90125e-17	EPI_vs_TE	mouse
Msh2	MSH2	6.56961e-21	0.721207	0.957	0.73	9.07658e-17	EPI_vs_TE	mouse
Chmp2b	CHMP2B	7.63473e-21	-0.618477	0.583	0.9	1.05481e-16	EPI_vs_TE	mouse
Msn	MSN	7.79694e-21	-1.00489	0.348	0.81	1.07722e-16	EPI_vs_TE	mouse
Ei24	EI24	8.29947e-21	0.80758	0.92	0.53	1.14665e-16	EPI_vs_TE	mouse
Smim14	SMIM14	8.88875e-21	-0.716465	0.235	0.71	1.22807e-16	EPI_vs_TE	mouse
Dok4	DOK4	1.04431e-20	-0.38679	0.032	0.48	1.44281e-16	EPI_vs_TE	mouse
Fkbp3	FKBP3	1.07203e-20	0.790489	0.989	0.97	1.48112e-16	EPI_vs_TE	mouse
Folr1	FOLR1	1.07835e-20	-0.815291	0.861	0.99	1.48984e-16	EPI_vs_TE	mouse
Flot2	FLOT2	1.18258e-20	-0.497382	0.251	0.72	1.63386e-16	EPI_vs_TE	mouse
Cnpy2	CNPY2	1.27268e-20	0.662062	0.973	0.73	1.75833e-16	EPI_vs_TE	mouse
Slc44a4	SLC44A4	1.34642e-20	-0.488942	0.086	0.56	1.86021e-16	EPI_vs_TE	mouse
Timd2	TIMD2	1.57921e-20	-1.65756	0.374	0.75	2.18184e-16	EPI_vs_TE	mouse
Pou2f3	POU2F3	1.73856e-20	0.402777	0.626	0.04	2.402e-16	EPI_vs_TE	mouse
Runx1	RUNX1	2.14237e-20	-0.298605	0.032	0.47	2.95989e-16	EPI_vs_TE	mouse
Wdr1	WDR1	2.21737e-20	-0.793956	0.866	0.96	3.06351e-16	EPI_vs_TE	mouse
NA	CA4	2.23595e-20	-1.12797	0.112	0.61	3.08919e-16	EPI_vs_TE	mouse
Lactb2	LACTB2	2.29865e-20	0.780056	0.947	0.75	3.17582e-16	EPI_vs_TE	mouse
Nasp	NASP	2.52097e-20	0.728416	1	0.99	3.48297e-16	EPI_vs_TE	mouse
Myo10	MYO10	2.87296e-20	0.608371	0.797	0.29	3.96928e-16	EPI_vs_TE	mouse
Smpdl3b	SMPDL3B	3.10525e-20	0.629105	0.904	0.49	4.29021e-16	EPI_vs_TE	mouse
Pigp	PIGP	3.23922e-20	1.05265	1	1	4.47531e-16	EPI_vs_TE	mouse
Serpinb6b	SERPINB6B	3.61019e-20	-0.420621	0.005	0.41	4.98783e-16	EPI_vs_TE	mouse
Slc7a6	SLC7A6	3.76873e-20	-0.61954	0.31	0.79	5.20688e-16	EPI_vs_TE	mouse
Mdk	MDK	3.81127e-20	0.717811	0.92	0.48	5.26565e-16	EPI_vs_TE	mouse
Ap1s1	AP1S1	4.01586e-20	-0.584814	0.973	0.99	5.54832e-16	EPI_vs_TE	mouse
Gtsf1l	GTSF1L	4.15852e-20	0.653224	0.963	0.77	5.74542e-16	EPI_vs_TE	mouse
Sgpp1	SGPP1	4.37203e-20	-0.494773	0.123	0.6	6.04039e-16	EPI_vs_TE	mouse
Gata2	GATA2	4.68187e-20	-0.58983	0.096	0.58	6.46847e-16	EPI_vs_TE	mouse
Gm807	GM807	4.78068e-20	0.384078	0.588	0.02	6.60498e-16	EPI_vs_TE	mouse
Rab11fip5	RAB11FIP5	5.21892e-20	-0.389281	0.086	0.56	7.21046e-16	EPI_vs_TE	mouse
NA	C11ORF52	5.33877e-20	-0.42157	0.176	0.67	7.37604e-16	EPI_vs_TE	mouse
Cpne3	CPNE3	5.39691e-20	-0.630246	0.54	0.87	7.45638e-16	EPI_vs_TE	mouse
Npc2	NPC2	6.38597e-20	-0.780112	0.989	0.99	8.82286e-16	EPI_vs_TE	mouse
Cnnm4	CNNM4	7.31081e-20	-0.326067	0.032	0.46	1.01006e-15	EPI_vs_TE	mouse
Agrp	AGRP	7.72964e-20	-0.281984	0.037	0.47	1.06793e-15	EPI_vs_TE	mouse
Limd1	LIMD1	8.09722e-20	-0.333946	0.107	0.58	1.11871e-15	EPI_vs_TE	mouse
Anxa3	ANXA3	9.25508e-20	-0.408727	0.021	0.44	1.27868e-15	EPI_vs_TE	mouse
Dppa2	DPPA2	1.13119e-19	1.0896	0.995	0.86	1.56285e-15	EPI_vs_TE	mouse
Pkp2	PKP2	1.13843e-19	-0.344006	0.166	0.65	1.57286e-15	EPI_vs_TE	mouse
Ralbp1	RALBP1	1.37711e-19	-0.787189	0.968	0.98	1.90262e-15	EPI_vs_TE	mouse
Slc5a6	SLC5A6	1.6233e-19	-0.851025	0.262	0.7	2.24276e-15	EPI_vs_TE	mouse
Amot	AMOT	1.80133e-19	-0.462463	0.214	0.7	2.48872e-15	EPI_vs_TE	mouse
Fosl2	FOSL2	1.85394e-19	-0.273889	0.021	0.44	2.5614e-15	EPI_vs_TE	mouse
Smim1	SMIM1	1.89369e-19	-0.741393	0.401	0.78	2.61633e-15	EPI_vs_TE	mouse
Trps1	TRPS1	1.92071e-19	0.39692	0.556	0	2.65365e-15	EPI_vs_TE	mouse
Tmed2	TMED2	2.01946e-19	-0.635536	0.979	1	2.79009e-15	EPI_vs_TE	mouse
Rnf138	RNF138	2.38554e-19	0.573063	0.957	0.84	3.29586e-15	EPI_vs_TE	mouse
Timp1	TIMP1	2.79364e-19	0.474542	0.668	0.11	3.8597e-15	EPI_vs_TE	mouse
Adh1	ADH1	3.4555e-19	-0.571465	0.005	0.39	4.77412e-15	EPI_vs_TE	mouse
Iffo2	IFFO2	3.49619e-19	-0.431412	0.08	0.53	4.83034e-15	EPI_vs_TE	mouse
Sidt2	SIDT2	3.73068e-19	-0.634512	0.38	0.8	5.15431e-15	EPI_vs_TE	mouse
Shf	SHF	4.26379e-19	0.548568	0.695	0.16	5.89085e-15	EPI_vs_TE	mouse
Proser2	PROSER2	4.43322e-19	-0.451774	0.235	0.73	6.12493e-15	EPI_vs_TE	mouse
Stmn1	STMN1	4.43855e-19	0.89382	0.92	0.66	6.1323e-15	EPI_vs_TE	mouse
Fmnl3	FMNL3	4.70842e-19	-0.29986	0.048	0.48	6.50515e-15	EPI_vs_TE	mouse
Eed	EED	4.9804e-19	0.680236	0.989	0.88	6.88092e-15	EPI_vs_TE	mouse
Acot2	ACOT2	5.04235e-19	-0.340958	0.027	0.44	6.96651e-15	EPI_vs_TE	mouse
Setx	SETX	5.10328e-19	0.724791	0.968	0.73	7.0507e-15	EPI_vs_TE	mouse
Tmem144	TMEM144	5.4528e-19	-0.561272	0.321	0.77	7.53359e-15	EPI_vs_TE	mouse
Esrrb	ESRRB	6.17919e-19	0.440195	0.674	0.12	8.53716e-15	EPI_vs_TE	mouse
Gja1	GJA1	7.22583e-19	0.90312	0.925	0.46	9.9832e-15	EPI_vs_TE	mouse
Gulp1	GULP1	7.48747e-19	-0.27574	0	0.37	1.03447e-14	EPI_vs_TE	mouse
Pecam1	PECAM1	7.5382e-19	0.58108	0.684	0.16	1.04148e-14	EPI_vs_TE	mouse
Gsc	GSC	8.98913e-19	0.601567	0.631	0.1	1.24194e-14	EPI_vs_TE	mouse
Pigl	PIGL	9.15339e-19	0.400557	0.759	0.22	1.26463e-14	EPI_vs_TE	mouse
Pramel5	PRAMEL5	9.54767e-19	-0.663081	0.123	0.58	1.31911e-14	EPI_vs_TE	mouse
Mospd1	MOSPD1	9.60488e-19	-0.571128	0.31	0.74	1.32701e-14	EPI_vs_TE	mouse
Polr2e	POLR2E	1.53881e-18	0.532182	1	1	2.12602e-14	EPI_vs_TE	mouse
Serpinb9b	SERPINB9B	1.75697e-18	-0.439208	0.102	0.55	2.42743e-14	EPI_vs_TE	mouse
Smad7	SMAD7	2.03416e-18	-0.655817	0.54	0.92	2.81039e-14	EPI_vs_TE	mouse
Hdgf	HDGF	2.04633e-18	-0.749316	1	1	2.82721e-14	EPI_vs_TE	mouse
Wasl	WASL	2.07952e-18	-0.687028	0.824	0.97	2.87307e-14	EPI_vs_TE	mouse
Pgam2	PGAM2	2.10706e-18	-0.613465	0.075	0.51	2.91111e-14	EPI_vs_TE	mouse
NA	ENSMUSG00000091955	2.17204e-18	-0.895987	0.439	0.88	3.00089e-14	EPI_vs_TE	mouse
B2m	B2M	2.17993e-18	-0.749925	0.46	0.82	3.0118e-14	EPI_vs_TE	mouse
Uba2	UBA2	2.19603e-18	0.611151	0.984	0.92	3.03404e-14	EPI_vs_TE	mouse
Frmd4b	FRMD4B	2.5208e-18	-0.410069	0.086	0.53	3.48274e-14	EPI_vs_TE	mouse
Ssbp4	SSBP4	2.56692e-18	0.458699	0.722	0.22	3.54646e-14	EPI_vs_TE	mouse
Zyx	ZYX	2.57853e-18	-0.965384	0.61	0.86	3.56249e-14	EPI_vs_TE	mouse
Calm1	CALM1	2.5788e-18	-1.04224	1	1	3.56288e-14	EPI_vs_TE	mouse
Tecr	TECR	2.66158e-18	0.701401	0.963	0.9	3.67724e-14	EPI_vs_TE	mouse
Plec	PLEC	2.83435e-18	-0.491954	0.262	0.71	3.91594e-14	EPI_vs_TE	mouse
Vgll4	VGLL4	2.90184e-18	-0.338344	0.086	0.53	4.00918e-14	EPI_vs_TE	mouse
Nme1	NME1	2.90374e-18	0.595966	1	1	4.01181e-14	EPI_vs_TE	mouse
Ppp1r18	PPP1R18	2.91198e-18	-0.556807	0.326	0.76	4.0232e-14	EPI_vs_TE	mouse
Tsc22d4	TSC22D4	3.0294e-18	-0.82643	0.556	0.88	4.18541e-14	EPI_vs_TE	mouse
Cstb	CSTB	3.06083e-18	-1.17416	1	1	4.22885e-14	EPI_vs_TE	mouse
Stx7	STX7	3.12278e-18	-0.512003	0.348	0.76	4.31444e-14	EPI_vs_TE	mouse
Rpl39l	RPL39L	3.18351e-18	0.832343	1	0.95	4.39834e-14	EPI_vs_TE	mouse
Gsto1	GSTO1	3.21502e-18	-1.10004	0.824	0.95	4.44187e-14	EPI_vs_TE	mouse
Smtn	SMTN	3.41764e-18	-0.367536	0.096	0.54	4.72182e-14	EPI_vs_TE	mouse
Flii	FLII	3.50214e-18	-0.408361	0.305	0.76	4.83856e-14	EPI_vs_TE	mouse
Pla2g15	PLA2G15	3.60155e-18	-0.562751	0.326	0.75	4.9759e-14	EPI_vs_TE	mouse
Pml	PML	4.06826e-18	0.462554	0.77	0.26	5.6207e-14	EPI_vs_TE	mouse
Alpl	ALPL	4.24739e-18	0.679227	0.909	0.5	5.86819e-14	EPI_vs_TE	mouse
Abca3	ABCA3	4.64869e-18	-0.344731	0.059	0.48	6.42264e-14	EPI_vs_TE	mouse
Ldoc1	LDOC1	4.86541e-18	-0.420232	0.091	0.54	6.72205e-14	EPI_vs_TE	mouse
Basp1	BASP1	5.06258e-18	-0.882414	0.316	0.78	6.99445e-14	EPI_vs_TE	mouse
Prmt1	PRMT1	5.20602e-18	0.709525	0.984	0.97	7.19263e-14	EPI_vs_TE	mouse
Cops6	COPS6	5.25334e-18	0.677554	0.973	0.91	7.25801e-14	EPI_vs_TE	mouse
Mep1b	MEP1B	5.63807e-18	0.38575	0.588	0.06	7.78955e-14	EPI_vs_TE	mouse
Acer1	ACER1	5.72637e-18	-0.259632	0.005	0.37	7.91156e-14	EPI_vs_TE	mouse
Cd82	CD82	6.04725e-18	-0.301771	0.064	0.5	8.35488e-14	EPI_vs_TE	mouse
Adgrl2	ADGRL2	6.16502e-18	-0.443421	0.08	0.53	8.51759e-14	EPI_vs_TE	mouse
Gsk3b	GSK3B	6.92432e-18	-0.731602	0.872	0.96	9.56664e-14	EPI_vs_TE	mouse
Nucks1	NUCKS1	7.65234e-18	0.592194	1	1	1.05725e-13	EPI_vs_TE	mouse
Rcc2	RCC2	8.01092e-18	0.652628	0.963	0.84	1.10679e-13	EPI_vs_TE	mouse
Abhd17c	ABHD17C	8.21732e-18	-0.67533	0.583	0.87	1.1353e-13	EPI_vs_TE	mouse
Ly6g6e	LY6G6E	8.46592e-18	0.421236	0.572	0.04	1.16965e-13	EPI_vs_TE	mouse
Cdx1	CDX1	8.58134e-18	-0.829984	0.144	0.59	1.1856e-13	EPI_vs_TE	mouse
Vcl	VCL	8.58702e-18	-0.531771	0.39	0.82	1.18638e-13	EPI_vs_TE	mouse
Auts2	AUTS2	8.64594e-18	-0.699438	0.396	0.81	1.19452e-13	EPI_vs_TE	mouse
Kat2b	KAT2B	9.1307e-18	0.429121	0.674	0.18	1.2615e-13	EPI_vs_TE	mouse
Mybl2	MYBL2	9.17472e-18	0.634173	1	0.93	1.26758e-13	EPI_vs_TE	mouse
Myo5b	MYO5B	9.75577e-18	-0.269954	0.027	0.42	1.34786e-13	EPI_vs_TE	mouse
Lpgat1	LPGAT1	1.0016e-17	-0.495451	0.321	0.77	1.38381e-13	EPI_vs_TE	mouse
Park7	PARK7	1.08653e-17	0.704796	1	1	1.50114e-13	EPI_vs_TE	mouse
Capza1	CAPZA1	1.13861e-17	-0.659362	0.872	0.97	1.5731e-13	EPI_vs_TE	mouse
Zfp459	ZFP459	1.24364e-17	0.386489	0.626	0.11	1.71821e-13	EPI_vs_TE	mouse
Plscr1	PLSCR1	1.24607e-17	0.473918	0.701	0.19	1.72157e-13	EPI_vs_TE	mouse
Clic3	CLIC3	1.29161e-17	-0.331021	0.037	0.43	1.78449e-13	EPI_vs_TE	mouse
Slc6a13	SLC6A13	1.29561e-17	-0.263567	0.011	0.38	1.79002e-13	EPI_vs_TE	mouse
Erbb3	ERBB3	1.38453e-17	-0.661647	0.294	0.71	1.91287e-13	EPI_vs_TE	mouse
Prkcz	PRKCZ	1.41378e-17	-0.80186	0.85	0.92	1.95328e-13	EPI_vs_TE	mouse
Nudc	NUDC	1.56017e-17	0.575966	1	0.97	2.15553e-13	EPI_vs_TE	mouse
Tuba1a	TUBA1A	1.56461e-17	0.636462	0.754	0.29	2.16166e-13	EPI_vs_TE	mouse
Stk38	STK38	1.68951e-17	0.592597	0.92	0.56	2.33423e-13	EPI_vs_TE	mouse
Pex3	PEX3	1.70709e-17	0.59751	0.856	0.49	2.35852e-13	EPI_vs_TE	mouse
Terf1	TERF1	1.76452e-17	0.613571	0.941	0.79	2.43786e-13	EPI_vs_TE	mouse
NA	ENSMUSG00000032959	1.86843e-17	0.586972	1	0.98	2.58143e-13	EPI_vs_TE	mouse
Arpc1a	ARPC1A	1.93694e-17	-0.538176	0.92	0.97	2.67608e-13	EPI_vs_TE	mouse
Pcgf6	PCGF6	1.95004e-17	0.507373	0.909	0.61	2.69418e-13	EPI_vs_TE	mouse
Larp4b	LARP4B	2.14835e-17	-0.693057	0.877	0.95	2.96816e-13	EPI_vs_TE	mouse
Gpr137b	GPR137B	2.22232e-17	-1.16213	0.39	0.73	3.07035e-13	EPI_vs_TE	mouse
Cdh1	CDH1	2.22344e-17	-0.754924	0.893	0.97	3.07191e-13	EPI_vs_TE	mouse
Angptl4	ANGPTL4	2.50059e-17	0.333792	0.631	0.09	3.45481e-13	EPI_vs_TE	mouse
Pdzk1	PDZK1	2.81784e-17	-0.431288	0.112	0.55	3.89312e-13	EPI_vs_TE	mouse
NA	SUPT4H1	2.83254e-17	0.540663	0.995	0.93	3.91344e-13	EPI_vs_TE	mouse
Haus1	HAUS1	3.02117e-17	0.613425	0.93	0.7	4.17405e-13	EPI_vs_TE	mouse
NA	ENSMUSG00000056612	3.38741e-17	-0.666556	0.861	0.95	4.68005e-13	EPI_vs_TE	mouse
NA	C12ORF75	3.47386e-17	0.899681	0.813	0.41	4.79949e-13	EPI_vs_TE	mouse
Lad1	LAD1	3.67019e-17	-0.294473	0.07	0.48	5.07074e-13	EPI_vs_TE	mouse
Capg	CAPG	3.85789e-17	-1.01402	0.476	0.81	5.33006e-13	EPI_vs_TE	mouse
Grhl1	GRHL1	4.35242e-17	-0.270781	0.027	0.4	6.0133e-13	EPI_vs_TE	mouse
Patl2	PATL2	4.37076e-17	-0.256379	0.021	0.39	6.03864e-13	EPI_vs_TE	mouse
Hirip3	HIRIP3	5.44258e-17	0.5295	0.84	0.47	7.51947e-13	EPI_vs_TE	mouse
Msl3	MSL3	5.46184e-17	-0.345759	0.176	0.63	7.54608e-13	EPI_vs_TE	mouse
Rnf213	RNF213	6.84207e-17	0.574955	0.791	0.35	9.45301e-13	EPI_vs_TE	mouse
Mfge8	MFGE8	7.06588e-17	0.722596	0.914	0.64	9.76223e-13	EPI_vs_TE	mouse
Cdca7	CDCA7	7.32464e-17	0.520054	0.84	0.38	1.01197e-12	EPI_vs_TE	mouse
Slc44a1	SLC44A1	7.54608e-17	-0.641221	0.679	0.89	1.04257e-12	EPI_vs_TE	mouse
Ube2a	UBE2A	7.68432e-17	0.808455	1	1	1.06167e-12	EPI_vs_TE	mouse
Stard10	STARD10	7.76816e-17	-1.05429	0.813	0.94	1.07325e-12	EPI_vs_TE	mouse
Ung	UNG	7.87168e-17	0.671211	0.989	0.81	1.08755e-12	EPI_vs_TE	mouse
Osbpl8	OSBPL8	8.0301e-17	-0.543626	0.299	0.7	1.10944e-12	EPI_vs_TE	mouse
Gadd45gip1	GADD45GIP1	8.06616e-17	0.605112	1	0.89	1.11442e-12	EPI_vs_TE	mouse
Fthl17a	FTHL17A	8.3179e-17	-0.353078	0.064	0.47	1.1492e-12	EPI_vs_TE	mouse
Ttc7b	TTC7B	8.41625e-17	-0.430204	0.278	0.7	1.16279e-12	EPI_vs_TE	mouse
Dnaja1	DNAJA1	9.76227e-17	0.885514	1	1	1.34876e-12	EPI_vs_TE	mouse
Arhgap10	ARHGAP10	1.15672e-16	-0.381854	0.171	0.62	1.59812e-12	EPI_vs_TE	mouse
Psma5	PSMA5	1.20097e-16	0.681566	0.995	0.99	1.65926e-12	EPI_vs_TE	mouse
Slc39a2	SLC39A2	1.26974e-16	-0.600206	0.021	0.38	1.75428e-12	EPI_vs_TE	mouse
Mrpl15	MRPL15	1.27004e-16	0.629956	0.989	0.95	1.75469e-12	EPI_vs_TE	mouse
Yif1b	YIF1B	1.29995e-16	0.604343	0.973	0.87	1.79601e-12	EPI_vs_TE	mouse
H2-M5	H2-M5	1.32292e-16	0.335878	0.529	0.03	1.82775e-12	EPI_vs_TE	mouse
Rfk	RFK	1.33185e-16	-0.799029	0.904	0.96	1.84009e-12	EPI_vs_TE	mouse
U2af1	U2AF1	1.35278e-16	0.51102	1	1	1.869e-12	EPI_vs_TE	mouse
Celf2	CELF2	1.4673e-16	-0.267481	0.048	0.44	2.02723e-12	EPI_vs_TE	mouse
Wdr43	WDR43	1.69393e-16	0.625916	1	0.96	2.34034e-12	EPI_vs_TE	mouse
Rab11fip1	RAB11FIP1	1.71989e-16	-0.478955	0.326	0.75	2.3762e-12	EPI_vs_TE	mouse
Gak	GAK	1.73416e-16	-0.554995	0.503	0.83	2.39592e-12	EPI_vs_TE	mouse
Blnk	BLNK	2.17585e-16	-0.542749	0.134	0.54	3.00615e-12	EPI_vs_TE	mouse
Cobl	COBL	2.3235e-16	0.404702	0.513	0.02	3.21015e-12	EPI_vs_TE	mouse
Tead4	TEAD4	2.40719e-16	-0.557159	0.652	0.91	3.32577e-12	EPI_vs_TE	mouse
Pon2	PON2	2.47333e-16	-0.282032	0.075	0.47	3.41715e-12	EPI_vs_TE	mouse
Lactb	LACTB	2.65218e-16	-0.436501	0.348	0.74	3.66425e-12	EPI_vs_TE	mouse
NA	ZNF292	2.66172e-16	0.549416	0.914	0.58	3.67743e-12	EPI_vs_TE	mouse
Gm3776	GM3776	2.69853e-16	-0.680751	0.016	0.36	3.72829e-12	EPI_vs_TE	mouse
Crygd	CRYGD	2.71134e-16	0.596466	0.556	0.07	3.74598e-12	EPI_vs_TE	mouse
Serf2	SERF2	2.75151e-16	-0.606429	1	1	3.80148e-12	EPI_vs_TE	mouse
Jakmip1	JAKMIP1	2.77226e-16	0.341645	0.529	0.04	3.83015e-12	EPI_vs_TE	mouse
Rab15	RAB15	2.81305e-16	-0.251527	0.037	0.41	3.88651e-12	EPI_vs_TE	mouse
Faah	FAAH	2.81462e-16	-0.296964	0.059	0.45	3.88868e-12	EPI_vs_TE	mouse
Dctpp1	DCTPP1	2.82055e-16	0.506787	1	1	3.89687e-12	EPI_vs_TE	mouse
Slc38a1	SLC38A1	3.24158e-16	-0.439518	0.123	0.54	4.47857e-12	EPI_vs_TE	mouse
Cdh2	CDH2	3.50303e-16	0.439271	0.524	0.04	4.83978e-12	EPI_vs_TE	mouse
Zp3	ZP3	3.57795e-16	0.35926	0.545	0.05	4.94329e-12	EPI_vs_TE	mouse
Morc4	MORC4	3.60136e-16	-0.617044	0.027	0.38	4.97563e-12	EPI_vs_TE	mouse
Ehd1	EHD1	3.66042e-16	-0.602241	0.684	0.91	5.05724e-12	EPI_vs_TE	mouse
Tjp2	TJP2	3.66677e-16	-0.667874	0.85	0.96	5.06601e-12	EPI_vs_TE	mouse
Glud1	GLUD1	4.17934e-16	0.52685	0.984	0.85	5.77417e-12	EPI_vs_TE	mouse
Stoml1	STOML1	4.44219e-16	0.292541	0.567	0.07	6.13733e-12	EPI_vs_TE	mouse
Fabp5	FABP5	4.71416e-16	1.46673	0.968	0.91	6.51308e-12	EPI_vs_TE	mouse
Slc28a3	SLC28A3	4.71825e-16	-0.532829	0.251	0.69	6.51873e-12	EPI_vs_TE	mouse
Josd2	JOSD2	5.40178e-16	-0.467685	0.369	0.76	7.4631e-12	EPI_vs_TE	mouse
NA	TP53BP2	5.4961e-16	-0.405611	0.166	0.59	7.59341e-12	EPI_vs_TE	mouse
Ap4s1	AP4S1	5.66264e-16	-0.418546	0.529	0.83	7.8235e-12	EPI_vs_TE	mouse
Cln6	CLN6	5.70741e-16	-0.27076	0.091	0.5	7.88536e-12	EPI_vs_TE	mouse
Fbxo31	FBXO31	5.82275e-16	0.585734	0.845	0.51	8.04471e-12	EPI_vs_TE	mouse
Lmna	LMNA	5.87995e-16	-0.609902	0.701	0.94	8.12374e-12	EPI_vs_TE	mouse
Cish	CISH	6.29938e-16	-0.291213	0.032	0.39	8.70323e-12	EPI_vs_TE	mouse
NA	APOBEC3H	6.81429e-16	0.467734	0.54	0.06	9.41462e-12	EPI_vs_TE	mouse
Wwc2	WWC2	7.08113e-16	-0.661809	0.594	0.87	9.78329e-12	EPI_vs_TE	mouse
Med21	MED21	7.49771e-16	0.622659	0.995	0.95	1.03588e-11	EPI_vs_TE	mouse
Cndp2	CNDP2	7.75473e-16	-0.834668	0.834	0.93	1.07139e-11	EPI_vs_TE	mouse
Wdr45b	WDR45B	8.33515e-16	-0.531578	0.786	0.93	1.15158e-11	EPI_vs_TE	mouse
Pcolce2	PCOLCE2	8.75099e-16	0.287702	0.471	0	1.20904e-11	EPI_vs_TE	mouse
Mcf2	MCF2	8.75099e-16	0.313664	0.471	0	1.20904e-11	EPI_vs_TE	mouse
Fbp1	FBP1	9.05882e-16	0.409018	0.594	0.1	1.25157e-11	EPI_vs_TE	mouse
Ahcy	AHCY	9.08118e-16	0.392305	0.754	0.3	1.25466e-11	EPI_vs_TE	mouse
Arpc4	ARPC4	9.9184e-16	-0.681445	0.882	0.98	1.37033e-11	EPI_vs_TE	mouse
Bnip3	BNIP3	1.04358e-15	-0.785409	0.733	0.91	1.44181e-11	EPI_vs_TE	mouse
Zfhx2	ZFHX2	1.04406e-15	0.301239	0.519	0.04	1.44248e-11	EPI_vs_TE	mouse
Capzb	CAPZB	1.074e-15	-0.587173	0.968	1	1.48383e-11	EPI_vs_TE	mouse
Afdn	AFDN	1.0826e-15	-0.516307	0.668	0.89	1.49572e-11	EPI_vs_TE	mouse
Mov10	MOV10	1.11331e-15	0.398228	0.754	0.25	1.53815e-11	EPI_vs_TE	mouse
Dynll1	DYNLL1	1.11417e-15	0.47482	1	1	1.53934e-11	EPI_vs_TE	mouse
Zscan10	ZSCAN10	1.26715e-15	0.31375	0.54	0.05	1.75069e-11	EPI_vs_TE	mouse
Cldn3	CLDN3	1.30313e-15	-0.703701	0.225	0.64	1.8004e-11	EPI_vs_TE	mouse
NA	C6ORF132	1.34862e-15	-0.268755	0.064	0.45	1.86326e-11	EPI_vs_TE	mouse
Ptprf	PTPRF	1.49189e-15	-0.55161	0.358	0.76	2.0612e-11	EPI_vs_TE	mouse
NA	ATP5IF1	1.56401e-15	0.554582	1	0.99	2.16083e-11	EPI_vs_TE	mouse
Irx3	IRX3	1.69216e-15	-0.606229	0.005	0.32	2.33789e-11	EPI_vs_TE	mouse
Fmnl2	FMNL2	1.73768e-15	-0.43539	0.225	0.63	2.40078e-11	EPI_vs_TE	mouse
Wrap53	WRAP53	1.8852e-15	0.440839	0.701	0.27	2.60459e-11	EPI_vs_TE	mouse
Impa2	IMPA2	1.91174e-15	0.399367	0.791	0.37	2.64126e-11	EPI_vs_TE	mouse
Bspry	BSPRY	1.9174e-15	-0.396432	0.246	0.69	2.64908e-11	EPI_vs_TE	mouse
Odc1	ODC1	1.96678e-15	-0.839217	1	1	2.71731e-11	EPI_vs_TE	mouse
Mmgt2	MMGT2	1.99237e-15	-0.298248	0.134	0.55	2.75266e-11	EPI_vs_TE	mouse
Etv3	ETV3	2.03518e-15	-0.54986	0.198	0.61	2.81181e-11	EPI_vs_TE	mouse
Syngr2	SYNGR2	2.24066e-15	-0.565243	0.684	0.89	3.0957e-11	EPI_vs_TE	mouse
Rcor1	RCOR1	2.37492e-15	-0.409401	0.342	0.76	3.28118e-11	EPI_vs_TE	mouse
Soat1	SOAT1	2.37799e-15	-0.665643	0.39	0.78	3.28544e-11	EPI_vs_TE	mouse
Klf3	KLF3	2.43448e-15	0.574379	0.658	0.2	3.36347e-11	EPI_vs_TE	mouse
Zmpste24	ZMPSTE24	2.62228e-15	-0.785801	0.733	0.91	3.62295e-11	EPI_vs_TE	mouse
Wnt6	WNT6	2.64186e-15	-0.476921	0.086	0.48	3.64999e-11	EPI_vs_TE	mouse
H19	H19	2.77117e-15	-1.48957	0.091	0.46	3.82864e-11	EPI_vs_TE	mouse
Spi1	SPI1	2.77763e-15	-0.318956	0.064	0.44	3.83757e-11	EPI_vs_TE	mouse
Cltc	CLTC	2.81689e-15	-0.626592	0.952	1	3.89181e-11	EPI_vs_TE	mouse
Ssbp1	SSBP1	3.17702e-15	0.583185	1	0.94	4.38937e-11	EPI_vs_TE	mouse
Fam107b	FAM107B	3.20159e-15	-0.383491	0.123	0.53	4.42331e-11	EPI_vs_TE	mouse
Ift52	IFT52	3.34595e-15	0.379098	0.717	0.23	4.62276e-11	EPI_vs_TE	mouse
Ddx39b	DDX39B	3.53228e-15	0.572701	0.984	0.92	4.8802e-11	EPI_vs_TE	mouse
Zc3h7a	ZC3H7A	3.67907e-15	-0.253859	0.123	0.54	5.083e-11	EPI_vs_TE	mouse
Slc25a5	SLC25A5	3.71141e-15	0.703583	1	1	5.12768e-11	EPI_vs_TE	mouse
Agpat4	AGPAT4	3.72299e-15	-0.364309	0.128	0.55	5.14368e-11	EPI_vs_TE	mouse
Actr1a	ACTR1A	3.88879e-15	-0.440616	0.588	0.88	5.37275e-11	EPI_vs_TE	mouse
F11r	F11R	3.90943e-15	-0.570938	0.829	0.95	5.40127e-11	EPI_vs_TE	mouse
Arf5	ARF5	3.96017e-15	-0.529398	0.963	0.99	5.47137e-11	EPI_vs_TE	mouse
Atp6v0b	ATP6V0B	4.01027e-15	-0.708764	0.995	0.99	5.54059e-11	EPI_vs_TE	mouse
Tm9sf3	TM9SF3	4.10516e-15	-0.502355	0.743	0.93	5.67169e-11	EPI_vs_TE	mouse
Mras	MRAS	4.17826e-15	-0.894049	0.529	0.79	5.77269e-11	EPI_vs_TE	mouse
Cyb5a	CYB5A	4.24564e-15	0.6541	0.947	0.81	5.86577e-11	EPI_vs_TE	mouse
Gnb1	GNB1	4.3558e-15	-0.606126	0.963	0.99	6.01797e-11	EPI_vs_TE	mouse
Plcd1	PLCD1	4.92786e-15	-0.323253	0.219	0.65	6.80833e-11	EPI_vs_TE	mouse
Cth	CTH	5.04027e-15	0.536107	0.658	0.2	6.96363e-11	EPI_vs_TE	mouse
NA	C1ORF54	5.15284e-15	0.402503	0.631	0.17	7.11917e-11	EPI_vs_TE	mouse
Hmgn5	HMGN5	5.32111e-15	0.805033	0.947	0.81	7.35164e-11	EPI_vs_TE	mouse
Frs2	FRS2	5.41502e-15	-0.311425	0.182	0.6	7.48139e-11	EPI_vs_TE	mouse
Atn1	ATN1	5.94579e-15	-0.428546	0.556	0.91	8.21471e-11	EPI_vs_TE	mouse
Tnfrsf8	TNFRSF8	6.26623e-15	0.288117	0.449	0	8.65742e-11	EPI_vs_TE	mouse
Plekha4	PLEKHA4	6.6254e-15	0.311523	0.61	0.13	9.15365e-11	EPI_vs_TE	mouse
Tmco1	TMCO1	6.63311e-15	-0.496498	0.963	0.98	9.1643e-11	EPI_vs_TE	mouse
Anln	ANLN	7.4521e-15	-0.47621	0.62	0.91	1.02958e-10	EPI_vs_TE	mouse
Ogdh	OGDH	7.52987e-15	-0.511319	0.711	0.89	1.04033e-10	EPI_vs_TE	mouse
St3gal4	ST3GAL4	7.84304e-15	0.328543	0.62	0.11	1.08359e-10	EPI_vs_TE	mouse
Psmg4	PSMG4	8.46812e-15	0.50235	0.989	0.87	1.16996e-10	EPI_vs_TE	mouse
Baz2b	BAZ2B	8.50172e-15	0.478408	0.722	0.28	1.1746e-10	EPI_vs_TE	mouse
Bhmt	BHMT	8.95141e-15	1.9455	0.829	0.64	1.23673e-10	EPI_vs_TE	mouse
Txlng	TXLNG	9.68744e-15	0.468415	0.807	0.41	1.33842e-10	EPI_vs_TE	mouse
Idh3a	IDH3A	9.96334e-15	-0.564733	0.914	0.99	1.37654e-10	EPI_vs_TE	mouse
Prdm14	PRDM14	1.0167e-14	0.300789	0.444	0	1.40468e-10	EPI_vs_TE	mouse
Ppargc1b	PPARGC1B	1.04756e-14	-0.307576	0.118	0.51	1.44731e-10	EPI_vs_TE	mouse
Cgn	CGN	1.14798e-14	-0.437922	0.257	0.66	1.58606e-10	EPI_vs_TE	mouse
Abracl	ABRACL	1.16171e-14	-1.16242	0.337	0.68	1.60501e-10	EPI_vs_TE	mouse
Mapt	MAPT	1.18343e-14	0.524072	0.807	0.44	1.63503e-10	EPI_vs_TE	mouse
Rbmxl2	RBMXL2	1.24379e-14	0.282901	0.529	0.07	1.71842e-10	EPI_vs_TE	mouse
Ppp1cb	PPP1CB	1.2503e-14	-0.540783	0.898	0.97	1.72741e-10	EPI_vs_TE	mouse
Hsf2bp	HSF2BP	1.31582e-14	0.574485	0.749	0.31	1.81793e-10	EPI_vs_TE	mouse
Commd4	COMMD4	1.37457e-14	0.56106	0.989	0.94	1.8991e-10	EPI_vs_TE	mouse
Trim44	TRIM44	1.41523e-14	0.367951	0.594	0.11	1.95528e-10	EPI_vs_TE	mouse
Ptpra	PTPRA	1.42517e-14	-0.353618	0.246	0.67	1.96901e-10	EPI_vs_TE	mouse
Pi4k2b	PI4K2B	1.45002e-14	-0.402084	0.316	0.7	2.00334e-10	EPI_vs_TE	mouse
Jak1	JAK1	1.54874e-14	-0.475441	0.535	0.81	2.13973e-10	EPI_vs_TE	mouse
L1td1	L1TD1	1.64229e-14	0.794076	0.995	0.87	2.26899e-10	EPI_vs_TE	mouse
Hesx1	HESX1	1.64431e-14	0.363607	0.439	0	2.27178e-10	EPI_vs_TE	mouse
Gart	GART	1.66737e-14	0.526132	0.909	0.76	2.30364e-10	EPI_vs_TE	mouse
Mga	MGA	1.71379e-14	0.535968	0.979	0.77	2.36777e-10	EPI_vs_TE	mouse
Hic2	HIC2	1.81677e-14	-0.547964	0.754	0.92	2.51005e-10	EPI_vs_TE	mouse
Actb	ACTB	1.81931e-14	-1.74911	1	1	2.51356e-10	EPI_vs_TE	mouse
Ly6e	LY6E	1.89994e-14	0.423101	0.722	0.25	2.62496e-10	EPI_vs_TE	mouse
Sdhd	SDHD	1.90299e-14	0.506463	0.995	0.83	2.62918e-10	EPI_vs_TE	mouse
Mettl25	METTL25	2.089e-14	-0.515193	0.358	0.72	2.88616e-10	EPI_vs_TE	mouse
Ninj1	NINJ1	2.10172e-14	-0.407884	0.348	0.71	2.90373e-10	EPI_vs_TE	mouse
Zmat5	ZMAT5	2.15539e-14	0.725989	0.941	0.85	2.97789e-10	EPI_vs_TE	mouse
Magoh	MAGOH	2.19066e-14	0.657697	1	0.98	3.02661e-10	EPI_vs_TE	mouse
Tmed1	TMED1	2.1912e-14	0.527862	0.914	0.68	3.02736e-10	EPI_vs_TE	mouse
Snx2	SNX2	2.21621e-14	-1.25154	0.909	0.96	3.06192e-10	EPI_vs_TE	mouse
Bend4	BEND4	2.31678e-14	-0.455394	0.273	0.66	3.20087e-10	EPI_vs_TE	mouse
Fkbp4	FKBP4	2.40337e-14	0.538347	1	1	3.3205e-10	EPI_vs_TE	mouse
Ccdc12	CCDC12	2.53179e-14	-0.68072	1	1	3.49793e-10	EPI_vs_TE	mouse
Plac1	PLAC1	2.56742e-14	-0.997545	0.011	0.31	3.54715e-10	EPI_vs_TE	mouse
Pgm1	PGM1	2.64425e-14	0.332924	0.701	0.21	3.6533e-10	EPI_vs_TE	mouse
Paqr4	PAQR4	2.69344e-14	-0.250772	0.053	0.41	3.72126e-10	EPI_vs_TE	mouse
Ppif	PPIF	2.69779e-14	-0.592996	0.733	0.96	3.72726e-10	EPI_vs_TE	mouse
Pramel7	PRAMEL7	2.77568e-14	-0.654401	0.299	0.67	3.83488e-10	EPI_vs_TE	mouse
Cbx6	CBX6	2.77896e-14	0.26454	0.572	0.1	3.83941e-10	EPI_vs_TE	mouse
Ap2b1	AP2B1	2.81953e-14	-0.513262	0.786	0.96	3.89546e-10	EPI_vs_TE	mouse
Spr	SPR	3.38221e-14	0.455013	0.963	0.77	4.67286e-10	EPI_vs_TE	mouse
Lifr	LIFR	3.40036e-14	0.337323	0.631	0.17	4.69793e-10	EPI_vs_TE	mouse
Asb13	ASB13	3.69054e-14	0.621809	0.797	0.42	5.09885e-10	EPI_vs_TE	mouse
Foxd3	FOXD3	3.89395e-14	0.306333	0.444	0.01	5.37988e-10	EPI_vs_TE	mouse
Rbmxl1	RBMXL1	3.94292e-14	0.517909	1	0.92	5.44754e-10	EPI_vs_TE	mouse
Ooep	OOEP	4.13095e-14	0.75437	0.968	0.7	5.70733e-10	EPI_vs_TE	mouse
Sh3bp1	SH3BP1	4.48255e-14	-0.430227	0.273	0.66	6.19309e-10	EPI_vs_TE	mouse
BC053393	BC053393	4.62173e-14	-1.67355	0.299	0.68	6.38538e-10	EPI_vs_TE	mouse
Blvra	BLVRA	5.02701e-14	-0.545405	0.273	0.64	6.94531e-10	EPI_vs_TE	mouse
NA	ATP5F1D	5.1346e-14	-0.473669	0.995	1	7.09396e-10	EPI_vs_TE	mouse
Hsd17b6	HSD17B6	5.39532e-14	-0.307525	0.027	0.34	7.45417e-10	EPI_vs_TE	mouse
Serbp1	SERBP1	5.75568e-14	0.440743	1	1	7.95205e-10	EPI_vs_TE	mouse
Uqcrq	UQCRQ	5.95601e-14	-0.412502	1	1	8.22882e-10	EPI_vs_TE	mouse
Nfyb	NFYB	6.03193e-14	0.439014	0.877	0.64	8.33372e-10	EPI_vs_TE	mouse
Ckb	CKB	6.59883e-14	1.08321	0.995	0.98	9.11694e-10	EPI_vs_TE	mouse
Oat	OAT	6.67783e-14	-0.394425	0.23	0.6	9.2261e-10	EPI_vs_TE	mouse
Igf2bp1	IGF2BP1	6.74819e-14	0.524924	0.984	0.96	9.32329e-10	EPI_vs_TE	mouse
Gpx1	GPX1	6.75092e-14	0.511604	1	1	9.32708e-10	EPI_vs_TE	mouse
Limk2	LIMK2	6.75695e-14	-0.599847	0.487	0.76	9.3354e-10	EPI_vs_TE	mouse
Stag2	STAG2	6.82585e-14	-0.504258	0.471	0.81	9.43059e-10	EPI_vs_TE	mouse
Ppp1r9b	PPP1R9B	7.26454e-14	-0.267028	0.118	0.5	1.00367e-09	EPI_vs_TE	mouse
Slmap	SLMAP	7.36956e-14	-0.50122	0.615	0.85	1.01818e-09	EPI_vs_TE	mouse
Tmem54	TMEM54	7.77122e-14	-0.360398	0.134	0.54	1.07367e-09	EPI_vs_TE	mouse
Bax	BAX	7.91486e-14	0.438168	1	1	1.09352e-09	EPI_vs_TE	mouse
Rps27a	RPS27A	8.00517e-14	0.275318	1	1	1.10599e-09	EPI_vs_TE	mouse
Spc24	SPC24	8.51855e-14	0.56559	0.979	0.87	1.17692e-09	EPI_vs_TE	mouse
Aktip	AKTIP	8.53407e-14	-0.444532	0.433	0.77	1.17907e-09	EPI_vs_TE	mouse
NA	TP53I11	9.87721e-14	-0.36789	0.246	0.66	1.36464e-09	EPI_vs_TE	mouse
Msx1	MSX1	9.93163e-14	-0.596372	0.043	0.37	1.37215e-09	EPI_vs_TE	mouse
NA	MT1G	9.94772e-14	-1.05862	0.85	1	1.37438e-09	EPI_vs_TE	mouse
Psmd7	PSMD7	1.00395e-13	0.534572	1	1	1.38706e-09	EPI_vs_TE	mouse
Wdr26	WDR26	1.03058e-13	-0.547777	0.749	0.88	1.42384e-09	EPI_vs_TE	mouse
Otx2	OTX2	1.10379e-13	0.593809	0.471	0.04	1.525e-09	EPI_vs_TE	mouse
Syt9	SYT9	1.14405e-13	0.273885	0.465	0.03	1.58062e-09	EPI_vs_TE	mouse
Rmnd5a	RMND5A	1.15636e-13	-0.534481	0.481	0.78	1.59763e-09	EPI_vs_TE	mouse
Ddr2	DDR2	1.20361e-13	0.406814	0.588	0.13	1.66291e-09	EPI_vs_TE	mouse
Phf20	PHF20	1.23526e-13	0.445969	0.866	0.56	1.70663e-09	EPI_vs_TE	mouse
Zic5	ZIC5	1.24982e-13	0.314087	0.529	0.07	1.72675e-09	EPI_vs_TE	mouse
Phldb3	PHLDB3	1.25976e-13	-0.322137	0.176	0.56	1.74049e-09	EPI_vs_TE	mouse
Ppa1	PPA1	1.29915e-13	0.610238	0.989	0.91	1.79491e-09	EPI_vs_TE	mouse
Susd6	SUSD6	1.38752e-13	-0.369594	0.225	0.61	1.917e-09	EPI_vs_TE	mouse
Cers2	CERS2	1.38859e-13	-0.549217	0.829	0.93	1.91847e-09	EPI_vs_TE	mouse
Shtn1	SHTN1	1.43734e-13	-0.44817	0.016	0.31	1.98583e-09	EPI_vs_TE	mouse
Ocln	OCLN	1.43858e-13	-0.387225	0.16	0.55	1.98754e-09	EPI_vs_TE	mouse
Psenen	PSENEN	1.44603e-13	-0.486823	0.914	0.98	1.99783e-09	EPI_vs_TE	mouse
Gpa33	GPA33	1.5297e-13	0.332167	0.615	0.16	2.11343e-09	EPI_vs_TE	mouse
Ubb	UBB	1.57492e-13	0.712574	1	1	2.1759e-09	EPI_vs_TE	mouse
Klf6	KLF6	1.65544e-13	-0.640657	0.594	0.82	2.28715e-09	EPI_vs_TE	mouse
Pard6b	PARD6B	1.66268e-13	-0.323275	0.235	0.62	2.29716e-09	EPI_vs_TE	mouse
Hspa4	HSPA4	1.73214e-13	0.495337	0.995	0.97	2.39313e-09	EPI_vs_TE	mouse
Casp3	CASP3	1.74355e-13	0.268625	0.567	0.1	2.40888e-09	EPI_vs_TE	mouse
Sct	SCT	1.81429e-13	-0.677401	0.166	0.56	2.50663e-09	EPI_vs_TE	mouse
Pgap2	PGAP2	1.82131e-13	-0.36494	0.358	0.71	2.51632e-09	EPI_vs_TE	mouse
NA	ATP6V0E1	1.82172e-13	-0.579764	1	1	2.51689e-09	EPI_vs_TE	mouse
Rpl10a	RPL10A	1.8422e-13	0.312907	1	1	2.54519e-09	EPI_vs_TE	mouse
C1qbp	C1QBP	1.86292e-13	0.527119	1	1	2.57381e-09	EPI_vs_TE	mouse
Tmem120a	TMEM120A	1.90401e-13	-0.592006	0.701	0.84	2.63058e-09	EPI_vs_TE	mouse
Cbl	CBL	1.91079e-13	-0.461499	0.604	0.88	2.63995e-09	EPI_vs_TE	mouse
Ano6	ANO6	1.98457e-13	-0.293962	0.166	0.55	2.74189e-09	EPI_vs_TE	mouse
Myo1e	MYO1E	2.10067e-13	-0.566808	0.214	0.6	2.90228e-09	EPI_vs_TE	mouse
Eif4g2	EIF4G2	2.40776e-13	-0.494942	0.995	1	3.32656e-09	EPI_vs_TE	mouse
Hilpda	HILPDA	2.43379e-13	-0.525432	0.396	0.74	3.36252e-09	EPI_vs_TE	mouse
Zfp980	ZFP980	2.51292e-13	0.422177	0.561	0.14	3.47185e-09	EPI_vs_TE	mouse
Lgals3	LGALS3	2.52697e-13	-1.15213	0.417	0.75	3.49127e-09	EPI_vs_TE	mouse
Tcf7l1	TCF7L1	2.57414e-13	0.38287	0.738	0.29	3.55643e-09	EPI_vs_TE	mouse
Smim20	SMIM20	2.62409e-13	-0.514122	0.749	0.92	3.62545e-09	EPI_vs_TE	mouse
Ppan	PPAN	2.87766e-13	0.479012	0.968	0.85	3.97577e-09	EPI_vs_TE	mouse
Rrp1b	RRP1B	2.92687e-13	0.461983	0.952	0.64	4.04376e-09	EPI_vs_TE	mouse
Tjp1	TJP1	2.9525e-13	-0.433723	0.497	0.8	4.07917e-09	EPI_vs_TE	mouse
Rpl7l1	RPL7L1	2.97241e-13	0.451579	1	0.93	4.10669e-09	EPI_vs_TE	mouse
Rpl18	RPL18	3.10835e-13	0.31221	1	1	4.2945e-09	EPI_vs_TE	mouse
Ino80e	INO80E	3.19208e-13	0.443816	0.968	0.88	4.41018e-09	EPI_vs_TE	mouse
Ptp4a2	PTP4A2	3.2126e-13	-0.563393	0.979	0.98	4.43852e-09	EPI_vs_TE	mouse
Cdipt	CDIPT	3.23752e-13	-0.74167	0.93	0.93	4.47296e-09	EPI_vs_TE	mouse
Ap3s2	AP3S2	3.39505e-13	0.354207	0.824	0.47	4.6906e-09	EPI_vs_TE	mouse
Cox8a	COX8A	3.43396e-13	-0.446043	1	1	4.74436e-09	EPI_vs_TE	mouse
Pdcl3	PDCL3	3.50635e-13	-0.50915	0.813	0.96	4.84438e-09	EPI_vs_TE	mouse
Exosc5	EXOSC5	3.71829e-13	0.419839	0.947	0.74	5.13719e-09	EPI_vs_TE	mouse
Mrpl40	MRPL40	3.81309e-13	0.443885	0.995	0.95	5.26816e-09	EPI_vs_TE	mouse
Srrt	SRRT	3.89885e-13	0.516024	0.963	0.78	5.38665e-09	EPI_vs_TE	mouse
Fgfr4	FGFR4	4.05274e-13	-0.270985	0.043	0.36	5.59927e-09	EPI_vs_TE	mouse
Ube2q2	UBE2Q2	4.15586e-13	-0.498767	0.561	0.83	5.74174e-09	EPI_vs_TE	mouse
Gdap2	GDAP2	4.26205e-13	-0.384419	0.299	0.65	5.88845e-09	EPI_vs_TE	mouse
Cacnb3	CACNB3	4.30106e-13	-0.386487	0.225	0.6	5.94234e-09	EPI_vs_TE	mouse
Enox1	ENOX1	4.35693e-13	0.26183	0.401	0	6.01954e-09	EPI_vs_TE	mouse
Enah	ENAH	4.42997e-13	0.511152	0.984	0.87	6.12045e-09	EPI_vs_TE	mouse
Amacr	AMACR	4.46872e-13	0.304395	0.556	0.11	6.17399e-09	EPI_vs_TE	mouse
Fbp2	FBP2	4.49491e-13	1.1833	0.947	0.92	6.21017e-09	EPI_vs_TE	mouse
Efnb1	EFNB1	4.5015e-13	-0.321068	0.037	0.35	6.21927e-09	EPI_vs_TE	mouse
Pdlim7	PDLIM7	4.60952e-13	-0.414676	0.508	0.81	6.36851e-09	EPI_vs_TE	mouse
Cbs	CBS	4.66368e-13	-0.311045	0.139	0.51	6.44334e-09	EPI_vs_TE	mouse
NA	HLA-DOA	4.93818e-13	-0.294195	0.102	0.46	6.82259e-09	EPI_vs_TE	mouse
Eif2s2	EIF2S2	4.99512e-13	0.383626	1	1	6.90126e-09	EPI_vs_TE	mouse
Ccdc50	CCDC50	5.02669e-13	-0.395073	0.513	0.82	6.94488e-09	EPI_vs_TE	mouse
Pkm	PKM	5.33519e-13	0.77715	1	0.98	7.3711e-09	EPI_vs_TE	mouse
Arhgap31	ARHGAP31	5.59026e-13	-0.290251	0.07	0.41	7.7235e-09	EPI_vs_TE	mouse
Zc3hc1	ZC3HC1	5.59301e-13	0.423311	0.845	0.58	7.7273e-09	EPI_vs_TE	mouse
Pwwp2b	PWWP2B	5.60407e-13	-0.263294	0.134	0.51	7.74258e-09	EPI_vs_TE	mouse
Cyp2s1	CYP2S1	5.67866e-13	-0.883747	0.492	0.71	7.84563e-09	EPI_vs_TE	mouse
Poglut1	POGLUT1	6.20026e-13	0.327927	0.706	0.27	8.56628e-09	EPI_vs_TE	mouse
Zfp534	ZFP534	6.61456e-13	0.307404	0.481	0.06	9.13868e-09	EPI_vs_TE	mouse
Zmiz1	ZMIZ1	6.64617e-13	-0.511191	0.684	0.85	9.18235e-09	EPI_vs_TE	mouse
Lap3	LAP3	6.67407e-13	0.688256	0.973	0.97	9.22089e-09	EPI_vs_TE	mouse
Pacsin2	PACSIN2	6.69513e-13	-0.420323	0.476	0.78	9.24999e-09	EPI_vs_TE	mouse
Slc4a5	SLC4A5	6.97027e-13	0.29482	0.439	0.03	9.63013e-09	EPI_vs_TE	mouse
Impa1	IMPA1	7.17535e-13	0.33963	0.781	0.4	9.91346e-09	EPI_vs_TE	mouse
Atf2	ATF2	7.29038e-13	0.311793	0.813	0.42	1.00724e-08	EPI_vs_TE	mouse
Nptx2	NPTX2	7.39792e-13	0.333052	0.449	0.03	1.0221e-08	EPI_vs_TE	mouse
Fbxo6	FBXO6	7.72629e-13	0.523419	0.893	0.67	1.06746e-08	EPI_vs_TE	mouse
Fam120a	FAM120A	7.83202e-13	-0.471535	0.738	0.9	1.08207e-08	EPI_vs_TE	mouse
Slc6a8	SLC6A8	8.41974e-13	-1.16811	0.845	0.84	1.16327e-08	EPI_vs_TE	mouse
Hmces	HMCES	8.43621e-13	0.590502	0.695	0.36	1.16555e-08	EPI_vs_TE	mouse
Hacd1	HACD1	8.53561e-13	-0.3865	0.257	0.64	1.17928e-08	EPI_vs_TE	mouse
Bag4	BAG4	8.9522e-13	0.39686	0.807	0.41	1.23684e-08	EPI_vs_TE	mouse
Cald1	CALD1	9.02931e-13	-1.11249	0.011	0.28	1.24749e-08	EPI_vs_TE	mouse
Kdsr	KDSR	9.69111e-13	-0.385461	0.364	0.71	1.33892e-08	EPI_vs_TE	mouse
Socs1	SOCS1	9.73824e-13	-0.422284	0.198	0.55	1.34544e-08	EPI_vs_TE	mouse
Adipor1	ADIPOR1	1.02338e-12	-0.448893	0.947	0.96	1.41391e-08	EPI_vs_TE	mouse
Npm1	NPM1	1.02645e-12	0.501362	1	1	1.41814e-08	EPI_vs_TE	mouse
Blmh	BLMH	1.04291e-12	0.405502	0.872	0.6	1.44089e-08	EPI_vs_TE	mouse
S100a14	S100A14	1.05848e-12	-0.562292	0.171	0.53	1.4624e-08	EPI_vs_TE	mouse
Aurkc	AURKC	1.09621e-12	0.315706	0.481	0.06	1.51452e-08	EPI_vs_TE	mouse
Fbrsl1	FBRSL1	1.10143e-12	0.402461	0.77	0.4	1.52173e-08	EPI_vs_TE	mouse
NA	SMIM30	1.11033e-12	-0.471043	0.738	0.9	1.53404e-08	EPI_vs_TE	mouse
Map4k1	MAP4K1	1.12926e-12	0.40392	0.765	0.42	1.56019e-08	EPI_vs_TE	mouse
Erp29	ERP29	1.12942e-12	-0.51388	0.957	0.96	1.56041e-08	EPI_vs_TE	mouse
Snx18	SNX18	1.14018e-12	0.395138	0.684	0.26	1.57527e-08	EPI_vs_TE	mouse
Zcrb1	ZCRB1	1.1452e-12	-0.54357	0.877	0.99	1.58221e-08	EPI_vs_TE	mouse
Tgif1	TGIF1	1.16006e-12	0.474797	0.947	0.74	1.60273e-08	EPI_vs_TE	mouse
Bcap31	BCAP31	1.19425e-12	0.637136	0.995	0.96	1.64998e-08	EPI_vs_TE	mouse
Rbpj	RBPJ	1.2684e-12	0.611214	0.947	0.7	1.75242e-08	EPI_vs_TE	mouse
Fzd5	FZD5	1.28186e-12	0.285435	0.535	0.12	1.77102e-08	EPI_vs_TE	mouse
Arhgap1	ARHGAP1	1.37417e-12	-0.43892	0.551	0.81	1.89856e-08	EPI_vs_TE	mouse
Arhgef16	ARHGEF16	1.44366e-12	-0.252796	0.128	0.49	1.99457e-08	EPI_vs_TE	mouse
Dazap2	DAZAP2	1.46114e-12	-0.412771	0.77	0.92	2.01872e-08	EPI_vs_TE	mouse
Psmb6	PSMB6	1.51427e-12	0.528157	1	1	2.09212e-08	EPI_vs_TE	mouse
Traf4	TRAF4	1.59413e-12	-0.507957	0.604	0.81	2.20246e-08	EPI_vs_TE	mouse
Kmt5a	KMT5A	1.64502e-12	-0.445534	0.92	0.95	2.27275e-08	EPI_vs_TE	mouse
Glod4	GLOD4	1.65315e-12	0.386222	0.813	0.5	2.28399e-08	EPI_vs_TE	mouse
S100a6	S100A6	1.66105e-12	-1.31273	0.241	0.6	2.29491e-08	EPI_vs_TE	mouse
Sri	SRI	1.67831e-12	-0.813586	0.39	0.69	2.31875e-08	EPI_vs_TE	mouse
Slc4a2	SLC4A2	1.69924e-12	-0.3279	0.176	0.54	2.34767e-08	EPI_vs_TE	mouse
Cul1	CUL1	1.73033e-12	-0.477686	0.861	0.93	2.39063e-08	EPI_vs_TE	mouse
Triml1	TRIML1	1.73344e-12	0.264629	0.487	0.07	2.39493e-08	EPI_vs_TE	mouse
Fkbp5	FKBP5	1.80683e-12	0.301987	0.561	0.13	2.49632e-08	EPI_vs_TE	mouse
Urah	URAH	1.856e-12	0.374127	0.668	0.24	2.56425e-08	EPI_vs_TE	mouse
Cfap57	CFAP57	1.85716e-12	-0.359503	0.091	0.43	2.56585e-08	EPI_vs_TE	mouse
Man1a2	MAN1A2	1.86001e-12	-0.411153	0.642	0.85	2.56979e-08	EPI_vs_TE	mouse
Cst3	CST3	1.88706e-12	0.631641	0.995	0.97	2.60717e-08	EPI_vs_TE	mouse
Snx3	SNX3	1.98038e-12	-0.531521	0.995	1	2.73609e-08	EPI_vs_TE	mouse
Gcat	GCAT	2.04968e-12	0.43673	0.861	0.55	2.83184e-08	EPI_vs_TE	mouse
Acer2	ACER2	2.08413e-12	0.416503	0.84	0.48	2.87943e-08	EPI_vs_TE	mouse
Deptor	DEPTOR	2.16162e-12	0.368168	0.717	0.31	2.9865e-08	EPI_vs_TE	mouse
Mcm6	MCM6	2.24138e-12	0.498083	0.968	0.77	3.09669e-08	EPI_vs_TE	mouse
H3f3b	H3F3B	2.25154e-12	-0.442625	1	1	3.11072e-08	EPI_vs_TE	mouse
Cdc42	CDC42	2.2757e-12	-0.533326	1	1	3.1441e-08	EPI_vs_TE	mouse
Rpl41	RPL41	2.27571e-12	-0.430567	1	1	3.14412e-08	EPI_vs_TE	mouse
Fam162a	FAM162A	2.40151e-12	0.418413	0.861	0.59	3.31793e-08	EPI_vs_TE	mouse
Eras	ERAS	2.56717e-12	0.277712	0.396	0.01	3.5468e-08	EPI_vs_TE	mouse
P4ha1	P4HA1	2.64889e-12	0.288465	0.578	0.17	3.65971e-08	EPI_vs_TE	mouse
Ube2dnl1	UBE2DNL1	2.69306e-12	0.331697	0.417	0.03	3.72073e-08	EPI_vs_TE	mouse
Kif1c	KIF1C	2.70043e-12	-0.26844	0.118	0.47	3.73091e-08	EPI_vs_TE	mouse
Gata6	GATA6	2.87379e-12	-0.486665	0.316	0.7	3.97043e-08	EPI_vs_TE	mouse
Snrpe	SNRPE	2.92304e-12	0.330758	1	1	4.03847e-08	EPI_vs_TE	mouse
Rpap1	RPAP1	2.99795e-12	0.378128	0.775	0.4	4.14197e-08	EPI_vs_TE	mouse
Yipf5	YIPF5	3.13176e-12	0.426623	0.909	0.72	4.32684e-08	EPI_vs_TE	mouse
Ankrd13a	ANKRD13A	3.22555e-12	-0.479742	0.599	0.81	4.45642e-08	EPI_vs_TE	mouse
Mgll	MGLL	3.33189e-12	-0.368888	0.15	0.51	4.60334e-08	EPI_vs_TE	mouse
Sod1	SOD1	3.45334e-12	0.506699	0.957	0.88	4.77114e-08	EPI_vs_TE	mouse
Rab11fip4	RAB11FIP4	3.46548e-12	-0.814696	0.551	0.75	4.78791e-08	EPI_vs_TE	mouse
NA	ZNF706	3.48224e-12	-0.611399	0.995	1	4.81107e-08	EPI_vs_TE	mouse
Selenoh	SELENOH	3.59462e-12	0.471929	1	1	4.96633e-08	EPI_vs_TE	mouse
Tmem109	TMEM109	3.65764e-12	-0.332037	0.182	0.53	5.0534e-08	EPI_vs_TE	mouse
Psmb1	PSMB1	3.71056e-12	0.453818	1	1	5.12651e-08	EPI_vs_TE	mouse
Cox10	COX10	3.80838e-12	-0.435897	0.572	0.82	5.26166e-08	EPI_vs_TE	mouse
Mon1a	MON1A	3.83727e-12	-0.310086	0.155	0.52	5.30157e-08	EPI_vs_TE	mouse
Ctnnd1	CTNND1	3.9332e-12	-0.396794	0.711	0.92	5.4341e-08	EPI_vs_TE	mouse
Brk1	BRK1	3.95353e-12	-0.581416	1	0.99	5.4622e-08	EPI_vs_TE	mouse
Tmem79	TMEM79	4.00068e-12	-0.259582	0.171	0.54	5.52734e-08	EPI_vs_TE	mouse
Ski	SKI	4.08845e-12	-0.450186	0.455	0.74	5.6486e-08	EPI_vs_TE	mouse
Sgk3	SGK3	4.45352e-12	-0.308243	0.214	0.57	6.15298e-08	EPI_vs_TE	mouse
Poldip2	POLDIP2	4.52158e-12	0.443507	0.925	0.74	6.24701e-08	EPI_vs_TE	mouse
Slc9a3r1	SLC9A3R1	4.55766e-12	-0.519632	0.84	0.97	6.29686e-08	EPI_vs_TE	mouse
Cox7a2l	COX7A2L	4.63128e-12	-0.51064	1	0.99	6.39857e-08	EPI_vs_TE	mouse
Cdc42ep3	CDC42EP3	4.87448e-12	0.409501	0.759	0.33	6.73459e-08	EPI_vs_TE	mouse
Cct5	CCT5	4.98522e-12	0.669753	1	0.97	6.88758e-08	EPI_vs_TE	mouse
Hnrnpc	HNRNPC	5.14508e-12	0.396494	1	0.99	7.10845e-08	EPI_vs_TE	mouse
Tanc1	TANC1	5.15113e-12	-0.418584	0.31	0.66	7.1168e-08	EPI_vs_TE	mouse
Gsta1	GSTA1	5.26851e-12	-1.11917	0.043	0.33	7.27897e-08	EPI_vs_TE	mouse
Oxct1	OXCT1	5.27972e-12	-0.412629	0.406	0.74	7.29446e-08	EPI_vs_TE	mouse
Snrpc	SNRPC	5.30981e-12	0.433907	1	0.99	7.33603e-08	EPI_vs_TE	mouse
Scand1	SCAND1	5.50298e-12	-0.665367	0.947	1	7.60291e-08	EPI_vs_TE	mouse
Sf3b2	SF3B2	5.50826e-12	0.429948	0.995	0.97	7.61021e-08	EPI_vs_TE	mouse
Slc7a8	SLC7A8	5.64551e-12	-0.625077	0.032	0.31	7.79983e-08	EPI_vs_TE	mouse
Klf5	KLF5	5.86781e-12	-0.760974	0.936	0.95	8.10696e-08	EPI_vs_TE	mouse
Glo1	GLO1	5.95733e-12	0.582294	1	0.93	8.23065e-08	EPI_vs_TE	mouse
Cln8	CLN8	6.14538e-12	-0.579593	0.642	0.86	8.49045e-08	EPI_vs_TE	mouse
Cep170b	CEP170B	6.36339e-12	-0.36057	0.289	0.64	8.79166e-08	EPI_vs_TE	mouse
Ccdc107	CCDC107	6.51477e-12	0.371472	0.807	0.46	9.00081e-08	EPI_vs_TE	mouse
Zfp987	ZFP987	6.59609e-12	0.339728	0.497	0.1	9.11316e-08	EPI_vs_TE	mouse
Sulf2	SULF2	6.99409e-12	0.306795	0.77	0.33	9.66303e-08	EPI_vs_TE	mouse
Prkcsh	PRKCSH	7.20785e-12	0.399078	0.936	0.78	9.95836e-08	EPI_vs_TE	mouse
Zdhhc12	ZDHHC12	7.23033e-12	0.476037	0.856	0.67	9.98942e-08	EPI_vs_TE	mouse
Elovl7	ELOVL7	7.71352e-12	0.539243	0.722	0.4	1.0657e-07	EPI_vs_TE	mouse
Cox14	COX14	7.73877e-12	-0.547625	0.989	0.99	1.06919e-07	EPI_vs_TE	mouse
Cdyl2	CDYL2	7.81265e-12	0.357695	0.701	0.33	1.0794e-07	EPI_vs_TE	mouse
Snrnp70	SNRNP70	7.81986e-12	0.417893	1	0.97	1.08039e-07	EPI_vs_TE	mouse
Itm2b	ITM2B	7.82141e-12	0.445724	0.893	0.63	1.08061e-07	EPI_vs_TE	mouse
Echdc2	ECHDC2	8.15183e-12	0.664737	1	0.95	1.12626e-07	EPI_vs_TE	mouse
Khdc3	KHDC3	8.40536e-12	1.11044	0.979	0.95	1.16128e-07	EPI_vs_TE	mouse
Lamtor1	LAMTOR1	9.5277e-12	-0.510217	0.989	0.97	1.31635e-07	EPI_vs_TE	mouse
Htra1	HTRA1	1.01165e-11	-0.581491	0.316	0.64	1.3977e-07	EPI_vs_TE	mouse
NA	NCBP2AS2	1.01275e-11	-0.586607	0.952	0.98	1.39921e-07	EPI_vs_TE	mouse
Aqp9	AQP9	1.02446e-11	-0.278642	0.086	0.41	1.4154e-07	EPI_vs_TE	mouse
Akap17b	AKAP17B	1.20015e-11	-0.377131	0.246	0.6	1.65813e-07	EPI_vs_TE	mouse
Krtcap2	KRTCAP2	1.20757e-11	-0.529123	0.957	0.97	1.66838e-07	EPI_vs_TE	mouse
Slc24a5	SLC24A5	1.21345e-11	0.59306	0.85	0.59	1.6765e-07	EPI_vs_TE	mouse
Mrps31	MRPS31	1.23474e-11	0.456484	0.829	0.6	1.70592e-07	EPI_vs_TE	mouse
B9d2	B9D2	1.28919e-11	0.250124	0.508	0.11	1.78115e-07	EPI_vs_TE	mouse
Zfp992	ZFP992	1.31416e-11	0.34173	0.759	0.37	1.81565e-07	EPI_vs_TE	mouse
Adh5	ADH5	1.32527e-11	0.484864	0.882	0.68	1.83099e-07	EPI_vs_TE	mouse
Zdhhc2	ZDHHC2	1.33773e-11	0.339613	0.588	0.18	1.84821e-07	EPI_vs_TE	mouse
Ralgps2	RALGPS2	1.39428e-11	0.352716	0.818	0.49	1.92634e-07	EPI_vs_TE	mouse
Sae1	SAE1	1.41637e-11	0.428321	0.973	0.93	1.95685e-07	EPI_vs_TE	mouse
Rcor2	RCOR2	1.43484e-11	0.428564	0.626	0.26	1.98238e-07	EPI_vs_TE	mouse
Tcf15	TCF15	1.46418e-11	-0.571966	0.358	0.68	2.02291e-07	EPI_vs_TE	mouse
Akr1c21	AKR1C21	1.50373e-11	0.532478	0.46	0.07	2.07755e-07	EPI_vs_TE	mouse
Gemin6	GEMIN6	1.53804e-11	0.463678	0.973	0.86	2.12496e-07	EPI_vs_TE	mouse
Igfbp2	IGFBP2	1.55806e-11	0.990373	0.417	0.05	2.15261e-07	EPI_vs_TE	mouse
Rab2a	RAB2A	1.56436e-11	-0.600651	0.995	0.98	2.16132e-07	EPI_vs_TE	mouse
Prmt3	PRMT3	1.65401e-11	0.360488	0.925	0.73	2.28518e-07	EPI_vs_TE	mouse
Larp1b	LARP1B	1.65855e-11	-0.37807	0.219	0.56	2.29145e-07	EPI_vs_TE	mouse
Wsb1	WSB1	1.73923e-11	-0.449807	0.722	0.91	2.40292e-07	EPI_vs_TE	mouse
Anxa7	ANXA7	1.73966e-11	-0.419051	0.765	0.93	2.40351e-07	EPI_vs_TE	mouse
Dmkn	DMKN	1.79996e-11	-0.69558	0.096	0.42	2.48682e-07	EPI_vs_TE	mouse
Dusp6	DUSP6	1.81654e-11	-0.407627	0.267	0.64	2.50973e-07	EPI_vs_TE	mouse
Rfc5	RFC5	1.88058e-11	0.438716	0.973	0.87	2.59821e-07	EPI_vs_TE	mouse
Mpdu1	MPDU1	1.95606e-11	0.442542	0.968	0.93	2.70249e-07	EPI_vs_TE	mouse
Ddx18	DDX18	1.99011e-11	0.44839	0.995	0.95	2.74953e-07	EPI_vs_TE	mouse
Tjp3	TJP3	1.99262e-11	-0.314888	0.134	0.47	2.753e-07	EPI_vs_TE	mouse
Rps3	RPS3	2.04204e-11	0.291831	1	1	2.82128e-07	EPI_vs_TE	mouse
Mcm3	MCM3	2.21441e-11	0.441332	0.936	0.77	3.05943e-07	EPI_vs_TE	mouse
Glrx3	GLRX3	2.22704e-11	0.48183	0.995	0.97	3.07689e-07	EPI_vs_TE	mouse
Sh3glb1	SH3GLB1	2.25064e-11	-0.388441	0.658	0.87	3.10949e-07	EPI_vs_TE	mouse
Uqcrb	UQCRB	2.33174e-11	0.437153	1	1	3.22153e-07	EPI_vs_TE	mouse
Fxyd4	FXYD4	2.43746e-11	-0.447883	0.321	0.65	3.3676e-07	EPI_vs_TE	mouse
Necap2	NECAP2	2.67144e-11	-0.509264	0.679	0.84	3.69086e-07	EPI_vs_TE	mouse
Brwd3	BRWD3	2.77032e-11	-0.31654	0.267	0.6	3.82748e-07	EPI_vs_TE	mouse
Rpa2	RPA2	2.79901e-11	0.48703	0.914	0.81	3.86711e-07	EPI_vs_TE	mouse
Snx30	SNX30	2.80987e-11	-0.371022	0.572	0.82	3.88211e-07	EPI_vs_TE	mouse
Grsf1	GRSF1	2.91425e-11	0.494725	0.957	0.8	4.02632e-07	EPI_vs_TE	mouse
Arhgap8	ARHGAP8	2.93898e-11	-0.28105	0.246	0.59	4.06049e-07	EPI_vs_TE	mouse
Dhrs4	DHRS4	2.97208e-11	0.330768	0.364	0.01	4.10623e-07	EPI_vs_TE	mouse
Ggta1	GGTA1	3.12749e-11	-0.251196	0.112	0.44	4.32095e-07	EPI_vs_TE	mouse
Pgap1	PGAP1	3.181e-11	-0.267925	0.134	0.47	4.39487e-07	EPI_vs_TE	mouse
Bmp8b	BMP8B	3.19628e-11	-0.261604	0.011	0.25	4.41598e-07	EPI_vs_TE	mouse
Rap2c	RAP2C	3.2022e-11	-0.321251	0.299	0.65	4.42416e-07	EPI_vs_TE	mouse
Timp3	TIMP3	3.2335e-11	-0.256341	0.075	0.37	4.4674e-07	EPI_vs_TE	mouse
Mtg1	MTG1	3.50765e-11	0.329631	0.754	0.43	4.84617e-07	EPI_vs_TE	mouse
Wwc1	WWC1	3.55827e-11	-0.279131	0.246	0.61	4.91611e-07	EPI_vs_TE	mouse
Rps13	RPS13	3.60674e-11	0.260416	1	1	4.98308e-07	EPI_vs_TE	mouse
Hspe1	HSPE1	3.83185e-11	0.329715	1	1	5.29408e-07	EPI_vs_TE	mouse
Capza2	CAPZA2	3.9876e-11	-0.435005	0.968	0.98	5.50927e-07	EPI_vs_TE	mouse
Mif	MIF	4.19551e-11	0.583882	1	0.99	5.79651e-07	EPI_vs_TE	mouse
Crygc	CRYGC	4.35149e-11	0.379669	0.406	0.04	6.01202e-07	EPI_vs_TE	mouse
Trh	TRH	4.54975e-11	0.6921	0.358	0.01	6.28594e-07	EPI_vs_TE	mouse
Cdca5	CDCA5	4.97233e-11	0.363973	0.85	0.61	6.86977e-07	EPI_vs_TE	mouse
Psma2	PSMA2	5.07762e-11	0.52844	1	0.99	7.01523e-07	EPI_vs_TE	mouse
Snap91	SNAP91	5.27637e-11	-0.348743	0.016	0.26	7.28984e-07	EPI_vs_TE	mouse
Tmem231	TMEM231	5.33056e-11	0.433027	0.77	0.44	7.3647e-07	EPI_vs_TE	mouse
St6galnac2	ST6GALNAC2	5.346e-11	0.30715	0.588	0.21	7.38603e-07	EPI_vs_TE	mouse
Ncl	NCL	5.44636e-11	0.421895	1	1	7.52469e-07	EPI_vs_TE	mouse
Eif1a	EIF1A	5.55632e-11	-0.455937	0.989	0.99	7.67661e-07	EPI_vs_TE	mouse
Nubpl	NUBPL	5.64401e-11	0.30931	0.733	0.38	7.79776e-07	EPI_vs_TE	mouse
Tmod3	TMOD3	5.71313e-11	-0.420934	0.743	0.91	7.89326e-07	EPI_vs_TE	mouse
Ddhd2	DDHD2	5.94524e-11	0.371242	0.759	0.45	8.21395e-07	EPI_vs_TE	mouse
Znrf1	ZNRF1	6.16914e-11	0.258251	0.69	0.28	8.52328e-07	EPI_vs_TE	mouse
Rbm25	RBM25	6.2019e-11	0.420458	1	0.98	8.56854e-07	EPI_vs_TE	mouse
Sntb2	SNTB2	6.22809e-11	0.320267	0.658	0.28	8.60472e-07	EPI_vs_TE	mouse
NA	ZNF444	6.35313e-11	0.256233	0.594	0.21	8.77749e-07	EPI_vs_TE	mouse
Fryl	FRYL	6.49451e-11	0.272442	0.615	0.22	8.97281e-07	EPI_vs_TE	mouse
Isyna1	ISYNA1	6.68665e-11	0.957122	0.984	0.86	9.23828e-07	EPI_vs_TE	mouse
Ubqln4	UBQLN4	6.96309e-11	0.364746	0.845	0.52	9.6202e-07	EPI_vs_TE	mouse
Cldn6	CLDN6	6.96882e-11	-0.564025	0.54	0.81	9.62813e-07	EPI_vs_TE	mouse
Tpst1	TPST1	7.1553e-11	0.311338	0.535	0.14	9.88576e-07	EPI_vs_TE	mouse
Eif4e2	EIF4E2	7.2012e-11	0.423949	1	0.96	9.94918e-07	EPI_vs_TE	mouse
Pdcd6ip	PDCD6IP	7.32273e-11	-0.363809	0.642	0.86	1.01171e-06	EPI_vs_TE	mouse
Synj1	SYNJ1	7.62071e-11	-0.25776	0.182	0.52	1.05288e-06	EPI_vs_TE	mouse
Slc35f2	SLC35F2	7.7692e-11	0.326233	0.807	0.44	1.07339e-06	EPI_vs_TE	mouse
Lats2	LATS2	7.77666e-11	-0.265052	0.203	0.52	1.07442e-06	EPI_vs_TE	mouse
Tm7sf3	TM7SF3	8.1772e-11	0.318902	0.69	0.34	1.12976e-06	EPI_vs_TE	mouse
Uqcc2	UQCC2	8.67896e-11	0.445486	0.973	0.92	1.19909e-06	EPI_vs_TE	mouse
Cops7a	COPS7A	9.41251e-11	0.426637	0.995	0.98	1.30043e-06	EPI_vs_TE	mouse
Gpx4	GPX4	9.41271e-11	-0.551545	1	1	1.30046e-06	EPI_vs_TE	mouse
Ttc39b	TTC39B	1.02524e-10	0.273014	0.647	0.27	1.41647e-06	EPI_vs_TE	mouse
Cdk1	CDK1	1.03034e-10	0.604505	0.947	0.89	1.42352e-06	EPI_vs_TE	mouse
Dido1	DIDO1	1.0377e-10	0.389016	0.829	0.52	1.43369e-06	EPI_vs_TE	mouse
Rnaseh2a	RNASEH2A	1.04089e-10	0.425701	0.861	0.66	1.43809e-06	EPI_vs_TE	mouse
Mfsd10	MFSD10	1.05073e-10	0.291157	0.807	0.44	1.4517e-06	EPI_vs_TE	mouse
Praf2	PRAF2	1.05616e-10	0.396582	0.786	0.43	1.45919e-06	EPI_vs_TE	mouse
Vrk2	VRK2	1.08051e-10	-0.27068	0.187	0.52	1.49283e-06	EPI_vs_TE	mouse
Tcp1	TCP1	1.1023e-10	0.452248	1	0.99	1.52293e-06	EPI_vs_TE	mouse
Zdhhc21	ZDHHC21	1.12327e-10	-0.285325	0.326	0.66	1.55191e-06	EPI_vs_TE	mouse
Ebpl	EBPL	1.15959e-10	0.372838	0.802	0.48	1.60209e-06	EPI_vs_TE	mouse
Nfatc2ip	NFATC2IP	1.1645e-10	0.500048	0.952	0.84	1.60888e-06	EPI_vs_TE	mouse
Kat2a	KAT2A	1.1817e-10	0.334924	0.824	0.49	1.63263e-06	EPI_vs_TE	mouse
Pole4	POLE4	1.21617e-10	0.421448	0.995	0.96	1.68026e-06	EPI_vs_TE	mouse
Rac3	RAC3	1.28367e-10	-0.26676	0.182	0.51	1.77353e-06	EPI_vs_TE	mouse
Tst	TST	1.29071e-10	0.32663	0.62	0.25	1.78324e-06	EPI_vs_TE	mouse
Gar1	GAR1	1.30287e-10	0.339155	1	0.98	1.80005e-06	EPI_vs_TE	mouse
Spsb4	SPSB4	1.30507e-10	-0.674815	0.492	0.75	1.80308e-06	EPI_vs_TE	mouse
Arhgap9	ARHGAP9	1.33293e-10	-0.299867	0.294	0.64	1.84157e-06	EPI_vs_TE	mouse
Arl6ip1	ARL6IP1	1.3418e-10	0.52265	1	1	1.85383e-06	EPI_vs_TE	mouse
Atg13	ATG13	1.35764e-10	0.496097	0.85	0.65	1.87572e-06	EPI_vs_TE	mouse
Ulk1	ULK1	1.40163e-10	0.440878	0.93	0.6	1.93649e-06	EPI_vs_TE	mouse
Fbl	FBL	1.40232e-10	0.426027	0.995	0.99	1.93744e-06	EPI_vs_TE	mouse
Cdc42bpb	CDC42BPB	1.43414e-10	-0.358154	0.337	0.65	1.9814e-06	EPI_vs_TE	mouse
Atrx	ATRX	1.49381e-10	0.599884	0.989	0.94	2.06385e-06	EPI_vs_TE	mouse
Cct8	CCT8	1.5165e-10	0.598087	0.995	0.97	2.09519e-06	EPI_vs_TE	mouse
Dynlt1c	DYNLT1C	1.67645e-10	0.563029	0.877	0.71	2.31619e-06	EPI_vs_TE	mouse
Icam1	ICAM1	1.7947e-10	0.2808	0.364	0.02	2.47955e-06	EPI_vs_TE	mouse
Naa10	NAA10	1.80136e-10	0.443614	0.93	0.78	2.48875e-06	EPI_vs_TE	mouse
Adprh	ADPRH	1.87298e-10	0.43713	0.92	0.8	2.58771e-06	EPI_vs_TE	mouse
Esrp2	ESRP2	2.00121e-10	-0.271598	0.219	0.56	2.76488e-06	EPI_vs_TE	mouse
Rfx2	RFX2	2.00845e-10	0.278745	0.583	0.2	2.77487e-06	EPI_vs_TE	mouse
Tiparp	TIPARP	2.07354e-10	0.363882	0.791	0.48	2.8648e-06	EPI_vs_TE	mouse
Alppl2	ALPPL2	2.10344e-10	-1.28235	0.401	0.69	2.90611e-06	EPI_vs_TE	mouse
Cggbp1	CGGBP1	2.12012e-10	0.485659	0.979	0.93	2.92916e-06	EPI_vs_TE	mouse
Myadm	MYADM	2.16328e-10	-0.688826	0.465	0.72	2.98879e-06	EPI_vs_TE	mouse
Lsm4	LSM4	2.20656e-10	0.37563	1	1	3.04859e-06	EPI_vs_TE	mouse
Mib2	MIB2	2.28516e-10	0.279473	0.61	0.24	3.15717e-06	EPI_vs_TE	mouse
Dusp4	DUSP4	2.69129e-10	-0.386026	0.209	0.55	3.71828e-06	EPI_vs_TE	mouse
Apela	APELA	2.77575e-10	0.296689	0.406	0.06	3.83497e-06	EPI_vs_TE	mouse
Rnf208	RNF208	2.83605e-10	-0.253516	0.193	0.53	3.91828e-06	EPI_vs_TE	mouse
Large2	LARGE2	2.84632e-10	-0.254414	0.23	0.56	3.93248e-06	EPI_vs_TE	mouse
Zfp988	ZFP988	2.87036e-10	0.293242	0.401	0.06	3.96569e-06	EPI_vs_TE	mouse
Mast2	MAST2	2.883e-10	-0.250004	0.257	0.59	3.98315e-06	EPI_vs_TE	mouse
Mtch2	MTCH2	3.32408e-10	0.514928	0.995	0.93	4.59255e-06	EPI_vs_TE	mouse
Cby1	CBY1	3.36319e-10	0.291087	0.695	0.35	4.64659e-06	EPI_vs_TE	mouse
Sumo1	SUMO1	3.40631e-10	0.39578	1	1	4.70616e-06	EPI_vs_TE	mouse
Psma6	PSMA6	3.4391e-10	0.537852	0.995	0.98	4.75146e-06	EPI_vs_TE	mouse
Trim71	TRIM71	3.47182e-10	0.454952	0.77	0.49	4.79667e-06	EPI_vs_TE	mouse
Ets2	ETS2	3.5262e-10	-0.35273	0.112	0.4	4.8718e-06	EPI_vs_TE	mouse
Ywhah	YWHAH	3.53923e-10	-0.570805	0.973	1	4.8898e-06	EPI_vs_TE	mouse
Aif1l	AIF1L	3.82493e-10	-0.411045	0.053	0.32	5.28453e-06	EPI_vs_TE	mouse
Cfl2	CFL2	3.86839e-10	-0.384012	0.695	0.85	5.34456e-06	EPI_vs_TE	mouse
Rnpepl1	RNPEPL1	3.89646e-10	-0.250074	0.203	0.53	5.38335e-06	EPI_vs_TE	mouse
Phc1	PHC1	3.9517e-10	0.557232	0.594	0.23	5.45966e-06	EPI_vs_TE	mouse
Tollip	TOLLIP	3.96487e-10	-0.343156	0.476	0.76	5.47786e-06	EPI_vs_TE	mouse
Nono	NONO	3.9707e-10	0.399744	1	0.98	5.48592e-06	EPI_vs_TE	mouse
Coa5	COA5	4.15321e-10	-0.417446	0.642	0.83	5.73807e-06	EPI_vs_TE	mouse
Pmepa1	PMEPA1	4.23551e-10	0.356807	0.77	0.37	5.85178e-06	EPI_vs_TE	mouse
Pycr2	PYCR2	4.28218e-10	0.554514	0.92	0.74	5.91625e-06	EPI_vs_TE	mouse
Slc1a5	SLC1A5	4.33752e-10	0.288341	0.652	0.27	5.99272e-06	EPI_vs_TE	mouse
Abhd14a	ABHD14A	4.39861e-10	-0.269784	0.198	0.52	6.07711e-06	EPI_vs_TE	mouse
Ier2	IER2	4.45573e-10	0.446031	0.872	0.7	6.15604e-06	EPI_vs_TE	mouse
Efs	EFS	4.49453e-10	-0.528092	0.053	0.31	6.20965e-06	EPI_vs_TE	mouse
Dut	DUT	4.49563e-10	0.467527	1	0.99	6.21117e-06	EPI_vs_TE	mouse
Rock2	ROCK2	4.51985e-10	-0.465887	0.588	0.82	6.24462e-06	EPI_vs_TE	mouse
Exosc8	EXOSC8	4.56306e-10	0.432454	0.952	0.87	6.30433e-06	EPI_vs_TE	mouse
Ubtf	UBTF	4.58137e-10	0.43826	0.989	0.96	6.32963e-06	EPI_vs_TE	mouse
Lefty2	LEFTY2	4.59253e-10	0.719546	0.332	0.01	6.34504e-06	EPI_vs_TE	mouse
Bclaf1	BCLAF1	4.66518e-10	0.41962	0.984	0.92	6.44541e-06	EPI_vs_TE	mouse
Sarnp	SARNP	4.71456e-10	0.425852	0.995	0.96	6.51364e-06	EPI_vs_TE	mouse
Map1lc3b	MAP1LC3B	4.8981e-10	0.552274	1	1	6.76722e-06	EPI_vs_TE	mouse
Cetn3	CETN3	4.99132e-10	0.390037	0.989	0.96	6.89601e-06	EPI_vs_TE	mouse
Zw10	ZW10	5.93131e-10	0.279122	0.743	0.42	8.1947e-06	EPI_vs_TE	mouse
Uap1	UAP1	5.94376e-10	-0.323222	0.353	0.68	8.21189e-06	EPI_vs_TE	mouse
Ypel2	YPEL2	6.05907e-10	-0.40688	0.39	0.67	8.37121e-06	EPI_vs_TE	mouse
Dcaf12	DCAF12	6.10402e-10	-0.30985	0.668	0.84	8.43331e-06	EPI_vs_TE	mouse
Bckdhb	BCKDHB	6.19311e-10	0.356441	0.679	0.39	8.55639e-06	EPI_vs_TE	mouse
Gid8	GID8	6.19607e-10	0.359554	0.818	0.61	8.56049e-06	EPI_vs_TE	mouse
BC051665	BC051665	6.21056e-10	-2.45743	0.027	0.26	8.58052e-06	EPI_vs_TE	mouse
Esrra	ESRRA	6.27594e-10	-0.27345	0.241	0.57	8.67084e-06	EPI_vs_TE	mouse
Ppil1	PPIL1	6.32126e-10	0.363997	0.989	0.91	8.73345e-06	EPI_vs_TE	mouse
Plin3	PLIN3	6.52555e-10	0.395361	0.936	0.77	9.01571e-06	EPI_vs_TE	mouse
Sik1	SIK1	6.52776e-10	0.266957	0.604	0.22	9.01875e-06	EPI_vs_TE	mouse
Slc25a1	SLC25A1	7.56947e-10	0.32578	0.695	0.37	1.0458e-05	EPI_vs_TE	mouse
Atp6v0d1	ATP6V0D1	7.81021e-10	-0.377276	0.914	0.96	1.07906e-05	EPI_vs_TE	mouse
Bri3	BRI3	7.86143e-10	-0.590084	1	0.98	1.08614e-05	EPI_vs_TE	mouse
Hspbap1	HSPBAP1	8.21997e-10	0.318922	0.743	0.39	1.13567e-05	EPI_vs_TE	mouse
Pank3	PANK3	8.29171e-10	-0.45682	0.487	0.72	1.14558e-05	EPI_vs_TE	mouse
Dnajc8	DNAJC8	9.13583e-10	0.373518	0.984	1	1.26221e-05	EPI_vs_TE	mouse
Rdm1	RDM1	9.38908e-10	0.365321	0.807	0.54	1.29719e-05	EPI_vs_TE	mouse
Rassf8	RASSF8	9.45155e-10	-0.254772	0.23	0.55	1.30583e-05	EPI_vs_TE	mouse
Tdp2	TDP2	1.01483e-09	0.392763	0.797	0.55	1.40209e-05	EPI_vs_TE	mouse
Taf7	TAF7	1.02859e-09	0.403261	0.92	0.85	1.42109e-05	EPI_vs_TE	mouse
Gipc1	GIPC1	1.05872e-09	-0.355777	0.85	0.9	1.46273e-05	EPI_vs_TE	mouse
Zfp1	ZFP1	1.07563e-09	0.269087	0.551	0.19	1.48609e-05	EPI_vs_TE	mouse
Tsr2	TSR2	1.08482e-09	0.378405	0.872	0.62	1.49879e-05	EPI_vs_TE	mouse
Mif4gd	MIF4GD	1.14607e-09	0.373297	0.829	0.53	1.58341e-05	EPI_vs_TE	mouse
Hacd2	HACD2	1.21089e-09	0.358407	0.893	0.67	1.67297e-05	EPI_vs_TE	mouse
Rap1b	RAP1B	1.21375e-09	-0.371425	0.952	0.99	1.67692e-05	EPI_vs_TE	mouse
Mgst3	MGST3	1.22016e-09	-0.514277	0.417	0.67	1.68578e-05	EPI_vs_TE	mouse
Ndufb6	NDUFB6	1.22587e-09	0.394823	0.984	0.97	1.69366e-05	EPI_vs_TE	mouse
Mcm7	MCM7	1.24408e-09	0.470265	0.92	0.74	1.71882e-05	EPI_vs_TE	mouse
Snrpd3	SNRPD3	1.31461e-09	0.344726	1	1	1.81627e-05	EPI_vs_TE	mouse
Eci2	ECI2	1.33753e-09	0.362516	0.813	0.53	1.84793e-05	EPI_vs_TE	mouse
Cep55	CEP55	1.40179e-09	0.296344	0.738	0.38	1.93671e-05	EPI_vs_TE	mouse
Dtl	DTL	1.41494e-09	0.301296	0.904	0.66	1.95488e-05	EPI_vs_TE	mouse
Cmtm7	CMTM7	1.42663e-09	-0.672615	0.936	0.99	1.97103e-05	EPI_vs_TE	mouse
Creg1	CREG1	1.43547e-09	0.608499	0.866	0.71	1.98325e-05	EPI_vs_TE	mouse
Ran	RAN	1.44241e-09	0.348367	1	1	1.99283e-05	EPI_vs_TE	mouse
Atg101	ATG101	1.44402e-09	0.398836	0.936	0.84	1.99505e-05	EPI_vs_TE	mouse
Zc3hav1	ZC3HAV1	1.47006e-09	0.379716	0.797	0.48	2.03103e-05	EPI_vs_TE	mouse
Mybbp1a	MYBBP1A	1.54829e-09	0.407781	0.957	0.92	2.13911e-05	EPI_vs_TE	mouse
Ppfibp2	PPFIBP2	1.55989e-09	-0.382994	0.476	0.74	2.15515e-05	EPI_vs_TE	mouse
Ctnna1	CTNNA1	1.64143e-09	-0.491415	0.973	0.98	2.26781e-05	EPI_vs_TE	mouse
Myo1d	MYO1D	1.67012e-09	-0.261779	0.075	0.34	2.30744e-05	EPI_vs_TE	mouse
Pfdn2	PFDN2	1.67247e-09	0.317961	1	1	2.31069e-05	EPI_vs_TE	mouse
Prps1	PRPS1	1.74962e-09	0.580705	0.995	0.9	2.41727e-05	EPI_vs_TE	mouse
NA	C18ORF21	1.77735e-09	0.362441	0.85	0.64	2.45559e-05	EPI_vs_TE	mouse
Gm14403	GM14403	1.78768e-09	-0.257347	0.187	0.51	2.46986e-05	EPI_vs_TE	mouse
Dcbld1	DCBLD1	1.79018e-09	0.29204	0.781	0.45	2.47331e-05	EPI_vs_TE	mouse
Samm50	SAMM50	1.81378e-09	0.450994	0.749	0.44	2.50592e-05	EPI_vs_TE	mouse
Znhit6	ZNHIT6	1.81933e-09	0.378215	0.92	0.74	2.51359e-05	EPI_vs_TE	mouse
Eea1	EEA1	1.8709e-09	-0.297948	0.251	0.56	2.58484e-05	EPI_vs_TE	mouse
Rpe	RPE	1.90721e-09	0.309059	0.807	0.52	2.635e-05	EPI_vs_TE	mouse
Cebpg	CEBPG	1.92517e-09	-0.317857	0.471	0.74	2.65982e-05	EPI_vs_TE	mouse
Idh1	IDH1	1.95308e-09	0.442204	0.93	0.75	2.69837e-05	EPI_vs_TE	mouse
Tcf20	TCF20	1.9583e-09	-0.338953	0.476	0.69	2.70559e-05	EPI_vs_TE	mouse
Fxr1	FXR1	1.98896e-09	0.354911	0.979	0.91	2.74794e-05	EPI_vs_TE	mouse
Wdr5	WDR5	2.0167e-09	0.386297	0.979	0.84	2.78627e-05	EPI_vs_TE	mouse
Nupr1	NUPR1	2.04071e-09	-0.703257	0.16	0.46	2.81944e-05	EPI_vs_TE	mouse
Rpp25l	RPP25L	2.04356e-09	0.38954	0.882	0.78	2.82338e-05	EPI_vs_TE	mouse
Dynll2	DYNLL2	2.11327e-09	0.383773	0.973	0.95	2.9197e-05	EPI_vs_TE	mouse
Tmem39a	TMEM39A	2.11792e-09	0.445351	0.791	0.58	2.92612e-05	EPI_vs_TE	mouse
Morc3	MORC3	2.13259e-09	0.329083	0.834	0.64	2.94639e-05	EPI_vs_TE	mouse
Urm1	URM1	2.13632e-09	0.412116	0.952	0.87	2.95154e-05	EPI_vs_TE	mouse
Llgl2	LLGL2	2.15621e-09	-0.266745	0.321	0.67	2.97901e-05	EPI_vs_TE	mouse
Mt2	MT2	2.1981e-09	-0.876531	0.824	0.96	3.0369e-05	EPI_vs_TE	mouse
Fuca2	FUCA2	2.22109e-09	-0.30646	0.273	0.56	3.06866e-05	EPI_vs_TE	mouse
Akap9	AKAP9	2.27415e-09	-0.315869	0.299	0.6	3.14196e-05	EPI_vs_TE	mouse
Hsph1	HSPH1	2.27495e-09	0.443505	0.984	0.95	3.14307e-05	EPI_vs_TE	mouse
Mcat	MCAT	2.28837e-09	0.29874	0.738	0.45	3.16161e-05	EPI_vs_TE	mouse
Cand1	CAND1	2.29079e-09	0.472314	0.973	0.9	3.16496e-05	EPI_vs_TE	mouse
Rfc3	RFC3	2.31966e-09	0.381848	0.872	0.65	3.20485e-05	EPI_vs_TE	mouse
B9d1	B9D1	2.3499e-09	0.306396	0.706	0.42	3.24662e-05	EPI_vs_TE	mouse
Rbm8a	RBM8A	2.37155e-09	0.34343	1	0.99	3.27653e-05	EPI_vs_TE	mouse
Ndfip1	NDFIP1	2.41452e-09	0.714857	0.872	0.91	3.3359e-05	EPI_vs_TE	mouse
Mkrn1	MKRN1	2.41533e-09	0.494267	1	1	3.33702e-05	EPI_vs_TE	mouse
Gemin2	GEMIN2	2.47909e-09	0.358843	0.834	0.63	3.42512e-05	EPI_vs_TE	mouse
Ryk	RYK	2.48201e-09	-0.365132	0.631	0.82	3.42915e-05	EPI_vs_TE	mouse
Maged1	MAGED1	2.49509e-09	0.265267	0.524	0.18	3.44722e-05	EPI_vs_TE	mouse
Upf3b	UPF3B	2.50071e-09	0.396473	0.84	0.66	3.45498e-05	EPI_vs_TE	mouse
Cd2ap	CD2AP	2.57054e-09	-0.66213	0.941	0.98	3.55145e-05	EPI_vs_TE	mouse
Zfp568	ZFP568	2.63686e-09	-0.388885	0.631	0.81	3.64308e-05	EPI_vs_TE	mouse
Zfand1	ZFAND1	2.68704e-09	0.283794	0.717	0.37	3.71241e-05	EPI_vs_TE	mouse
Cbr1	CBR1	2.73664e-09	0.370795	0.877	0.67	3.78094e-05	EPI_vs_TE	mouse
Atp6v1g1	ATP6V1G1	2.8207e-09	-0.42812	1	0.99	3.89708e-05	EPI_vs_TE	mouse
Matr3	MATR3	2.87143e-09	0.357299	0.989	0.94	3.96717e-05	EPI_vs_TE	mouse
Agfg1	AGFG1	3.18631e-09	-0.363784	0.588	0.82	4.40221e-05	EPI_vs_TE	mouse
Gnai2	GNAI2	3.30451e-09	-0.531406	0.973	0.95	4.56551e-05	EPI_vs_TE	mouse
Mrps24	MRPS24	3.33709e-09	0.367339	1	0.98	4.61052e-05	EPI_vs_TE	mouse
Tor2a	TOR2A	3.46275e-09	-0.317728	0.636	0.86	4.78414e-05	EPI_vs_TE	mouse
Snrpd1	SNRPD1	3.63698e-09	0.331759	1	0.99	5.02485e-05	EPI_vs_TE	mouse
Tmem9	TMEM9	3.67119e-09	-0.511292	0.733	0.86	5.07212e-05	EPI_vs_TE	mouse
Ppfibp1	PPFIBP1	3.6991e-09	-0.258884	0.139	0.43	5.11068e-05	EPI_vs_TE	mouse
Ythdf3	YTHDF3	3.73915e-09	-0.335134	0.524	0.78	5.16601e-05	EPI_vs_TE	mouse
Iqsec1	IQSEC1	3.90687e-09	-0.306287	0.353	0.65	5.39773e-05	EPI_vs_TE	mouse
NA	SYPL1	3.99389e-09	-0.353294	0.61	0.8	5.51796e-05	EPI_vs_TE	mouse
Lgals7	LGALS7	4.04572e-09	-0.503404	0.299	0.57	5.58956e-05	EPI_vs_TE	mouse
Sat1	SAT1	4.13577e-09	1.0492	0.936	0.91	5.71399e-05	EPI_vs_TE	mouse
Jund	JUND	4.1618e-09	-0.452155	0.578	0.76	5.74994e-05	EPI_vs_TE	mouse
Ckmt1	CKMT1	4.17609e-09	-0.362528	0.503	0.77	5.76968e-05	EPI_vs_TE	mouse
Psmg1	PSMG1	4.32774e-09	0.381487	0.904	0.77	5.97921e-05	EPI_vs_TE	mouse
Cep57	CEP57	4.36694e-09	0.304943	0.925	0.73	6.03337e-05	EPI_vs_TE	mouse
Srf	SRF	4.53353e-09	-0.333638	0.439	0.72	6.26353e-05	EPI_vs_TE	mouse
Ube2l6	UBE2L6	4.60367e-09	0.268242	0.513	0.15	6.36043e-05	EPI_vs_TE	mouse
Dab2ip	DAB2IP	4.66226e-09	-0.267031	0.283	0.59	6.44137e-05	EPI_vs_TE	mouse
Meg3	MEG3	4.8805e-09	0.705481	0.449	0.11	6.74289e-05	EPI_vs_TE	mouse
Dimt1	DIMT1	4.90633e-09	0.281507	0.845	0.58	6.77858e-05	EPI_vs_TE	mouse
Mad2l1bp	MAD2L1BP	5.01012e-09	-0.327684	0.374	0.66	6.92199e-05	EPI_vs_TE	mouse
Rras2	RRAS2	5.06366e-09	-0.372887	0.663	0.82	6.99595e-05	EPI_vs_TE	mouse
Ilf2	ILF2	5.14106e-09	0.356799	0.968	0.87	7.10289e-05	EPI_vs_TE	mouse
Unc119	UNC119	5.2283e-09	0.293738	0.679	0.4	7.22342e-05	EPI_vs_TE	mouse
Cox5b	COX5B	5.26065e-09	-0.413384	0.995	1	7.26812e-05	EPI_vs_TE	mouse
Akap8	AKAP8	5.39725e-09	0.289579	0.888	0.69	7.45685e-05	EPI_vs_TE	mouse
NA	KIAA1522	5.4538e-09	-0.288323	0.406	0.7	7.53497e-05	EPI_vs_TE	mouse
Pdpk1	PDPK1	5.47486e-09	0.447858	0.888	0.77	7.56407e-05	EPI_vs_TE	mouse
Slc25a4	SLC25A4	5.83062e-09	-0.497269	1	0.99	8.05558e-05	EPI_vs_TE	mouse
Psmd3	PSMD3	5.85247e-09	0.413243	0.989	0.92	8.08578e-05	EPI_vs_TE	mouse
Rac1	RAC1	5.95297e-09	-0.371342	0.829	0.95	8.22463e-05	EPI_vs_TE	mouse
NA	C17ORF97	6.02544e-09	-0.261871	0.246	0.55	8.32475e-05	EPI_vs_TE	mouse
Dlgap4	DLGAP4	6.1239e-09	-0.354228	0.519	0.76	8.46078e-05	EPI_vs_TE	mouse
Cct7	CCT7	6.12396e-09	0.497447	1	0.97	8.46086e-05	EPI_vs_TE	mouse
Kcnk6	KCNK6	6.25396e-09	-0.280725	0.209	0.51	8.64047e-05	EPI_vs_TE	mouse
Olfr1459	OLFR1459	6.25823e-09	-0.538679	0.679	0.89	8.64637e-05	EPI_vs_TE	mouse
Senp3	SENP3	6.50309e-09	0.422505	0.893	0.8	8.98467e-05	EPI_vs_TE	mouse
Cdc34	CDC34	6.57318e-09	-0.455505	0.963	0.98	9.08151e-05	EPI_vs_TE	mouse
Ankrd10	ANKRD10	6.75085e-09	0.356567	0.888	0.69	9.32698e-05	EPI_vs_TE	mouse
Cfap36	CFAP36	6.92292e-09	0.261907	0.706	0.34	9.56471e-05	EPI_vs_TE	mouse
Dcun1d5	DCUN1D5	7.06169e-09	-0.38512	0.995	1	9.75643e-05	EPI_vs_TE	mouse
Mis18a	MIS18A	7.08726e-09	-0.373744	0.722	0.9	9.79175e-05	EPI_vs_TE	mouse
Chaf1b	CHAF1B	7.25792e-09	0.275376	0.722	0.4	0.000100275	EPI_vs_TE	mouse
Usp7	USP7	7.44099e-09	0.382736	0.989	0.91	0.000102805	EPI_vs_TE	mouse
Slirp	SLIRP	7.51451e-09	0.338207	1	0.99	0.00010382	EPI_vs_TE	mouse
Pramel4	PRAMEL4	7.54273e-09	-0.477832	0.198	0.52	0.00010421	EPI_vs_TE	mouse
Pbdc1	PBDC1	7.57749e-09	0.446084	0.979	0.95	0.000104691	EPI_vs_TE	mouse
Rab3il1	RAB3IL1	7.66062e-09	-0.376068	0.369	0.68	0.000105839	EPI_vs_TE	mouse
Erf	ERF	7.93267e-09	-0.825539	0.775	0.88	0.000109598	EPI_vs_TE	mouse
Gins4	GINS4	8.01285e-09	0.389843	0.952	0.88	0.000110706	EPI_vs_TE	mouse
Cox7b	COX7B	8.06658e-09	0.510444	1	1	0.000111448	EPI_vs_TE	mouse
Slk	SLK	8.36131e-09	-0.273796	0.364	0.63	0.00011552	EPI_vs_TE	mouse
Psma7	PSMA7	8.50639e-09	0.428636	1	1	0.000117524	EPI_vs_TE	mouse
Uqcrh	UQCRH	8.58192e-09	-0.313373	1	1	0.000118568	EPI_vs_TE	mouse
Rack1	RACK1	8.73493e-09	0.27604	1	1	0.000120682	EPI_vs_TE	mouse
Ints3	INTS3	9.34541e-09	0.275141	0.791	0.51	0.000129116	EPI_vs_TE	mouse
Mien1	MIEN1	9.71027e-09	-0.47259	0.995	1	0.000134157	EPI_vs_TE	mouse
Brca2	BRCA2	1.02842e-08	0.344659	0.85	0.61	0.000142087	EPI_vs_TE	mouse
Mcm2	MCM2	1.04198e-08	0.287391	0.952	0.86	0.00014396	EPI_vs_TE	mouse
Cul5	CUL5	1.0467e-08	0.464395	0.989	0.84	0.000144612	EPI_vs_TE	mouse
Maz	MAZ	1.05555e-08	0.333796	0.738	0.47	0.000145834	EPI_vs_TE	mouse
Chp1	CHP1	1.07197e-08	-0.311882	0.529	0.75	0.000148104	EPI_vs_TE	mouse
Pmaip1	PMAIP1	1.07835e-08	0.29343	0.342	0.04	0.000148985	EPI_vs_TE	mouse
Snx5	SNX5	1.09823e-08	0.368295	1	0.98	0.000151731	EPI_vs_TE	mouse
Dynlt1b	DYNLT1B	1.10694e-08	0.547788	0.914	0.79	0.000152935	EPI_vs_TE	mouse
Tbc1d13	TBC1D13	1.15779e-08	0.271887	0.663	0.35	0.00015996	EPI_vs_TE	mouse
Pdlim1	PDLIM1	1.18186e-08	-0.35597	0.706	0.86	0.000163286	EPI_vs_TE	mouse
Pdcd6	PDCD6	1.1883e-08	-0.392624	0.973	1	0.000164176	EPI_vs_TE	mouse
Smc5	SMC5	1.19406e-08	0.438552	0.856	0.72	0.000164971	EPI_vs_TE	mouse
Mcur1	MCUR1	1.20117e-08	-0.274848	0.241	0.54	0.000165954	EPI_vs_TE	mouse
Rab8a	RAB8A	1.20356e-08	-0.323687	0.92	0.96	0.000166284	EPI_vs_TE	mouse
Tmem208	TMEM208	1.23499e-08	0.348539	0.979	0.93	0.000170626	EPI_vs_TE	mouse
NA	C1ORF21	1.23706e-08	-0.301357	0.294	0.6	0.000170912	EPI_vs_TE	mouse
Nedd4	NEDD4	1.29445e-08	0.519578	0.786	0.51	0.000178842	EPI_vs_TE	mouse
Plpp2	PLPP2	1.30239e-08	-0.306872	0.38	0.67	0.000179938	EPI_vs_TE	mouse
Gm19705	GM19705	1.3575e-08	0.262617	0.455	0.13	0.000187552	EPI_vs_TE	mouse
Fam151a	FAM151A	1.36777e-08	-0.337374	0.241	0.52	0.000188971	EPI_vs_TE	mouse
Cpox	CPOX	1.37107e-08	-0.318795	0.519	0.79	0.000189426	EPI_vs_TE	mouse
Tmem222	TMEM222	1.38602e-08	0.304018	0.877	0.68	0.000191493	EPI_vs_TE	mouse
Fbln1	FBLN1	1.4217e-08	-0.418016	0.422	0.66	0.000196422	EPI_vs_TE	mouse
Zmat2	ZMAT2	1.45244e-08	0.333528	0.984	0.96	0.000200668	EPI_vs_TE	mouse
NA	DARS1	1.45463e-08	0.34742	0.947	0.88	0.000200972	EPI_vs_TE	mouse
Atp1a1	ATP1A1	1.45496e-08	-0.483264	0.93	0.97	0.000201017	EPI_vs_TE	mouse
Hectd1	HECTD1	1.46226e-08	-0.374806	0.882	0.97	0.000202026	EPI_vs_TE	mouse
Phlda3	PHLDA3	1.46991e-08	-0.340162	0.118	0.38	0.000203083	EPI_vs_TE	mouse
Pacsin3	PACSIN3	1.4757e-08	-0.252766	0.182	0.46	0.000203883	EPI_vs_TE	mouse
Cfc1	CFC1	1.51913e-08	-0.28795	0.128	0.4	0.000209884	EPI_vs_TE	mouse
Srsf11	SRSF11	1.55749e-08	0.316998	1	0.99	0.000215182	EPI_vs_TE	mouse
Hpf1	HPF1	1.57053e-08	0.356562	0.989	0.94	0.000216984	EPI_vs_TE	mouse
NA	C14ORF119	1.57145e-08	-0.371319	0.909	0.94	0.000217112	EPI_vs_TE	mouse
Endog	ENDOG	1.65903e-08	0.28218	0.866	0.57	0.000229212	EPI_vs_TE	mouse
Trap1a	TRAP1A	1.67221e-08	-0.730016	0.797	0.94	0.000231033	EPI_vs_TE	mouse
Nit2	NIT2	1.68001e-08	0.319583	0.738	0.48	0.00023211	EPI_vs_TE	mouse
Psmb5	PSMB5	1.68405e-08	0.424662	0.989	1	0.000232668	EPI_vs_TE	mouse
L3mbtl2	L3MBTL2	1.70891e-08	0.400275	0.807	0.54	0.000236103	EPI_vs_TE	mouse
Tln1	TLN1	1.71163e-08	-0.315834	0.636	0.88	0.000236479	EPI_vs_TE	mouse
Ezh2	EZH2	1.72581e-08	0.380671	0.989	0.89	0.000238438	EPI_vs_TE	mouse
Coa7	COA7	1.73738e-08	0.40015	0.866	0.76	0.000240036	EPI_vs_TE	mouse
Lin7c	LIN7C	1.82671e-08	-0.29827	0.663	0.82	0.000252378	EPI_vs_TE	mouse
Mtfr1	MTFR1	1.83883e-08	0.373158	0.963	0.85	0.000254052	EPI_vs_TE	mouse
Fam3c	FAM3C	1.83992e-08	-0.34886	0.695	0.82	0.000254204	EPI_vs_TE	mouse
Rpl10l	RPL10L	1.8472e-08	0.286954	0.412	0.1	0.000255209	EPI_vs_TE	mouse
Hipk3	HIPK3	1.933e-08	-0.341492	0.513	0.76	0.000267063	EPI_vs_TE	mouse
Psip1	PSIP1	1.98597e-08	0.334891	0.947	0.81	0.000274381	EPI_vs_TE	mouse
Wfdc2	WFDC2	2.13161e-08	-0.471542	0.807	0.9	0.000294503	EPI_vs_TE	mouse
Tcp11l1	TCP11L1	2.17555e-08	-0.376473	0.257	0.5	0.000300574	EPI_vs_TE	mouse
Limch1	LIMCH1	2.19741e-08	-0.266937	0.064	0.3	0.000303595	EPI_vs_TE	mouse
Mrpl21	MRPL21	2.20914e-08	0.381962	0.984	0.93	0.000305215	EPI_vs_TE	mouse
Epb41l5	EPB41L5	2.229e-08	-0.293031	0.353	0.61	0.000307959	EPI_vs_TE	mouse
Rpl5	RPL5	2.27818e-08	0.255513	1	1	0.000314753	EPI_vs_TE	mouse
Top1	TOP1	2.36788e-08	-0.408481	0.984	0.99	0.000327146	EPI_vs_TE	mouse
Diablo	DIABLO	2.39586e-08	0.306197	0.973	0.93	0.000331012	EPI_vs_TE	mouse
Cdca3	CDCA3	2.39651e-08	-0.418545	0.957	0.97	0.000331102	EPI_vs_TE	mouse
St13	ST13	2.39866e-08	0.331734	1	0.99	0.000331399	EPI_vs_TE	mouse
Rpl7a	RPL7A	2.50377e-08	0.280357	1	1	0.000345921	EPI_vs_TE	mouse
Ift46	IFT46	2.52019e-08	0.311819	0.738	0.47	0.00034819	EPI_vs_TE	mouse
NA	C12ORF43	2.53782e-08	0.343442	0.968	0.77	0.000350625	EPI_vs_TE	mouse
Ubr3	UBR3	2.54737e-08	-0.33331	0.578	0.83	0.000351945	EPI_vs_TE	mouse
Nedd4l	NEDD4L	2.63567e-08	-0.309373	0.369	0.64	0.000364144	EPI_vs_TE	mouse
Gla	GLA	2.66636e-08	-0.312804	0.326	0.61	0.000368384	EPI_vs_TE	mouse
NA	EPRS1	2.68108e-08	0.332293	0.989	0.97	0.000370418	EPI_vs_TE	mouse
Pfdn1	PFDN1	2.83447e-08	0.279909	0.995	0.99	0.00039161	EPI_vs_TE	mouse
Ccna2	CCNA2	2.85355e-08	-0.382742	0.941	0.97	0.000394247	EPI_vs_TE	mouse
Usp24	USP24	2.88742e-08	-0.323401	0.535	0.81	0.000398926	EPI_vs_TE	mouse
Fam234a	FAM234A	2.91596e-08	-0.32886	0.369	0.63	0.000402869	EPI_vs_TE	mouse
Srrd	SRRD	2.9496e-08	0.296417	0.727	0.5	0.000407517	EPI_vs_TE	mouse
Thop1	THOP1	2.97814e-08	0.277414	0.882	0.69	0.00041146	EPI_vs_TE	mouse
Cbx1	CBX1	2.98338e-08	0.467821	1	1	0.000412184	EPI_vs_TE	mouse
Cdk9	CDK9	3.01552e-08	0.332473	0.904	0.75	0.000416624	EPI_vs_TE	mouse
Pex7	PEX7	3.15396e-08	0.290092	0.594	0.32	0.000435751	EPI_vs_TE	mouse
Bag5	BAG5	3.17398e-08	-0.268642	0.572	0.83	0.000438517	EPI_vs_TE	mouse
NA	ZNF48	3.17695e-08	0.280375	0.743	0.46	0.000438927	EPI_vs_TE	mouse
Azi2	AZI2	3.17938e-08	-0.334818	0.433	0.68	0.000439262	EPI_vs_TE	mouse
Psme2	PSME2	3.33438e-08	0.305491	0.845	0.59	0.000460679	EPI_vs_TE	mouse
Snapc3	SNAPC3	3.33605e-08	0.258244	0.599	0.32	0.000460909	EPI_vs_TE	mouse
Fgf10	FGF10	3.34637e-08	0.301077	0.401	0.11	0.000462334	EPI_vs_TE	mouse
Ctbp1	CTBP1	3.34963e-08	-0.325499	0.476	0.71	0.000462785	EPI_vs_TE	mouse
Tada2a	TADA2A	3.39997e-08	0.271859	0.781	0.57	0.00046974	EPI_vs_TE	mouse
Snrpa	SNRPA	3.45115e-08	0.328847	0.947	0.93	0.000476811	EPI_vs_TE	mouse
Ptprk	PTPRK	3.54057e-08	-0.256166	0.235	0.51	0.000489165	EPI_vs_TE	mouse
Chka	CHKA	3.5977e-08	-0.711222	0.765	0.87	0.000497058	EPI_vs_TE	mouse
Psmb7	PSMB7	3.61236e-08	0.420724	0.995	0.98	0.000499084	EPI_vs_TE	mouse
Selenok	SELENOK	3.62539e-08	-0.402997	0.963	0.97	0.000500884	EPI_vs_TE	mouse
Eif2s1	EIF2S1	3.70539e-08	0.359272	0.995	0.98	0.000511936	EPI_vs_TE	mouse
Ndufa3	NDUFA3	3.80064e-08	-0.33752	0.979	1	0.000525097	EPI_vs_TE	mouse
Frmd8	FRMD8	3.87302e-08	-0.287162	0.401	0.64	0.000535096	EPI_vs_TE	mouse
Cyct	CYCT	3.95901e-08	0.276122	0.588	0.24	0.000546977	EPI_vs_TE	mouse
Rpp21	RPP21	3.96414e-08	-0.376824	0.963	1	0.000547686	EPI_vs_TE	mouse
Numa1	NUMA1	3.99468e-08	-0.380906	0.615	0.79	0.000551905	EPI_vs_TE	mouse
Cnot11	CNOT11	3.9973e-08	0.321772	0.834	0.63	0.000552267	EPI_vs_TE	mouse
Aamdc	AAMDC	4.05895e-08	-0.357386	0.524	0.74	0.000560785	EPI_vs_TE	mouse
St14	ST14	4.13982e-08	-0.294237	0.524	0.76	0.000571958	EPI_vs_TE	mouse
Sdcbp	SDCBP	4.26718e-08	-0.274019	0.636	0.84	0.000589554	EPI_vs_TE	mouse
Ptma	PTMA	4.31436e-08	0.303081	1	1	0.000596072	EPI_vs_TE	mouse
NA	TXN	4.31436e-08	0.366025	0.995	1	0.000596072	EPI_vs_TE	mouse
Zfp36l2	ZFP36L2	4.43407e-08	-0.305098	0.578	0.83	0.000612611	EPI_vs_TE	mouse
Slc16a1	SLC16A1	4.43789e-08	-0.469282	0.658	0.78	0.000613139	EPI_vs_TE	mouse
Birc5	BIRC5	4.4623e-08	-0.319162	1	1	0.000616511	EPI_vs_TE	mouse
Ywhae	YWHAE	4.65415e-08	0.255948	1	1	0.000643017	EPI_vs_TE	mouse
Diaph3	DIAPH3	4.70416e-08	-0.305454	0.428	0.7	0.000649927	EPI_vs_TE	mouse
Mrpl2	MRPL2	4.73089e-08	0.305761	0.979	0.95	0.00065362	EPI_vs_TE	mouse
Prelid1	PRELID1	4.73303e-08	-0.369816	0.995	0.98	0.000653916	EPI_vs_TE	mouse
Hat1	HAT1	4.75544e-08	0.447866	0.957	0.85	0.000657011	EPI_vs_TE	mouse
Drg1	DRG1	4.7646e-08	0.337292	0.968	0.92	0.000658277	EPI_vs_TE	mouse
Ppm1a	PPM1A	4.77988e-08	0.370701	0.85	0.64	0.000660388	EPI_vs_TE	mouse
Nynrin	NYNRIN	4.7873e-08	-0.486637	0.428	0.64	0.000661413	EPI_vs_TE	mouse
Clstn1	CLSTN1	4.83384e-08	-0.262305	0.556	0.81	0.000667843	EPI_vs_TE	mouse
Otub1	OTUB1	4.84209e-08	0.315845	0.861	0.61	0.000668983	EPI_vs_TE	mouse
Psma3	PSMA3	4.89494e-08	0.39332	1	1	0.000676284	EPI_vs_TE	mouse
Ticrr	TICRR	4.95956e-08	0.372857	0.84	0.56	0.000685213	EPI_vs_TE	mouse
Reep4	REEP4	5.01939e-08	-0.31955	0.636	0.8	0.000693479	EPI_vs_TE	mouse
Alkbh6	ALKBH6	5.45705e-08	0.283788	0.759	0.51	0.000753946	EPI_vs_TE	mouse
Zic3	ZIC3	5.51121e-08	0.428866	0.38	0.09	0.000761429	EPI_vs_TE	mouse
Coro1c	CORO1C	5.62082e-08	-0.428046	0.984	0.99	0.000776572	EPI_vs_TE	mouse
Rabggtb	RABGGTB	5.71459e-08	-0.333293	0.92	0.96	0.000789528	EPI_vs_TE	mouse
Srp19	SRP19	5.71562e-08	0.314083	0.995	0.97	0.00078967	EPI_vs_TE	mouse
Dtd2	DTD2	5.7356e-08	0.311262	0.914	0.8	0.000792431	EPI_vs_TE	mouse
Prdx5	PRDX5	5.98183e-08	-0.461029	0.957	0.99	0.000826449	EPI_vs_TE	mouse
Ube2f	UBE2F	6.00043e-08	-0.328398	0.872	0.96	0.00082902	EPI_vs_TE	mouse
Rreb1	RREB1	6.00872e-08	-0.266049	0.524	0.76	0.000830165	EPI_vs_TE	mouse
Gins1	GINS1	6.11918e-08	0.30323	0.802	0.61	0.000845426	EPI_vs_TE	mouse
Fgfbp1	FGFBP1	6.14384e-08	-0.27359	0.107	0.37	0.000848833	EPI_vs_TE	mouse
Stard7	STARD7	6.22345e-08	-0.312802	0.572	0.78	0.000859832	EPI_vs_TE	mouse
Purb	PURB	6.26874e-08	-0.357301	0.738	0.88	0.000866089	EPI_vs_TE	mouse
Itgb1	ITGB1	6.37364e-08	-0.311332	0.572	0.8	0.000880582	EPI_vs_TE	mouse
Smc3	SMC3	6.39728e-08	0.362882	1	0.96	0.000883848	EPI_vs_TE	mouse
Rpl3	RPL3	6.39752e-08	0.31603	1	1	0.000883882	EPI_vs_TE	mouse
Blvrb	BLVRB	6.47738e-08	0.309292	0.845	0.58	0.000894915	EPI_vs_TE	mouse
Dhx40	DHX40	6.54855e-08	0.263657	0.701	0.43	0.000904747	EPI_vs_TE	mouse
Pold2	POLD2	6.66611e-08	0.319359	0.866	0.65	0.00092099	EPI_vs_TE	mouse
Txnl4a	TXNL4A	6.78136e-08	0.334948	1	0.99	0.000936912	EPI_vs_TE	mouse
Cct2	CCT2	6.95257e-08	0.360614	1	0.98	0.000960568	EPI_vs_TE	mouse
Lman1	LMAN1	7.00069e-08	0.312478	0.861	0.69	0.000967215	EPI_vs_TE	mouse
Trabd	TRABD	7.04704e-08	-0.26118	0.449	0.7	0.000973619	EPI_vs_TE	mouse
Nop58	NOP58	7.06906e-08	0.391251	1	0.98	0.000976661	EPI_vs_TE	mouse
Mnat1	MNAT1	7.20516e-08	0.330966	0.845	0.7	0.000995465	EPI_vs_TE	mouse
Dusp9	DUSP9	7.24945e-08	-0.683265	0.193	0.44	0.00100158	EPI_vs_TE	mouse
Pelp1	PELP1	7.33665e-08	0.354262	0.898	0.8	0.00101363	EPI_vs_TE	mouse
Cenpe	CENPE	7.36088e-08	-0.373597	0.791	0.88	0.00101698	EPI_vs_TE	mouse
Clns1a	CLNS1A	7.60882e-08	0.324655	0.968	0.94	0.00105123	EPI_vs_TE	mouse
Alkbh7	ALKBH7	7.63661e-08	0.273569	0.888	0.66	0.00105507	EPI_vs_TE	mouse
NA	ZNF296	7.69271e-08	0.481426	0.754	0.52	0.00106283	EPI_vs_TE	mouse
Bri3bp	BRI3BP	8.03171e-08	0.319997	0.914	0.65	0.00110966	EPI_vs_TE	mouse
Crxos	CRXOS	8.0962e-08	-0.946005	0.963	0.95	0.00111857	EPI_vs_TE	mouse
Hax1	HAX1	8.21641e-08	0.276837	0.952	0.72	0.00113518	EPI_vs_TE	mouse
Psmb3	PSMB3	8.27419e-08	0.389478	1	1	0.00114316	EPI_vs_TE	mouse
Mgat2	MGAT2	8.50926e-08	-0.360603	0.668	0.83	0.00117564	EPI_vs_TE	mouse
Gpn1	GPN1	8.59541e-08	0.30158	0.893	0.74	0.00118754	EPI_vs_TE	mouse
Jmjd1c	JMJD1C	8.65642e-08	0.346557	0.807	0.55	0.00119597	EPI_vs_TE	mouse
Rab14	RAB14	8.73035e-08	-0.326086	0.989	1	0.00120619	EPI_vs_TE	mouse
Syce2	SYCE2	8.8449e-08	0.357774	0.979	0.81	0.00122201	EPI_vs_TE	mouse
Knop1	KNOP1	9.43706e-08	0.365347	0.979	0.95	0.00130382	EPI_vs_TE	mouse
Epb41	EPB41	9.55482e-08	-0.340978	0.422	0.62	0.00132009	EPI_vs_TE	mouse
Atp6v1a	ATP6V1A	1.01577e-07	-0.258069	0.93	0.93	0.00140339	EPI_vs_TE	mouse
Rae1	RAE1	1.0219e-07	0.297757	0.968	0.89	0.00141186	EPI_vs_TE	mouse
Tbx20	TBX20	1.03722e-07	-0.276029	0.155	0.41	0.00143303	EPI_vs_TE	mouse
Stub1	STUB1	1.04175e-07	0.34082	0.989	0.95	0.00143928	EPI_vs_TE	mouse
Slc35g1	SLC35G1	1.05548e-07	-0.44972	0.594	0.79	0.00145825	EPI_vs_TE	mouse
Mcm5	MCM5	1.08271e-07	0.350267	0.957	0.82	0.00149587	EPI_vs_TE	mouse
Asns	ASNS	1.0905e-07	0.49194	0.77	0.54	0.00150663	EPI_vs_TE	mouse
Prr5	PRR5	1.09826e-07	-0.481101	0.551	0.74	0.00151735	EPI_vs_TE	mouse
Wdr77	WDR77	1.19656e-07	0.268729	0.979	0.93	0.00165316	EPI_vs_TE	mouse
Cdc5l	CDC5L	1.19752e-07	0.445876	1	0.98	0.00165449	EPI_vs_TE	mouse
Shoc2	SHOC2	1.21794e-07	-0.327649	0.529	0.76	0.00168271	EPI_vs_TE	mouse
NA	SUPT16H	1.23521e-07	0.313596	0.968	0.92	0.00170656	EPI_vs_TE	mouse
Mprip	MPRIP	1.25751e-07	-0.350035	0.599	0.78	0.00173737	EPI_vs_TE	mouse
Rtn3	RTN3	1.26972e-07	-0.343444	0.802	0.92	0.00175425	EPI_vs_TE	mouse
Sumo3	SUMO3	1.27293e-07	0.368316	0.995	0.95	0.00175868	EPI_vs_TE	mouse
Bola1	BOLA1	1.28154e-07	0.281331	0.914	0.83	0.00177058	EPI_vs_TE	mouse
Rps4x	RPS4X	1.28875e-07	0.342747	1	1	0.00178053	EPI_vs_TE	mouse
Ss18	SS18	1.29063e-07	-0.304149	0.807	0.91	0.00178313	EPI_vs_TE	mouse
Psmd14	PSMD14	1.30965e-07	0.38084	0.995	0.94	0.00180941	EPI_vs_TE	mouse
Gng5	GNG5	1.30991e-07	-0.283126	1	1	0.00180978	EPI_vs_TE	mouse
Psmd13	PSMD13	1.31843e-07	0.382678	0.963	0.93	0.00182154	EPI_vs_TE	mouse
Impdh2	IMPDH2	1.32004e-07	0.418184	0.973	0.96	0.00182377	EPI_vs_TE	mouse
Ndufb4	NDUFB4	1.34225e-07	0.309644	0.989	0.98	0.00185445	EPI_vs_TE	mouse
Ndufb7	NDUFB7	1.37543e-07	-0.288416	0.984	1	0.00190029	EPI_vs_TE	mouse
Psmd12	PSMD12	1.38639e-07	0.42826	0.984	0.96	0.00191544	EPI_vs_TE	mouse
Ssna1	SSNA1	1.40444e-07	0.368766	0.989	0.84	0.00194037	EPI_vs_TE	mouse
Edf1	EDF1	1.45592e-07	-0.261538	1	1	0.0020115	EPI_vs_TE	mouse
Nos1	NOS1	1.46116e-07	-0.294317	0.385	0.64	0.00201874	EPI_vs_TE	mouse
Polr2a	POLR2A	1.47029e-07	0.314075	0.904	0.73	0.00203135	EPI_vs_TE	mouse
Slc25a10	SLC25A10	1.48477e-07	-0.320156	0.535	0.73	0.00205136	EPI_vs_TE	mouse
Dcp2	DCP2	1.50091e-07	0.316509	0.904	0.72	0.00207365	EPI_vs_TE	mouse
Abhd5	ABHD5	1.50145e-07	-0.276246	0.31	0.58	0.0020744	EPI_vs_TE	mouse
Pex13	PEX13	1.50802e-07	0.273494	0.775	0.52	0.00208349	EPI_vs_TE	mouse
Bcat2	BCAT2	1.53719e-07	0.491613	0.711	0.47	0.00212378	EPI_vs_TE	mouse
Timm17b	TIMM17B	1.54982e-07	0.328156	0.968	0.84	0.00214123	EPI_vs_TE	mouse
Psmb4	PSMB4	1.60458e-07	0.380973	0.989	1	0.00221688	EPI_vs_TE	mouse
Mpp1	MPP1	1.60734e-07	-0.347497	0.583	0.79	0.0022207	EPI_vs_TE	mouse
Atxn7	ATXN7	1.61515e-07	-0.256745	0.251	0.51	0.00223149	EPI_vs_TE	mouse
Cks2	CKS2	1.65732e-07	-0.402818	1	1	0.00228976	EPI_vs_TE	mouse
Sft2d2	SFT2D2	1.74181e-07	-0.291908	0.39	0.66	0.00240648	EPI_vs_TE	mouse
Xrn2	XRN2	1.77092e-07	0.325968	0.968	0.84	0.00244671	EPI_vs_TE	mouse
Psmc2	PSMC2	1.77986e-07	0.448938	0.979	0.91	0.00245906	EPI_vs_TE	mouse
N4bp1	N4BP1	1.78214e-07	0.303073	0.759	0.5	0.0024622	EPI_vs_TE	mouse
Eef2kmt	EEF2KMT	1.80434e-07	0.279087	0.711	0.42	0.00249287	EPI_vs_TE	mouse
L2hgdh	L2HGDH	1.85299e-07	0.253888	0.759	0.45	0.00256009	EPI_vs_TE	mouse
Pik3c2a	PIK3C2A	1.86315e-07	-0.326522	0.342	0.57	0.00257412	EPI_vs_TE	mouse
Cltb	CLTB	1.88255e-07	-0.337114	0.481	0.74	0.00260094	EPI_vs_TE	mouse
Wdr76	WDR76	1.88869e-07	0.298009	0.866	0.64	0.00260942	EPI_vs_TE	mouse
Hspd1	HSPD1	1.90077e-07	0.317212	1	1	0.0026261	EPI_vs_TE	mouse
Dnajc21	DNAJC21	1.91364e-07	0.392322	0.973	0.92	0.00264388	EPI_vs_TE	mouse
Epn1	EPN1	1.94432e-07	-0.277589	0.813	0.89	0.00268627	EPI_vs_TE	mouse
Lrr1	LRR1	1.9478e-07	-0.562475	0.775	0.82	0.00269108	EPI_vs_TE	mouse
Lamb1	LAMB1	1.94802e-07	0.270836	0.588	0.27	0.00269139	EPI_vs_TE	mouse
NA	C1ORF35	1.95532e-07	0.289295	0.856	0.64	0.00270147	EPI_vs_TE	mouse
Tigar	TIGAR	2.13236e-07	0.5222	0.93	0.92	0.00294607	EPI_vs_TE	mouse
Thyn1	THYN1	2.1483e-07	0.288357	0.786	0.58	0.0029681	EPI_vs_TE	mouse
Dnmt3l	DNMT3L	2.22184e-07	0.344294	0.428	0.86	0.00306969	EPI_vs_TE	mouse
Ufl1	UFL1	2.28049e-07	0.253342	0.711	0.45	0.00315072	EPI_vs_TE	mouse
Dpm3	DPM3	2.28775e-07	-0.344444	0.92	0.92	0.00316075	EPI_vs_TE	mouse
Mef2d	MEF2D	2.40949e-07	-0.25506	0.235	0.51	0.00332895	EPI_vs_TE	mouse
Furin	FURIN	2.4187e-07	-0.321305	0.369	0.62	0.00334167	EPI_vs_TE	mouse
Pim1	PIM1	2.41884e-07	0.318448	0.856	0.55	0.00334186	EPI_vs_TE	mouse
Ubald1	UBALD1	2.43537e-07	-0.403906	0.551	0.75	0.00336471	EPI_vs_TE	mouse
Polr2c	POLR2C	2.45573e-07	0.284264	0.984	0.97	0.00339283	EPI_vs_TE	mouse
Baiap2l1	BAIAP2L1	2.48542e-07	-0.452573	0.267	0.54	0.00343386	EPI_vs_TE	mouse
Map1lc3a	MAP1LC3A	2.61615e-07	-0.653115	0.957	0.98	0.00361448	EPI_vs_TE	mouse
Snw1	SNW1	2.69701e-07	0.324739	0.957	0.93	0.0037262	EPI_vs_TE	mouse
Zfp979	ZFP979	2.78515e-07	0.358767	0.658	0.36	0.00384796	EPI_vs_TE	mouse
Psmb2	PSMB2	2.83416e-07	0.358312	1	0.99	0.00391568	EPI_vs_TE	mouse
Pla2g12a	PLA2G12A	2.85109e-07	-0.28491	0.353	0.6	0.00393907	EPI_vs_TE	mouse
Eif6	EIF6	2.97225e-07	0.308397	1	0.98	0.00410645	EPI_vs_TE	mouse
Ggt1	GGT1	3.18177e-07	0.251919	0.588	0.3	0.00439593	EPI_vs_TE	mouse
Use1	USE1	3.19231e-07	0.302831	0.914	0.78	0.0044105	EPI_vs_TE	mouse
Triml2	TRIML2	3.25214e-07	0.285086	0.743	0.53	0.00449315	EPI_vs_TE	mouse
Sf3b1	SF3B1	3.29387e-07	0.358836	0.989	0.97	0.00455081	EPI_vs_TE	mouse
Wee1	WEE1	3.33858e-07	0.283538	0.775	0.56	0.00461258	EPI_vs_TE	mouse
Dcaf17	DCAF17	3.39876e-07	0.325162	0.749	0.51	0.00469573	EPI_vs_TE	mouse
Dcakd	DCAKD	3.40488e-07	0.268673	0.797	0.59	0.00470419	EPI_vs_TE	mouse
Gstp2	GSTP2	3.40888e-07	0.39522	0.765	0.59	0.00470971	EPI_vs_TE	mouse
Uxt	UXT	3.41894e-07	0.302853	0.909	0.78	0.00472361	EPI_vs_TE	mouse
Bcat1	BCAT1	3.50652e-07	0.436794	0.963	0.87	0.00484461	EPI_vs_TE	mouse
Bcor	BCOR	3.53967e-07	0.285813	0.572	0.3	0.00489041	EPI_vs_TE	mouse
Polr2j	POLR2J	3.59237e-07	0.263365	0.989	0.98	0.00496322	EPI_vs_TE	mouse
Manba	MANBA	3.75246e-07	0.269467	0.348	0.08	0.00518439	EPI_vs_TE	mouse
Elavl1	ELAVL1	3.75824e-07	-0.305896	0.909	0.95	0.00519239	EPI_vs_TE	mouse
NA	ENSMUSG00000027274	3.76027e-07	-0.308267	0.925	1	0.00519519	EPI_vs_TE	mouse
Coq7	COQ7	3.8358e-07	0.319915	0.957	0.87	0.00529955	EPI_vs_TE	mouse
Mta3	MTA3	3.91303e-07	-0.464703	0.818	0.9	0.00540624	EPI_vs_TE	mouse
Sucla2	SUCLA2	4.00853e-07	0.3469	0.979	0.95	0.00553819	EPI_vs_TE	mouse
Vapa	VAPA	4.13785e-07	-0.310588	0.995	1	0.00571685	EPI_vs_TE	mouse
Aimp1	AIMP1	4.231e-07	0.31342	0.968	0.93	0.00584555	EPI_vs_TE	mouse
Cdk2ap2	CDK2AP2	4.2474e-07	-0.421753	0.92	0.94	0.0058682	EPI_vs_TE	mouse
Ptgr1	PTGR1	4.59442e-07	-0.891733	0.647	0.82	0.00634766	EPI_vs_TE	mouse
Krt19	KRT19	4.61132e-07	-0.406378	0.08	0.29	0.006371	EPI_vs_TE	mouse
Dnajc15	DNAJC15	4.68767e-07	0.288424	0.989	0.94	0.00647648	EPI_vs_TE	mouse
Nup43	NUP43	4.76682e-07	0.334967	0.861	0.71	0.00658584	EPI_vs_TE	mouse
Tma7	TMA7	4.83745e-07	-0.398098	1	1	0.00668343	EPI_vs_TE	mouse
Mat2b	MAT2B	4.89494e-07	0.261921	0.706	0.49	0.00676285	EPI_vs_TE	mouse
Lig1	LIG1	4.94578e-07	0.366436	0.957	0.95	0.00683309	EPI_vs_TE	mouse
Rassf7	RASSF7	5.0552e-07	-0.349476	0.519	0.7	0.00698427	EPI_vs_TE	mouse
Mtf2	MTF2	5.12814e-07	-0.647242	0.995	0.99	0.00708504	EPI_vs_TE	mouse
Ppm1l	PPM1L	5.1371e-07	-0.250663	0.283	0.53	0.00709742	EPI_vs_TE	mouse
NA	ENSMUSG00000091896	5.14778e-07	-0.276757	0.984	0.98	0.00711218	EPI_vs_TE	mouse
Ahsa1	AHSA1	5.14806e-07	0.396656	1	0.97	0.00711255	EPI_vs_TE	mouse
Tsen34	TSEN34	5.22841e-07	-0.361554	0.786	0.88	0.00722357	EPI_vs_TE	mouse
NA	C5ORF24	5.3132e-07	-0.268862	0.54	0.76	0.00734072	EPI_vs_TE	mouse
Cul2	CUL2	5.32501e-07	0.262726	0.898	0.76	0.00735703	EPI_vs_TE	mouse
Tomm5	TOMM5	5.47799e-07	-0.316482	1	1	0.00756839	EPI_vs_TE	mouse
Wdr18	WDR18	5.68365e-07	0.342791	0.925	0.88	0.00785253	EPI_vs_TE	mouse
Nsmce2	NSMCE2	5.79136e-07	0.342146	0.93	0.81	0.00800134	EPI_vs_TE	mouse
Ociad1	OCIAD1	5.82397e-07	0.297615	0.984	0.92	0.0080464	EPI_vs_TE	mouse
Tead2	TEAD2	5.86179e-07	-0.457798	0.695	0.79	0.00809865	EPI_vs_TE	mouse
Fyttd1	FYTTD1	6.09585e-07	-0.310312	0.594	0.78	0.00842202	EPI_vs_TE	mouse
Tsn	TSN	6.24793e-07	0.307492	1	0.98	0.00863215	EPI_vs_TE	mouse
Pkig	PKIG	6.34202e-07	-0.515413	0.93	0.93	0.00876214	EPI_vs_TE	mouse
Bola3	BOLA3	6.6762e-07	-0.315992	0.877	0.93	0.00922383	EPI_vs_TE	mouse
Ehd4	EHD4	6.78705e-07	-0.320313	0.626	0.78	0.00937699	EPI_vs_TE	mouse
Chtop	CHTOP	7.28718e-07	0.296469	1	0.95	0.010068	EPI_vs_TE	mouse
Tex10	TEX10	7.38756e-07	0.264896	0.872	0.58	0.0102067	EPI_vs_TE	mouse
Usp16	USP16	7.46898e-07	-0.295639	0.866	0.93	0.0103191	EPI_vs_TE	mouse
Ap1g1	AP1G1	7.64556e-07	-0.318066	0.695	0.85	0.0105631	EPI_vs_TE	mouse
Mob1a	MOB1A	7.65359e-07	-0.264768	0.61	0.78	0.0105742	EPI_vs_TE	mouse
Smarcad1	SMARCAD1	7.74448e-07	0.327092	0.979	0.94	0.0106998	EPI_vs_TE	mouse
Nppb	NPPB	7.82791e-07	-0.375647	0.032	0.21	0.010815	EPI_vs_TE	mouse
Kyat3	KYAT3	7.99149e-07	0.254741	0.738	0.44	0.011041	EPI_vs_TE	mouse
Stx3	STX3	8.11477e-07	-0.367935	0.743	0.91	0.0112114	EPI_vs_TE	mouse
Tra2a	TRA2A	8.20588e-07	0.350734	0.995	0.97	0.0113372	EPI_vs_TE	mouse
Mrpl58	MRPL58	8.45624e-07	0.291337	0.984	0.93	0.0116831	EPI_vs_TE	mouse
Snrpf	SNRPF	8.49305e-07	0.284674	1	1	0.011734	EPI_vs_TE	mouse
Ppcs	PPCS	8.60222e-07	0.299941	0.84	0.66	0.0118848	EPI_vs_TE	mouse
Rbbp4	RBBP4	8.74055e-07	0.291775	0.973	0.9	0.0120759	EPI_vs_TE	mouse
Tbpl1	TBPL1	8.76516e-07	-0.298303	0.679	0.8	0.0121099	EPI_vs_TE	mouse
Ruvbl2	RUVBL2	8.80025e-07	0.30343	0.952	0.92	0.0121584	EPI_vs_TE	mouse
Dhfr	DHFR	9.02714e-07	0.311507	0.824	0.62	0.0124719	EPI_vs_TE	mouse
Fkbp1a	FKBP1A	9.30614e-07	-0.445677	0.995	1	0.0128574	EPI_vs_TE	mouse
2610318N02Rik	2610318N02RIK	9.62277e-07	0.290157	0.449	0.17	0.0132948	EPI_vs_TE	mouse
NA	C15ORF48	9.67125e-07	-0.898788	0.711	0.87	0.0133618	EPI_vs_TE	mouse
Lamtor3	LAMTOR3	9.7764e-07	-0.292292	0.444	0.67	0.0135071	EPI_vs_TE	mouse
Cops4	COPS4	9.79345e-07	0.298838	0.968	0.9	0.0135306	EPI_vs_TE	mouse
Lsr	LSR	9.87689e-07	-0.268723	0.797	0.89	0.0136459	EPI_vs_TE	mouse
P4hb	P4HB	1.01131e-06	-0.303954	0.957	0.99	0.0139722	EPI_vs_TE	mouse
Gm4926	GM4926	1.02715e-06	-0.323985	0.005	0.14	0.0141911	EPI_vs_TE	mouse
Bcl2l14	BCL2L14	1.02897e-06	0.304224	0.658	0.4	0.0142162	EPI_vs_TE	mouse
Gatad1	GATAD1	1.05198e-06	-0.280386	0.701	0.85	0.0145341	EPI_vs_TE	mouse
Ndufc2	NDUFC2	1.06667e-06	0.312528	0.989	0.96	0.014737	EPI_vs_TE	mouse
Avpi1	AVPI1	1.09125e-06	0.587358	0.995	0.98	0.0150767	EPI_vs_TE	mouse
Pdcd2	PDCD2	1.13337e-06	0.283306	0.856	0.62	0.0156586	EPI_vs_TE	mouse
Psmc4	PSMC4	1.17664e-06	0.399375	0.984	0.96	0.0162565	EPI_vs_TE	mouse
Stmn3	STMN3	1.17784e-06	0.320381	0.727	0.47	0.016273	EPI_vs_TE	mouse
Ncbp1	NCBP1	1.1872e-06	-0.272794	0.61	0.8	0.0164023	EPI_vs_TE	mouse
Platr3	PLATR3	1.19551e-06	0.250561	0.225	0.01	0.0165172	EPI_vs_TE	mouse
Letm1	LETM1	1.20069e-06	-0.329125	0.69	0.82	0.0165888	EPI_vs_TE	mouse
Luc7l3	LUC7L3	1.24907e-06	0.335486	0.979	0.93	0.0172572	EPI_vs_TE	mouse
Shmt2	SHMT2	1.25031e-06	0.271791	0.759	0.55	0.0172743	EPI_vs_TE	mouse
Calu	CALU	1.25063e-06	-0.282278	0.77	0.85	0.0172787	EPI_vs_TE	mouse
Cenph	CENPH	1.26776e-06	0.263944	0.872	0.73	0.0175154	EPI_vs_TE	mouse
Trim25	TRIM25	1.27142e-06	0.282763	0.877	0.66	0.0175659	EPI_vs_TE	mouse
NA	ZNF532	1.27678e-06	0.254947	0.433	0.17	0.01764	EPI_vs_TE	mouse
Llph	LLPH	1.34743e-06	0.259147	1	1	0.018616	EPI_vs_TE	mouse
Prune1	PRUNE1	1.36801e-06	-0.275417	0.556	0.72	0.0189004	EPI_vs_TE	mouse
Mrpl4	MRPL4	1.37325e-06	0.3156	0.941	0.92	0.0189728	EPI_vs_TE	mouse
Exosc4	EXOSC4	1.41577e-06	0.30674	0.957	0.9	0.0195602	EPI_vs_TE	mouse
Gtf2e2	GTF2E2	1.43604e-06	0.26416	0.936	0.84	0.0198403	EPI_vs_TE	mouse
Slc20a1	SLC20A1	1.44499e-06	-0.332763	0.695	0.84	0.019964	EPI_vs_TE	mouse
Cct3	CCT3	1.47957e-06	0.349594	0.995	0.97	0.0204418	EPI_vs_TE	mouse
Glul	GLUL	1.48145e-06	-0.48052	0.93	0.96	0.0204678	EPI_vs_TE	mouse
Tubb4b	TUBB4B	1.5531e-06	0.422774	0.984	0.98	0.0214577	EPI_vs_TE	mouse
Canx	CANX	1.60017e-06	-0.279476	0.989	0.98	0.0221079	EPI_vs_TE	mouse
Ktn1	KTN1	1.60479e-06	0.335647	0.952	0.97	0.0221718	EPI_vs_TE	mouse
Dnttip2	DNTTIP2	1.62465e-06	0.351078	0.957	0.89	0.0224462	EPI_vs_TE	mouse
Sap18	SAP18	1.63595e-06	0.280442	0.979	0.96	0.0226023	EPI_vs_TE	mouse
NA	C1ORF50	1.66695e-06	0.305558	0.882	0.74	0.0230306	EPI_vs_TE	mouse
Pgam1	PGAM1	1.6858e-06	0.284538	1	1	0.0232911	EPI_vs_TE	mouse
Spint1	SPINT1	1.68596e-06	0.444332	0.93	0.85	0.0232932	EPI_vs_TE	mouse
Commd3	COMMD3	1.69318e-06	-0.297436	0.69	0.86	0.0233929	EPI_vs_TE	mouse
Ak7	AK7	1.70134e-06	-0.307257	0.273	0.51	0.0235058	EPI_vs_TE	mouse
Ubald2	UBALD2	1.7124e-06	0.38807	0.973	0.87	0.0236585	EPI_vs_TE	mouse
Pdcd2l	PDCD2L	1.71808e-06	0.278771	0.813	0.68	0.023737	EPI_vs_TE	mouse
Gnb2	GNB2	1.71825e-06	-0.323081	0.898	0.95	0.0237393	EPI_vs_TE	mouse
Rassf1	RASSF1	1.72755e-06	-0.275827	0.433	0.63	0.0238678	EPI_vs_TE	mouse
Mrpl39	MRPL39	1.74224e-06	0.320375	0.797	0.56	0.0240708	EPI_vs_TE	mouse
Luzp1	LUZP1	1.78881e-06	-0.34275	0.829	0.9	0.0247142	EPI_vs_TE	mouse
Mtf1	MTF1	1.79764e-06	-0.323175	0.615	0.75	0.0248361	EPI_vs_TE	mouse
Smim11	SMIM11	1.80291e-06	-0.272892	0.743	0.85	0.024909	EPI_vs_TE	mouse
Gtf2h5	GTF2H5	1.81569e-06	0.269609	0.989	0.98	0.0250855	EPI_vs_TE	mouse
Ankrd11	ANKRD11	1.82299e-06	0.301064	0.973	0.86	0.0251864	EPI_vs_TE	mouse
NA	ENSMUSG00000046711	1.87244e-06	0.414476	0.604	0.35	0.0258697	EPI_vs_TE	mouse
Chchd1	CHCHD1	1.89826e-06	-0.282126	0.989	1	0.0262264	EPI_vs_TE	mouse
Coprs	COPRS	1.95453e-06	0.324546	0.941	0.86	0.0270037	EPI_vs_TE	mouse
Me2	ME2	1.96623e-06	-0.289398	0.353	0.59	0.0271654	EPI_vs_TE	mouse
Prkab1	PRKAB1	1.97975e-06	-0.30822	0.711	0.81	0.0273522	EPI_vs_TE	mouse
Ier3ip1	IER3IP1	1.99505e-06	-0.322817	0.925	0.98	0.0275636	EPI_vs_TE	mouse
Psat1	PSAT1	2.01122e-06	-0.809627	0.904	0.92	0.027787	EPI_vs_TE	mouse
Bex1	BEX1	2.04343e-06	-1.52693	0.246	0.49	0.028232	EPI_vs_TE	mouse
Nus1	NUS1	2.04504e-06	-0.283023	0.791	0.9	0.0282543	EPI_vs_TE	mouse
Tmed5	TMED5	2.0817e-06	-0.315315	0.738	0.84	0.0287607	EPI_vs_TE	mouse
Arpc1b	ARPC1B	2.10508e-06	-0.508889	0.995	1	0.0290838	EPI_vs_TE	mouse
Sycn	SYCN	2.11002e-06	0.328962	0.642	0.38	0.0291521	EPI_vs_TE	mouse
Ssr3	SSR3	2.1289e-06	-0.341458	0.893	0.92	0.0294129	EPI_vs_TE	mouse
Atg9a	ATG9A	2.13539e-06	-0.333828	0.31	0.54	0.0295025	EPI_vs_TE	mouse
NA	IARS1	2.20069e-06	-0.313436	0.807	0.89	0.0304048	EPI_vs_TE	mouse
Polr2g	POLR2G	2.21009e-06	0.299314	0.947	0.92	0.0305346	EPI_vs_TE	mouse
Ppp2r5a	PPP2R5A	2.27527e-06	-0.259586	0.406	0.64	0.0314351	EPI_vs_TE	mouse
Pak2	PAK2	2.29062e-06	-0.318294	0.818	0.88	0.0316473	EPI_vs_TE	mouse
Ufm1	UFM1	2.36595e-06	-0.281061	0.947	0.98	0.032688	EPI_vs_TE	mouse
Psma1	PSMA1	2.40291e-06	0.363535	0.995	0.98	0.0331986	EPI_vs_TE	mouse
Polr2i	POLR2I	2.4384e-06	0.284535	0.995	0.98	0.0336889	EPI_vs_TE	mouse
Pip4k2c	PIP4K2C	2.44451e-06	-0.266271	0.556	0.73	0.0337733	EPI_vs_TE	mouse
NA	C11ORF58	2.52012e-06	0.277405	0.995	0.99	0.034818	EPI_vs_TE	mouse
Prdx4	PRDX4	2.55024e-06	0.326899	0.888	0.73	0.0352341	EPI_vs_TE	mouse
Racgap1	RACGAP1	2.57586e-06	-0.281587	0.743	0.84	0.0355881	EPI_vs_TE	mouse
Fdx1	FDX1	2.58862e-06	-0.360519	0.813	0.85	0.0357644	EPI_vs_TE	mouse
Snrpn	SNRPN	2.5958e-06	0.356149	0.979	0.85	0.0358635	EPI_vs_TE	mouse
Stk24	STK24	2.61243e-06	-0.356919	0.69	0.77	0.0360933	EPI_vs_TE	mouse
Chd7	CHD7	2.66906e-06	-0.272292	0.396	0.63	0.0368758	EPI_vs_TE	mouse
Wwtr1	WWTR1	2.73557e-06	-0.322645	0.449	0.65	0.0377947	EPI_vs_TE	mouse
Tfdp2	TFDP2	2.76746e-06	0.266441	0.69	0.43	0.0382352	EPI_vs_TE	mouse
Eif4a3	EIF4A3	2.77713e-06	0.346592	0.941	0.89	0.0383689	EPI_vs_TE	mouse
Vamp3	VAMP3	2.78001e-06	-0.28374	0.775	0.87	0.0384086	EPI_vs_TE	mouse
Nagk	NAGK	2.85326e-06	-0.285871	0.444	0.65	0.0394207	EPI_vs_TE	mouse
Ddt	DDT	3.06647e-06	0.276283	0.92	0.79	0.0423663	EPI_vs_TE	mouse
Znhit3	ZNHIT3	3.12452e-06	-0.319619	0.995	1	0.0431684	EPI_vs_TE	mouse
Sptssa	SPTSSA	3.28445e-06	-0.378031	0.957	0.96	0.0453779	EPI_vs_TE	mouse
Dnajc3	DNAJC3	3.35714e-06	-0.254048	0.385	0.57	0.0463823	EPI_vs_TE	mouse
Topors	TOPORS	3.3592e-06	0.252072	0.893	0.75	0.0464107	EPI_vs_TE	mouse
Saal1	SAAL1	3.42374e-06	0.270875	0.701	0.5	0.0473024	EPI_vs_TE	mouse
NA	C1ORF131	3.43286e-06	0.252449	1	0.96	0.0474284	EPI_vs_TE	mouse
Ndufv2	NDUFV2	3.43295e-06	0.256503	1	0.98	0.0474296	EPI_vs_TE	mouse
Rpl36a	RPL36A	3.45786e-06	0.292994	1	1	0.0477737	EPI_vs_TE	mouse
Tsr3	TSR3	3.46817e-06	0.292215	0.781	0.62	0.0479162	EPI_vs_TE	mouse
Sf3b5	SF3B5	3.53359e-06	0.262297	1	1	0.0488201	EPI_vs_TE	mouse
Fgf4	FGF4	6.75263e-90	1.13188	0.92	0.073	9.94594e-86	EPI_vs_PE	mouse
Pdgfra	PDGFRA	7.95613e-73	-1.10907	0.102	0.953	1.17186e-68	EPI_vs_PE	mouse
Morc1	MORC1	4.38674e-70	1.40154	0.957	0.327	6.46123e-66	EPI_vs_PE	mouse
Snx2	SNX2	2.08058e-67	-1.49341	0.909	1	3.06449e-63	EPI_vs_PE	mouse
Sox17	SOX17	7.8098e-67	-1.46595	0.075	0.891	1.1503e-62	EPI_vs_PE	mouse
Gata6	GATA6	6.46683e-66	-1.56007	0.316	0.989	9.52499e-62	EPI_vs_PE	mouse
Zfp42	ZFP42	3.8792e-65	1.88985	1	0.972	5.71368e-61	EPI_vs_PE	mouse
Sdc4	SDC4	1.08926e-64	-1.82099	0.668	0.986	1.60437e-60	EPI_vs_PE	mouse
Kdm5b	KDM5B	2.47611e-64	1.16339	1	0.804	3.64706e-60	EPI_vs_PE	mouse
Rab11a	RAB11A	8.95492e-64	-1.10786	0.979	1	1.31897e-59	EPI_vs_PE	mouse
Aqp8	AQP8	1.28035e-58	-1.60309	0.337	0.941	1.88583e-54	EPI_vs_PE	mouse
Serpinh1	SERPINH1	5.59838e-56	-2.96424	0.321	0.885	8.24585e-52	EPI_vs_PE	mouse
Slc7a3	SLC7A3	1.38282e-55	0.986196	0.775	0.154	2.03676e-51	EPI_vs_PE	mouse
Col4a1	COL4A1	3.34658e-55	-2.28838	0.417	0.916	4.92918e-51	EPI_vs_PE	mouse
Lrpap1	LRPAP1	1.19229e-54	-1.465	0.968	1	1.75612e-50	EPI_vs_PE	mouse
Foxq1	FOXQ1	6.49255e-54	-1.37032	0.032	0.768	9.56287e-50	EPI_vs_PE	mouse
Gata4	GATA4	8.59901e-54	-0.902718	0.059	0.785	1.26655e-49	EPI_vs_PE	mouse
Plod2	PLOD2	4.33293e-53	-1.40513	0.374	0.911	6.38198e-49	EPI_vs_PE	mouse
Sox2	SOX2	3.06488e-51	1.00422	0.93	0.425	4.51427e-47	EPI_vs_PE	mouse
Shkbp1	SHKBP1	5.5985e-51	-1.13803	0.487	0.933	8.24603e-47	EPI_vs_PE	mouse
Ifitm2	IFITM2	7.64307e-50	1.18418	0.989	0.818	1.12575e-45	EPI_vs_PE	mouse
Tdgf1	TDGF1	1.48911e-49	1.39225	1	0.709	2.1933e-45	EPI_vs_PE	mouse
Cpn1	CPN1	3.72413e-49	-1.01824	0.246	0.866	5.48526e-45	EPI_vs_PE	mouse
Lamb1	LAMB1	3.71063e-47	-1.52826	0.588	0.941	5.46539e-43	EPI_vs_PE	mouse
Amot	AMOT	1.72342e-46	-1.45163	0.214	0.81	2.53843e-42	EPI_vs_PE	mouse
Nanog	NANOG	1.56533e-45	1.29897	0.845	0.377	2.30558e-41	EPI_vs_PE	mouse
Calm1	CALM1	1.67132e-45	-0.82077	1	1	2.46169e-41	EPI_vs_PE	mouse
Lama1	LAMA1	3.20798e-45	-1.8702	0.31	0.827	4.72504e-41	EPI_vs_PE	mouse
Dkk1	DKK1	7.67837e-45	-1.36454	0.118	0.737	1.13095e-40	EPI_vs_PE	mouse
Ctsl	CTSL	8.47806e-45	-2.06085	0.984	1	1.24873e-40	EPI_vs_PE	mouse
Uap1	UAP1	1.02721e-44	-0.703272	0.353	0.891	1.51298e-40	EPI_vs_PE	mouse
Cldn4	CLDN4	1.09534e-44	0.489158	0.738	0.173	1.61333e-40	EPI_vs_PE	mouse
Sparc	SPARC	2.10132e-44	-2.04542	0.984	0.997	3.09503e-40	EPI_vs_PE	mouse
Etv5	ETV5	1.86009e-43	0.704664	0.957	0.668	2.73973e-39	EPI_vs_PE	mouse
P4ha1	P4HA1	3.47129e-43	-0.904876	0.578	0.925	5.11286e-39	EPI_vs_PE	mouse
Col4a2	COL4A2	1.30084e-42	-1.66588	0.305	0.83	1.916e-38	EPI_vs_PE	mouse
Cobl	COBL	2.80628e-42	0.40438	0.513	0.031	4.13337e-38	EPI_vs_PE	mouse
Fn1	FN1	1.34155e-41	0.818719	0.995	0.696	1.97597e-37	EPI_vs_PE	mouse
Selenos	SELENOS	5.3908e-41	-0.904846	0.909	0.986	7.94011e-37	EPI_vs_PE	mouse
Ifitm3	IFITM3	8.78951e-41	0.619276	0.733	0.196	1.29461e-36	EPI_vs_PE	mouse
Txndc12	TXNDC12	1.75033e-40	-0.706253	0.824	0.997	2.57806e-36	EPI_vs_PE	mouse
Runx1	RUNX1	2.44083e-40	-0.558916	0.032	0.642	3.5951e-36	EPI_vs_PE	mouse
NA	ZNF428	3.05159e-40	0.969305	0.947	0.715	4.49469e-36	EPI_vs_PE	mouse
Smagp	SMAGP	6.79574e-40	0.873093	0.984	0.682	1.00094e-35	EPI_vs_PE	mouse
NA	DPPA5	1.0164e-39	0.738471	1	1	1.49706e-35	EPI_vs_PE	mouse
Fgd1	FGD1	2.60985e-39	0.673124	0.877	0.441	3.84405e-35	EPI_vs_PE	mouse
Fgfr2	FGFR2	3.74637e-39	-0.587066	0.021	0.62	5.51803e-35	EPI_vs_PE	mouse
Lamc1	LAMC1	7.29042e-39	-1.59948	0.695	0.93	1.07381e-34	EPI_vs_PE	mouse
Dpy30	DPY30	1.42422e-38	0.709244	1	0.997	2.09773e-34	EPI_vs_PE	mouse
Klf2	KLF2	1.53177e-38	0.625745	0.791	0.271	2.25614e-34	EPI_vs_PE	mouse
Gpx1	GPX1	2.16474e-38	0.642436	1	1	3.18844e-34	EPI_vs_PE	mouse
Slc7a6	SLC7A6	2.37453e-38	-0.571313	0.31	0.846	3.49745e-34	EPI_vs_PE	mouse
Zfp57	ZFP57	3.06708e-38	0.752827	0.909	0.595	4.51751e-34	EPI_vs_PE	mouse
Pdpn	PDPN	4.7781e-38	0.88146	0.909	0.494	7.03767e-34	EPI_vs_PE	mouse
Ubxn2a	UBXN2A	5.58988e-38	0.697183	0.947	0.684	8.23333e-34	EPI_vs_PE	mouse
Rrbp1	RRBP1	8.31892e-38	-1.08397	0.995	1	1.22529e-33	EPI_vs_PE	mouse
Erp29	ERP29	1.21285e-37	-0.736379	0.957	0.997	1.78641e-33	EPI_vs_PE	mouse
Arf5	ARF5	1.93842e-37	-0.714038	0.963	1	2.8551e-33	EPI_vs_PE	mouse
Tdh	TDH	2.09487e-37	0.918969	0.952	0.804	3.08554e-33	EPI_vs_PE	mouse
Flrt3	FLRT3	2.66354e-37	-0.902727	0.07	0.637	3.92313e-33	EPI_vs_PE	mouse
Creb3l2	CREB3L2	2.94849e-37	-0.46567	0.123	0.718	4.34283e-33	EPI_vs_PE	mouse
Slc1a3	SLC1A3	4.44635e-37	-0.749519	0.348	0.863	6.54903e-33	EPI_vs_PE	mouse
Gdpd5	GDPD5	4.56334e-37	-0.478156	0.123	0.69	6.72134e-33	EPI_vs_PE	mouse
Dram1	DRAM1	7.52286e-37	-0.521397	0.118	0.701	1.10804e-32	EPI_vs_PE	mouse
Phlda1	PHLDA1	8.51566e-37	-0.679997	0.214	0.768	1.25427e-32	EPI_vs_PE	mouse
B4galt6	B4GALT6	2.25159e-36	-0.757159	0.556	0.933	3.31637e-32	EPI_vs_PE	mouse
Socs2	SOCS2	3.05288e-36	0.714309	0.952	0.648	4.49659e-32	EPI_vs_PE	mouse
Efna4	EFNA4	4.9049e-36	-0.628223	0.257	0.771	7.22443e-32	EPI_vs_PE	mouse
Smco4	SMCO4	7.66003e-36	-0.64931	0.283	0.807	1.12825e-31	EPI_vs_PE	mouse
Glud1	GLUD1	1.00393e-35	-0.661893	0.984	1	1.47869e-31	EPI_vs_PE	mouse
Glipr2	GLIPR2	1.13331e-35	-1.08527	0.337	0.779	1.66926e-31	EPI_vs_PE	mouse
Glul	GLUL	1.44642e-35	-1.11401	0.93	0.997	2.13043e-31	EPI_vs_PE	mouse
Ei24	EI24	1.59247e-35	0.765844	0.92	0.673	2.34555e-31	EPI_vs_PE	mouse
Rif1	RIF1	1.90632e-35	0.676296	0.989	0.966	2.80782e-31	EPI_vs_PE	mouse
Soat1	SOAT1	2.03791e-35	-0.659185	0.39	0.858	3.00164e-31	EPI_vs_PE	mouse
Ckap4	CKAP4	2.59933e-35	-1.34521	0.406	0.832	3.82855e-31	EPI_vs_PE	mouse
Foxd3	FOXD3	2.64957e-35	0.298591	0.444	0.028	3.90255e-31	EPI_vs_PE	mouse
Tet1	TET1	2.0319e-34	0.762593	0.989	0.888	2.99279e-30	EPI_vs_PE	mouse
Mylpf	MYLPF	5.50861e-34	1.19828	1	0.877	8.11363e-30	EPI_vs_PE	mouse
NA	C2ORF88	7.42756e-34	0.412885	0.818	0.307	1.09401e-29	EPI_vs_PE	mouse
Trim28	TRIM28	1.40101e-33	0.721187	1	0.992	2.06355e-29	EPI_vs_PE	mouse
Lrrc2	LRRC2	1.5142e-33	0.373752	0.663	0.173	2.23026e-29	EPI_vs_PE	mouse
Stx7	STX7	1.64445e-33	-0.751798	0.348	0.788	2.42212e-29	EPI_vs_PE	mouse
Emc8	EMC8	2.4605e-33	0.55982	0.995	0.989	3.62407e-29	EPI_vs_PE	mouse
Pla2g10	PLA2G10	2.69178e-33	0.672375	0.882	0.503	3.96472e-29	EPI_vs_PE	mouse
Prdm14	PRDM14	2.90925e-33	0.285669	0.444	0.036	4.28504e-29	EPI_vs_PE	mouse
Dusp14	DUSP14	3.8674e-33	0.821651	0.642	0.201	5.6963e-29	EPI_vs_PE	mouse
Kdm3a	KDM3A	4.46112e-33	0.474717	0.872	0.439	6.57078e-29	EPI_vs_PE	mouse
Ube2e1	UBE2E1	5.12521e-33	-0.5476	0.84	0.983	7.54892e-29	EPI_vs_PE	mouse
Tmem9	TMEM9	3.096e-32	-0.591672	0.733	0.947	4.5601e-28	EPI_vs_PE	mouse
Galk1	GALK1	3.74182e-32	-0.831098	0.952	0.989	5.51132e-28	EPI_vs_PE	mouse
Akap1	AKAP1	4.24642e-32	0.589679	0.941	0.679	6.25455e-28	EPI_vs_PE	mouse
Tfrc	TFRC	5.28078e-32	0.499789	0.829	0.388	7.77807e-28	EPI_vs_PE	mouse
Timd2	TIMD2	6.66475e-32	-0.692907	0.374	0.81	9.81652e-28	EPI_vs_PE	mouse
Myo10	MYO10	7.31363e-32	0.545392	0.797	0.399	1.07722e-27	EPI_vs_PE	mouse
H2-M5	H2-M5	1.14347e-31	0.306725	0.529	0.095	1.68421e-27	EPI_vs_PE	mouse
F2r	F2R	2.30026e-31	-0.557527	0.048	0.561	3.38805e-27	EPI_vs_PE	mouse
Gdf3	GDF3	3.36695e-31	0.649484	0.968	0.603	4.95918e-27	EPI_vs_PE	mouse
Tax1bp3	TAX1BP3	3.90812e-31	-0.577657	0.663	0.944	5.75628e-27	EPI_vs_PE	mouse
Usp9x	USP9X	4.91127e-31	0.708231	0.984	0.827	7.23381e-27	EPI_vs_PE	mouse
Avpi1	AVPI1	8.5446e-31	1.09093	0.995	0.964	1.25853e-26	EPI_vs_PE	mouse
Wdfy1	WDFY1	9.48108e-31	-0.604822	0.84	0.955	1.39647e-26	EPI_vs_PE	mouse
Anp32a	ANP32A	1.47718e-30	0.785664	1	0.953	2.17573e-26	EPI_vs_PE	mouse
Selenok	SELENOK	1.86397e-30	-0.869824	0.963	0.978	2.74544e-26	EPI_vs_PE	mouse
Gtsf1l	GTSF1L	2.61758e-30	0.585541	0.963	0.749	3.85543e-26	EPI_vs_PE	mouse
Cubn	CUBN	4.25057e-30	-2.48795	0.155	0.654	6.26067e-26	EPI_vs_PE	mouse
P4ha2	P4HA2	4.48882e-30	-0.520037	0.203	0.69	6.61158e-26	EPI_vs_PE	mouse
Gsta4	GSTA4	4.62194e-30	1.01827	0.952	0.785	6.80765e-26	EPI_vs_PE	mouse
Snx27	SNX27	5.27976e-30	-0.595276	0.674	0.941	7.77657e-26	EPI_vs_PE	mouse
Prps1	PRPS1	5.97864e-30	0.903417	0.995	0.791	8.80594e-26	EPI_vs_PE	mouse
Rab1a	RAB1A	6.92575e-30	-0.57515	1	0.994	1.02009e-25	EPI_vs_PE	mouse
Jarid2	JARID2	9.41272e-30	0.804938	0.995	0.941	1.3864e-25	EPI_vs_PE	mouse
Itm2b	ITM2B	9.45352e-30	-1.01328	0.893	0.975	1.39241e-25	EPI_vs_PE	mouse
Itpk1	ITPK1	9.48677e-30	0.714082	0.947	0.659	1.39731e-25	EPI_vs_PE	mouse
Hdac1	HDAC1	1.3118e-29	0.66394	0.968	0.916	1.93215e-25	EPI_vs_PE	mouse
Rcc2	RCC2	1.40325e-29	0.613652	0.963	0.902	2.06684e-25	EPI_vs_PE	mouse
Tfpi	TFPI	1.71908e-29	-0.857055	0.369	0.832	2.53204e-25	EPI_vs_PE	mouse
B3galnt1	B3GALNT1	3.45865e-29	-0.354922	0.128	0.642	5.09424e-25	EPI_vs_PE	mouse
Rpp25	RPP25	3.77079e-29	0.738278	0.898	0.642	5.55399e-25	EPI_vs_PE	mouse
Slc2a3	SLC2A3	4.59006e-29	-1.8542	0.535	0.841	6.76071e-25	EPI_vs_PE	mouse
Rnf213	RNF213	4.94228e-29	0.527421	0.791	0.358	7.27949e-25	EPI_vs_PE	mouse
Pth1r	PTH1R	5.89532e-29	-1.02426	0.059	0.536	8.68321e-25	EPI_vs_PE	mouse
Fabp3	FABP3	7.56373e-29	-1.77833	0.807	0.947	1.11406e-24	EPI_vs_PE	mouse
Vamp8	VAMP8	1.07059e-28	-1.01276	0.797	0.939	1.57688e-24	EPI_vs_PE	mouse
Arf1	ARF1	1.26038e-28	-0.460733	0.995	0.997	1.85641e-24	EPI_vs_PE	mouse
Gabbr1	GABBR1	2.39947e-28	0.398734	0.754	0.316	3.53418e-24	EPI_vs_PE	mouse
NA	APOBEC3H	2.42406e-28	0.438406	0.54	0.14	3.5704e-24	EPI_vs_PE	mouse
Zp3	ZP3	2.99251e-28	0.325039	0.545	0.126	4.40766e-24	EPI_vs_PE	mouse
Diaph1	DIAPH1	4.5794e-28	0.421769	0.872	0.617	6.745e-24	EPI_vs_PE	mouse
Hsd17b14	HSD17B14	4.76415e-28	0.263251	0.422	0.047	7.01712e-24	EPI_vs_PE	mouse
Ooep	OOEP	5.08666e-28	0.782388	0.968	0.885	7.49215e-24	EPI_vs_PE	mouse
Wdr5	WDR5	1.11978e-27	0.529695	0.979	0.866	1.64932e-23	EPI_vs_PE	mouse
Rest	REST	2.26237e-27	0.728897	1	0.922	3.33224e-23	EPI_vs_PE	mouse
Kdelr3	KDELR3	4.02025e-27	-0.665507	0.128	0.587	5.92142e-23	EPI_vs_PE	mouse
Aqp3	AQP3	5.33349e-27	1.02674	0.797	0.5	7.8557e-23	EPI_vs_PE	mouse
Pou2f3	POU2F3	5.93537e-27	0.326388	0.626	0.207	8.74221e-23	EPI_vs_PE	mouse
2200002D01Rik	2200002D01RIK	8.47031e-27	-0.689334	0.658	0.908	1.24759e-22	EPI_vs_PE	mouse
Mcf2	MCF2	9.70244e-27	0.267824	0.471	0.078	1.42907e-22	EPI_vs_PE	mouse
NA	SYPL1	1.13156e-26	-0.526932	0.61	0.894	1.66668e-22	EPI_vs_PE	mouse
Atrx	ATRX	1.36866e-26	0.735298	0.989	0.966	2.0159e-22	EPI_vs_PE	mouse
Bend5	BEND5	1.51247e-26	-0.665074	0.139	0.584	2.22772e-22	EPI_vs_PE	mouse
Nfxl1	NFXL1	1.58885e-26	-0.379468	0.23	0.69	2.34022e-22	EPI_vs_PE	mouse
Adora1	ADORA1	1.87982e-26	-0.331974	0.027	0.483	2.76878e-22	EPI_vs_PE	mouse
Liph	LIPH	2.62942e-26	0.252037	0.54	0.126	3.87287e-22	EPI_vs_PE	mouse
Sms	SMS	3.08779e-26	0.844758	1	0.953	4.54801e-22	EPI_vs_PE	mouse
Serpine2	SERPINE2	3.77686e-26	-0.417842	0.241	0.696	5.56294e-22	EPI_vs_PE	mouse
Rap2c	RAP2C	4.12548e-26	-0.378729	0.299	0.726	6.07641e-22	EPI_vs_PE	mouse
Fth1	FTH1	6.85971e-26	-0.518598	1	1	1.01037e-21	EPI_vs_PE	mouse
Kat6b	KAT6B	8.2764e-26	0.533397	0.904	0.631	1.21903e-21	EPI_vs_PE	mouse
Kctd10	KCTD10	8.75985e-26	-0.399972	0.449	0.832	1.29024e-21	EPI_vs_PE	mouse
Ehd1	EHD1	9.19405e-26	-0.592738	0.684	0.913	1.35419e-21	EPI_vs_PE	mouse
Rras2	RRAS2	1.27943e-25	-0.605657	0.663	0.888	1.88447e-21	EPI_vs_PE	mouse
Pml	PML	1.32528e-25	0.396696	0.77	0.397	1.952e-21	EPI_vs_PE	mouse
Sumo1	SUMO1	2.46496e-25	0.519227	1	1	3.63064e-21	EPI_vs_PE	mouse
Lpl	LPL	2.62115e-25	0.348932	0.529	0.134	3.86069e-21	EPI_vs_PE	mouse
Eva1a	EVA1A	2.70124e-25	-0.492512	0.406	0.804	3.97865e-21	EPI_vs_PE	mouse
Platr10	PLATR10	3.7276e-25	0.61887	0.85	0.567	5.49038e-21	EPI_vs_PE	mouse
Agpat2	AGPAT2	4.07116e-25	0.694538	0.963	0.95	5.99642e-21	EPI_vs_PE	mouse
Surf4	SURF4	5.03135e-25	-0.708042	0.85	0.939	7.41068e-21	EPI_vs_PE	mouse
Phgdh	PHGDH	5.58658e-25	-0.690873	0.556	0.863	8.22847e-21	EPI_vs_PE	mouse
Acp6	ACP6	7.52146e-25	0.561684	0.904	0.709	1.10784e-20	EPI_vs_PE	mouse
Spic	SPIC	1.51175e-24	0.68188	0.69	0.31	2.22665e-20	EPI_vs_PE	mouse
Grsf1	GRSF1	2.01945e-24	0.555986	0.957	0.827	2.97445e-20	EPI_vs_PE	mouse
Myc	MYC	2.13807e-24	0.308485	0.604	0.19	3.14916e-20	EPI_vs_PE	mouse
Cited1	CITED1	2.70891e-24	-1.45581	0.588	0.863	3.98995e-20	EPI_vs_PE	mouse
Clcn5	CLCN5	3.45606e-24	-0.612281	0.176	0.592	5.09043e-20	EPI_vs_PE	mouse
Slc25a4	SLC25A4	3.45688e-24	-0.711368	1	1	5.09164e-20	EPI_vs_PE	mouse
Krtcap2	KRTCAP2	4.29249e-24	-0.692747	0.957	0.992	6.32241e-20	EPI_vs_PE	mouse
Slc25a22	SLC25A22	5.53966e-24	-0.375879	0.219	0.637	8.15936e-20	EPI_vs_PE	mouse
Hspg2	HSPG2	6.62554e-24	-1.00615	0.16	0.57	9.75876e-20	EPI_vs_PE	mouse
Elf3	ELF3	6.63904e-24	-0.615189	0.513	0.846	9.77864e-20	EPI_vs_PE	mouse
Cbx1	CBX1	9.8036e-24	0.614932	1	0.997	1.44397e-19	EPI_vs_PE	mouse
Dusp4	DUSP4	1.08561e-23	-0.687958	0.209	0.634	1.599e-19	EPI_vs_PE	mouse
Sap30	SAP30	1.13946e-23	0.522415	0.973	0.707	1.67831e-19	EPI_vs_PE	mouse
Tpm1	TPM1	1.16705e-23	-0.515199	0.824	0.958	1.71895e-19	EPI_vs_PE	mouse
Txlng	TXLNG	1.35539e-23	0.436476	0.807	0.514	1.99635e-19	EPI_vs_PE	mouse
Agpat4	AGPAT4	1.62591e-23	-0.599341	0.128	0.553	2.39481e-19	EPI_vs_PE	mouse
Adam19	ADAM19	1.90268e-23	0.418045	0.754	0.377	2.80246e-19	EPI_vs_PE	mouse
Ssr3	SSR3	2.57399e-23	-0.68146	0.893	0.969	3.79123e-19	EPI_vs_PE	mouse
Ostc	OSTC	3.15868e-23	-0.552006	1	1	4.65243e-19	EPI_vs_PE	mouse
Aldh18a1	ALDH18A1	3.33615e-23	-0.335783	0.08	0.506	4.91382e-19	EPI_vs_PE	mouse
Snx3	SNX3	3.35502e-23	-0.490589	0.995	1	4.9416e-19	EPI_vs_PE	mouse
Efna3	EFNA3	3.55872e-23	-0.483909	0.037	0.453	5.24165e-19	EPI_vs_PE	mouse
Dad1	DAD1	3.6253e-23	-0.507162	1	1	5.33971e-19	EPI_vs_PE	mouse
Tmed2	TMED2	3.92776e-23	-0.51357	0.979	0.989	5.7852e-19	EPI_vs_PE	mouse
Noct	NOCT	5.29765e-23	0.479991	0.877	0.598	7.8029e-19	EPI_vs_PE	mouse
Utf1	UTF1	5.48926e-23	0.645325	0.995	0.978	8.08514e-19	EPI_vs_PE	mouse
Dab2	DAB2	5.64293e-23	-3.01774	0.198	0.598	8.31147e-19	EPI_vs_PE	mouse
Wdr76	WDR76	6.68243e-23	0.407097	0.866	0.575	9.84255e-19	EPI_vs_PE	mouse
Spryd7	SPRYD7	6.79044e-23	-0.386249	0.481	0.818	1.00016e-18	EPI_vs_PE	mouse
Prkab1	PRKAB1	7.79012e-23	-0.450923	0.711	0.93	1.14741e-18	EPI_vs_PE	mouse
Dnajb11	DNAJB11	8.87587e-23	-0.780695	0.845	0.944	1.30733e-18	EPI_vs_PE	mouse
Elovl1	ELOVL1	1.11094e-22	-0.429409	0.257	0.656	1.63631e-18	EPI_vs_PE	mouse
Igfbp2	IGFBP2	1.1323e-22	0.96811	0.417	0.089	1.66777e-18	EPI_vs_PE	mouse
Cndp2	CNDP2	1.63749e-22	-0.611639	0.834	0.95	2.41187e-18	EPI_vs_PE	mouse
Amn	AMN	1.73213e-22	-2.18578	0.176	0.559	2.55125e-18	EPI_vs_PE	mouse
Atg16l2	ATG16L2	1.85722e-22	0.415472	0.615	0.26	2.7355e-18	EPI_vs_PE	mouse
Plp2	PLP2	2.41576e-22	0.519528	0.952	0.846	3.55817e-18	EPI_vs_PE	mouse
Npl	NPL	2.63654e-22	-0.563119	0.775	0.958	3.88336e-18	EPI_vs_PE	mouse
Stk38	STK38	2.83666e-22	0.449256	0.92	0.791	4.17812e-18	EPI_vs_PE	mouse
Foxa2	FOXA2	2.96315e-22	-0.317641	0.005	0.394	4.36442e-18	EPI_vs_PE	mouse
Reep5	REEP5	3.0094e-22	-0.664026	0.706	0.902	4.43255e-18	EPI_vs_PE	mouse
Plekha4	PLEKHA4	3.26088e-22	0.262872	0.61	0.207	4.80295e-18	EPI_vs_PE	mouse
Rai1	RAI1	3.51907e-22	-0.266514	0.123	0.542	5.18324e-18	EPI_vs_PE	mouse
Pex3	PEX3	3.92975e-22	0.482983	0.856	0.606	5.78813e-18	EPI_vs_PE	mouse
Msh6	MSH6	3.99385e-22	0.467687	0.968	0.777	5.88254e-18	EPI_vs_PE	mouse
NA	ENSMUSG00000062991	4.59112e-22	-0.833894	0.107	0.503	6.76226e-18	EPI_vs_PE	mouse
Rnpep	RNPEP	5.34544e-22	-0.395582	0.39	0.76	7.87329e-18	EPI_vs_PE	mouse
Tgif1	TGIF1	5.45155e-22	0.459764	0.947	0.76	8.02959e-18	EPI_vs_PE	mouse
Gcnt1	GCNT1	5.6189e-22	-0.285186	0.07	0.48	8.27607e-18	EPI_vs_PE	mouse
Gfpt1	GFPT1	5.82614e-22	-0.391357	0.332	0.707	8.58132e-18	EPI_vs_PE	mouse
Slc30a4	SLC30A4	6.03621e-22	-0.325794	0.267	0.679	8.89074e-18	EPI_vs_PE	mouse
Ankrd10	ANKRD10	8.83732e-22	0.432138	0.888	0.62	1.30165e-17	EPI_vs_PE	mouse
Spint1	SPINT1	9.72807e-22	0.627381	0.93	0.782	1.43285e-17	EPI_vs_PE	mouse
Hspa5	HSPA5	1.22623e-21	-1.57284	0.952	0.983	1.80611e-17	EPI_vs_PE	mouse
G3bp2	G3BP2	1.31892e-21	0.516004	1	1	1.94263e-17	EPI_vs_PE	mouse
Irf2bpl	IRF2BPL	1.52084e-21	0.334934	0.797	0.383	2.24004e-17	EPI_vs_PE	mouse
Ankrd33b	ANKRD33B	1.74494e-21	-0.421388	0.289	0.67	2.57012e-17	EPI_vs_PE	mouse
Cep55	CEP55	1.79222e-21	0.338117	0.738	0.383	2.63976e-17	EPI_vs_PE	mouse
Hnf1b	HNF1B	1.84478e-21	-0.638843	0.064	0.453	2.71718e-17	EPI_vs_PE	mouse
Pgam2	PGAM2	1.88759e-21	-0.530578	0.075	0.472	2.78023e-17	EPI_vs_PE	mouse
Cisd1	CISD1	2.82794e-21	0.500257	1	1	4.16527e-17	EPI_vs_PE	mouse
Smpdl3b	SMPDL3B	2.92882e-21	0.454853	0.904	0.617	4.31386e-17	EPI_vs_PE	mouse
Arf4	ARF4	3.14504e-21	-0.509108	0.968	0.98	4.63233e-17	EPI_vs_PE	mouse
Ywhaq	YWHAQ	3.45396e-21	0.470466	0.995	1	5.08734e-17	EPI_vs_PE	mouse
Tmem150a	TMEM150A	3.83966e-21	-0.336586	0.326	0.729	5.65543e-17	EPI_vs_PE	mouse
Pfn1	PFN1	4.66473e-21	-0.410248	1	1	6.87069e-17	EPI_vs_PE	mouse
Dnajc3	DNAJC3	5.13775e-21	-0.869048	0.385	0.698	7.56739e-17	EPI_vs_PE	mouse
Mrfap1	MRFAP1	5.31672e-21	-0.401481	1	1	7.831e-17	EPI_vs_PE	mouse
C130073F10Rik	C130073F10RIK	6.2991e-21	0.679928	0.85	0.581	9.27795e-17	EPI_vs_PE	mouse
Baz1a	BAZ1A	8.1076e-21	-0.434816	0.599	0.869	1.19417e-16	EPI_vs_PE	mouse
Adat2	ADAT2	9.55428e-21	0.40548	0.791	0.517	1.40725e-16	EPI_vs_PE	mouse
Txndc5	TXNDC5	1.10373e-20	-0.640583	0.481	0.768	1.62568e-16	EPI_vs_PE	mouse
Mrps24	MRPS24	1.21223e-20	0.414378	1	0.989	1.7855e-16	EPI_vs_PE	mouse
Srgn	SRGN	1.33195e-20	-2.14504	0.246	0.578	1.96183e-16	EPI_vs_PE	mouse
Mogat2	MOGAT2	1.33522e-20	-0.29653	0.032	0.411	1.96665e-16	EPI_vs_PE	mouse
Mybl2	MYBL2	1.36399e-20	0.501389	1	0.961	2.00902e-16	EPI_vs_PE	mouse
Clic1	CLIC1	1.36856e-20	-0.685482	0.679	0.852	2.01576e-16	EPI_vs_PE	mouse
Dnajc21	DNAJC21	1.44274e-20	0.49387	0.973	0.933	2.12501e-16	EPI_vs_PE	mouse
Bax	BAX	1.49592e-20	0.446897	1	0.994	2.20335e-16	EPI_vs_PE	mouse
Sod2	SOD2	1.59365e-20	0.646114	1	0.953	2.34728e-16	EPI_vs_PE	mouse
Dctpp1	DCTPP1	1.78653e-20	0.44664	1	0.997	2.63138e-16	EPI_vs_PE	mouse
AU018091	AU018091	1.83879e-20	0.399411	0.834	0.52	2.70836e-16	EPI_vs_PE	mouse
Havcr1	HAVCR1	2.05047e-20	-0.398491	0.182	0.57	3.02014e-16	EPI_vs_PE	mouse
Chmp4b	CHMP4B	2.07544e-20	-0.392077	0.968	0.983	3.05691e-16	EPI_vs_PE	mouse
Commd3	COMMD3	2.12507e-20	-0.431202	0.69	0.902	3.13002e-16	EPI_vs_PE	mouse
Aebp2	AEBP2	3.79977e-20	0.541943	0.877	0.656	5.59668e-16	EPI_vs_PE	mouse
Trim43a	TRIM43A	5.14988e-20	0.526827	0.647	0.285	7.58526e-16	EPI_vs_PE	mouse
Pfkl	PFKL	5.19449e-20	-0.85298	0.385	0.74	7.65096e-16	EPI_vs_PE	mouse
Ctsz	CTSZ	6.89253e-20	-1.65184	0.588	0.802	1.0152e-15	EPI_vs_PE	mouse
Atp6v1a	ATP6V1A	7.32404e-20	-0.598166	0.93	0.964	1.07876e-15	EPI_vs_PE	mouse
Nkx6-2	NKX6-2	8.09173e-20	0.651448	0.781	0.489	1.19183e-15	EPI_vs_PE	mouse
Atp2b1	ATP2B1	8.14981e-20	-0.777769	0.802	0.933	1.20039e-15	EPI_vs_PE	mouse
Folr1	FOLR1	1.03979e-19	-0.787162	0.861	0.947	1.53151e-15	EPI_vs_PE	mouse
Pole4	POLE4	1.06376e-19	0.453509	0.995	0.964	1.56682e-15	EPI_vs_PE	mouse
Rab14	RAB14	1.38089e-19	-0.370431	0.989	0.992	2.03391e-15	EPI_vs_PE	mouse
Dnajc10	DNAJC10	1.48843e-19	-0.581983	0.556	0.796	2.1923e-15	EPI_vs_PE	mouse
Manf	MANF	1.57641e-19	-1.26639	0.909	0.978	2.32189e-15	EPI_vs_PE	mouse
NA	C1ORF54	1.58427e-19	0.327151	0.631	0.274	2.33347e-15	EPI_vs_PE	mouse
Cltc	CLTC	1.71062e-19	-1.05061	0.952	0.983	2.51957e-15	EPI_vs_PE	mouse
Actr3	ACTR3	1.91059e-19	-0.434931	0.968	0.992	2.81411e-15	EPI_vs_PE	mouse
Gm19705	GM19705	2.36278e-19	0.272442	0.455	0.131	3.48014e-15	EPI_vs_PE	mouse
Uhrf1	UHRF1	2.365e-19	0.546398	0.995	0.922	3.48341e-15	EPI_vs_PE	mouse
Nostrin	NOSTRIN	2.41963e-19	-0.469942	0.021	0.372	3.56387e-15	EPI_vs_PE	mouse
Emb	EMB	2.54143e-19	-1.16095	0.209	0.589	3.74328e-15	EPI_vs_PE	mouse
Parp1	PARP1	2.84079e-19	0.397929	1	1	4.1842e-15	EPI_vs_PE	mouse
Ifi30	IFI30	4.99646e-19	-0.656168	0.663	0.863	7.35929e-15	EPI_vs_PE	mouse
Gm807	GM807	5.26554e-19	0.253329	0.588	0.229	7.75561e-15	EPI_vs_PE	mouse
Ttc39b	TTC39B	5.29538e-19	0.266966	0.647	0.318	7.79956e-15	EPI_vs_PE	mouse
Chchd10	CHCHD10	5.45894e-19	0.505712	0.995	0.989	8.04048e-15	EPI_vs_PE	mouse
Trim44	TRIM44	5.97507e-19	-0.467342	0.594	0.888	8.80068e-15	EPI_vs_PE	mouse
Sox7	SOX7	7.22492e-19	-0.464581	0.037	0.385	1.06416e-14	EPI_vs_PE	mouse
Spp1	SPP1	7.93876e-19	0.962486	0.968	0.749	1.1693e-14	EPI_vs_PE	mouse
Tcf23	TCF23	8.25328e-19	-0.280724	0.225	0.628	1.21563e-14	EPI_vs_PE	mouse
Kat2b	KAT2B	9.1105e-19	0.309451	0.674	0.358	1.34189e-14	EPI_vs_PE	mouse
Wwc2	WWC2	1.01206e-18	-0.378916	0.594	0.877	1.49066e-14	EPI_vs_PE	mouse
Colgalt1	COLGALT1	1.07884e-18	-0.536322	0.69	0.841	1.58902e-14	EPI_vs_PE	mouse
Rab2a	RAB2A	1.10416e-18	-0.3919	0.995	1	1.62631e-14	EPI_vs_PE	mouse
Atp6v1g1	ATP6V1G1	1.16214e-18	-0.372664	1	1	1.71171e-14	EPI_vs_PE	mouse
Cgnl1	CGNL1	1.2185e-18	-0.308196	0.144	0.514	1.79472e-14	EPI_vs_PE	mouse
NA	TP53	1.26575e-18	0.429376	0.963	0.877	1.86432e-14	EPI_vs_PE	mouse
Glrx	GLRX	1.29761e-18	0.626043	0.968	0.877	1.91125e-14	EPI_vs_PE	mouse
Jakmip1	JAKMIP1	1.29964e-18	0.26387	0.529	0.19	1.91424e-14	EPI_vs_PE	mouse
Oat	OAT	1.30696e-18	-1.09692	0.23	0.553	1.92502e-14	EPI_vs_PE	mouse
Shtn1	SHTN1	1.65797e-18	-0.265011	0.016	0.355	2.44203e-14	EPI_vs_PE	mouse
Ube2d1	UBE2D1	1.67594e-18	-0.330386	0.353	0.709	2.46848e-14	EPI_vs_PE	mouse
Prkci	PRKCI	1.82592e-18	-0.384201	0.594	0.855	2.6894e-14	EPI_vs_PE	mouse
P4hb	P4HB	2.29847e-18	-1.12398	0.957	0.983	3.38542e-14	EPI_vs_PE	mouse
Polr2e	POLR2E	2.55184e-18	0.384984	1	0.997	3.75861e-14	EPI_vs_PE	mouse
Ppat	PPAT	2.71533e-18	-0.460379	0.824	0.95	3.99942e-14	EPI_vs_PE	mouse
Chmp4c	CHMP4C	3.05225e-18	0.41882	0.877	0.676	4.49566e-14	EPI_vs_PE	mouse
Tmem144	TMEM144	3.67056e-18	-0.41252	0.321	0.668	5.40636e-14	EPI_vs_PE	mouse
Sccpdh	SCCPDH	3.709e-18	-0.476133	0.503	0.76	5.46298e-14	EPI_vs_PE	mouse
Hsp90b1	HSP90B1	3.88084e-18	-1.61566	0.984	0.986	5.71609e-14	EPI_vs_PE	mouse
Cggbp1	CGGBP1	3.88834e-18	0.485465	0.979	0.93	5.72713e-14	EPI_vs_PE	mouse
Rap2b	RAP2B	5.32703e-18	-0.266135	0.182	0.556	7.84619e-14	EPI_vs_PE	mouse
Bcl2l14	BCL2L14	6.20359e-18	0.372413	0.658	0.341	9.13727e-14	EPI_vs_PE	mouse
Fkbp4	FKBP4	6.20837e-18	0.426622	1	1	9.14431e-14	EPI_vs_PE	mouse
Wtap	WTAP	6.74182e-18	0.55357	0.989	0.98	9.93002e-14	EPI_vs_PE	mouse
Sord	SORD	6.97133e-18	-0.708298	0.759	0.925	1.02681e-13	EPI_vs_PE	mouse
Egfl7	EGFL7	7.77879e-18	-0.463838	0.786	0.916	1.14574e-13	EPI_vs_PE	mouse
Mga	MGA	9.0077e-18	0.41849	0.979	0.807	1.32674e-13	EPI_vs_PE	mouse
Basp1	BASP1	9.76042e-18	-0.51898	0.316	0.687	1.43761e-13	EPI_vs_PE	mouse
Atp6v0b	ATP6V0B	1.00766e-17	-0.492705	0.995	1	1.48418e-13	EPI_vs_PE	mouse
Phc1	PHC1	1.14029e-17	0.55578	0.594	0.288	1.67954e-13	EPI_vs_PE	mouse
Ctsc	CTSC	1.24684e-17	-0.619358	0.679	0.888	1.83647e-13	EPI_vs_PE	mouse
Lgmn	LGMN	1.46935e-17	-1.19693	0.642	0.827	2.1642e-13	EPI_vs_PE	mouse
Cth	CTH	1.47383e-17	0.43297	0.658	0.335	2.17081e-13	EPI_vs_PE	mouse
Cxadr	CXADR	1.59069e-17	-0.36594	0.337	0.687	2.34292e-13	EPI_vs_PE	mouse
Tcf7l1	TCF7L1	1.84046e-17	0.328111	0.738	0.436	2.71081e-13	EPI_vs_PE	mouse
Tpm4	TPM4	1.94386e-17	-0.424354	0.802	0.93	2.86311e-13	EPI_vs_PE	mouse
Derl1	DERL1	2.07361e-17	-0.377436	0.866	0.966	3.05422e-13	EPI_vs_PE	mouse
Fmr1nb	FMR1NB	2.1212e-17	-0.455344	0.93	0.966	3.12431e-13	EPI_vs_PE	mouse
NA	ZNF219	2.32166e-17	0.291621	0.722	0.397	3.41957e-13	EPI_vs_PE	mouse
Pdlim1	PDLIM1	2.34333e-17	-0.483826	0.706	0.891	3.4515e-13	EPI_vs_PE	mouse
Wwtr1	WWTR1	2.44293e-17	-0.340982	0.449	0.777	3.59819e-13	EPI_vs_PE	mouse
Sfxn1	SFXN1	2.55387e-17	-0.398311	0.631	0.908	3.7616e-13	EPI_vs_PE	mouse
Stard8	STARD8	3.09042e-17	-0.354825	0.027	0.352	4.55187e-13	EPI_vs_PE	mouse
Nuak1	NUAK1	3.49612e-17	-0.291237	0.091	0.45	5.14943e-13	EPI_vs_PE	mouse
Apela	APELA	4.25394e-17	0.257449	0.406	0.112	6.26563e-13	EPI_vs_PE	mouse
Dnmt3b	DNMT3B	4.39866e-17	-0.686385	0.818	0.961	6.47878e-13	EPI_vs_PE	mouse
Tfec	TFEC	4.44564e-17	-0.61857	0.027	0.344	6.54798e-13	EPI_vs_PE	mouse
Jam2	JAM2	4.48493e-17	0.565873	0.856	0.575	6.60585e-13	EPI_vs_PE	mouse
Mlf2	MLF2	5.45078e-17	0.392532	1	1	8.02846e-13	EPI_vs_PE	mouse
Tubb6	TUBB6	6.11004e-17	-0.371189	0.396	0.684	8.99949e-13	EPI_vs_PE	mouse
Morc3	MORC3	6.11462e-17	0.328601	0.834	0.659	9.00623e-13	EPI_vs_PE	mouse
Msc	MSC	6.25007e-17	0.459067	0.54	0.229	9.20572e-13	EPI_vs_PE	mouse
Lmna	LMNA	7.33288e-17	-0.39768	0.701	0.902	1.08006e-12	EPI_vs_PE	mouse
Cdca7	CDCA7	7.66946e-17	0.401284	0.84	0.615	1.12963e-12	EPI_vs_PE	mouse
Mif4gd	MIF4GD	7.67176e-17	0.350667	0.829	0.57	1.12997e-12	EPI_vs_PE	mouse
Ppib	PPIB	7.86309e-17	-0.631531	0.984	0.992	1.15815e-12	EPI_vs_PE	mouse
Tmed9	TMED9	8.35378e-17	-0.418644	0.989	0.997	1.23043e-12	EPI_vs_PE	mouse
Erdr1	ERDR1	8.35574e-17	-0.715523	0.84	0.941	1.23072e-12	EPI_vs_PE	mouse
Lrrc59	LRRC59	8.89582e-17	-0.43433	0.995	1	1.31026e-12	EPI_vs_PE	mouse
Rarg	RARG	9.47136e-17	0.269468	0.235	0.02	1.39504e-12	EPI_vs_PE	mouse
Gorasp2	GORASP2	9.76631e-17	-0.420563	0.733	0.872	1.43848e-12	EPI_vs_PE	mouse
Bag2	BAG2	1.28345e-16	-0.455785	0.08	0.402	1.89039e-12	EPI_vs_PE	mouse
Ptma	PTMA	1.28944e-16	0.318122	1	1	1.89921e-12	EPI_vs_PE	mouse
Fgf10	FGF10	1.60636e-16	-0.373601	0.401	0.777	2.36601e-12	EPI_vs_PE	mouse
Dusp9	DUSP9	1.6287e-16	-0.482178	0.193	0.525	2.39891e-12	EPI_vs_PE	mouse
Tm9sf3	TM9SF3	1.65162e-16	-0.418068	0.743	0.913	2.43267e-12	EPI_vs_PE	mouse
Copa	COPA	1.78101e-16	-0.406207	0.679	0.846	2.62325e-12	EPI_vs_PE	mouse
Enah	ENAH	2.00979e-16	0.421127	0.984	0.95	2.96022e-12	EPI_vs_PE	mouse
Eomes	EOMES	2.00994e-16	-0.340449	0.294	0.64	2.96045e-12	EPI_vs_PE	mouse
Smim1	SMIM1	2.08152e-16	-0.31072	0.401	0.701	3.06587e-12	EPI_vs_PE	mouse
Pttg1	PTTG1	2.70116e-16	0.640195	0.989	0.947	3.97854e-12	EPI_vs_PE	mouse
Nucb2	NUCB2	2.71371e-16	-0.301792	0.299	0.634	3.99703e-12	EPI_vs_PE	mouse
Tmed10	TMED10	3.30416e-16	-0.367416	1	1	4.86669e-12	EPI_vs_PE	mouse
Synj1	SYNJ1	3.32825e-16	-0.273346	0.182	0.534	4.90218e-12	EPI_vs_PE	mouse
Rlim	RLIM	4.14589e-16	-0.343669	0.727	0.911	6.10648e-12	EPI_vs_PE	mouse
Tmem147	TMEM147	4.26552e-16	-0.381377	0.957	0.989	6.28268e-12	EPI_vs_PE	mouse
Setx	SETX	4.44639e-16	0.456687	0.968	0.863	6.54909e-12	EPI_vs_PE	mouse
Slc31a1	SLC31A1	4.76991e-16	-0.321377	0.61	0.849	7.0256e-12	EPI_vs_PE	mouse
Ramp2	RAMP2	4.91244e-16	-0.298712	0.176	0.514	7.23553e-12	EPI_vs_PE	mouse
Stard4	STARD4	5.1508e-16	-0.43141	0.096	0.411	7.58662e-12	EPI_vs_PE	mouse
Akr1b8	AKR1B8	5.22824e-16	-0.346498	0.283	0.62	7.70067e-12	EPI_vs_PE	mouse
Appbp2	APPBP2	5.67168e-16	-0.410497	0.888	0.975	8.35382e-12	EPI_vs_PE	mouse
Pou5f1	POU5F1	5.7436e-16	0.531451	1	0.997	8.45974e-12	EPI_vs_PE	mouse
Actl6a	ACTL6A	6.05874e-16	0.373509	0.989	0.964	8.92392e-12	EPI_vs_PE	mouse
Plod3	PLOD3	6.13339e-16	-0.34518	0.262	0.589	9.03387e-12	EPI_vs_PE	mouse
Trps1	TRPS1	6.5674e-16	0.258972	0.556	0.24	9.67312e-12	EPI_vs_PE	mouse
Slc40a1	SLC40A1	7.1067e-16	-0.361026	0.027	0.33	1.04675e-11	EPI_vs_PE	mouse
Arl14epl	ARL14EPL	7.18907e-16	0.415625	0.936	0.796	1.05888e-11	EPI_vs_PE	mouse
Ephx2	EPHX2	7.96761e-16	0.315093	0.658	0.341	1.17355e-11	EPI_vs_PE	mouse
NA	ENSMUSG00000023092	8.29557e-16	-0.398011	0.059	0.369	1.22185e-11	EPI_vs_PE	mouse
Pgd	PGD	8.8427e-16	-0.39329	0.968	0.992	1.30244e-11	EPI_vs_PE	mouse
Otx2	OTX2	1.05085e-15	0.500473	0.471	0.184	1.5478e-11	EPI_vs_PE	mouse
Sec62	SEC62	1.06103e-15	-0.470489	0.984	0.989	1.56279e-11	EPI_vs_PE	mouse
NA	DNASE2	1.21155e-15	0.269874	0.759	0.453	1.78449e-11	EPI_vs_PE	mouse
Tcea3	TCEA3	1.21497e-15	0.319831	0.332	0.078	1.78953e-11	EPI_vs_PE	mouse
Rpap1	RPAP1	1.23891e-15	0.313716	0.775	0.542	1.82478e-11	EPI_vs_PE	mouse
Serp1	SERP1	1.27935e-15	-0.563627	0.93	0.98	1.88435e-11	EPI_vs_PE	mouse
Rdm1	RDM1	1.31749e-15	0.331249	0.807	0.567	1.94054e-11	EPI_vs_PE	mouse
Rbpms2	RBPMS2	1.34849e-15	0.404289	0.989	0.941	1.98619e-11	EPI_vs_PE	mouse
Cnih1	CNIH1	1.38512e-15	-0.370269	0.925	0.966	2.04014e-11	EPI_vs_PE	mouse
NA	ZNF326	1.51218e-15	-0.268665	0.326	0.654	2.22729e-11	EPI_vs_PE	mouse
Susd3	SUSD3	1.52139e-15	-0.265807	0.08	0.397	2.24085e-11	EPI_vs_PE	mouse
Atp6v0a1	ATP6V0A1	1.52202e-15	-0.694136	0.262	0.545	2.24179e-11	EPI_vs_PE	mouse
Cited2	CITED2	1.55672e-15	-0.675422	0.316	0.612	2.29289e-11	EPI_vs_PE	mouse
Calr	CALR	1.69288e-15	-1.25871	0.995	0.992	2.49344e-11	EPI_vs_PE	mouse
Hhex	HHEX	1.74208e-15	-0.373843	0.176	0.494	2.56591e-11	EPI_vs_PE	mouse
Sntb2	SNTB2	1.81763e-15	0.273839	0.658	0.355	2.67719e-11	EPI_vs_PE	mouse
Ssr1	SSR1	1.84617e-15	-0.426957	0.904	0.964	2.71922e-11	EPI_vs_PE	mouse
Iqgap2	IQGAP2	1.8522e-15	-0.356128	0.032	0.327	2.7281e-11	EPI_vs_PE	mouse
Zfyve21	ZFYVE21	2.04658e-15	-0.453287	0.631	0.799	3.0144e-11	EPI_vs_PE	mouse
Mpp1	MPP1	2.35927e-15	-0.362307	0.583	0.827	3.47497e-11	EPI_vs_PE	mouse
Mgst3	MGST3	2.55935e-15	-0.708969	0.417	0.648	3.76966e-11	EPI_vs_PE	mouse
Zbtb44	ZBTB44	2.73273e-15	0.364041	0.738	0.517	4.02504e-11	EPI_vs_PE	mouse
Dnmt3a	DNMT3A	3.27454e-15	-0.257659	0.348	0.74	4.82306e-11	EPI_vs_PE	mouse
Tuba1c	TUBA1C	3.61068e-15	-0.64054	0.898	0.961	5.31817e-11	EPI_vs_PE	mouse
Tmem263	TMEM263	3.77041e-15	-0.302845	0.449	0.754	5.55343e-11	EPI_vs_PE	mouse
Rer1	RER1	4.46612e-15	-0.301458	0.984	0.992	6.57814e-11	EPI_vs_PE	mouse
Tmco1	TMCO1	4.70242e-15	-0.504858	0.963	0.972	6.92619e-11	EPI_vs_PE	mouse
Brca2	BRCA2	4.7763e-15	0.319096	0.85	0.634	7.03501e-11	EPI_vs_PE	mouse
Cdc5l	CDC5L	5.34582e-15	0.499853	1	0.969	7.87386e-11	EPI_vs_PE	mouse
Spats2	SPATS2	5.44888e-15	-0.369614	0.706	0.86	8.02566e-11	EPI_vs_PE	mouse
Pdia3	PDIA3	5.51504e-15	-0.850822	0.957	0.975	8.1231e-11	EPI_vs_PE	mouse
Sec61a1	SEC61A1	6.00554e-15	-0.506805	0.909	0.947	8.84556e-11	EPI_vs_PE	mouse
Klf4	KLF4	6.22529e-15	0.712759	0.866	0.888	9.16922e-11	EPI_vs_PE	mouse
Pmm2	PMM2	6.3937e-15	-0.352316	0.717	0.863	9.41728e-11	EPI_vs_PE	mouse
Fkbp9	FKBP9	6.50833e-15	-0.473602	0.722	0.888	9.58612e-11	EPI_vs_PE	mouse
Ptpn14	PTPN14	6.91886e-15	-0.327771	0.08	0.38	1.01908e-10	EPI_vs_PE	mouse
Gnb2	GNB2	7.4042e-15	-0.386515	0.898	0.955	1.09056e-10	EPI_vs_PE	mouse
Ctsb	CTSB	7.66564e-15	-0.421725	0.898	0.969	1.12907e-10	EPI_vs_PE	mouse
Eml1	EML1	8.18625e-15	-0.384867	0.07	0.363	1.20575e-10	EPI_vs_PE	mouse
Cd63	CD63	8.39615e-15	-0.502526	1	1	1.23667e-10	EPI_vs_PE	mouse
Tango2	TANGO2	9.20427e-15	-0.307821	0.487	0.751	1.3557e-10	EPI_vs_PE	mouse
Mydgf	MYDGF	9.65332e-15	-0.647	0.791	0.908	1.42184e-10	EPI_vs_PE	mouse
Sfn	SFN	9.75508e-15	0.550793	0.936	0.721	1.43683e-10	EPI_vs_PE	mouse
Herpud1	HERPUD1	1.06251e-14	-0.347637	0.187	0.489	1.56498e-10	EPI_vs_PE	mouse
Pdcd6ip	PDCD6IP	1.33504e-14	-0.386043	0.642	0.844	1.96638e-10	EPI_vs_PE	mouse
Idh1	IDH1	1.35036e-14	-0.409246	0.93	0.975	1.98894e-10	EPI_vs_PE	mouse
Pygb	PYGB	1.47709e-14	0.291067	0.668	0.383	2.17561e-10	EPI_vs_PE	mouse
Sumo3	SUMO3	1.53719e-14	0.35447	0.995	0.983	2.26413e-10	EPI_vs_PE	mouse
Zic5	ZIC5	1.77668e-14	0.256209	0.529	0.237	2.61688e-10	EPI_vs_PE	mouse
Mtss1	MTSS1	1.99505e-14	0.259597	0.439	0.159	2.93851e-10	EPI_vs_PE	mouse
Pnpla6	PNPLA6	1.99977e-14	0.40209	0.93	0.788	2.94547e-10	EPI_vs_PE	mouse
Tmem33	TMEM33	2.01856e-14	-0.334583	0.909	0.966	2.97313e-10	EPI_vs_PE	mouse
Ccdc50	CCDC50	2.04294e-14	-0.308246	0.513	0.765	3.00905e-10	EPI_vs_PE	mouse
Eif4ebp1	EIF4EBP1	2.10032e-14	0.561982	1	0.964	3.09356e-10	EPI_vs_PE	mouse
Myo7a	MYO7A	2.13255e-14	-0.260305	0.016	0.288	3.14103e-10	EPI_vs_PE	mouse
Usp7	USP7	2.23742e-14	0.338402	0.989	0.947	3.2955e-10	EPI_vs_PE	mouse
Slc35f2	SLC35F2	2.27141e-14	0.274112	0.807	0.539	3.34557e-10	EPI_vs_PE	mouse
NA	ENSMUSG00000091896	2.31721e-14	-0.346353	0.984	1	3.41301e-10	EPI_vs_PE	mouse
NA	HM13	2.33921e-14	-0.37492	0.765	0.897	3.44542e-10	EPI_vs_PE	mouse
Bag5	BAG5	2.64654e-14	-0.295356	0.572	0.824	3.89809e-10	EPI_vs_PE	mouse
Dnajb6	DNAJB6	2.7552e-14	0.37211	1	0.994	4.05814e-10	EPI_vs_PE	mouse
Nr5a2	NR5A2	3.0369e-14	0.329868	0.674	0.36	4.47305e-10	EPI_vs_PE	mouse
Bcat2	BCAT2	3.2619e-14	0.512654	0.711	0.52	4.80445e-10	EPI_vs_PE	mouse
Plpp1	PLPP1	3.41353e-14	0.292668	0.856	0.589	5.02779e-10	EPI_vs_PE	mouse
Nusap1	NUSAP1	3.42807e-14	0.440972	0.781	0.561	5.04921e-10	EPI_vs_PE	mouse
Pla2g12b	PLA2G12B	3.70035e-14	-0.252854	0.032	0.307	5.45025e-10	EPI_vs_PE	mouse
Myo6	MYO6	3.93361e-14	-0.75581	0.198	0.475	5.79381e-10	EPI_vs_PE	mouse
Hmces	HMCES	3.98932e-14	0.484438	0.695	0.497	5.87588e-10	EPI_vs_PE	mouse
Pdgfa	PDGFA	4.23547e-14	0.565764	0.941	0.874	6.23842e-10	EPI_vs_PE	mouse
Ddost	DDOST	4.53692e-14	-0.387018	0.957	1	6.68243e-10	EPI_vs_PE	mouse
Pga5	PGA5	4.70642e-14	-0.874534	0.102	0.385	6.93209e-10	EPI_vs_PE	mouse
Ung	UNG	5.04845e-14	0.420257	0.989	0.88	7.43586e-10	EPI_vs_PE	mouse
Tmem9b	TMEM9B	5.49749e-14	-0.287326	0.433	0.721	8.09725e-10	EPI_vs_PE	mouse
NA	SUPT4H1	6.05814e-14	0.3262	0.995	0.966	8.92303e-10	EPI_vs_PE	mouse
Ufm1	UFM1	6.16112e-14	-0.325632	0.947	0.978	9.07472e-10	EPI_vs_PE	mouse
Kdelr2	KDELR2	8.60235e-14	-0.414437	0.904	0.978	1.26704e-09	EPI_vs_PE	mouse
Hikeshi	HIKESHI	8.99242e-14	0.420497	1	0.986	1.32449e-09	EPI_vs_PE	mouse
Htra1	HTRA1	9.26509e-14	-0.985824	0.316	0.564	1.36466e-09	EPI_vs_PE	mouse
Tbrg1	TBRG1	9.55631e-14	-0.398543	0.984	0.997	1.40755e-09	EPI_vs_PE	mouse
Prelid1	PRELID1	9.82981e-14	-0.290804	0.995	0.994	1.44783e-09	EPI_vs_PE	mouse
Tmem97	TMEM97	9.84996e-14	-0.371176	0.968	0.992	1.4508e-09	EPI_vs_PE	mouse
Pcbd1	PCBD1	1.00275e-13	-0.775164	0.235	0.497	1.47696e-09	EPI_vs_PE	mouse
Baz2b	BAZ2B	1.00498e-13	0.320301	0.722	0.453	1.48024e-09	EPI_vs_PE	mouse
Brwd3	BRWD3	1.05483e-13	-0.259323	0.267	0.573	1.55366e-09	EPI_vs_PE	mouse
Pdpk1	PDPK1	1.24479e-13	0.412988	0.888	0.841	1.83345e-09	EPI_vs_PE	mouse
Smad2	SMAD2	1.26864e-13	-0.262501	0.481	0.712	1.86858e-09	EPI_vs_PE	mouse
Adprh	ADPRH	1.4716e-13	0.352999	0.92	0.877	2.16752e-09	EPI_vs_PE	mouse
Wdr45	WDR45	1.5373e-13	0.327306	0.877	0.645	2.26429e-09	EPI_vs_PE	mouse
Ctsh	CTSH	1.58608e-13	-0.492538	0.053	0.324	2.33613e-09	EPI_vs_PE	mouse
Gsn	GSN	1.68784e-13	-0.252476	0.144	0.447	2.48602e-09	EPI_vs_PE	mouse
Ppm1l	PPM1L	1.8461e-13	-0.435416	0.283	0.561	2.71912e-09	EPI_vs_PE	mouse
Rpn1	RPN1	1.9156e-13	-0.668496	0.925	0.939	2.82148e-09	EPI_vs_PE	mouse
Fbxo22	FBXO22	2.06483e-13	0.326641	0.957	0.913	3.04129e-09	EPI_vs_PE	mouse
Cuta	CUTA	2.08077e-13	-0.333592	0.963	0.989	3.06476e-09	EPI_vs_PE	mouse
Rdx	RDX	2.28657e-13	-0.490591	0.989	0.986	3.36788e-09	EPI_vs_PE	mouse
Lamtor3	LAMTOR3	2.35552e-13	-0.358366	0.444	0.715	3.46944e-09	EPI_vs_PE	mouse
Slc35f6	SLC35F6	2.65099e-13	-0.27237	0.406	0.668	3.90465e-09	EPI_vs_PE	mouse
Sys1	SYS1	2.73351e-13	-0.32349	0.941	0.983	4.02619e-09	EPI_vs_PE	mouse
Tpi1	TPI1	2.75172e-13	-0.796498	0.647	0.779	4.05301e-09	EPI_vs_PE	mouse
Trip6	TRIP6	2.78085e-13	-0.358956	0.15	0.436	4.09591e-09	EPI_vs_PE	mouse
Golga4	GOLGA4	3.049e-13	-0.351743	0.925	0.972	4.49086e-09	EPI_vs_PE	mouse
Tmbim6	TMBIM6	3.10822e-13	-0.327099	0.979	0.989	4.57809e-09	EPI_vs_PE	mouse
Tspan9	TSPAN9	3.12573e-13	-0.268609	0.144	0.425	4.60388e-09	EPI_vs_PE	mouse
Wfdc2	WFDC2	3.1847e-13	0.413085	0.807	0.601	4.69074e-09	EPI_vs_PE	mouse
Arpc5	ARPC5	3.44907e-13	-0.356457	0.973	0.989	5.08013e-09	EPI_vs_PE	mouse
Ticrr	TICRR	3.87119e-13	0.36276	0.84	0.64	5.70187e-09	EPI_vs_PE	mouse
Cpox	CPOX	4.11453e-13	-0.323288	0.519	0.743	6.0603e-09	EPI_vs_PE	mouse
Klf5	KLF5	4.39299e-13	-0.615589	0.936	0.972	6.47043e-09	EPI_vs_PE	mouse
Syce2	SYCE2	4.51603e-13	0.354322	0.979	0.872	6.65166e-09	EPI_vs_PE	mouse
Kdm3b	KDM3B	4.80315e-13	0.279121	0.679	0.455	7.07457e-09	EPI_vs_PE	mouse
Gemin6	GEMIN6	5.33704e-13	0.355267	0.973	0.925	7.86093e-09	EPI_vs_PE	mouse
Gas6	GAS6	5.41174e-13	-0.351659	0.08	0.352	7.97095e-09	EPI_vs_PE	mouse
Urm1	URM1	5.47892e-13	0.349329	0.952	0.899	8.0699e-09	EPI_vs_PE	mouse
[truncated: 387 more rows]

## Sheet: supt4.Human.EPI_TE_PE.GSEA
pathway	pval	NES	GeneRatio	comparison	species
Signaling pathways regulating pluripotency of stem cells	8.64267e-05	1.82658	0.183099	EPI_vs_TE	human
Proteasome	9.50668e-05	-1.94476	0.295455	EPI_vs_TE	human
Starch and sucrose metabolism	0.000219452	1.90546	0.160714	EPI_vs_TE	human
Fatty acid metabolism	0.000733305	-1.82423	0.208333	EPI_vs_TE	human
Biosynthesis of unsaturated fatty acids	0.00102771	-1.85415	0.130435	EPI_vs_TE	human
TGF-beta signaling pathway	0.00135533	1.77752	0.142857	EPI_vs_TE	human
Insulin resistance	0.00193466	1.66771	0.165138	EPI_vs_TE	human
Thyroid cancer	0.00254399	-1.76011	0.241379	EPI_vs_TE	human
Neuroactive ligand-receptor interaction	0.00300789	-1.63095	0.0361011	EPI_vs_TE	human
Glycolysis / Gluconeogenesis	0.00351409	1.69384	0.19403	EPI_vs_TE	human
Collecting duct acid secretion	0.00400081	-1.79695	0.185185	EPI_vs_TE	human
Endocytosis	0.00537757	-1.37697	0.127413	EPI_vs_TE	human
Arrhythmogenic right ventricular cardiomyopathy (ARVC)	0.00720914	-1.68459	0.189189	EPI_vs_TE	human
PPAR signaling pathway	0.0085358	-1.62692	0.101449	EPI_vs_TE	human
Cysteine and methionine metabolism	0.010142	-1.62927	0.111111	EPI_vs_TE	human
Fatty acid elongation	0.0102328	-1.64714	0.12	EPI_vs_TE	human
Alzheimer's disease	0.0114679	1.43244	0.113095	EPI_vs_TE	human
Pentose phosphate pathway	0.0156888	1.62452	0.137931	EPI_vs_TE	human
Regulation of autophagy	0.0186073	1.60641	0.0769231	EPI_vs_TE	human
Glucagon signaling pathway	0.0194886	1.45004	0.188119	EPI_vs_TE	human
B cell receptor signaling pathway	0.0206396	1.47739	0.109589	EPI_vs_TE	human
Pentose and glucuronate interconversions	0.0211257	1.58759	0.0833333	EPI_vs_TE	human
Small cell lung cancer	0.0222778	-1.46934	0.127907	EPI_vs_TE	human
Cell cycle	0.024936	-1.36855	0.0806452	EPI_vs_TE	human
Ribosome biogenesis in eukaryotes	0.0252272	-1.42223	0.0561798	EPI_vs_TE	human
Synaptic vesicle cycle	0.0254371	-1.51568	0.126984	EPI_vs_TE	human
Epithelial cell signaling in Helicobacter pylori infection	0.0266014	-1.44886	0.147059	EPI_vs_TE	human
Allograft rejection	0.0267061	1.56406	0.0526316	EPI_vs_TE	human
Endometrial cancer	0.0273213	-1.51096	0.115385	EPI_vs_TE	human
Linoleic acid metabolism	0.0304042	1.50886	0.0689655	EPI_vs_TE	human
NF-kappa B signaling pathway	0.0306485	1.46644	0.0752688	EPI_vs_TE	human
Gastric acid secretion	0.0310116	-1.53019	0.108108	EPI_vs_TE	human
Epstein-Barr virus infection	0.0346652	-1.2869	0.0990099	EPI_vs_TE	human
Synthesis and degradation of ketone bodies	0.0347455	-1.56168	0.1	EPI_vs_TE	human
Prolactin signaling pathway	0.0349347	-1.4352	0.0694444	EPI_vs_TE	human
Ovarian steroidogenesis	0.0367423	-1.54528	0.18	EPI_vs_TE	human
Non-alcoholic fatty liver disease (NAFLD)	0.0377622	1.37117	0.139073	EPI_vs_TE	human
Lysosome	0.0419572	-1.31067	0.195122	EPI_vs_TE	human
Fructose and mannose metabolism	0.0469799	1.55046	0.125	EPI_vs_TE	human
Huntington's disease	3.96973e-06	1.87532	0.0569948	EPI_vs_PE	human
Focal adhesion	4.60533e-06	-1.98892	0.0643564	EPI_vs_PE	human
ECM-receptor interaction	7.80173e-06	-2.08848	0.0853659	EPI_vs_PE	human
Alzheimer's disease	1.83156e-05	1.86287	0.0416667	EPI_vs_PE	human
Pathways in cancer	5.12641e-05	-1.66475	0.0831234	EPI_vs_PE	human
Small cell lung cancer	9.08048e-05	-1.99967	0.116279	EPI_vs_PE	human
Parkinson's disease	0.00016841	1.8393	0.0492958	EPI_vs_PE	human
Oxidative phosphorylation	0.000179532	1.83567	0.037594	EPI_vs_PE	human
Protein processing in endoplasmic reticulum	0.00021264	-1.73493	0.0769231	EPI_vs_PE	human
PI3K-Akt signaling pathway	0.000440748	-1.64792	0.058651	EPI_vs_PE	human
PPAR signaling pathway	0.000467299	-1.92889	0.0869565	EPI_vs_PE	human
Metabolic pathways	0.0004827	1.31299	0.0573043	EPI_vs_PE	human
Protein digestion and absorption	0.000648613	-2.03374	0.0666667	EPI_vs_PE	human
Neuroactive ligand-receptor interaction	0.00197306	-1.75902	0.0180505	EPI_vs_PE	human
DNA replication	0.0021713	1.79	0.0555556	EPI_vs_PE	human
Thyroid hormone synthesis	0.00333916	-1.78918	0.0422535	EPI_vs_PE	human
AGE-RAGE signaling pathway in diabetic complications	0.00347039	-1.73708	0.0594059	EPI_vs_PE	human
Ovarian steroidogenesis	0.00358889	-1.77344	0.12	EPI_vs_PE	human
Amoebiasis	0.0036261	-1.7876	0.07	EPI_vs_PE	human
Pentose phosphate pathway	0.00423583	1.79272	0.206897	EPI_vs_PE	human
Arrhythmogenic right ventricular cardiomyopathy (ARVC)	0.00450894	-1.84589	0.0810811	EPI_vs_PE	human
Proteasome	0.00516183	-1.82907	0.136364	EPI_vs_PE	human
Fat digestion and absorption	0.00516858	-1.74661	0.0243902	EPI_vs_PE	human
Glycosphingolipid biosynthesis - lacto and neolacto series	0.00625999	-1.7379	0.0384615	EPI_vs_PE	human
Influenza A	0.00671815	-1.54976	0.0285714	EPI_vs_PE	human
Vitamin digestion and absorption	0.00722368	-1.79394	0.0833333	EPI_vs_PE	human
Prolactin signaling pathway	0.00737211	-1.65539	0.0277778	EPI_vs_PE	human
African trypanosomiasis	0.00993979	-1.77695	0.0285714	EPI_vs_PE	human
GnRH signaling pathway	0.0110458	-1.60158	0.0659341	EPI_vs_PE	human
Bacterial invasion of epithelial cells	0.0110611	-1.55605	0.0641026	EPI_vs_PE	human
Toxoplasmosis	0.0132567	-1.53573	0.059322	EPI_vs_PE	human
Bile secretion	0.0159488	-1.58301	0.0422535	EPI_vs_PE	human
Dilated cardiomyopathy	0.0172949	-1.65359	0.0555556	EPI_vs_PE	human
Endocytosis	0.0177766	-1.39902	0.0579151	EPI_vs_PE	human
Gastric acid secretion	0.0179363	-1.68329	0.0675676	EPI_vs_PE	human
Hypertrophic cardiomyopathy (HCM)	0.0197301	-1.58342	0.0722892	EPI_vs_PE	human
Non-alcoholic fatty liver disease (NAFLD)	0.0212106	1.45335	0.0596026	EPI_vs_PE	human
Base excision repair	0.02135	1.63531	0.121212	EPI_vs_PE	human
Regulation of autophagy	0.022636	1.63535	0.0512821	EPI_vs_PE	human
Autoimmune thyroid disease	0.0243444	-1.58869	0.0377358	EPI_vs_PE	human
Adrenergic signaling in cardiomyocytes	0.0301247	-1.41407	0.0337838	EPI_vs_PE	human
Allograft rejection	0.0354302	1.57128	0.0263158	EPI_vs_PE	human
Thyroid hormone signaling pathway	0.0356232	-1.43207	0.0677966	EPI_vs_PE	human
Starch and sucrose metabolism	0.0404319	1.58487	0.142857	EPI_vs_PE	human
Signaling pathways regulating pluripotency of stem cells	0.0425323	1.35272	0.0985915	EPI_vs_PE	human
Proteoglycans in cancer	0.0458542	-1.34778	0.0837438	EPI_vs_PE	human
Sphingolipid signaling pathway	0.0459559	-1.37021	0.0583333	EPI_vs_PE	human
Regulation of lipolysis in adipocytes	0.0468574	-1.49815	0.0714286	EPI_vs_PE	human
Vibrio cholerae infection	0.0469925	-1.45935	0.0392157	EPI_vs_PE	human
Homologous recombination	0.0473952	1.501	0.0689655	EPI_vs_PE	human
Type I diabetes mellitus	0.0474307	1.5522	0.0232558	EPI_vs_PE	human
Platelet activation	0.0480591	-1.40623	0.0409836	EPI_vs_PE	human
Prostate cancer	0.0496183	-1.40717	0.0898876	EPI_vs_PE	human
MAPK signaling pathway	0.0498155	-1.32489	0.0627451	EPI_vs_PE	human
Estrogen signaling pathway	0.0499252	-1.43951	0.040404	EPI_vs_PE	human

## Sheet: supt4.Gpig.EPI_TE_PE.GSEA
pathway	pval	NES	GeneRatio	comparison	species
Cell adhesion molecules	1.61413e-09	-2.41781	0.108333	EPI_vs_TE	Gpig
Arrhythmogenic right ventricular cardiomyopathy	3.55315e-09	-2.40371	0.171053	EPI_vs_TE	Gpig
Small cell lung cancer	3.85581e-09	-2.33959	0.151163	EPI_vs_TE	Gpig
Focal adhesion	3.81251e-08	-2.2055	0.078125	EPI_vs_TE	Gpig
Pathways in cancer	4.96649e-08	-1.94779	0.056962	EPI_vs_TE	Gpig
Human papillomavirus infection	1.9373e-07	-2.00438	0.0574324	EPI_vs_TE	Gpig
Dilated cardiomyopathy	2.70443e-07	-2.27858	0.10989	EPI_vs_TE	Gpig
ECM-receptor interaction	1.19554e-06	-2.24838	0.104651	EPI_vs_TE	Gpig
Adherens junction	2.50919e-06	-2.15036	0.151515	EPI_vs_TE	Gpig
Bacterial invasion of epithelial cells	5.51635e-06	-2.11297	0.125	EPI_vs_TE	Gpig
Gastric cancer	6.08392e-06	-2.08624	0.0875912	EPI_vs_TE	Gpig
Ribosome biogenesis in eukaryotes	7.68844e-06	2.05997	0.0144928	EPI_vs_TE	Gpig
PI3K-Akt signaling pathway	9.36256e-06	-1.91184	0.046729	EPI_vs_TE	Gpig
Leukocyte transendothelial migration	1.14602e-05	-2.09561	0.118812	EPI_vs_TE	Gpig
Regulation of actin cytoskeleton	1.83706e-05	-1.91681	0.0669856	EPI_vs_TE	Gpig
Hypertrophic cardiomyopathy	3.02389e-05	-2.11379	0.125	EPI_vs_TE	Gpig
Regulation of lipolysis in adipocytes	8.16542e-05	-2.01666	0.08	EPI_vs_TE	Gpig
Fluid shear stress and atherosclerosis	9.00216e-05	-1.94253	0.0756303	EPI_vs_TE	Gpig
Carbohydrate digestion and absorption	0.000153888	-1.97306	0.0526316	EPI_vs_TE	Gpig
Hippo signaling pathway	0.000155432	-1.89655	0.0827586	EPI_vs_TE	Gpig
Viral myocarditis	0.000156208	-2.00711	0.114286	EPI_vs_TE	Gpig
Mineral absorption	0.000182423	-1.99135	0.0652174	EPI_vs_TE	Gpig
Platelet activation	0.000209869	-1.93592	0.0625	EPI_vs_TE	Gpig
Rap1 signaling pathway	0.000337408	-1.81879	0.040404	EPI_vs_TE	Gpig
Apoptosis	0.000367213	-1.82862	0.0689655	EPI_vs_TE	Gpig
Tight junction	0.000380688	-1.82084	0.0897436	EPI_vs_TE	Gpig
Thyroid cancer	0.000414332	-1.95397	0.111111	EPI_vs_TE	Gpig
Yersinia infection	0.000433616	-1.84128	0.0551181	EPI_vs_TE	Gpig
Proteoglycans in cancer	0.000644628	-1.75206	0.0721649	EPI_vs_TE	Gpig
Cushing syndrome	0.000789058	-1.8107	0.0416667	EPI_vs_TE	Gpig
TNF signaling pathway	0.000805594	-1.83714	0.037037	EPI_vs_TE	Gpig
Arachidonic acid metabolism	0.000862591	-1.85818	0.0714286	EPI_vs_TE	Gpig
JAK-STAT signaling pathway	0.000876253	-1.81924	0.0362319	EPI_vs_TE	Gpig
Hepatocellular carcinoma	0.000931549	-1.72984	0.0612245	EPI_vs_TE	Gpig
Prostate cancer	0.0010114	-1.81013	0.0652174	EPI_vs_TE	Gpig
Prolactin signaling pathway	0.00127588	-1.82947	0.0461538	EPI_vs_TE	Gpig
Adrenergic signaling in cardiomyocytes	0.00138796	-1.81172	0.034965	EPI_vs_TE	Gpig
DNA replication	0.00145855	1.85167	0	EPI_vs_TE	Gpig
Malaria	0.00148126	-1.73264	0.0789474	EPI_vs_TE	Gpig
Kaposi sarcoma-associated herpesvirus infection	0.00162747	-1.71229	0.0448718	EPI_vs_TE	Gpig
VEGF signaling pathway	0.00165651	-1.86788	0.0576923	EPI_vs_TE	Gpig
Central carbon metabolism in cancer	0.00173518	-1.75009	0.03125	EPI_vs_TE	Gpig
p53 signaling pathway	0.00186959	-1.75822	0.0769231	EPI_vs_TE	Gpig
Fc gamma R-mediated phagocytosis	0.00187515	-1.83995	0.0689655	EPI_vs_TE	Gpig
Staphylococcus aureus infection	0.00207346	-1.66473	0.0238095	EPI_vs_TE	Gpig
Insulin resistance	0.00212949	-1.73205	0.0566038	EPI_vs_TE	Gpig
Hepatitis B	0.00227306	-1.66303	0.034965	EPI_vs_TE	Gpig
Thyroid hormone signaling pathway	0.00235985	-1.69383	0.0526316	EPI_vs_TE	Gpig
Ovarian steroidogenesis	0.00237058	-1.83368	0.0540541	EPI_vs_TE	Gpig
Neutrophil extracellular trap formation	0.00254317	-1.73227	0.045977	EPI_vs_TE	Gpig
Type II diabetes mellitus	0.00275897	-1.82079	0.0465116	EPI_vs_TE	Gpig
Osteoclast differentiation	0.00279585	-1.692	0.0188679	EPI_vs_TE	Gpig
Salmonella infection	0.00287387	-1.56782	0.0405405	EPI_vs_TE	Gpig
Toxoplasmosis	0.00330993	-1.7479	0.0666667	EPI_vs_TE	Gpig
Cellular senescence	0.0033838	-1.62076	0.0492958	EPI_vs_TE	Gpig
Phospholipase D signaling pathway	0.00370353	-1.67909	0.0289855	EPI_vs_TE	Gpig
Chemical carcinogenesis - receptor activation	0.00372561	-1.6751	0.0245399	EPI_vs_TE	Gpig
Mismatch repair	0.00413364	1.83719	0.0454545	EPI_vs_TE	Gpig
Neomycin, kanamycin and gentamicin biosynthesis	0.00415179	-1.48874	0.2	EPI_vs_TE	Gpig
Fc epsilon RI signaling pathway	0.00424428	-1.77466	0.0327869	EPI_vs_TE	Gpig
mTOR signaling pathway	0.00462264	-1.60156	0.0394737	EPI_vs_TE	Gpig
Pancreatic cancer	0.00471843	-1.74186	0.0694444	EPI_vs_TE	Gpig
Amoebiasis	0.00539439	-1.79512	0.0555556	EPI_vs_TE	Gpig
Gastric acid secretion	0.00561844	-1.72436	0.0434783	EPI_vs_TE	Gpig
Leishmaniasis	0.00564133	-1.72185	0.0576923	EPI_vs_TE	Gpig
Protein digestion and absorption	0.00576176	-1.76197	0.0340909	EPI_vs_TE	Gpig
MAPK signaling pathway	0.00576909	-1.52664	0.0322581	EPI_vs_TE	Gpig
Toll-like receptor signaling pathway	0.00663728	-1.62836	0.0123457	EPI_vs_TE	Gpig
MicroRNAs in cancer	0.00674243	-1.59062	0.0743243	EPI_vs_TE	Gpig
Hepatitis C	0.0070338	-1.61364	0.0597015	EPI_vs_TE	Gpig
Measles	0.00746679	-1.59795	0.0540541	EPI_vs_TE	Gpig
Acute myeloid leukemia	0.00777973	-1.708	0.0634921	EPI_vs_TE	Gpig
Endometrial cancer	0.00787785	-1.60601	0.0545455	EPI_vs_TE	Gpig
Neurotrophin signaling pathway	0.00950869	-1.61241	0.0434783	EPI_vs_TE	Gpig
N-Glycan biosynthesis	0.00995478	1.71825	0.0416667	EPI_vs_TE	Gpig
Relaxin signaling pathway	0.0108974	-1.63139	0.0413223	EPI_vs_TE	Gpig
Bile secretion	0.0118421	-1.70708	0.016129	EPI_vs_TE	Gpig
Bladder cancer	0.0122976	-1.67524	0.0512821	EPI_vs_TE	Gpig
Inflammatory bowel disease	0.0133066	-1.65469	0.0416667	EPI_vs_TE	Gpig
cAMP signaling pathway	0.0133326	-1.61196	0.0234742	EPI_vs_TE	Gpig
Chemokine signaling pathway	0.013844	-1.53538	0.0443038	EPI_vs_TE	Gpig
Ras signaling pathway	0.013889	-1.49832	0.0368664	EPI_vs_TE	Gpig
Choline metabolism in cancer	0.0140935	-1.633	0.032967	EPI_vs_TE	Gpig
AMPK signaling pathway	0.0142217	-1.60099	0.0603448	EPI_vs_TE	Gpig
PPAR signaling pathway	0.0149864	-1.66292	0.0923077	EPI_vs_TE	Gpig
Chagas disease	0.0159339	-1.5879	0.0322581	EPI_vs_TE	Gpig
Hematopoietic cell lineage	0.0166382	-1.68756	0.0394737	EPI_vs_TE	Gpig
alpha-Linolenic acid metabolism	0.0178786	-1.56535	0.0952381	EPI_vs_TE	Gpig
Estrogen signaling pathway	0.019498	-1.54247	0.0458716	EPI_vs_TE	Gpig
GnRH secretion	0.0198292	-1.61332	0.016129	EPI_vs_TE	Gpig
AGE-RAGE signaling pathway in diabetic complications	0.0202338	-1.55577	0.0416667	EPI_vs_TE	Gpig
Renal cell carcinoma	0.0202338	-1.55382	0.0615385	EPI_vs_TE	Gpig
Human T-cell leukemia virus 1 infection	0.0211198	-1.43622	0.0418848	EPI_vs_TE	Gpig
Serotonergic synapse	0.0218542	-1.64337	0.0430108	EPI_vs_TE	Gpig
Breast cancer	0.0230976	-1.53624	0.0431655	EPI_vs_TE	Gpig
Steroid biosynthesis	0.023615	-1.63747	0.25	EPI_vs_TE	Gpig
Chemical carcinogenesis - DNA adducts	0.0247438	-1.53975	0.0454545	EPI_vs_TE	Gpig
Chronic myeloid leukemia	0.0252584	-1.5298	0.084507	EPI_vs_TE	Gpig
Circadian entrainment	0.0259194	-1.55256	0.010989	EPI_vs_TE	Gpig
Homologous recombination	0.0268573	1.57639	0	EPI_vs_TE	Gpig
Progesterone-mediated oocyte maturation	0.0268737	-1.56397	0.0470588	EPI_vs_TE	Gpig
C-type lectin receptor signaling pathway	0.0297789	-1.55143	0.0309278	EPI_vs_TE	Gpig
Influenza A	0.0305751	-1.49093	0.0336134	EPI_vs_TE	Gpig
Linoleic acid metabolism	0.0306534	-1.50787	0.047619	EPI_vs_TE	Gpig
NF-kappa B signaling pathway	0.0311664	-1.5581	0.0322581	EPI_vs_TE	Gpig
Nicotine addiction	0.0329073	1.39183	0.027027	EPI_vs_TE	Gpig
RNA polymerase	0.0342205	1.52254	0	EPI_vs_TE	Gpig
Cytokine-cytokine receptor interaction	0.0344013	-1.55016	0.0221239	EPI_vs_TE	Gpig
Endocytosis	0.0349462	-1.33482	0.0440529	EPI_vs_TE	Gpig
RNA degradation	0.036077	1.37501	0.0133333	EPI_vs_TE	Gpig
Autophagy - animal	0.0368773	-1.41464	0.0225564	EPI_vs_TE	Gpig
Non-small cell lung cancer	0.0406504	-1.52404	0.0454545	EPI_vs_TE	Gpig
Oxytocin signaling pathway	0.0408805	-1.46715	0.0486111	EPI_vs_TE	Gpig
Oocyte meiosis	0.0419907	-1.429	0.0446429	EPI_vs_TE	Gpig
Epstein-Barr virus infection	0.0424328	-1.35935	0.0372671	EPI_vs_TE	Gpig
Melanoma	0.045302	-1.51382	0.0454545	EPI_vs_TE	Gpig
Human cytomegalovirus infection	0.0460432	-1.36172	0.0320856	EPI_vs_TE	Gpig
PD-L1 expression and PD-1 checkpoint pathway in cancer	0.0471545	-1.47298	0.0121951	EPI_vs_TE	Gpig
ErbB signaling pathway	0.047541	-1.47563	0.0506329	EPI_vs_TE	Gpig
ECM-receptor interaction	2.33304e-06	-2.22405	0.0348837	EPI_vs_PE	Gpig
Cell adhesion molecules	3.47539e-05	-2.09739	0.0416667	EPI_vs_PE	Gpig
Small cell lung cancer	0.00013184	-1.91868	0.0465116	EPI_vs_PE	Gpig
Proteasome	0.000323851	1.96865	0	EPI_vs_PE	Gpig
JAK-STAT signaling pathway	0.000624586	-1.8051	0.0289855	EPI_vs_PE	Gpig
Spinocerebellar ataxia	0.000883722	1.69269	0	EPI_vs_PE	Gpig
Glycine, serine and threonine metabolism	0.000901359	-1.87547	0.0285714	EPI_vs_PE	Gpig
Ubiquitin mediated proteolysis	0.000968389	1.6932	0.00724638	EPI_vs_PE	Gpig
Pyrimidine metabolism	0.00147949	-1.80328	0.0196078	EPI_vs_PE	Gpig
PI3K-Akt signaling pathway	0.00173808	-1.60343	0.0186916	EPI_vs_PE	Gpig
Type II diabetes mellitus	0.00266388	-1.83489	0	EPI_vs_PE	Gpig
Central carbon metabolism in cancer	0.00387277	-1.74197	0.0625	EPI_vs_PE	Gpig
Nitrogen metabolism	0.0041112	-1.55263	0	EPI_vs_PE	Gpig
Vitamin digestion and absorption	0.00539799	-1.78555	0.0434783	EPI_vs_PE	Gpig
Hematopoietic cell lineage	0.00613785	-1.78657	0.0131579	EPI_vs_PE	Gpig
Biosynthesis of unsaturated fatty acids	0.00639893	-1.77425	0	EPI_vs_PE	Gpig
Vitamin B6 metabolism	0.00661591	-1.5869	0.125	EPI_vs_PE	Gpig
Arrhythmogenic right ventricular cardiomyopathy	0.0071443	-1.7118	0.0131579	EPI_vs_PE	Gpig
Pathways in cancer	0.0079886	-1.39944	0.021097	EPI_vs_PE	Gpig
Huntington disease	0.00964253	1.37805	0.00392157	EPI_vs_PE	Gpig
Human papillomavirus infection	0.0112155	-1.39702	0.0101351	EPI_vs_PE	Gpig
Focal adhesion	0.0129999	-1.50587	0.0260417	EPI_vs_PE	Gpig
Amyotrophic lateral sclerosis	0.0135422	1.33802	0.00974026	EPI_vs_PE	Gpig
Apoptosis	0.0137798	-1.50467	0.00862069	EPI_vs_PE	Gpig
Arginine and proline metabolism	0.0161776	-1.62185	0.0408163	EPI_vs_PE	Gpig
Coronavirus disease - COVID-19	0.016753	-1.45127	0.0153846	EPI_vs_PE	Gpig
Protein processing in endoplasmic reticulum	0.0182494	1.43282	0.00621118	EPI_vs_PE	Gpig
Viral myocarditis	0.0205921	-1.61048	0.0285714	EPI_vs_PE	Gpig
alpha-Linolenic acid metabolism	0.0208518	-1.61298	0	EPI_vs_PE	Gpig
Thyroid cancer	0.0213143	-1.59709	0.0277778	EPI_vs_PE	Gpig
Cytokine-cytokine receptor interaction	0.0265177	-1.48669	0.0132743	EPI_vs_PE	Gpig
Ovarian steroidogenesis	0.0273183	-1.59763	0.027027	EPI_vs_PE	Gpig
p53 signaling pathway	0.0293296	-1.52989	0	EPI_vs_PE	Gpig
Pathways of neurodegeneration - multiple diseases	0.029508	1.30249	0.0120192	EPI_vs_PE	Gpig
One carbon pool by folate	0.0296096	-1.58832	0.0588235	EPI_vs_PE	Gpig
Rap1 signaling pathway	0.031474	-1.40574	0.020202	EPI_vs_PE	Gpig
AGE-RAGE signaling pathway in diabetic complications	0.0323701	-1.45997	0.0104167	EPI_vs_PE	Gpig
Glyoxylate and dicarboxylate metabolism	0.0351935	-1.56139	0	EPI_vs_PE	Gpig
Ferroptosis	0.044038	-1.5496	0.0294118	EPI_vs_PE	Gpig
Protein digestion and absorption	0.0450759	-1.55976	0	EPI_vs_PE	Gpig
Bile secretion	0.0486891	-1.46903	0.016129	EPI_vs_PE	Gpig

## Sheet: supt4.Mouse.EPI_TE_PE.GSEA
pathway	pval	NES	GeneRatio	comparison	species
Proteasome	1e-10	2.52696	0.456522	EPI_vs_TE	mouse
Tight junction	1.07743e-08	-2.17631	0.287425	EPI_vs_TE	mouse
Endocytosis	1.33779e-08	-2.0633	0.189591	EPI_vs_TE	mouse
Regulation of actin cytoskeleton	2.93787e-06	-1.92435	0.184332	EPI_vs_TE	mouse
DNA replication	1.32937e-05	2.0669	0.371429	EPI_vs_TE	mouse
Spliceosome	1.40072e-05	1.88301	0.212121	EPI_vs_TE	mouse
Salmonella infection	1.63159e-05	-2.02913	0.166667	EPI_vs_TE	mouse
Lysosome	2.50236e-05	-1.95251	0.145161	EPI_vs_TE	mouse
Leukocyte transendothelial migration	3.45561e-05	-2.01117	0.217391	EPI_vs_TE	mouse
Ribosome biogenesis in eukaryotes	7.92715e-05	1.96941	0.0782609	EPI_vs_TE	mouse
Platelet activation	0.000102737	-1.87987	0.104	EPI_vs_TE	mouse
Ribosome	0.000163703	1.74767	0.0941176	EPI_vs_TE	mouse
Bacterial invasion of epithelial cells	0.000171007	-1.93714	0.27027	EPI_vs_TE	mouse
Fc gamma R-mediated phagocytosis	0.000171063	-1.86095	0.183908	EPI_vs_TE	mouse
Adherens junction	0.000290545	-1.834	0.236111	EPI_vs_TE	mouse
Rap1 signaling pathway	0.000321653	-1.78379	0.114833	EPI_vs_TE	mouse
Chemokine signaling pathway	0.000428069	-1.81932	0.0761421	EPI_vs_TE	mouse
Mismatch repair	0.000435596	1.89666	0.363636	EPI_vs_TE	mouse
Synaptic vesicle cycle	0.000505566	-1.89514	0.155844	EPI_vs_TE	mouse
Adrenergic signaling in cardiomyocytes	0.000556717	-1.78471	0.0743243	EPI_vs_TE	mouse
Hypertrophic cardiomyopathy (HCM)	0.000671699	-1.87697	0.104651	EPI_vs_TE	mouse
Dilated cardiomyopathy (DCM)	0.000702065	-1.89768	0.0888889	EPI_vs_TE	mouse
Hippo signaling pathway	0.000715005	-1.79089	0.188679	EPI_vs_TE	mouse
Mineral absorption	0.000923013	-1.85058	0.113636	EPI_vs_TE	mouse
Endocrine and other factor-regulated calcium reabsorption	0.0011557	-1.83692	0.145455	EPI_vs_TE	mouse
Cysteine and methionine metabolism	0.00124915	1.8223	0.2	EPI_vs_TE	mouse
Gastric acid secretion	0.00129971	-1.82452	0.0810811	EPI_vs_TE	mouse
Circadian entrainment	0.00141105	-1.82732	0.0707071	EPI_vs_TE	mouse
Oxytocin signaling pathway	0.00141989	-1.73142	0.0649351	EPI_vs_TE	mouse
Proteoglycans in cancer	0.00169515	-1.63183	0.128079	EPI_vs_TE	mouse
Pentose and glucuronate interconversions	0.00175412	-1.76256	0.117647	EPI_vs_TE	mouse
Nucleotide excision repair	0.00196783	1.77093	0.186047	EPI_vs_TE	mouse
cAMP signaling pathway	0.00197428	-1.70823	0.0663507	EPI_vs_TE	mouse
Ras signaling pathway	0.00300215	-1.60659	0.107296	EPI_vs_TE	mouse
Base excision repair	0.00334825	1.79001	0.171429	EPI_vs_TE	mouse
RNA transport	0.00335328	1.51845	0.155689	EPI_vs_TE	mouse
Cardiac muscle contraction	0.00716207	-1.66515	0.153846	EPI_vs_TE	mouse
Carbohydrate digestion and absorption	0.00739133	-1.7007	0.0930233	EPI_vs_TE	mouse
Axon guidance	0.00745451	-1.57886	0.105556	EPI_vs_TE	mouse
Dopaminergic synapse	0.00753712	-1.60597	0.0814815	EPI_vs_TE	mouse
cGMP-PKG signaling pathway	0.00765398	-1.60195	0.0872093	EPI_vs_TE	mouse
Cholinergic synapse	0.00772804	-1.59823	0.0530973	EPI_vs_TE	mouse
Epstein-Barr virus infection	0.00785405	1.50736	0.113537	EPI_vs_TE	mouse
Fluid shear stress and atherosclerosis	0.00860565	-1.5701	0.13986	EPI_vs_TE	mouse
Glutamatergic synapse	0.00898368	-1.65665	0.0701754	EPI_vs_TE	mouse
Cell adhesion molecules (CAMs)	0.0112088	-1.64144	0.0882353	EPI_vs_TE	mouse
Focal adhesion	0.0127714	-1.50158	0.125628	EPI_vs_TE	mouse
Vascular smooth muscle contraction	0.013215	-1.56838	0.05	EPI_vs_TE	mouse
Phototransduction	0.0133224	-1.59017	0.0740741	EPI_vs_TE	mouse
Pancreatic secretion	0.0135204	-1.63293	0.0857143	EPI_vs_TE	mouse
Human immunodeficiency virus 1 infection	0.014072	-1.45264	0.10084	EPI_vs_TE	mouse
Olfactory transduction	0.0149874	-1.6248	0.00264784	EPI_vs_TE	mouse
Pyrimidine metabolism	0.0163419	1.55571	0.12069	EPI_vs_TE	mouse
Galactose metabolism	0.0172724	-1.58786	0.15625	EPI_vs_TE	mouse
Sphingolipid metabolism	0.0178282	-1.636	0.1875	EPI_vs_TE	mouse
Viral myocarditis	0.0194867	-1.60149	0.126437	EPI_vs_TE	mouse
Hedgehog signaling pathway	0.0205616	-1.58572	0.0681818	EPI_vs_TE	mouse
Peroxisome	0.0230324	1.42886	0.130952	EPI_vs_TE	mouse
Bile secretion	0.0243458	-1.57312	0.0833333	EPI_vs_TE	mouse
GABAergic synapse	0.0256505	-1.54343	0.1	EPI_vs_TE	mouse
Neomycin, kanamycin and gentamicin biosynthesis	0.0393562	-1.48532	0.2	EPI_vs_TE	mouse
Pentose phosphate pathway	0.0413363	1.49459	0.1875	EPI_vs_TE	mouse
Signaling pathways regulating pluripotency of stem cells	0.0490057	1.39275	0.189781	EPI_vs_TE	mouse
Phagosome	0.0499244	-1.43256	0.1	EPI_vs_TE	mouse
Protein processing in endoplasmic reticulum	1e-10	-2.24872	0.276074	EPI_vs_PE	mouse
Lysosome	2.03254e-06	-2.03352	0.169355	EPI_vs_PE	mouse
Endocytosis	2.44662e-06	-1.86714	0.104089	EPI_vs_PE	mouse
Synaptic vesicle cycle	8.80987e-06	-2.11593	0.155844	EPI_vs_PE	mouse
Phagosome	1.0131e-05	-2.00991	0.144444	EPI_vs_PE	mouse
Amoebiasis	8.37034e-05	-1.98354	0.0849057	EPI_vs_PE	mouse
DNA replication	0.000130423	2.0334	0.114286	EPI_vs_PE	mouse
Endocrine and other factor-regulated calcium reabsorption	0.000169101	-1.9011	0.145455	EPI_vs_PE	mouse
Thyroid hormone synthesis	0.000174334	-2.0056	0.164384	EPI_vs_PE	mouse
Rheumatoid arthritis	0.000244097	-1.89667	0.119048	EPI_vs_PE	mouse
Proteasome	0.000354817	1.94143	0.0434783	EPI_vs_PE	mouse
Antigen processing and presentation	0.000399944	-1.95663	0.133333	EPI_vs_PE	mouse
ECM-receptor interaction	0.000805408	-1.83774	0.13253	EPI_vs_PE	mouse
Protein digestion and absorption	0.000805408	-1.84577	0.0666667	EPI_vs_PE	mouse
Protein export	0.000865624	-1.8311	0.285714	EPI_vs_PE	mouse
Nitrogen metabolism	0.00129805	-1.45992	0.117647	EPI_vs_PE	mouse
Human papillomavirus infection	0.0016141	-1.58595	0.0916667	EPI_vs_PE	mouse
Cholesterol metabolism	0.00163294	-1.82102	0.122449	EPI_vs_PE	mouse
Steroid biosynthesis	0.00183358	-1.77138	0.105263	EPI_vs_PE	mouse
Cell cycle	0.00184437	1.61155	0.113821	EPI_vs_PE	mouse
Nucleotide excision repair	0.00226078	1.77516	0.0465116	EPI_vs_PE	mouse
Mismatch repair	0.0029666	1.85085	0.0909091	EPI_vs_PE	mouse
Spliceosome	0.00339358	1.54912	0.0606061	EPI_vs_PE	mouse
Transcriptional misregulation in cancer	0.00369165	1.62252	0.0710383	EPI_vs_PE	mouse
Glycolysis / Gluconeogenesis	0.00373777	-1.75262	0.104478	EPI_vs_PE	mouse
Glutamatergic synapse	0.00418885	-1.75156	0.0701754	EPI_vs_PE	mouse
Signaling pathways regulating pluripotency of stem cells	0.00420539	1.59224	0.116788	EPI_vs_PE	mouse
Small cell lung cancer	0.00432628	-1.69127	0.119565	EPI_vs_PE	mouse
PI3K-Akt signaling pathway	0.00522784	-1.50578	0.0980392	EPI_vs_PE	mouse
Amino sugar and nucleotide sugar metabolism	0.00528661	-1.72924	0.183673	EPI_vs_PE	mouse
N-Glycan biosynthesis	0.00727187	-1.68189	0.14	EPI_vs_PE	mouse
Alanine, aspartate and glutamate metabolism	0.00738362	-1.71729	0.108108	EPI_vs_PE	mouse
Collecting duct acid secretion	0.00740751	-1.71815	0.222222	EPI_vs_PE	mouse
Relaxin signaling pathway	0.00744363	-1.69204	0.0763359	EPI_vs_PE	mouse
Rap1 signaling pathway	0.00839766	-1.55054	0.105263	EPI_vs_PE	mouse
Bile secretion	0.00921419	-1.6585	0.0694444	EPI_vs_PE	mouse
Glyoxylate and dicarboxylate metabolism	0.00942458	-1.69961	0.0967742	EPI_vs_PE	mouse
Toxoplasmosis	0.0100635	-1.63451	0.0740741	EPI_vs_PE	mouse
Vitamin digestion and absorption	0.0103964	-1.63734	0.0416667	EPI_vs_PE	mouse
Proximal tubule bicarbonate reclamation	0.0107703	-1.66047	0.136364	EPI_vs_PE	mouse
Fructose and mannose metabolism	0.0122253	-1.63649	0.228571	EPI_vs_PE	mouse
SNARE interactions in vesicular transport	0.0128973	-1.63963	0.121212	EPI_vs_PE	mouse
Terpenoid backbone biosynthesis	0.0136119	-1.66651	0.173913	EPI_vs_PE	mouse
Calcium signaling pathway	0.0136918	-1.56582	0.042328	EPI_vs_PE	mouse
Dilated cardiomyopathy (DCM)	0.0176367	-1.60976	0.0888889	EPI_vs_PE	mouse
Base excision repair	0.0191758	1.64392	0.114286	EPI_vs_PE	mouse
Hypertrophic cardiomyopathy (HCM)	0.0193161	-1.62139	0.0930233	EPI_vs_PE	mouse
Tight junction	0.0206753	-1.4667	0.137725	EPI_vs_PE	mouse
Focal adhesion	0.0207584	-1.47668	0.100503	EPI_vs_PE	mouse
Primary immunodeficiency	0.0233525	1.63785	0.0555556	EPI_vs_PE	mouse
Ribosome biogenesis in eukaryotes	0.0242547	1.39807	0.026087	EPI_vs_PE	mouse
Arginine biosynthesis	0.0246912	-1.61039	0.105263	EPI_vs_PE	mouse
Ribosome	0.0262799	1.35821	0.0117647	EPI_vs_PE	mouse
Thyroid cancer	0.0273625	1.4993	0.162162	EPI_vs_PE	mouse
Basal cell carcinoma	0.0276407	1.5718	0.047619	EPI_vs_PE	mouse
Central carbon metabolism in cancer	0.0388199	-1.5195	0.125	EPI_vs_PE	mouse
PPAR signaling pathway	0.0388802	-1.55312	0.0588235	EPI_vs_PE	mouse
p53 signaling pathway	0.041367	1.39368	0.0704225	EPI_vs_PE	mouse
cGMP-PKG signaling pathway	0.0414815	-1.49704	0.0755814	EPI_vs_PE	mouse
Galactose metabolism	0.0436893	-1.55706	0.125	EPI_vs_PE	mouse
Acute myeloid leukemia	0.0446536	1.44569	0.130435	EPI_vs_PE	mouse
cAMP signaling pathway	0.0474198	-1.44439	0.07109	EPI_vs_PE	mouse
Longevity regulating pathway	0.0491357	1.34369	0.0980392	EPI_vs_PE	mouse
