# Supplementary material for: The guinea pig serves as an alternative model to study human preimplantation development
Source: Nat Cell Biol. 2025 Apr 4;27(4):696–710. doi: 10.1038/s41556-025-01642-9 (PMC11991919; doi:10.1038/s41556-025-01642-9)
Supplement: Supplementary file 7 — Differentially expressed genes and enriched pathways between mural and polar TE cells in guinea pig, human and mouse. P values were calculated by a two-sided Wilcoxon test and adjusted using the ‘Bonferroni’ method. [file 41556_2025_1642_MOESM7_ESM.xlsx]

## Sheet: Sheet1
Supplementary Table 5: Differentially expressed genes and enriched pathways between mural and polar TE cells in guinea pig, human and mouse
supt5.Human.MP.DEG	DEGs from mural vs polar in human
supt5.Gpig.MP.DEG	DEGs from mural vs polar in guinea pig
supt5.Mouse.MP.DEG	DEGs from mural vs polar in mouse
supt5.Human.MP.DEG.KEGG	KEGG enrichment analysis from mural vs polar in human
supt5.Gpig.MP.DEG.KEGG	KEGG enrichment analysis from mural vs polar in guinea pig
supt5.Mouse.MP.DEG.KEGG	KEGG enrichment analysis from mural vs polar in mouse
supt5.Human.Gpig.Mouse.ov.DEG	DEG overlap among guinea pig, human and mouse

## Sheet: supt5.Gpig.MP.DEG
gene	cluster	pct.1	pct.2	avg_log2FC	p_val	p_val_adj
ENSCPOG00000013587:IDH1	polar	1	1	1.5478	1.43407e-21	2.02176e-17
ENSCPOG00000002068:AIF1	polar	1	0.983	1.5655	4.42137e-21	6.23325e-17
ENSCPOG00000039525:	polar	0.993	0.949	2.44988	4.77962e-19	6.73831e-15
ENSCPOG00000009983:	polar	1	0.949	1.37252	9.94398e-18	1.4019e-13
ENSCPOG00000014137:PRDX1	polar	1	1	1.11854	1.91142e-17	2.69472e-13
ENSCPOG00000037462:GPX8	polar	1	1	1.29953	4.01899e-17	5.66598e-13
ENSCPOG00000015181:	polar	0.985	0.915	1.53776	7.80116e-17	1.09981e-12
TH_ENSG00000205362:MT1A	polar	0.985	0.831	1.26168	8.92836e-17	1.25872e-12
ENSCPOG00000005784:TET2	polar	1	0.983	1.48136	7.24135e-15	1.02089e-10
ENSCPOG00000014059:SMPDL3A	polar	0.993	0.932	1.44149	9.43166e-15	1.32968e-10
ENSCPOG00000015348:	polar	1	1	1.23776	1.05337e-14	1.48504e-10
ENSCPOG00000034249:PTGIS	polar	0.903	0.492	1.62585	1.30414e-14	1.83857e-10
ENSCPOG00000008684:	polar	0.985	0.932	1.22532	1.70371e-14	2.40188e-10
ENSCPOG00000023666:ARG1	polar	0.724	0.271	1.17657	1.86732e-12	2.63255e-08
ENSCPOG00000006536:GALM	polar	0.985	0.932	1.26767	2.56147e-12	3.61116e-08
ENSCPOG00000004452:SUPT20H	polar	1	0.983	1.30231	2.88913e-12	4.0731e-08
ENSCPOG00000033531:	polar	0.731	0.22	0.374786	5.74303e-12	8.09652e-08
ENSCPOG00000010888:	polar	1	1	0.908356	1.07857e-11	1.52057e-07
ENSCPOG00000035257:SFN	polar	0.925	0.746	0.958849	1.45229e-11	2.04745e-07
ENSCPOG00000011710:	polar	0.664	0.153	0.643411	1.5166e-11	2.13811e-07
ENSCPOG00000021024:	polar	1	0.983	0.627456	3.47289e-11	4.89608e-07
ENSCPOG00000022891:PDZD3	polar	0.888	0.475	0.977801	5.21506e-11	7.3522e-07
ENSCPOG00000007375:E2F7	polar	0.918	0.797	1.52989	5.56421e-11	7.84443e-07
ENSCPOG00000033136:	polar	1	0.898	0.824307	6.10416e-11	8.60565e-07
ENSCPOG00000020253:GSTP1	polar	0.985	0.983	1.02457	6.45994e-11	9.10723e-07
ENSCPOG00000013643:TPM4	polar	0.993	1	1.13758	7.641e-11	1.07723e-06
ENSCPOG00000035652:CYB5B	polar	0.985	1	0.960671	8.23097e-11	1.1604e-06
ENSCPOG00000013119:TIMP1	polar	0.993	0.983	0.988568	8.46357e-11	1.19319e-06
ENSCPOG00000011941:TXNRD1	polar	0.91	0.61	0.999425	1.51816e-10	2.14031e-06
ENSCPOG00000009511:MAB21L3	polar	0.612	0.119	0.607164	1.85726e-10	2.61837e-06
ENSCPOG00000027416:TAGLN2	polar	0.978	1	0.942302	2.66156e-10	3.75226e-06
ENSCPOG00000012413:CHCHD2	polar	1	1	0.613083	2.71033e-10	3.82102e-06
ENSCPOG00000025877:ATXN7L1	polar	0.821	0.407	0.861188	2.73673e-10	3.85824e-06
ENSCPOG00000023583:PRDX2	polar	1	0.966	0.735553	2.81007e-10	3.96163e-06
ENSCPOG00000010407:	polar	0.955	0.763	0.801952	5.43285e-10	7.65923e-06
ENSCPOG00000031850:FABP3	polar	0.985	0.949	0.789072	6.28593e-10	8.8619e-06
ENSCPOG00000012819:CTSA	polar	0.985	0.949	1.10474	7.77162e-10	1.09564e-05
ENSCPOG00000024165:SLC34A2	polar	0.843	0.508	1.2259	7.9574e-10	1.12183e-05
ENSCPOG00000013329:GLIPR2	polar	0.91	0.763	0.992886	9.32325e-10	1.31439e-05
ENSCPOG00000024107:DUT	polar	0.993	0.949	0.649929	9.35004e-10	1.31817e-05
ENSCPOG00000038520:	polar	1	1	0.892078	1.02982e-09	1.45185e-05
ENSCPOG00000009202:SLC25A5	polar	1	1	0.800981	1.6195e-09	2.28317e-05
ENSCPOG00000015466:ARHGAP29	polar	0.94	0.729	0.918869	2.02494e-09	2.85476e-05
ENSCPOG00000013670:PSMA5	polar	0.978	0.847	0.912803	2.21826e-09	3.12731e-05
ENSCPOG00000001899:TALDO1	polar	0.993	1	0.68605	3.38561e-09	4.77303e-05
ENSCPOG00000011292:PDE3A	polar	0.888	0.576	0.925459	3.39006e-09	4.7793e-05
ENSCPOG00000005331:LRPAP1	polar	1	1	0.886872	3.50254e-09	4.93788e-05
ENSCPOG00000002522:	polar	0.963	0.966	0.886563	4.28769e-09	6.04479e-05
ENSCPOG00000004306:EZR	polar	0.985	0.966	1.04328	4.9097e-09	6.92169e-05
ENSCPOG00000004934:	polar	0.993	0.949	0.947225	5.38486e-09	7.59158e-05
ENSCPOG00000005750:PCDH1	polar	0.5	0.068	0.53363	6.46351e-09	9.11225e-05
ENSCPOG00000025593:RAB43	polar	0.873	0.746	0.981302	6.72454e-09	9.48026e-05
ENSCPOG00000039117:ARF1	polar	1	1	0.722436	7.58391e-09	0.000106918
ENSCPOG00000031098:ARL8B	polar	0.97	0.881	1.25546	7.81547e-09	0.000110183
ENSCPOG00000010241:CD81	polar	1	0.983	0.994105	7.97133e-09	0.00011238
ENSCPOG00000030472:MT1F	polar	0.948	0.78	0.399372	9.30786e-09	0.000131222
ENSCPOG00000008413:NME2	polar	1	1	0.552781	1.09113e-08	0.000153828
ENSCPOG00000014852:ERBB3	polar	0.851	0.525	1.20913	1.13216e-08	0.000159612
ENSCPOG00000032827:RAB18	polar	1	0.983	0.921975	1.32854e-08	0.000187298
ENSCPOG00000014514:PLOD2	polar	0.896	0.712	0.941843	1.69168e-08	0.000238493
ENSCPOG00000013756:RIMKLB	polar	0.993	0.983	0.955757	1.79575e-08	0.000253165
ENSCPOG00000001409:VAMP8	polar	0.963	0.898	0.562427	1.80498e-08	0.000254466
ENSCPOG00000015343:RXRG	polar	0.403	0	0.50395	1.82347e-08	0.000257073
ENSCPOG00000003428:	polar	0.769	0.458	1.46662	1.83141e-08	0.000258192
ENSCPOG00000012430:NQO1	polar	0.918	0.746	1.00559	2.89164e-08	0.000407663
ENSCPOG00000023342:NUCB2	polar	0.627	0.254	0.480338	3.41699e-08	0.000481727
ENSCPOG00000012956:DNAJC10	polar	0.769	0.373	0.930034	3.43587e-08	0.00048439
ENSCPOG00000003997:GLOD5	polar	0.985	0.932	0.782393	4.16198e-08	0.000586756
ENSCPOG00000008510:BCAP31	polar	0.985	0.949	0.803027	4.43445e-08	0.000625169
ENSCPOG00000034556:CD9	polar	0.993	0.966	0.827465	4.79925e-08	0.000676599
ENSCPOG00000004578:CNDP2	polar	0.97	0.932	0.876175	5.26884e-08	0.000742801
ENSCPOG00000007143:	polar	0.903	0.797	1.16457	5.60664e-08	0.000790424
ENSCPOG00000001187:PSMB1	polar	1	1	0.609189	5.61612e-08	0.000791761
ENSCPOG00000011523:TFCP2L1	polar	0.896	0.678	1.3234	6.08849e-08	0.000858355
ENSCPOG00000012265:APLP2	polar	1	0.966	0.760403	6.56662e-08	0.000925762
ENSCPOG00000026731:TOMM6	polar	0.993	1	0.638571	7.21e-08	0.00101647
ENSCPOG00000035918:BANF1	polar	0.993	0.983	0.525475	7.4956e-08	0.00105673
ENSCPOG00000009017:	polar	1	0.966	0.473015	7.67224e-08	0.00108163
ENSCPOG00000036720:WNT10A	polar	0.612	0.22	0.559415	9.64923e-08	0.00136035
ENSCPOG00000002542:ANXA7	polar	0.925	0.847	1.04988	9.6895e-08	0.00136603
ENSCPOG00000012670:GALK1	polar	0.993	0.966	0.774365	1.16339e-07	0.00164015
ENSCPOG00000009433:NUCB1	polar	0.978	0.983	0.8155	1.40797e-07	0.00198496
ENSCPOG00000000791:CALR	polar	0.993	1	0.770457	1.4189e-07	0.00200036
ENSCPOG00000011398:SMARCAD1	polar	0.933	0.797	1.06573	1.74923e-07	0.00246606
ENSCPOG00000038678:HPCAL4	polar	0.56	0.169	0.804847	1.78454e-07	0.00251585
ENSCPOG00000012699:SGPL1	polar	0.97	0.966	1.07084	2.00874e-07	0.00283193
ENSCPOG00000008036:PRPS1L1	polar	0.933	0.949	0.645485	2.14303e-07	0.00302124
ENSCPOG00000007434:ALDOA	polar	1	1	0.513837	2.19911e-07	0.0031003
ENSCPOG00000027432:CRELD2	polar	0.933	0.864	0.92992	3.02511e-07	0.00426481
ENSCPOG00000025841:CLIC1	polar	0.97	0.966	0.702857	3.23839e-07	0.00456548
ENSCPOG00000014056:FABP7	polar	0.664	0.339	0.575466	3.58667e-07	0.00505649
ENSCPOG00000011991:VCP	polar	1	1	0.683472	3.64605e-07	0.00514021
ENSCPOG00000027359:	polar	0.985	0.983	0.435294	4.67914e-07	0.00659665
ENSCPOG00000036077:OST4	polar	0.985	0.966	0.480739	5.41298e-07	0.00763122
ENSCPOG00000025010:	polar	0.851	0.695	0.587397	5.92142e-07	0.00834802
ENSCPOG00000007119:CUBN	polar	0.978	0.949	0.866593	6.5804e-07	0.00927705
ENSCPOG00000020720:TEAD4	polar	0.866	0.61	0.691796	7.71376e-07	0.0108749
ENSCPOG00000011377:UBXN4	polar	0.985	0.983	0.655763	7.87958e-07	0.0111086
ENSCPOG00000014241:MRPL55	polar	0.828	0.644	0.448887	8.59293e-07	0.0121143
ENSCPOG00000034767:ATOX1	polar	0.769	0.458	0.278999	9.94748e-07	0.014024
ENSCPOG00000008293:PLS3	polar	0.933	0.831	0.877307	1.03586e-06	0.0146036
ENSCPOG00000032891:FKBP1A	polar	0.978	0.949	0.676062	1.04036e-06	0.0146671
ENSCPOG00000033869:RCN1	polar	0.888	0.712	0.705661	1.04104e-06	0.0146766
ENSCPOG00000038952:	polar	0.828	0.61	1.01547	1.05791e-06	0.0149144
ENSCPOG00000007974:TNFAIP6	polar	0.687	0.39	1.00329	1.08595e-06	0.0153097
ENSCPOG00000005421:LGALS2	polar	0.94	0.983	0.423901	1.10793e-06	0.0156196
ENSCPOG00000005714:ATP2B4	polar	0.813	0.492	0.712717	1.13723e-06	0.0160326
ENSCPOG00000021239:PRDX5	polar	0.97	1	0.488619	1.38986e-06	0.0195942
ENSCPOG00000025974:PSMB3	polar	0.978	0.983	0.468461	1.54385e-06	0.0217651
ENSCPOG00000034059:ERH	polar	0.993	1	0.489189	1.57671e-06	0.0222285
ENSCPOG00000038426:SLC9A3R1	polar	0.836	0.712	0.743568	1.64231e-06	0.0231533
ENSCPOG00000010984:SHTN1	polar	0.903	0.763	1.01889	1.73018e-06	0.0243921
ENSCPOG00000033966:ZFY	polar	0.888	0.661	1.14413	1.81009e-06	0.0255187
ENSCPOG00000000927:ATP1A1	polar	0.955	0.949	0.962978	1.8356e-06	0.0258782
ENSCPOG00000039864:SUMO1	polar	0.978	0.983	0.559271	1.98322e-06	0.0279594
ENSCPOG00000022015:TTYH2	polar	0.545	0.22	0.8406	2.23608e-06	0.0315242
ENSCPOG00000031683:WNT6	polar	0.701	0.39	0.628966	2.24808e-06	0.0316935
ENSCPOG00000008493:	polar	1	0.983	0.806889	2.3246e-06	0.0327722
ENSCPOG00000040402:DCBLD2	polar	0.731	0.424	0.521157	2.5737e-06	0.036284
ENSCPOG00000010928:TJP1	polar	0.761	0.559	0.906349	2.78248e-06	0.0392274
ENSCPOG00000034635:YWHAE	polar	1	1	0.55821	3.50055e-06	0.0493507
ENSCPOG00000002584:	mural	0.966	0.194	2.38565	1.01969e-30	1.43756e-26
ENSCPOG00000015065:RPS6KA5	mural	1	0.5	3.13879	2.22445e-27	3.13603e-23
ENSCPOG00000002971:	mural	0.881	0.149	2.20856	6.53186e-27	9.20861e-23
ENSCPOG00000005295:TPMT	mural	0.881	0.157	1.41637	1.25668e-26	1.77166e-22
ENSCPOG00000015119:ABCC4	mural	0.983	0.642	3.52981	1.27628e-26	1.7993e-22
ENSCPOG00000014140:PTPRE	mural	0.932	0.209	2.03621	1.45262e-26	2.04791e-22
ENSCPOG00000040136:SLC40A1	mural	1	0.739	3.63092	1.57489e-26	2.22028e-22
ENSCPOG00000014928:CD34	mural	1	0.657	3.03319	2.92463e-26	4.12314e-22
ENSCPOG00000026175:	mural	1	0.903	3.29155	3.11972e-26	4.39818e-22
ENSCPOG00000004836:CCNE1	mural	1	0.813	3.24854	3.67346e-26	5.17885e-22
ENSCPOG00000013949:GFPT2	mural	0.898	0.201	2.56123	7.71456e-26	1.0876e-21
ENSCPOG00000035869:B3GNT5	mural	0.983	0.455	2.6308	8.7828e-26	1.2382e-21
ENSCPOG00000007796:	mural	1	0.97	2.73626	1.35978e-25	1.91701e-21
ENSCPOG00000002043:PPARG	mural	1	0.418	2.30728	3.76885e-25	5.31333e-21
ENSCPOG00000002570:MYO1E	mural	1	0.716	2.68475	4.51544e-25	6.36587e-21
ENSCPOG00000033968:ARL6IP5	mural	1	0.776	2.60743	4.95635e-25	6.98746e-21
ENSCPOG00000001937:LCP1	mural	1	0.903	2.7042	5.46903e-25	7.71024e-21
ENSCPOG00000010362:SCARF1	mural	1	0.455	2.45999	7.01611e-25	9.89132e-21
ENSCPOG00000001983:PTGS2	mural	1	0.716	2.77554	8.34145e-25	1.17598e-20
ENSCPOG00000031288:PTGES	mural	0.983	0.44	1.99952	1.07734e-24	1.51884e-20
ENSCPOG00000012593:ELF5	mural	0.983	0.396	2.05994	1.2634e-24	1.78114e-20
ENSCPOG00000033770:CDC42EP3	mural	1	0.485	1.78611	2.42454e-24	3.41812e-20
ENSCPOG00000030601:OVOL1	mural	1	0.963	2.44769	3.8458e-24	5.4218e-20
ENSCPOG00000001359:PACSIN2	mural	1	0.649	2.28228	5.55565e-24	7.83236e-20
ENSCPOG00000008719:RPS6KA3	mural	0.898	0.239	1.93819	7.05395e-24	9.94465e-20
ENSCPOG00000034182:TGFB3	mural	0.881	0.157	1.47257	8.76431e-24	1.23559e-19
ENSCPOG00000030481:ERI1	mural	1	0.604	2.14238	4.66401e-23	6.57532e-19
ENSCPOG00000031491:	mural	0.847	0.172	1.34106	9.20133e-23	1.2972e-18
ENSCPOG00000007717:ADAM19	mural	0.932	0.336	1.82381	2.22771e-22	3.14062e-18
ENSCPOG00000013369:EGLN3	mural	0.881	0.313	1.69173	2.44255e-22	3.4435e-18
ENSCPOG00000030479:PREX1	mural	0.932	0.269	1.6468	3.41548e-22	4.81515e-18
ENSCPOG00000005738:ELMO1	mural	0.847	0.172	1.32335	1.10235e-21	1.55409e-17
ENSCPOG00000012917:	mural	1	1	1.3643	1.35875e-21	1.91556e-17
ENSCPOG00000003809:PLA2G4A	mural	0.983	0.425	1.84085	1.43529e-21	2.02347e-17
ENSCPOG00000000121:TFAP2A	mural	0.949	0.448	1.33793	1.55689e-21	2.19491e-17
ENSCPOG00000009507:NECTIN3	mural	0.932	0.425	2.70739	1.62844e-21	2.29577e-17
ENSCPOG00000026415:CD82	mural	1	0.948	1.92012	2.14271e-21	3.0208e-17
ENSCPOG00000002648:PAPOLA	mural	1	1	2.08159	2.14729e-21	3.02724e-17
ENSCPOG00000036301:GNG12	mural	0.898	0.246	0.38593	5.68783e-21	8.0187e-17
ENSCPOG00000012302:ITGB6	mural	1	0.903	2.78771	5.84467e-21	8.23981e-17
ENSCPOG00000020153:ARHGAP31	mural	0.932	0.321	1.76744	6.91232e-21	9.74499e-17
ENSCPOG00000010292:PARPBP	mural	0.932	0.381	1.62121	8.17025e-21	1.15184e-16
ENSCPOG00000005645:ABHD5	mural	0.949	0.343	1.01045	1.04201e-20	1.46903e-16
ENSCPOG00000004793:	mural	1	0.91	1.85107	1.04963e-20	1.47977e-16
ENSCPOG00000020997:RIN1	mural	0.695	0.067	0.855221	1.12027e-20	1.57936e-16
ENSCPOG00000031853:CMKLR1	mural	0.712	0.097	1.49666	1.12557e-20	1.58683e-16
ENSCPOG00000004677:LRRC32	mural	0.78	0.134	0.969874	1.40693e-20	1.9835e-16
ENSCPOG00000030302:HERPUD1	mural	1	0.709	2.20866	1.54489e-20	2.17799e-16
ENSCPOG00000036262:DUSP4	mural	0.915	0.358	1.45808	1.97489e-20	2.7842e-16
ENSCPOG00000030221:FAM89A	mural	0.983	0.53	1.55833	2.64316e-20	3.72633e-16
ENSCPOG00000004877:ADAMTS9	mural	0.949	0.582	1.99395	3.42099e-20	4.82291e-16
ENSCPOG00000039890:GNAI1	mural	0.983	0.5	1.66301	3.91596e-20	5.52072e-16
ENSCPOG00000012941:STAT6	mural	0.678	0.067	1.23306	4.23408e-20	5.96921e-16
TH_ENSG00000179833:SERTAD2	mural	0.915	0.351	1.41024	5.85136e-20	8.24925e-16
ENSCPOG00000021923:AHCYL2	mural	1	0.91	2.08485	6.88188e-20	9.70208e-16
ENSCPOG00000036990:TRIB1	mural	0.864	0.224	1.01833	9.48636e-20	1.33739e-15
ENSCPOG00000027154:LHX1	mural	0.644	0.045	0.474145	1.03647e-19	1.46122e-15
ENSCPOG00000005275:SLC25A4	mural	0.729	0.134	1.01213	2.47308e-19	3.48654e-15
ENSCPOG00000004159:PRKAR1A	mural	1	0.896	2.21903	2.5301e-19	3.56693e-15
ENSCPOG00000038211:EFNB2	mural	0.966	0.627	1.78952	2.66648e-19	3.75921e-15
ENSCPOG00000030907:CYSTM1	mural	1	0.873	1.62095	3.0628e-19	4.31794e-15
ENSCPOG00000021250:PLK2	mural	0.983	0.731	1.99006	3.1248e-19	4.40534e-15
ENSCPOG00000009802:GATA2	mural	0.661	0.075	0.484122	3.93883e-19	5.55296e-15
ENSCPOG00000013692:SLC30A1	mural	0.983	0.649	1.94847	3.93902e-19	5.55323e-15
ENSCPOG00000007820:PIK3R1	mural	0.966	0.552	1.92166	4.22898e-19	5.96201e-15
ENSCPOG00000013671:GCNT1	mural	0.898	0.396	1.86099	4.30056e-19	6.06292e-15
ENSCPOG00000014546:CYP17A1	mural	0.695	0.097	1.48604	5.38574e-19	7.59282e-15
ENSCPOG00000013693:KAT5	mural	0.898	0.366	1.18728	8.31499e-19	1.17225e-14
ENSCPOG00000011096:SLC25A23	mural	0.695	0.097	0.625647	1.2278e-18	1.73095e-14
ENSCPOG00000005298:KDM1B	mural	0.932	0.493	2.30181	1.4715e-18	2.07452e-14
ENSCPOG00000035018:PLEKHA2	mural	0.915	0.537	1.30462	1.95711e-18	2.75913e-14
ENSCPOG00000010944:SYNE3	mural	0.712	0.112	1.00117	2.43174e-18	3.42826e-14
ENSCPOG00000009952:CDK2	mural	0.983	0.724	1.60613	3.11624e-18	4.39327e-14
ENSCPOG00000013851:CDC14A	mural	0.627	0.075	0.799309	3.29654e-18	4.64746e-14
ENSCPOG00000013385:CHD7	mural	0.983	0.843	1.69828	4.14666e-18	5.84596e-14
ENSCPOG00000000890:DAPK2	mural	0.695	0.127	0.916158	5.56795e-18	7.84969e-14
ENSCPOG00000037777:JPT1	mural	1	0.978	0.970526	6.57132e-18	9.26425e-14
ENSCPOG00000011411:KIT	mural	0.78	0.239	2.24318	7.88091e-18	1.11105e-13
ENSCPOG00000010287:TNFRSF21	mural	0.966	0.537	1.36463	1.00947e-17	1.42315e-13
ENSCPOG00000014100:RBM47	mural	1	0.836	1.67166	1.06285e-17	1.49841e-13
ENSCPOG00000025143:RHOU	mural	0.898	0.321	1.30001	1.09854e-17	1.54872e-13
ENSCPOG00000008157:EHD1	mural	1	0.843	1.6859	1.15141e-17	1.62325e-13
ENSCPOG00000012421:	mural	1	0.91	1.55134	1.22638e-17	1.72896e-13
ENSCPOG00000010361:SLC43A2	mural	0.915	0.5	1.67448	1.2407e-17	1.74913e-13
ENSCPOG00000020239:RAPH1	mural	0.983	0.649	1.51187	1.39472e-17	1.96628e-13
ENSCPOG00000011705:FNDC3B	mural	0.814	0.224	0.902593	1.56063e-17	2.20018e-13
ENSCPOG00000021579:EXOC3L2	mural	0.559	0.037	0.562943	1.72528e-17	2.4323e-13
ENSCPOG00000039087:	mural	1	1	0.982319	2.6762e-17	3.7729e-13
ENSCPOG00000024422:RAP1GAP	mural	0.797	0.179	0.428245	2.85197e-17	4.0207e-13
TH_ENSG00000272398:CD24	mural	0.915	0.366	0.795646	3.19967e-17	4.5109e-13
ENSCPOG00000034464:NR2F2	mural	0.915	0.403	1.17219	4.74794e-17	6.69365e-13
ENSCPOG00000012306:PECAM1	mural	1	0.94	1.43986	5.33468e-17	7.52083e-13
ENSCPOG00000015578:YES1	mural	0.966	0.851	1.80792	8.34828e-17	1.17694e-12
ENSCPOG00000010706:ILRUN	mural	1	0.985	0.953708	8.38772e-17	1.1825e-12
ENSCPOG00000007059:ITGA7	mural	0.898	0.366	1.58574	1.20936e-16	1.70496e-12
ENSCPOG00000002310:ADAP1	mural	0.661	0.119	0.803493	1.35942e-16	1.91651e-12
ENSCPOG00000012340:PKP2	mural	1	0.903	1.57044	1.8445e-16	2.60038e-12
ENSCPOG00000013700:ZBTB10	mural	0.983	0.821	1.69515	1.9442e-16	2.74093e-12
ENSCPOG00000010771:TNFAIP3	mural	0.763	0.216	1.28964	1.97402e-16	2.78298e-12
ENSCPOG00000001134:HIC2	mural	1	1	1.11879	2.83415e-16	3.99558e-12
ENSCPOG00000035568:NUPR1	mural	0.983	0.776	1.39158	3.57008e-16	5.0331e-12
ENSCPOG00000015032:OSBPL5	mural	0.763	0.194	1.07362	3.68936e-16	5.20127e-12
ENSCPOG00000000168:RXRA	mural	0.881	0.254	0.549498	4.38897e-16	6.18757e-12
ENSCPOG00000039553:CD47	mural	1	0.873	1.22781	4.60792e-16	6.49625e-12
ENSCPOG00000010016:EXOC3L4	mural	0.695	0.142	0.886674	6.44953e-16	9.09255e-12
ENSCPOG00000006680:ARHGEF28	mural	0.712	0.179	1.19779	6.69804e-16	9.44289e-12
ENSCPOG00000037691:TOB1	mural	1	0.925	1.74724	8.7182e-16	1.22909e-11
ENSCPOG00000004520:USP2	mural	0.983	0.791	1.52033	1.81878e-15	2.56411e-11
ENSCPOG00000030040:	mural	0.881	0.44	1.46509	2.05143e-15	2.89211e-11
ENSCPOG00000006119:NIN	mural	0.763	0.216	1.13237	2.31559e-15	3.26452e-11
ENSCPOG00000004381:EOMES	mural	0.729	0.201	1.4174	3.61683e-15	5.099e-11
ENSCPOG00000013559:	mural	0.61	0.104	0.37279	3.82627e-15	5.39427e-11
ENSCPOG00000014066:	mural	1	0.985	1.44167	5.07854e-15	7.15973e-11
ENSCPOG00000034825:IRX3	mural	0.932	0.515	0.706171	5.11903e-15	7.21681e-11
ENSCPOG00000015518:	mural	0.576	0.082	0.755271	6.63648e-15	9.35611e-11
ENSCPOG00000013766:E2F8	mural	0.712	0.201	1.21522	6.75604e-15	9.52467e-11
ENSCPOG00000021117:PLEKHO1	mural	0.542	0.06	0.397382	1.04784e-14	1.47725e-10
ENSCPOG00000005394:PDGFB	mural	0.475	0.03	0.471516	1.09114e-14	1.5383e-10
ENSCPOG00000020859:NECAB3	mural	0.746	0.194	0.887428	1.24263e-14	1.75186e-10
ENSCPOG00000013852:PRKCZ	mural	0.898	0.47	1.1872	1.43983e-14	2.02988e-10
ENSCPOG00000015504:AKT3	mural	0.932	0.455	0.989683	1.50638e-14	2.12369e-10
ENSCPOG00000001861:SASH1	mural	0.949	0.679	1.24172	1.81642e-14	2.56079e-10
ENSCPOG00000030214:DUSP6	mural	0.949	0.582	1.5382	1.88576e-14	2.65854e-10
ENSCPOG00000010305:CDC6	mural	0.966	0.746	1.53227	2.07991e-14	2.93225e-10
ENSCPOG00000020034:	mural	0.492	0.045	0.841752	2.43351e-14	3.43076e-10
ENSCPOG00000036897:FAM126A	mural	1	0.948	1.50073	2.51843e-14	3.55048e-10
ENSCPOG00000014608:ZC3H12D	mural	0.458	0.03	0.731129	2.52946e-14	3.56603e-10
ENSCPOG00000010537:	mural	0.966	0.821	1.81955	2.55896e-14	3.60762e-10
ENSCPOG00000024598:HSPB8	mural	0.898	0.47	1.16597	3.08991e-14	4.35616e-10
ENSCPOG00000013310:PAIP2B	mural	0.814	0.328	1.25687	3.12967e-14	4.4122e-10
ENSCPOG00000002342:ADSS2	mural	0.915	0.754	1.82014	4.24958e-14	5.99106e-10
ENSCPOG00000007895:DSP	mural	1	0.858	1.32835	4.29857e-14	6.06012e-10
ENSCPOG00000011249:KIF3A	mural	1	0.925	1.41346	5.00576e-14	7.05712e-10
ENSCPOG00000032147:	mural	0.983	0.769	1.4238	5.06497e-14	7.14059e-10
ENSCPOG00000035798:	mural	0.661	0.157	1.02879	5.42606e-14	7.64966e-10
ENSCPOG00000039182:	mural	0.525	0.067	0.553584	7.3983e-14	1.04301e-09
ENSCPOG00000039135:	mural	0.61	0.127	0.660379	9.42448e-14	1.32866e-09
ENSCPOG00000011382:RTN2	mural	0.847	0.396	1.03256	1.03942e-13	1.46538e-09
ENSCPOG00000020088:NHS	mural	0.78	0.276	0.908613	1.08203e-13	1.52545e-09
ENSCPOG00000006170:DOCK7	mural	0.983	0.731	1.25386	1.21858e-13	1.71795e-09
ENSCPOG00000006159:ADA	mural	0.746	0.276	0.972493	1.33167e-13	1.87739e-09
ENSCPOG00000014597:ANXA1	mural	1	1	1.31136	1.36405e-13	1.92304e-09
ENSCPOG00000000758:NAV1	mural	0.915	0.537	1.3075	1.92602e-13	2.7153e-09
ENSCPOG00000001754:SLC25A1	mural	0.966	0.649	1.33414	2.58518e-13	3.64458e-09
ENSCPOG00000013401:	mural	0.915	0.59	1.5345	2.66301e-13	3.75431e-09
ENSCPOG00000038446:	mural	0.424	0.022	0.306869	2.87821e-13	4.0577e-09
ENSCPOG00000026557:TSPAN33	mural	0.542	0.09	0.748666	4.40367e-13	6.20829e-09
ENSCPOG00000035275:ASCL2	mural	0.983	0.881	1.05585	4.57975e-13	6.45653e-09
ENSCPOG00000030885:	mural	0.949	0.582	0.978142	4.84213e-13	6.82643e-09
ENSCPOG00000015574:TYMS	mural	1	0.918	0.85653	5.58521e-13	7.87403e-09
ENSCPOG00000022294:	mural	0.932	0.507	1.26662	6.89142e-13	9.71552e-09
ENSCPOG00000034395:LZTS3	mural	0.525	0.075	0.415703	7.04542e-13	9.93264e-09
ENSCPOG00000019700:PARVB	mural	0.661	0.149	0.330306	7.95441e-13	1.12141e-08
ENSCPOG00000026153:HS3ST1	mural	0.729	0.231	0.836815	8.11903e-13	1.14462e-08
ENSCPOG00000004575:RNF34	mural	0.898	0.552	1.01832	1.06964e-12	1.50798e-08
ENSCPOG00000035133:BTG2	mural	0.949	0.672	1.34443	1.11365e-12	1.57002e-08
ENSCPOG00000039459:MAFG	mural	0.932	0.604	1.03739	1.43766e-12	2.02681e-08
ENSCPOG00000013378:CD200	mural	0.898	0.537	1.31923	1.58864e-12	2.23966e-08
ENSCPOG00000011410:RCOR1	mural	0.966	0.806	1.22721	1.65404e-12	2.33186e-08
ENSCPOG00000004326:SLC1A5	mural	0.814	0.41	1.21555	1.87674e-12	2.64582e-08
ENSCPOG00000011119:FAM13A	mural	0.475	0.06	0.74557	2.20739e-12	3.11198e-08
ENSCPOG00000009007:ITGB1	mural	1	0.896	1.38729	2.2976e-12	3.23916e-08
ENSCPOG00000036707:	mural	0.864	0.44	1.04104	2.64082e-12	3.72303e-08
ENSCPOG00000005608:MDH1B	mural	0.847	0.433	1.16532	3.01201e-12	4.24633e-08
ENSCPOG00000023035:GSE1	mural	0.864	0.388	0.826743	3.0164e-12	4.25253e-08
ENSCPOG00000021802:VAMP5	mural	0.627	0.157	0.3508	3.05228e-12	4.3031e-08
ENSCPOG00000038848:MAX	mural	1	0.896	0.780183	3.28971e-12	4.63784e-08
ENSCPOG00000010929:YTHDC1	mural	0.983	0.821	1.31473	3.34046e-12	4.70937e-08
ENSCPOG00000007865:SNRK	mural	0.508	0.075	0.264696	3.71705e-12	5.24029e-08
ENSCPOG00000011515:BZW2	mural	1	0.761	0.913141	3.84137e-12	5.41557e-08
ENSCPOG00000020336:PNPLA3	mural	0.678	0.209	0.854017	4.29647e-12	6.05716e-08
ENSCPOG00000001800:E2F1	mural	0.729	0.224	0.595241	4.69951e-12	6.62538e-08
ENSCPOG00000007012:ALDH8A1	mural	0.475	0.075	1.08401	6.01654e-12	8.48212e-08
ENSCPOG00000006097:PROM2	mural	0.576	0.127	0.763891	7.14146e-12	1.0068e-07
ENSCPOG00000034379:B3GNT2	mural	0.949	0.694	1.11005	9.23685e-12	1.30221e-07
ENSCPOG00000038925:SPTSSA	mural	0.949	0.896	1.2583	1.00129e-11	1.41162e-07
ENSCPOG00000015421:NGLY1	mural	0.915	0.649	1.15765	1.13563e-11	1.60102e-07
ENSCPOG00000006611:GPX3	mural	0.61	0.149	0.304455	1.14971e-11	1.62087e-07
ENSCPOG00000011048:EPHA4	mural	1	0.888	1.02708	1.22179e-11	1.72248e-07
ENSCPOG00000007703:SEMA6A	mural	0.525	0.104	0.654601	1.28664e-11	1.81391e-07
ENSCPOG00000021982:RABAC1	mural	1	0.963	0.785229	1.41361e-11	1.99291e-07
ENSCPOG00000005847:CDYL	mural	0.966	0.597	0.864941	1.42312e-11	2.00631e-07
ENSCPOG00000037396:RARRES1	mural	0.983	0.746	1.01686	1.49264e-11	2.10432e-07
ENSCPOG00000010278:ASAP2	mural	0.864	0.433	0.807307	1.51121e-11	2.1305e-07
ENSCPOG00000031772:FAM102A	mural	0.864	0.448	1.19587	2.00851e-11	2.8316e-07
ENSCPOG00000034097:LY6E	mural	0.864	0.455	0.87777	2.1514e-11	3.03305e-07
ENSCPOG00000032292:	mural	1	0.97	1.1816	2.51377e-11	3.54391e-07
ENSCPOG00000001163:SHE	mural	0.508	0.09	0.849707	2.83224e-11	3.99289e-07
ENSCPOG00000036035:ZBED6	mural	0.695	0.216	0.555149	4.19088e-11	5.90831e-07
ENSCPOG00000006719:KCTD6	mural	0.814	0.403	1.20346	4.27802e-11	6.03115e-07
ENSCPOG00000027985:7SK	mural	0.356	0.022	0.388732	4.54976e-11	6.41425e-07
ENSCPOG00000009235:P2RY14	mural	0.356	0.022	0.750063	4.7016e-11	6.62832e-07
ENSCPOG00000010338:PTPRF	mural	0.949	0.597	0.880775	4.74315e-11	6.6869e-07
ENSCPOG00000005599:CBX2	mural	0.61	0.157	0.797183	5.25381e-11	7.40683e-07
ENSCPOG00000009643:	mural	0.559	0.134	0.728186	6.64482e-11	9.36787e-07
ENSCPOG00000003660:AK7	mural	0.78	0.299	0.545567	6.69469e-11	9.43817e-07
ENSCPOG00000005151:ADGRG6	mural	0.746	0.336	0.988579	6.87063e-11	9.68621e-07
ENSCPOG00000011544:	mural	0.932	0.754	1.10351	7.47092e-11	1.05325e-06
ENSCPOG00000024859:	mural	0.542	0.112	0.483083	7.64288e-11	1.07749e-06
ENSCPOG00000036697:	mural	0.559	0.142	0.283303	9.17095e-11	1.29292e-06
ENSCPOG00000007283:STT3A	mural	1	1	0.976523	9.37285e-11	1.32138e-06
ENSCPOG00000009597:FNIP2	mural	0.966	0.649	1.07069	1.10821e-10	1.56235e-06
ENSCPOG00000009867:MYOF	mural	0.881	0.5	0.928514	1.16225e-10	1.63855e-06
ENSCPOG00000012605:	mural	0.661	0.231	0.601495	1.31897e-10	1.85949e-06
ENSCPOG00000037905:KRT80	mural	0.661	0.216	0.695209	1.46267e-10	2.06207e-06
ENSCPOG00000030781:GORASP2	mural	0.966	0.806	1.09526	1.86851e-10	2.63422e-06
ENSCPOG00000013303:	mural	0.966	0.806	0.91845	1.86851e-10	2.63422e-06
ENSCPOG00000019415:MYO1C	mural	1	0.925	0.939712	1.87943e-10	2.64962e-06
ENSCPOG00000000482:ADIPOR1	mural	0.983	0.776	0.867756	2.03806e-10	2.87326e-06
ENSCPOG00000032430:	mural	0.729	0.321	0.365016	2.07928e-10	2.93137e-06
ENSCPOG00000030295:SMAD7	mural	0.966	0.709	0.67048	2.10601e-10	2.96906e-06
ENSCPOG00000039255:	mural	0.458	0.082	0.491869	2.24719e-10	3.16809e-06
ENSCPOG00000037409:HAS2	mural	0.881	0.545	1.10473	2.31921e-10	3.26962e-06
ENSCPOG00000023253:TFAP2C	mural	1	1	1.04491	2.34466e-10	3.3055e-06
ENSCPOG00000005092:DST	mural	0.797	0.351	0.867697	2.61434e-10	3.68569e-06
ENSCPOG00000031769:TMPRSS11F	mural	0.339	0.022	0.662283	2.6452e-10	3.72921e-06
ENSCPOG00000006316:XIAP	mural	0.949	0.709	1.42696	2.90632e-10	4.09733e-06
ENSCPOG00000039174:MCFD2	mural	0.898	0.575	1.34003	3.10529e-10	4.37784e-06
ENSCPOG00000001320:NID2	mural	0.881	0.448	1.0327	3.26738e-10	4.60635e-06
ENSCPOG00000007254:EPB41	mural	0.898	0.567	1.00369	3.53531e-10	4.98408e-06
ENSCPOG00000020871:	mural	0.356	0.03	0.272405	3.65657e-10	5.15503e-06
ENSCPOG00000021253:PLEKHG2	mural	0.525	0.134	0.434405	4.10622e-10	5.78895e-06
ENSCPOG00000014967:SLC6A6	mural	0.966	0.769	1.42866	4.68281e-10	6.60183e-06
ENSCPOG00000020244:SPAG4	mural	0.932	0.821	0.917424	5.04495e-10	7.11238e-06
ENSCPOG00000024558:	mural	0.373	0.045	0.389535	5.83525e-10	8.22653e-06
ENSCPOG00000001663:MPP7	mural	0.458	0.09	0.801255	5.97304e-10	8.42079e-06
ENSCPOG00000005954:PPP1R15B	mural	1	0.94	1.11446	7.23435e-10	1.0199e-05
ENSCPOG00000007020:SLC22A17	mural	0.576	0.157	0.488562	8.15267e-10	1.14936e-05
ENSCPOG00000015527:ATP2B1	mural	1	0.985	1.10233	9.10829e-10	1.28409e-05
ENSCPOG00000036924:TMEM229B	mural	0.559	0.164	0.819572	1.02766e-09	1.4488e-05
ENSCPOG00000004228:CLMN	mural	0.424	0.067	0.444307	1.10387e-09	1.55623e-05
ENSCPOG00000039865:	mural	0.39	0.052	0.453554	1.14062e-09	1.60804e-05
ENSCPOG00000026266:ITPRIPL2	mural	0.356	0.037	0.284704	1.1809e-09	1.66483e-05
ENSCPOG00000026861:SLC9A3R2	mural	0.322	0.022	0.289459	1.19839e-09	1.6895e-05
ENSCPOG00000002706:DGCR2	mural	0.949	0.799	1.30652	1.21411e-09	1.71165e-05
ENSCPOG00000007999:RIPOR2	mural	0.322	0.022	0.518211	1.23687e-09	1.74374e-05
ENSCPOG00000002455:CLN3	mural	0.983	0.903	0.92076	1.2719e-09	1.79312e-05
ENSCPOG00000008652:RRM2	mural	1	0.918	1.261	1.31041e-09	1.84742e-05
ENSCPOG00000003119:FRMD6	mural	0.678	0.269	0.61963	1.54729e-09	2.18137e-05
ENSCPOG00000034276:PLEKHD1	mural	0.814	0.515	0.492155	1.55241e-09	2.18858e-05
ENSCPOG00000014542:RGS3	mural	0.407	0.06	0.405943	1.58706e-09	2.23743e-05
ENSCPOG00000011773:NUAK2	mural	0.424	0.075	0.896989	1.59038e-09	2.24212e-05
ENSCPOG00000009156:SLC35A3	mural	0.898	0.672	0.776553	1.62451e-09	2.29023e-05
ENSCPOG00000040218:C1orf21	mural	0.508	0.119	0.573894	1.64269e-09	2.31587e-05
ENSCPOG00000008075:RHOQ	mural	0.492	0.112	0.395823	1.69796e-09	2.39379e-05
ENSCPOG00000030240:NABP1	mural	0.966	0.791	1.46443	1.79536e-09	2.5311e-05
ENSCPOG00000036243:ACOD1	mural	0.542	0.157	0.970205	1.87744e-09	2.64681e-05
ENSCPOG00000021766:CCDC125	mural	0.847	0.493	0.428794	2.2483e-09	3.16965e-05
ENSCPOG00000009505:SLC3A1	mural	0.39	0.052	0.433112	2.52651e-09	3.56187e-05
ENSCPOG00000024133:DLL1	mural	0.407	0.067	0.313578	2.92177e-09	4.11911e-05
ENSCPOG00000015153:PIM3	mural	0.644	0.239	0.596743	3.13027e-09	4.41305e-05
ENSCPOG00000011050:IL13RA1	mural	0.695	0.328	1.1157	3.13725e-09	4.42289e-05
ENSCPOG00000033289:ASF1A	mural	0.847	0.5	0.86107	3.267e-09	4.60582e-05
ENSCPOG00000023082:	mural	0.814	0.366	0.321157	3.27634e-09	4.61898e-05
TH_ENSG00000256618:MTRNR2L1	mural	1	0.888	1.68591	3.41484e-09	4.81423e-05
ENSCPOG00000034524:GALNT1	mural	0.949	0.701	0.830759	3.4608e-09	4.87903e-05
ENSCPOG00000009408:LMTK2	mural	1	0.985	1.56569	3.50249e-09	4.93781e-05
ENSCPOG00000004596:ESS2	mural	0.847	0.582	1.01444	3.70729e-09	5.22654e-05
ENSCPOG00000008826:MPP1	mural	0.712	0.336	0.767615	3.89252e-09	5.48768e-05
ENSCPOG00000039357:SUSD6	mural	0.763	0.44	0.837663	3.95511e-09	5.57592e-05
ENSCPOG00000033679:CHAC1	mural	0.932	0.694	1.49271	4.33945e-09	6.11775e-05
ENSCPOG00000002635:MBOAT2	mural	0.78	0.47	0.926639	4.61257e-09	6.5028e-05
ENSCPOG00000037851:HILPDA	mural	0.814	0.47	0.961555	4.80044e-09	6.76765e-05
ENSCPOG00000006847:PPFIBP1	mural	0.983	0.896	1.09091	5.29712e-09	7.46789e-05
ENSCPOG00000037534:KMT5A	mural	0.932	0.701	0.626959	5.30541e-09	7.47956e-05
ENSCPOG00000022071:PIP4K2C	mural	0.983	0.925	0.92042	5.50515e-09	7.76116e-05
ENSCPOG00000006400:	mural	1	1	0.838843	5.61618e-09	7.9177e-05
ENSCPOG00000039098:BCL2L1	mural	0.898	0.821	0.819916	5.71969e-09	8.06361e-05
ENSCPOG00000034850:CD164	mural	1	0.978	0.826986	6.10605e-09	8.60831e-05
ENSCPOG00000035384:ZBTB18	mural	0.729	0.366	0.354211	6.8429e-09	9.64712e-05
ENSCPOG00000014439:	mural	0.593	0.194	0.856566	7.56247e-09	0.000106616
ENSCPOG00000034119:	mural	0.78	0.373	0.649048	8.81139e-09	0.000124223
ENSCPOG00000011247:IPPK	mural	0.831	0.507	0.984666	9.30436e-09	0.000131173
ENSCPOG00000006934:SLC15A2	mural	0.898	0.634	1.14454	9.42535e-09	0.000132879
ENSCPOG00000008619:CLDN3	mural	0.814	0.425	0.324779	9.70657e-09	0.000136843
ENSCPOG00000030888:NYAP2	mural	0.458	0.119	0.715965	9.73442e-09	0.000137236
ENSCPOG00000001414:TAF4B	mural	0.864	0.507	0.95064	1.01238e-08	0.000142725
ENSCPOG00000000629:TMEM131L	mural	0.966	0.813	0.955969	1.11299e-08	0.00015691
ENSCPOG00000008346:NR4A3	mural	0.39	0.075	0.505127	1.11618e-08	0.00015736
ENSCPOG00000009865:RGL3	mural	0.542	0.172	0.346261	1.27846e-08	0.000180237
ENSCPOG00000037412:MOB3C	mural	0.254	0.007	0.320135	1.28084e-08	0.000180572
ENSCPOG00000039960:KCNE4	mural	0.322	0.037	0.662403	1.32933e-08	0.000187409
ENSCPOG00000035325:	mural	0.458	0.097	0.423931	1.34659e-08	0.000189842
ENSCPOG00000040025:RBBP6	mural	0.932	0.821	0.988943	1.51177e-08	0.00021313
ENSCPOG00000035156:CCNYL1	mural	0.729	0.321	0.831793	1.61341e-08	0.000227459
ENSCPOG00000006799:TOP2A	mural	0.983	0.948	0.885806	1.70847e-08	0.00024086
ENSCPOG00000006971:MAGI3	mural	0.729	0.313	0.683018	1.72219e-08	0.000242795
ENSCPOG00000035027:PSEN1	mural	1	0.896	0.812654	1.77025e-08	0.00024957
ENSCPOG00000019837:EFS	mural	0.797	0.433	0.7737	1.84938e-08	0.000260726
ENSCPOG00000006685:NPHS1	mural	0.576	0.209	0.76624	1.91723e-08	0.000270291
ENSCPOG00000025937:GINS2	mural	0.898	0.575	0.267375	2.05523e-08	0.000289746
ENSCPOG00000038199:RMND5A	mural	0.966	0.657	0.782473	2.11256e-08	0.000297829
ENSCPOG00000034068:AKIRIN2	mural	0.949	0.716	0.709865	2.51756e-08	0.000354926
ENSCPOG00000012100:CDH1	mural	1	1	0.81094	2.70891e-08	0.000381902
ENSCPOG00000035655:NADK	mural	0.814	0.515	0.951447	3.18813e-08	0.000449462
ENSCPOG00000009076:TOP1	mural	0.983	0.955	0.885013	3.78355e-08	0.000533404
ENSCPOG00000012804:TMPRSS11E	mural	0.61	0.261	0.699619	4.31314e-08	0.000608066
ENSCPOG00000011230:MOSPD1	mural	0.593	0.231	0.740297	4.60106e-08	0.000648657
ENSCPOG00000004383:RACGAP1	mural	0.915	0.709	0.81205	5.10591e-08	0.000719831
ENSCPOG00000030281:PSAT1	mural	0.949	0.955	1.51926	5.18433e-08	0.000730886
ENSCPOG00000008349:THEG	mural	0.695	0.313	0.423717	5.24734e-08	0.000739769
ENSCPOG00000015141:ACOX1	mural	1	0.918	0.866106	5.51331e-08	0.000777267
ENSCPOG00000004331:CPM	mural	0.644	0.313	1.1039	5.54504e-08	0.00078174
ENSCPOG00000040729:TOMM5	mural	0.983	0.896	0.803946	5.5763e-08	0.000786147
ENSCPOG00000004090:BCL6	mural	0.356	0.06	0.347077	6.2777e-08	0.00088503
ENSCPOG00000000559:MAP7D1	mural	0.61	0.246	0.503826	7.1508e-08	0.00100812
ENSCPOG00000007399:SLC27A2	mural	0.695	0.321	0.489973	8.55398e-08	0.00120594
ENSCPOG00000024842:PIM1	mural	0.898	0.724	0.65776	8.60336e-08	0.0012129
ENSCPOG00000013354:IL6ST	mural	1	0.948	0.849413	9.66901e-08	0.00136314
ENSCPOG00000003412:	mural	0.814	0.552	0.980036	1.06274e-07	0.00149825
ENSCPOG00000032717:RALB	mural	0.949	0.776	0.750139	1.09851e-07	0.00154867
ENSCPOG00000013300:	mural	0.441	0.112	0.54466	1.29336e-07	0.00182338
ENSCPOG00000005087:CARS1	mural	0.949	0.724	0.870778	1.35756e-07	0.00191389
ENSCPOG00000010236:VASP	mural	0.983	0.918	0.423326	1.36122e-07	0.00191905
ENSCPOG00000038753:HS3ST3B1	mural	0.525	0.164	0.374129	1.36456e-07	0.00192375
ENSCPOG00000032982:NUDT22	mural	0.932	0.649	0.75789	1.38799e-07	0.00195679
ENSCPOG00000038080:LSM14B	mural	0.407	0.104	0.39911	1.50781e-07	0.00212571
ENSCPOG00000006299:TAF5L	mural	0.898	0.634	0.926108	1.5827e-07	0.00223129
ENSCPOG00000040699:BTG1	mural	0.983	0.851	0.6179	1.64644e-07	0.00232115
ENSCPOG00000033101:	mural	0.949	0.761	0.878864	1.93378e-07	0.00272624
ENSCPOG00000004079:FOXN3	mural	0.983	0.978	0.844298	1.93511e-07	0.00272812
ENSCPOG00000000367:KIF13A	mural	1	0.694	0.760576	1.98165e-07	0.00279373
ENSCPOG00000008136:BLVRA	mural	0.915	0.619	0.661265	2.03006e-07	0.00286199
ENSCPOG00000035580:	mural	0.593	0.291	0.484588	2.25309e-07	0.00317641
ENSCPOG00000037889:SUSD3	mural	0.746	0.47	0.632607	2.29293e-07	0.00323257
ENSCPOG00000034039:STC2	mural	0.407	0.09	0.259735	2.36256e-07	0.00333073
ENSCPOG00000000933:FBXO11	mural	0.864	0.582	1.01659	2.44387e-07	0.00344537
ENSCPOG00000000031:SLBP	mural	1	0.978	0.79826	2.51605e-07	0.00354713
ENSCPOG00000014590:BCAR1	mural	0.508	0.172	0.3538	2.59389e-07	0.00365687
ENSCPOG00000010211:APPL2	mural	0.525	0.194	0.423446	2.6063e-07	0.00367436
ENSCPOG00000031495:GLUL	mural	1	1	0.917112	2.79287e-07	0.00393739
ENSCPOG00000003537:CNR2	mural	0.627	0.306	0.673493	3.09913e-07	0.00436915
ENSCPOG00000005318:BRD1	mural	0.729	0.373	0.531284	3.14903e-07	0.0044395
ENSCPOG00000002549:	mural	0.61	0.276	0.475461	3.18151e-07	0.0044853
ENSCPOG00000012406:NEDD9	mural	0.661	0.336	1.18777	3.25753e-07	0.00459246
ENSCPOG00000034679:	mural	0.864	0.582	0.556042	3.30862e-07	0.00466449
ENSCPOG00000011117:	mural	0.814	0.597	1.05985	3.42974e-07	0.00483525
ENSCPOG00000004818:TMEM120B	mural	0.559	0.209	0.310856	3.46577e-07	0.00488604
ENSCPOG00000007278:PIAS1	mural	0.949	0.821	0.705065	3.72833e-07	0.0052562
ENSCPOG00000003535:FUCA1	mural	0.983	0.881	0.758946	3.88908e-07	0.00548283
ENSCPOG00000009153:TCF12	mural	0.949	0.791	0.888014	4.11646e-07	0.00580338
ENSCPOG00000005615:FLVCR2	mural	0.695	0.373	0.703722	4.51483e-07	0.006365
ENSCPOG00000006633:	mural	0.949	0.873	0.734676	4.64525e-07	0.00654887
ENSCPOG00000004013:FAM193A	mural	0.746	0.425	0.580735	4.69011e-07	0.00661212
ENSCPOG00000010671:KPNA4	mural	0.881	0.545	0.318757	4.72646e-07	0.00666337
ENSCPOG00000037253:IER3	mural	0.712	0.41	0.636862	5.06e-07	0.00713359
ENSCPOG00000007028:ALPL	mural	0.322	0.06	0.397979	5.40567e-07	0.00762092
ENSCPOG00000000304:NARF	mural	0.915	0.701	0.692136	5.70731e-07	0.00804616
ENSCPOG00000014973:ATF7IP	mural	1	0.978	0.806029	5.9059e-07	0.00832614
ENSCPOG00000011994:TSG101	mural	0.983	0.918	0.780811	6.10508e-07	0.00860694
ENSCPOG00000002459:	mural	0.847	0.59	0.729418	6.41927e-07	0.00904988
ENSCPOG00000012200:C1orf198	mural	0.864	0.687	0.778975	6.48584e-07	0.00914373
ENSCPOG00000019907:YTHDF2	mural	1	0.993	0.643245	6.53552e-07	0.00921378
ENSCPOG00000005968:ST3GAL4	mural	0.881	0.657	0.669531	6.77761e-07	0.00955507
ENSCPOG00000000076:BAIAP2	mural	0.424	0.112	0.268433	6.99862e-07	0.00986665
ENSCPOG00000012982:MFSD2A	mural	0.22	0.015	0.310958	7.43113e-07	0.0104764
ENSCPOG00000030376:	mural	0.492	0.164	0.32566	7.59576e-07	0.0107085
ENSCPOG00000011436:CUL5	mural	0.932	0.828	0.845648	7.61113e-07	0.0107302
ENSCPOG00000025783:TLE3	mural	0.983	0.799	0.458881	7.97162e-07	0.0112384
ENSCPOG00000038352:ZFP36	mural	0.814	0.537	0.487364	8.06508e-07	0.0113702
ENSCPOG00000019557:DNMT1	mural	0.881	0.612	0.539897	9.05858e-07	0.0127708
ENSCPOG00000030309:ETFB	mural	0.949	0.799	0.527321	9.93299e-07	0.0140035
ENSCPOG00000003347:RNF19B	mural	0.831	0.627	0.688162	9.97776e-07	0.0140666
ENSCPOG00000010507:ITIH2	mural	0.254	0.03	0.44131	1.04265e-06	0.0146993
ENSCPOG00000003320:PLEKHH1	mural	0.847	0.619	0.779458	1.1277e-06	0.0158983
ENSCPOG00000030545:RNF4	mural	1	1	0.71331	1.14114e-06	0.0160878
ENSCPOG00000035237:SLC25A37	mural	0.61	0.276	0.591445	1.20009e-06	0.0169188
ENSCPOG00000003632:DNAH11	mural	0.305	0.052	0.26948	1.22576e-06	0.0172808
ENSCPOG00000014573:NSD3	mural	0.983	0.828	0.584451	1.23916e-06	0.0174697
ENSCPOG00000015018:	mural	1	0.948	0.762901	1.24133e-06	0.0175003
ENSCPOG00000039315:SYPL1	mural	0.847	0.627	0.696411	1.24321e-06	0.0175267
ENSCPOG00000032720:SC5D	mural	0.729	0.463	0.789924	1.25688e-06	0.0177195
ENSCPOG00000006125:FBLN2	mural	0.271	0.037	0.270816	1.27661e-06	0.0179976
ENSCPOG00000009540:CNNM4	mural	0.492	0.164	0.389858	1.34022e-06	0.0188944
ENSCPOG00000030553:PKIB	mural	1	0.985	0.892196	1.35148e-06	0.0190532
ENSCPOG00000026182:TPRA1	mural	0.458	0.172	0.52915	1.37809e-06	0.0194284
ENSCPOG00000000164:PAK1	mural	0.881	0.597	0.755209	1.38107e-06	0.0194704
ENSCPOG00000040522:YWHAZ	mural	1	1	0.513879	1.40964e-06	0.0198732
ENSCPOG00000036065:SNN	mural	0.78	0.44	0.809033	1.44624e-06	0.0203891
ENSCPOG00000001600:DHRS3	mural	0.492	0.194	0.473869	1.56916e-06	0.022122
ENSCPOG00000025567:GMEB2	mural	0.508	0.179	0.519206	1.60686e-06	0.0226535
ENSCPOG00000037298:ZFAND2A	mural	0.983	0.955	0.669552	1.64322e-06	0.0231661
ENSCPOG00000008070:ARPC5	mural	1	1	0.624158	1.69062e-06	0.0238344
ENSCPOG00000014028:GTF2B	mural	0.644	0.358	0.616217	1.7267e-06	0.024343
ENSCPOG00000013152:SLC3A2	mural	1	0.866	0.748415	1.84571e-06	0.0260208
ENSCPOG00000011895:NUP37	mural	0.915	0.672	0.450964	1.86349e-06	0.0262715
ENSCPOG00000008741:	mural	0.373	0.097	0.259015	1.86848e-06	0.0263418
ENSCPOG00000010051:TMEM33	mural	0.983	0.948	0.979774	1.92762e-06	0.0271756
ENSCPOG00000012331:RNF10	mural	0.966	0.925	0.691316	1.9642e-06	0.0276913
ENSCPOG00000004194:CTTNBP2	mural	0.525	0.201	0.599236	1.99197e-06	0.0280828
ENSCPOG00000023095:SP1	mural	0.949	0.806	0.827409	2.14386e-06	0.0302241
ENSCPOG00000013523:CCNG2	mural	0.661	0.336	0.701021	2.33812e-06	0.0329629
ENSCPOG00000033639:GCNT2	mural	0.915	0.716	0.665703	2.34533e-06	0.0330645
ENSCPOG00000033617:FAM110B	mural	0.746	0.396	0.682418	2.40091e-06	0.033848
ENSCPOG00000007402:CAMKK2	mural	0.542	0.231	0.46332	2.61064e-06	0.0368048
ENSCPOG00000007525:PNPLA8	mural	0.983	0.888	0.547224	2.70409e-06	0.0381222
ENSCPOG00000014064:PRDM1	mural	0.373	0.104	0.409749	2.72183e-06	0.0383724
ENSCPOG00000004004:SLC20A1	mural	0.797	0.545	1.13418	2.77985e-06	0.0391904
ENSCPOG00000010650:RIPOR3	mural	0.458	0.149	0.347638	2.79143e-06	0.0393535
ENSCPOG00000020608:GLCE	mural	0.576	0.261	0.584895	2.83376e-06	0.0399503
ENSCPOG00000019954:IGFBP2	mural	0.915	0.776	0.487854	2.93446e-06	0.04137
ENSCPOG00000003406:LRRC1	mural	0.644	0.321	0.383237	2.99306e-06	0.0421961
ENSCPOG00000011320:SIRT2	mural	0.644	0.328	0.481845	3.10003e-06	0.0437042
ENSCPOG00000007502:MYO18A	mural	0.763	0.463	0.42272	3.21198e-06	0.0452825
ENSCPOG00000011900:ATAD5	mural	0.898	0.619	0.420457	3.38274e-06	0.0476899

## Sheet: supt5.Human.MP.DEG
gene	cluster	pct.1	pct.2	avg_log2FC	p_val	p_val_adj
S100A16	mural	0.997	1	0.636081	4.80421e-20	1.28124e-15
PDLIM1	mural	0.997	0.995	0.466524	7.62314e-19	2.03302e-14
KLF5	mural	0.985	0.995	0.437015	8.81731e-18	2.35149e-13
S100A10	mural	1	1	0.450346	4.04435e-17	1.07859e-12
HIP1	mural	0.974	0.973	0.27619	1.09439e-15	2.91862e-11
CRIP1	mural	0.997	0.995	0.464935	4.99135e-15	1.33114e-10
C6orf132	mural	0.99	1	0.318599	5.64627e-14	1.5058e-09
S100A13	mural	1	1	0.416728	3.6583e-13	9.75633e-09
AHNAK	mural	0.997	0.995	0.452828	7.8026e-13	2.08087e-08
TAGLN2	mural	1	1	0.428179	1.3659e-12	3.64273e-08
AK4	mural	0.977	0.968	0.43454	1.48119e-12	3.9502e-08
RFK	mural	0.997	0.991	0.338287	1.75867e-12	4.6902e-08
FEZ2	mural	0.987	0.991	0.402585	2.14787e-12	5.72815e-08
NF2	mural	0.982	0.982	0.361986	2.63903e-12	7.03802e-08
CALM2	mural	1	1	0.406134	2.65757e-12	7.08746e-08
FABP3	mural	1	0.995	0.633893	3.25176e-12	8.67213e-08
GALNT10	mural	0.938	0.886	0.285943	7.66343e-12	2.04376e-07
PDHA1	mural	1	1	0.409755	9.29819e-12	2.47974e-07
DLC1	mural	0.979	0.964	0.316434	1.10187e-11	2.93857e-07
ATP6V1B1	mural	0.951	0.955	0.410774	2.38291e-11	6.35499e-07
ATP5MC2	mural	0.992	0.995	0.253687	2.98869e-11	7.97053e-07
DNAJC15	mural	1	1	0.335191	3.00337e-11	8.00968e-07
SPTBN1	mural	0.982	0.986	0.32621	3.57464e-11	9.5332e-07
TMPO	mural	0.997	1	0.273483	4.88704e-11	1.30332e-06
DAB2	mural	0.997	1	0.344133	5.03109e-11	1.34174e-06
LRRFIP1	mural	0.997	1	0.279434	6.28232e-11	1.67543e-06
S100A6	mural	0.997	1	0.425058	9.04611e-11	2.41251e-06
DPPA3	mural	0.997	1	0.33464	1.03062e-10	2.74855e-06
WARS1	mural	0.995	1	0.356477	1.22303e-10	3.26171e-06
PDGFA	mural	1	1	0.305052	2.4021e-10	6.40615e-06
STMN1	mural	1	1	0.337065	3.61681e-10	9.64568e-06
MAP4	mural	0.997	1	0.29692	7.0918e-10	1.89131e-05
LARGE2	mural	0.992	0.986	0.300369	7.61562e-10	2.03101e-05
ANXA3	mural	0.997	1	0.284629	9.08951e-10	2.42408e-05
SLC9A3R1	mural	1	1	0.363852	9.39613e-10	2.50585e-05
PRXL2A	mural	0.997	0.995	0.27215	9.61095e-10	2.56314e-05
NPC2	mural	0.997	1	0.275883	2.05417e-09	5.47827e-05
KHDC1L	mural	0.997	1	0.512536	2.19855e-09	5.86331e-05
PALLD	mural	0.997	1	0.255394	2.7094e-09	7.22569e-05
EMP2	mural	0.987	0.991	0.412715	3.13663e-09	8.36508e-05
TUBA1C	mural	1	1	0.335991	3.57692e-09	9.53928e-05
LIN28A	mural	1	1	0.250322	3.59782e-09	9.59502e-05
GPRC5A	mural	0.933	0.891	0.596936	4.44251e-09	0.000118477
MRPS2	mural	0.969	0.977	0.273291	4.44588e-09	0.000118567
SNX2	mural	1	1	0.322871	4.44759e-09	0.000118613
ENSG00000258232	mural	1	1	0.319409	7.94735e-09	0.000211948
CYC1	mural	1	1	0.335791	9.00754e-09	0.000240222
GLIPR2	mural	0.977	0.973	0.314035	9.80545e-09	0.000261502
LRP2	mural	0.992	1	0.447107	1.11396e-08	0.000297081
TUBB4A	mural	0.987	0.982	0.785832	1.51766e-08	0.000404744
ELOVL6	mural	0.997	1	0.279857	2.44832e-08	0.000652941
GLRX	mural	0.786	0.727	0.264221	2.648e-08	0.000706194
TLE1	mural	0.992	0.995	0.27175	3.09759e-08	0.000826096
SRM	mural	1	1	0.394643	5.37201e-08	0.00143266
CD53	mural	0.951	0.959	0.571075	6.95092e-08	0.00185374
AGL	mural	0.997	1	0.304033	7.61264e-08	0.00203021
CAST	mural	0.985	0.986	0.254608	1.18777e-07	0.00316766
PTGES	mural	0.997	1	0.437872	1.89005e-07	0.00504058
BASP1	mural	1	1	0.348623	2.11769e-07	0.00564767
SNX8	mural	0.966	0.991	0.292425	2.235e-07	0.00596053
ACSL3	mural	0.992	1	0.335079	3.19061e-07	0.00850903
SLBP	mural	0.995	1	0.320651	3.38266e-07	0.00902122
SMOX	mural	0.982	0.995	0.300567	4.67869e-07	0.0124776
SPTLC2	mural	0.925	0.941	0.286868	5.13696e-07	0.0136998
ACAA2	mural	0.995	1	0.28863	5.15269e-07	0.0137417
FDFT1	mural	1	0.995	0.276729	7.06675e-07	0.0188463
PPT1	mural	0.997	1	0.293811	8.07378e-07	0.021532
SLC12A3	mural	0.961	0.964	0.312686	9.01117e-07	0.0240319
CDX2	mural	0.858	0.841	0.305131	1.42808e-06	0.0380855
UGCG	mural	0.985	0.991	0.579102	1.52676e-06	0.0407171
GREM2	polar	0.977	0.773	0.897818	2.15488e-40	5.74684e-36
GCM1	polar	0.991	0.902	1.27195	2.28429e-39	6.09198e-35
SERPINB9	polar	0.995	0.961	1.31484	3.67688e-39	9.80586e-35
PGF	polar	1	0.951	1.40565	2.24167e-32	5.9783e-28
CYP19A1	polar	0.95	0.742	1.20683	9.65237e-32	2.57419e-27
CCR7	polar	0.941	0.688	1.02225	3.50003e-31	9.33424e-27
PGC	polar	0.855	0.412	0.43291	1.30477e-30	3.47969e-26
CSF3R	polar	0.832	0.474	0.530334	2.74337e-30	7.3163e-26
DLX5	polar	0.968	0.753	0.58288	2.00604e-29	5.34992e-25
NECTIN4	polar	0.982	0.861	0.498471	4.17829e-29	1.11431e-24
KRT23	polar	0.859	0.541	0.816354	8.99254e-29	2.39822e-24
OVOL1	polar	0.995	0.871	1.05726	3.01543e-28	8.04185e-24
S1PR2	polar	0.977	0.843	0.724425	3.36593e-28	8.97659e-24
FST	polar	0.868	0.503	0.250189	1.13186e-27	3.01855e-23
PAPOLA	polar	1	1	0.756898	1.30973e-27	3.49293e-23
ST8SIA4	polar	0.791	0.43	0.262682	4.83469e-27	1.28936e-22
BCAR4	polar	0.909	0.624	0.411017	1.46906e-26	3.91784e-22
SP6	polar	1	0.956	0.687883	1.95968e-26	5.22627e-22
TFEB	polar	0.968	0.789	0.493642	6.02318e-26	1.60632e-21
ADM	polar	1	0.961	0.765836	1.48355e-25	3.95649e-21
PLIN2	polar	1	0.997	0.652188	4.99965e-25	1.33336e-20
LCMT1-AS2	polar	0.973	0.879	0.79662	8.87833e-25	2.36776e-20
MUC15	polar	0.936	0.696	0.694985	1.98645e-24	5.29767e-20
CBLB	polar	1	0.966	0.699129	2.32451e-24	6.19922e-20
GNA12	polar	0.991	0.892	0.522436	2.52918e-24	6.74507e-20
TINAGL1	polar	0.982	0.758	0.258603	3.20007e-24	8.53427e-20
MRGPRX1	polar	0.945	0.781	0.65841	3.94292e-24	1.05154e-19
PHKG2	polar	1	0.979	0.709764	4.77137e-24	1.27248e-19
KIAA1217	polar	0.982	0.887	0.503307	5.1824e-24	1.38209e-19
MACIR	polar	0.895	0.572	0.334036	5.60768e-24	1.49551e-19
ZNF277	polar	0.986	0.899	0.318115	6.82438e-24	1.81999e-19
BHLHE40	polar	0.909	0.688	0.481235	1.21005e-23	3.22707e-19
PID1	polar	0.936	0.789	0.404815	1.26674e-23	3.37826e-19
SLCO4A1	polar	0.791	0.531	0.706916	1.35737e-23	3.61996e-19
TMEM154	polar	0.891	0.683	0.312963	1.37802e-23	3.67504e-19
CYRIA	polar	0.814	0.497	0.352161	1.80373e-23	4.81037e-19
SDC1	polar	0.932	0.691	0.900274	2.42905e-23	6.47804e-19
ZNF750	polar	0.955	0.768	0.390337	2.89893e-23	7.73115e-19
MYO10	polar	0.982	0.874	0.536127	5.96665e-23	1.59125e-18
MED12L	polar	0.991	0.948	0.44651	1.01034e-22	2.69447e-18
CLEC1A	polar	0.664	0.291	0.262912	1.68821e-22	4.5023e-18
TIMP4	polar	0.841	0.526	0.321212	2.7273e-22	7.27344e-18
CDKN1C	polar	0.95	0.753	0.645938	3.2287e-22	8.61061e-18
WWTR1	polar	1	1	0.355923	1.04949e-21	2.79887e-17
SMPDL3B	polar	0.682	0.335	0.401613	2.25067e-21	6.00231e-17
MAP3K8	polar	0.959	0.874	0.255719	2.80921e-21	7.49187e-17
SLC2A1	polar	1	1	0.670937	4.28589e-21	1.14301e-16
NET1	polar	0.995	0.992	0.536444	4.66449e-21	1.24397e-16
NUCB2	polar	0.905	0.686	0.326228	6.66279e-21	1.7769e-16
EPHB4	polar	0.977	0.851	0.34764	7.21719e-21	1.92475e-16
CD63	polar	1	0.997	0.467173	7.97153e-21	2.12593e-16
MPP1	polar	1	0.987	0.619276	1.6677e-20	4.44759e-16
ERBB3	polar	0.986	0.897	0.444514	1.69492e-20	4.52019e-16
PHLDB3	polar	0.914	0.686	0.38456	2.03733e-20	5.43335e-16
HEXIM1	polar	1	0.961	0.438278	2.26366e-20	6.03694e-16
NRP1	polar	0.805	0.536	0.490808	2.35113e-20	6.27022e-16
RRM2	polar	1	1	0.528339	3.53061e-20	9.41579e-16
CYP11A1	polar	1	0.964	0.516179	6.8839e-20	1.83587e-15
HSPB8	polar	0.932	0.696	0.736191	1.72032e-19	4.58793e-15
MXD1	polar	0.955	0.809	0.576428	2.18843e-19	5.83632e-15
ELMO1	polar	0.955	0.771	0.282476	3.09591e-19	8.25648e-15
PDLIM2	polar	0.841	0.575	0.497262	3.1336e-19	8.357e-15
RHOBTB1	polar	0.959	0.845	0.597477	4.30428e-19	1.14791e-14
CGA	polar	0.882	0.675	2.08172	4.59281e-19	1.22486e-14
MLLT11	polar	0.918	0.735	0.394685	5.15024e-19	1.37352e-14
TEAD3	polar	0.982	0.936	0.45782	6.37269e-19	1.69953e-14
PLA2G15	polar	0.945	0.799	0.343546	8.01314e-19	2.13703e-14
FYB1	polar	0.982	0.83	0.378675	9.07416e-19	2.41999e-14
SLC7A6	polar	0.986	0.948	0.399757	1.19229e-18	3.17971e-14
PLXNA2	polar	0.959	0.753	0.294608	1.90404e-18	5.0779e-14
SGCB	polar	0.945	0.832	0.286461	2.37136e-18	6.32418e-14
PELO	polar	1	0.977	0.357446	2.44764e-18	6.52762e-14
GRHL3	polar	0.964	0.791	0.449916	2.49497e-18	6.65383e-14
QSOX1	polar	0.905	0.747	0.347545	2.6741e-18	7.13156e-14
TNFAIP3	polar	0.777	0.497	0.307259	3.10509e-18	8.28096e-14
DUSP5	polar	0.945	0.716	0.391538	5.90296e-18	1.57426e-13
NABP1	polar	1	0.997	0.54975	6.22749e-18	1.66081e-13
LCP1	polar	0.986	0.956	0.735552	6.63731e-18	1.7701e-13
ANXA1	polar	0.845	0.601	0.859979	6.73065e-18	1.795e-13
NATD1	polar	0.95	0.768	0.33283	7.02932e-18	1.87465e-13
BNIP3	polar	1	0.997	0.294009	9.27133e-18	2.47257e-13
ERVFRD-1	polar	0.709	0.428	0.566602	9.76738e-18	2.60486e-13
TRPV2	polar	0.741	0.495	0.535218	1.0262e-17	2.73676e-13
NOS2	polar	0.759	0.479	0.338796	1.18925e-17	3.17161e-13
PPM1B	polar	1	0.974	0.476346	1.70193e-17	4.53887e-13
WSB1	polar	1	0.997	0.315723	2.76023e-17	7.36125e-13
LGALS3	polar	0.977	0.902	0.604218	2.87494e-17	7.66717e-13
MYO1E	polar	0.941	0.825	0.295683	2.90236e-17	7.74031e-13
EIF2B2	polar	0.995	0.99	0.387567	5.08543e-17	1.35623e-12
CCNE1	polar	0.995	0.985	0.518757	8.66619e-17	2.31119e-12
GRAMD2B	polar	0.955	0.814	0.326094	8.8711e-17	2.36583e-12
MGAT1	polar	1	0.992	0.409741	1.22225e-16	3.25963e-12
HDAC5	polar	0.955	0.835	0.304603	1.57859e-16	4.20994e-12
FIP1L1	polar	1	1	0.316615	1.72784e-16	4.60799e-12
B3GNT5	polar	0.891	0.732	0.256485	4.1542e-16	1.10788e-11
GRAMD2A	polar	0.977	0.928	0.340983	4.18416e-16	1.11587e-11
PSMC4	polar	1	1	0.28955	5.29221e-16	1.41138e-11
FHDC1	polar	0.841	0.616	0.47628	7.34803e-16	1.95965e-11
ALAS1	polar	1	0.982	0.502331	8.0032e-16	2.13437e-11
TREM1	polar	0.627	0.33	0.332084	8.92616e-16	2.38052e-11
PPP1CB	polar	1	1	0.461752	1.00081e-15	2.66906e-11
AIF1L	polar	1	0.997	0.454176	1.53733e-15	4.09989e-11
PLPP3	polar	0.995	0.954	0.393313	2.35268e-15	6.27437e-11
DNMT1	polar	1	0.99	0.371711	2.58365e-15	6.89033e-11
LGMN	polar	1	0.956	0.375323	3.82277e-15	1.01949e-10
HOPX	polar	0.686	0.397	0.353644	4.50771e-15	1.20216e-10
DDB1	polar	1	1	0.31503	6.28652e-15	1.67655e-10
LGALS16	polar	0.727	0.441	0.560848	7.91023e-15	2.10958e-10
ERVV-2	polar	0.845	0.637	0.360739	8.17517e-15	2.18024e-10
BZW2	polar	1	1	0.287182	1.03695e-14	2.76544e-10
KATNBL1	polar	0.995	0.959	0.261758	1.16924e-14	3.11824e-10
SLC40A1	polar	0.936	0.853	0.952781	1.23438e-14	3.29197e-10
HMOX1	polar	1	0.997	0.482899	1.32481e-14	3.53313e-10
CSF2RA	polar	0.941	0.791	0.255719	1.40631e-14	3.75049e-10
RGS16	polar	0.995	0.902	0.471926	2.15543e-14	5.74831e-10
CAV1	polar	0.586	0.307	0.284584	3.19283e-14	8.51495e-10
FAM104A	polar	0.995	0.985	0.255799	4.05306e-14	1.08091e-09
DNAJB9	polar	0.973	0.905	0.290282	4.3997e-14	1.17336e-09
CYB5R1	polar	0.986	0.905	0.286212	5.50849e-14	1.46906e-09
BAG3	polar	0.991	0.928	0.25991	6.44507e-14	1.71884e-09
GOLGA7	polar	1	0.979	0.426992	6.51438e-14	1.73732e-09
P2RY6	polar	1	0.918	0.319416	6.68069e-14	1.78167e-09
SGK1	polar	0.982	0.943	1.06359	8.15474e-14	2.17479e-09
GRHL1	polar	1	0.997	0.329762	1.15903e-13	3.09103e-09
DLG5	polar	0.995	0.966	0.474592	1.19926e-13	3.19831e-09
ERVV-1	polar	0.755	0.536	0.340197	1.23158e-13	3.28451e-09
ZCCHC8	polar	1	0.982	0.320735	1.39416e-13	3.71808e-09
NR2F2	polar	0.995	0.964	0.37256	1.92111e-13	5.12341e-09
CTNND1	polar	1	0.992	0.339525	2.83036e-13	7.5483e-09
ERRFI1	polar	0.995	0.99	0.365779	3.28779e-13	8.7682e-09
VGLL1	polar	0.995	0.966	0.510102	3.29262e-13	8.78108e-09
KRT7	polar	0.977	0.894	0.48872	3.74019e-13	9.97471e-09
GJA5	polar	0.827	0.595	0.465625	3.93809e-13	1.05025e-08
PTN	polar	1	1	0.42824	4.73961e-13	1.26401e-08
DSC2	polar	1	0.99	0.390449	5.83781e-13	1.55689e-08
SLC38A1	polar	0.995	0.974	0.382836	6.5333e-13	1.74237e-08
IFRD1	polar	0.995	0.99	0.565571	7.2609e-13	1.93641e-08
CDC42EP1	polar	0.995	0.941	0.307698	8.21066e-13	2.1897e-08
GAST	polar	0.655	0.412	0.546091	9.42256e-13	2.5129e-08
CD274	polar	0.918	0.768	0.268706	9.45297e-13	2.52101e-08
SMARCA2	polar	0.968	0.93	0.342214	9.99259e-13	2.66492e-08
CDC42SE1	polar	1	0.964	0.296252	1.05187e-12	2.80524e-08
PAGE4	polar	0.595	0.351	0.26364	1.46694e-12	3.91217e-08
LYPD3	polar	0.914	0.747	0.456094	2.04524e-12	5.45445e-08
GDF15	polar	0.832	0.606	0.324189	2.19871e-12	5.86375e-08
NFE2L3	polar	0.995	0.966	0.335977	2.22626e-12	5.93722e-08
ZFAND2A	polar	0.995	0.938	0.286672	2.32865e-12	6.21027e-08
MSX2	polar	1	0.992	0.467559	1.08412e-11	2.89125e-07
HK1	polar	0.977	0.954	0.278646	1.16118e-11	3.09675e-07
EMC7	polar	1	0.982	0.261338	1.17819e-11	3.14212e-07
GABARAPL1	polar	0.995	0.938	0.292239	1.47908e-11	3.94456e-07
PLK2	polar	0.705	0.49	0.284691	1.5845e-11	4.2257e-07
RGL2	polar	0.986	0.93	0.262184	1.85255e-11	4.94057e-07
GSK3B	polar	0.995	0.951	0.259371	2.08283e-11	5.5547e-07
CCKBR	polar	1	0.982	0.415098	2.20783e-11	5.88807e-07
GSE1	polar	1	0.995	0.333407	2.29661e-11	6.12484e-07
ENSG00000228748	polar	0.991	0.979	0.387197	2.42804e-11	6.47534e-07
ITGA5	polar	0.977	0.876	0.319733	2.57915e-11	6.87835e-07
S100A11	polar	1	1	0.332627	2.94513e-11	7.85438e-07
F11R	polar	1	0.997	0.263182	3.07273e-11	8.19467e-07
EIF4G2	polar	1	1	0.306883	3.19531e-11	8.52157e-07
TYRO3	polar	0.995	0.972	0.305028	3.47129e-11	9.25759e-07
PLD3	polar	0.991	0.938	0.337518	3.47145e-11	9.25802e-07
ERVW-1	polar	1	0.972	0.48221	3.83307e-11	1.02224e-06
ZNF292	polar	0.968	0.946	0.527298	4.15502e-11	1.1081e-06
ENSG00000267943	polar	0.559	0.33	0.275611	5.13566e-11	1.36963e-06
YPEL5	polar	0.991	0.956	0.294985	7.11453e-11	1.89737e-06
SARS1	polar	1	1	0.251276	7.39801e-11	1.97297e-06
NR6A1	polar	1	1	0.340213	7.81129e-11	2.08319e-06
MDM2	polar	1	1	0.377028	1.08776e-10	2.90094e-06
PLEKHF1	polar	0.973	0.853	0.359235	1.41686e-10	3.77862e-06
ISYNA1	polar	0.995	0.961	0.27884	1.48454e-10	3.95911e-06
CMTM6	polar	1	0.992	0.265036	2.32839e-10	6.20957e-06
LYN	polar	1	0.995	0.456509	2.58037e-10	6.88159e-06
RP2	polar	1	0.982	0.360772	3.9185e-10	1.04503e-05
H1-0	polar	0.991	0.969	0.302746	4.96275e-10	1.32352e-05
MID1	polar	0.977	0.881	0.26111	5.21602e-10	1.39106e-05
EXO1	polar	0.982	0.936	0.280827	5.91388e-10	1.57717e-05
TDRP	polar	0.973	0.941	0.258519	9.34837e-10	2.49312e-05
TINCR	polar	0.995	0.979	0.255139	1.102e-09	2.93892e-05
CTNNB1	polar	1	1	0.436487	1.18435e-09	3.15853e-05
SLC20A2	polar	0.995	0.943	0.284656	1.3021e-09	3.47256e-05
HSD3B1	polar	0.823	0.624	0.395804	1.32281e-09	3.52781e-05
SERINC3	polar	0.995	0.948	0.278219	1.74921e-09	4.66498e-05
UBE2H	polar	0.986	0.936	0.266132	2.38695e-09	6.36575e-05
PRR9	polar	0.555	0.351	0.565903	9.76165e-09	0.000260334
ZFP36L1	polar	0.995	0.99	0.292837	1.14585e-08	0.000305585
IFITM1	polar	0.982	0.897	0.277777	1.37112e-08	0.000365663
STS	polar	1	0.987	0.316248	2.16177e-08	0.000576523
ACTG1	polar	1	1	0.308856	2.41474e-08	0.000643988
HBP1	polar	0.986	0.91	0.257016	3.58679e-08	0.000956562
ENSG00000269842	polar	0.973	0.954	0.294651	7.60567e-08	0.00202836
CTSV	polar	1	0.995	0.388995	1.46868e-07	0.00391683
SLC38A2	polar	1	0.985	0.317964	2.55495e-07	0.00681381
EGLN3	polar	0.991	0.966	0.270975	2.70944e-07	0.00722579
SLC29A1	polar	0.995	0.982	0.253041	7.8675e-07	0.0209818
NCOA3	polar	0.991	0.982	0.280259	8.4804e-07	0.0226164
PEG10	polar	0.95	0.897	0.311399	1.09364e-06	0.0291662
CEP85	polar	1	0.972	0.356195	1.56005e-06	0.041605

## Sheet:  supt5.Mouse.MP.DEG
gene	cluster	pct.1	pct.2	avg_log2FC	p_val	p_val_adj
Psap	mural	1	1	3.52989	2.08081e-15	2.71089e-11
Ctsll3	mural	0.965	0.561	4.85891	1.30014e-13	1.69383e-09
BC051665	mural	0.93	0.488	5.03131	6.15853e-13	8.02333e-09
Dkkl1	mural	0.93	0.61	1.6632	1.51122e-12	1.96881e-08
Dppa1	mural	0.895	0.366	2.54017	4.28974e-12	5.58868e-08
Basp1	mural	1	0.976	2.22937	4.48557e-12	5.8438e-08
Calcoco2	mural	0.877	0.341	2.35093	9.83613e-12	1.28145e-07
Rab3il1	mural	0.912	0.512	1.42839	1.0645e-11	1.38683e-07
Crxos	mural	0.947	0.61	2.93246	1.62087e-11	2.11166e-07
Lgals1	mural	1	1	1.3706	2.84258e-11	3.70332e-07
Gm2a	mural	0.965	0.951	1.82002	3.45122e-11	4.49625e-07
Lamp1	mural	1	1	1.22269	5.89108e-11	7.6749e-07
BC053393	mural	0.877	0.512	3.73399	6.63906e-11	8.64937e-07
Gm4926	mural	0.754	0.122	3.12435	7.82724e-11	1.01973e-06
Tfap2a	mural	0.947	0.805	1.69174	9.6845e-11	1.2617e-06
Calm1	mural	1	1	1.62194	1.20701e-10	1.5725e-06
Gata2	mural	0.982	0.854	1.6493	2.21047e-10	2.8798e-06
Cstb	mural	1	1	1.48399	5.12623e-10	6.67846e-06
Myl6	mural	1	1	1.2387	1.06094e-09	1.38219e-05
Rragd	mural	0.789	0.22	1.32099	1.26776e-09	1.65164e-05
Capn1	mural	0.947	0.829	1.69711	1.4563e-09	1.89727e-05
Mbnl3	mural	0.877	0.634	1.43228	1.7968e-09	2.34087e-05
Pla2g15	mural	0.895	0.512	1.99625	2.09276e-09	2.72645e-05
Krt8	mural	1	1	1.27181	2.16747e-09	2.82378e-05
Ptgr1	mural	0.947	0.927	2.71154	2.20687e-09	2.87512e-05
Akr1b8	mural	0.842	0.512	2.00385	2.28455e-09	2.97631e-05
Aqp3	mural	0.965	0.854	1.9477	5.86198e-09	7.63699e-05
Prex1	mural	0.86	0.634	1.23183	6.67069e-09	8.69057e-05
Hexa	mural	0.895	0.732	1.25819	6.99846e-09	9.11759e-05
Smpdl3a	mural	0.772	0.244	1.36658	7.43921e-09	9.6918e-05
Tspan8	mural	0.877	0.585	3.12512	1.06053e-08	0.000138166
Reep5	mural	0.912	0.902	1.70455	1.20626e-08	0.000157152
Cebpa	mural	0.877	0.634	1.15836	1.22291e-08	0.000159321
Dmkn	mural	0.807	0.512	2.26473	1.24254e-08	0.000161879
Vgll3	mural	0.842	0.39	0.998442	1.32149e-08	0.000172163
Hspg2	mural	0.86	0.659	1.32863	1.54342e-08	0.000201077
S1pr5	mural	0.579	0.024	0.838831	1.8956e-08	0.000246959
Slc39a2	mural	0.772	0.317	2.081	2.10519e-08	0.000274264
Rhoc	mural	0.912	0.634	1.04115	2.21392e-08	0.00028843
Krt18	mural	1	1	1.01656	3.75063e-08	0.000488633
Malat1	mural	1	1	1.77084	4.59788e-08	0.000599012
Ugp2	mural	0.877	0.829	1.43283	4.67294e-08	0.000608791
Glipr2	mural	0.947	0.854	1.37153	4.92819e-08	0.000642044
Emp2	mural	0.86	0.61	1.55149	5.73363e-08	0.000746978
Slc1a1	mural	0.895	0.732	2.21769	6.62533e-08	0.000863147
Jund	mural	0.982	0.976	1.23646	7.30939e-08	0.000952267
Cmklr1	mural	0.842	0.512	1.09733	7.851e-08	0.00102283
Slc5a11	mural	0.684	0.171	1.3761	8.47789e-08	0.0011045
P2rx3	mural	0.737	0.293	1.65981	9.54624e-08	0.00124368
Shtn1	mural	0.877	0.634	1.53493	1.0384e-07	0.00135283
Chmp4b	mural	0.93	0.976	1.1453	1.10776e-07	0.00144319
Gm12169	mural	0.509	0	0.587277	1.14547e-07	0.00149231
Ndrg1	mural	0.982	0.976	1.4813	1.2247e-07	0.00159554
Tpm4	mural	0.982	0.976	0.955084	1.27385e-07	0.00165957
H2afy	mural	0.965	0.976	1.08341	1.70794e-07	0.0022251
Pik3cb	mural	0.86	0.585	1.06676	1.77399e-07	0.00231116
Myh9	mural	0.982	1	1.2258	1.84677e-07	0.00240598
Gpx4	mural	0.982	1	1.06184	1.99577e-07	0.00260009
Gnai2	mural	1	1	1.17964	2.07456e-07	0.00270274
Gsn	mural	0.93	0.976	1.73691	2.15254e-07	0.00280433
Anxa4	mural	0.86	0.756	1.44444	2.59309e-07	0.00337828
Serpinb6c	mural	0.895	0.78	1.51742	2.90241e-07	0.00378126
Tagln2	mural	1	1	1.29468	3.28864e-07	0.00428444
Dstn	mural	1	1	1.02357	3.54861e-07	0.00462313
Coro1b	mural	0.965	1	0.965264	3.82804e-07	0.00498718
Pramel7	mural	0.526	0.049	1.20748	4.01665e-07	0.00523289
H2-D1	mural	0.947	0.927	1.03818	4.19565e-07	0.0054661
B3gnt5	mural	0.772	0.366	1.99481	4.37791e-07	0.00570354
Pla2g10	mural	0.737	0.341	1.65398	5.28139e-07	0.00688059
Slc44a4	mural	0.807	0.537	1.39246	5.67814e-07	0.00739748
Tdrp	mural	0.86	0.707	1.73257	5.80158e-07	0.0075583
Snap91	mural	0.579	0.122	1.4329	6.63184e-07	0.00863996
Arpc3	mural	0.965	0.976	1.15621	6.71828e-07	0.00875258
Dppa5a	mural	1	1	1.28464	6.72048e-07	0.00875544
Ap2a2	mural	0.982	1	1.26458	6.72048e-07	0.00875544
Pdzd2	mural	0.526	0.049	0.811742	6.88888e-07	0.00897483
Hcls1	mural	0.702	0.22	0.728257	7.11837e-07	0.00927381
Efnb1	mural	0.579	0.122	0.945841	7.21678e-07	0.00940202
Actr3	mural	0.982	0.951	1.1167	8.38769e-07	0.0109275
Atp6v0a4	mural	0.825	0.537	1.5185	8.41842e-07	0.0109675
Prr13	mural	0.825	0.537	0.975605	9.41353e-07	0.0122639
Ldlrap1	mural	0.947	0.878	1.19709	1.05787e-06	0.013782
Kdm6b	mural	0.947	0.78	1.35316	1.1616e-06	0.0151333
Slc27a4	mural	0.754	0.39	0.825781	1.27619e-06	0.0166262
Ptpra	mural	0.807	0.512	1.45082	1.46784e-06	0.019123
Folr1	mural	0.912	0.683	1.68482	1.47255e-06	0.0191844
Atp6ap1	mural	0.93	0.951	1.03726	1.99681e-06	0.0260144
Zfand5	mural	0.912	0.951	1.75878	2.29829e-06	0.0299422
Lpar1	mural	0.596	0.195	1.26698	2.32208e-06	0.030252
Igsf8	mural	0.86	0.829	1.29145	2.37664e-06	0.0309629
Cldn4	mural	1	1	0.931626	2.56613e-06	0.0334316
Lurap1l	mural	0.509	0.073	0.579289	2.59007e-06	0.0337434
Prss8	mural	0.807	0.659	1.41806	2.61824e-06	0.0341104
Capg	mural	0.965	1	1.0715	2.65803e-06	0.0346289
Tmem37	mural	0.86	0.585	1.12886	2.71293e-06	0.035344
Kmt2c	mural	0.912	0.61	1.05289	2.73372e-06	0.035615
Prune	mural	0.877	0.659	0.847652	2.73372e-06	0.035615
Gulp1	mural	0.684	0.268	0.795773	2.81306e-06	0.0366486
Insig1	mural	0.947	0.976	1.55577	3.00403e-06	0.0391365
Ppp1r3b	mural	0.474	0.049	0.476134	3.03774e-06	0.0395757
Tcn2	mural	0.807	0.683	1.05115	3.25189e-06	0.0423656
Actb	mural	1	1	0.81881	3.39765e-06	0.0442646
Krt19	mural	0.93	0.927	1.99809	3.50412e-06	0.0456517
Pkm	polar	1	0.947	1.96242	7.69428e-16	1.00241e-11
Mybl2	polar	1	0.667	1.14046	2.33604e-15	3.04339e-11
Pou3f1	polar	0.951	0.386	1.54107	3.61958e-14	4.71558e-10
Serbp1	polar	1	1	1.00211	8.57968e-14	1.11776e-09
Ncl	polar	1	1	1.24483	9.56996e-14	1.24677e-09
Morc4	polar	0.951	0.368	1.80568	1.37183e-13	1.78723e-09
Ddah1	polar	1	0.789	1.91307	1.4052e-13	1.8307e-09
Gldc	polar	1	0.649	1.6159	1.53077e-13	1.99429e-09
Fpgs	polar	0.927	0.263	0.861372	1.57288e-13	2.04915e-09
Dut	polar	1	0.807	1.41624	2.07566e-13	2.70417e-09
Ldha	polar	1	0.825	1.79526	2.09576e-13	2.73035e-09
U2surp	polar	1	0.86	1.36029	2.93335e-13	3.82156e-09
Npm1	polar	1	1	0.908508	5.06854e-13	6.60329e-09
B3gnt7	polar	0.927	0.368	0.933975	5.93796e-13	7.73598e-09
Mif	polar	1	0.982	1.43336	1.11572e-12	1.45355e-08
Ruvbl2	polar	1	0.737	1.29322	2.21969e-12	2.89181e-08
Bmp8b	polar	0.854	0.193	0.888301	3.66349e-12	4.77279e-08
Rybp	polar	1	0.842	1.07003	4.63213e-12	6.03474e-08
Adarb2	polar	1	0.877	1.21915	5.44764e-12	7.09719e-08
Ppat	polar	1	0.684	1.19637	5.50597e-12	7.17318e-08
Gsto1	polar	0.951	0.596	2.30038	5.79308e-12	7.54723e-08
Utf1	polar	0.951	0.544	1.21996	6.02143e-12	7.84472e-08
Lyar	polar	0.976	0.789	1.40454	6.36041e-12	8.28634e-08
Car2	polar	0.976	0.474	1.2901	7.37958e-12	9.61411e-08
1700025G04Rik	polar	0.927	0.333	0.871565	9.42518e-12	1.22791e-07
Bok	polar	0.951	0.368	0.811056	1.06152e-11	1.38294e-07
Isyna1	polar	0.976	0.474	0.862948	1.35834e-11	1.76964e-07
Pfkl	polar	0.976	0.614	0.963852	1.73371e-11	2.25868e-07
Nap1l1	polar	1	0.982	1.29625	2.01522e-11	2.62543e-07
Mcm3	polar	1	0.456	0.804115	2.13592e-11	2.78268e-07
Sfxn1	polar	1	0.667	1.09716	2.40876e-11	3.13813e-07
Tkt	polar	1	0.877	1.02831	2.81971e-11	3.67352e-07
Ly6a	polar	0.878	0.368	1.63391	2.92217e-11	3.80701e-07
Eno1b	polar	0.951	0.368	0.664172	3.97649e-11	5.18057e-07
Snrpg	polar	1	0.982	1.04089	3.99966e-11	5.21075e-07
Pabpc1	polar	1	1	1.01894	5.61372e-11	7.31355e-07
Rps17	polar	1	1	0.788089	5.89108e-11	7.6749e-07
Itgb5	polar	0.927	0.298	0.69344	6.44209e-11	8.39275e-07
Cks1b	polar	1	0.842	0.976879	8.10983e-11	1.05655e-06
Spry2	polar	0.902	0.316	0.702878	8.27747e-11	1.07839e-06
Rrm2	polar	1	0.737	1.01573	9.24357e-11	1.20425e-06
Dusp7	polar	0.951	0.281	0.657149	9.6146e-11	1.25259e-06
Hmgn1	polar	1	1	1.03435	9.9799e-11	1.30018e-06
Sox21	polar	0.805	0.211	0.824193	1.04797e-10	1.36529e-06
Ston2	polar	0.854	0.281	1.05251	1.10629e-10	1.44128e-06
S1pr1	polar	0.854	0.228	0.762278	1.12035e-10	1.4596e-06
C77370	polar	0.854	0.333	0.993584	1.30702e-10	1.70279e-06
Mki67	polar	1	0.596	1.08674	1.34138e-10	1.74754e-06
Slc25a4	polar	1	0.842	1.18899	1.36904e-10	1.78358e-06
Tcof1	polar	0.976	0.86	1.01075	1.43534e-10	1.86997e-06
Snrpd2	polar	1	0.842	0.944209	1.43534e-10	1.86997e-06
Rps6	polar	1	1	0.640335	1.52915e-10	1.99217e-06
Aldoa	polar	1	1	0.851642	1.68031e-10	2.18911e-06
Glis2	polar	0.732	0.14	0.447679	1.98514e-10	2.58624e-06
Ctnnal1	polar	0.951	0.439	0.793249	2.06501e-10	2.6903e-06
Nme1	polar	1	0.947	1.06456	2.12386e-10	2.76696e-06
Ybx1	polar	1	0.982	0.820858	2.12498e-10	2.76842e-06
Rpl23a	polar	1	1	0.728087	2.33338e-10	3.03993e-06
Bmp4	polar	0.634	0.053	0.654144	2.3368e-10	3.04438e-06
Ranbp1	polar	1	0.86	1.21387	2.53376e-10	3.30099e-06
Anp32a	polar	0.976	0.702	0.98731	2.53592e-10	3.30379e-06
Nop58	polar	1	0.982	0.966769	3.08569e-10	4.02004e-06
Nop10	polar	1	0.86	1.19682	3.19737e-10	4.16553e-06
Lsm3	polar	1	0.807	0.833761	3.44704e-10	4.4908e-06
Eef1g	polar	1	1	0.702125	3.546e-10	4.61972e-06
Pfkfb3	polar	0.732	0.105	0.613996	3.58559e-10	4.6713e-06
Ezr	polar	1	0.649	1.2311	3.59565e-10	4.68442e-06
Pgk1	polar	1	0.947	1.31802	3.88744e-10	5.06455e-06
Gart	polar	1	0.719	0.923333	4.28866e-10	5.58727e-06
Paics	polar	1	0.965	1.03991	4.46566e-10	5.81786e-06
Tomm20	polar	1	1	0.88489	4.67644e-10	6.09247e-06
Ass1	polar	1	0.807	1.29872	4.76176e-10	6.20363e-06
Ak1	polar	0.854	0.281	1.36307	4.88952e-10	6.37007e-06
Gapdh	polar	1	0.982	1.07493	5.36669e-10	6.99173e-06
Cdt1	polar	0.976	0.825	1.07197	5.46481e-10	7.11955e-06
Rpl35	polar	1	1	0.96218	5.61815e-10	7.31932e-06
Rps5	polar	1	1	0.642337	6.15602e-10	8.02006e-06
Atrx	polar	1	0.912	1.01503	6.72724e-10	8.76425e-06
Galk1	polar	1	0.912	1.00673	7.0407e-10	9.17263e-06
Dctpp1	polar	1	0.86	1.09018	7.31016e-10	9.52367e-06
Spc24	polar	0.951	0.667	1.01719	7.65882e-10	9.97792e-06
Impdh2	polar	1	0.895	1.01016	8.4277e-10	1.09796e-05
Ppid	polar	1	0.807	1.00062	9.43669e-10	1.22941e-05
Abcf1	polar	1	0.93	0.827666	9.68238e-10	1.26142e-05
Pa2g4	polar	1	0.982	0.934962	9.69422e-10	1.26296e-05
Ddx18	polar	0.976	0.825	1.09902	9.87295e-10	1.28625e-05
Hmgb2	polar	1	0.982	0.94558	1.10981e-09	1.44586e-05
Unc5b	polar	0.756	0.14	0.404617	1.11219e-09	1.44896e-05
Lsm5	polar	0.951	0.825	1.03938	1.12128e-09	1.4608e-05
2700094K13Rik	polar	1	0.807	1.08122	1.13031e-09	1.47256e-05
Mcm5	polar	0.976	0.719	0.845551	1.1504e-09	1.49874e-05
2810004N23Rik	polar	0.951	0.754	0.988974	1.33851e-09	1.74381e-05
Trmt11	polar	0.878	0.316	0.470152	1.4941e-09	1.94652e-05
Rps13	polar	1	1	0.738802	1.5882e-09	2.06911e-05
Slc1a5	polar	0.902	0.351	0.415988	1.80363e-09	2.34977e-05
Ilf3	polar	0.976	0.754	0.969929	1.85668e-09	2.41888e-05
Ncapg	polar	0.805	0.211	0.462879	1.91789e-09	2.49863e-05
Hmmr	polar	0.976	0.474	1.12763	1.95912e-09	2.55235e-05
Snrpa1	polar	1	0.754	1.03574	2.05459e-09	2.67672e-05
Cenpm	polar	0.707	0.14	0.515246	2.77958e-09	3.62124e-05
Lsm4	polar	1	0.877	0.715871	3.20044e-09	4.16953e-05
Pdap1	polar	1	0.877	0.934854	3.34366e-09	4.35613e-05
Zkscan17	polar	0.878	0.316	0.651608	3.4404e-09	4.48215e-05
Dtymk	polar	0.976	0.86	0.881479	3.46766e-09	4.51766e-05
Supt16	polar	1	0.789	0.823099	3.5545e-09	4.6308e-05
Rae1	polar	1	0.807	0.808954	3.58141e-09	4.66587e-05
Pgam1	polar	1	0.86	1.23089	3.79968e-09	4.95022e-05
Wdr43	polar	1	0.895	0.960613	4.35382e-09	5.67215e-05
Dnmt3b	polar	1	0.825	1.31382	4.48088e-09	5.83769e-05
Rpp21	polar	0.976	0.702	0.943813	4.56134e-09	5.94252e-05
Exosc7	polar	0.951	0.456	0.722277	4.63034e-09	6.0324e-05
Nfkbiz	polar	0.951	0.526	0.904306	4.64509e-09	6.05162e-05
Fam162a	polar	0.951	0.474	0.976532	4.71181e-09	6.13854e-05
Snrpe	polar	1	0.965	1.01018	4.76673e-09	6.2101e-05
Slirp	polar	0.927	0.579	0.836825	4.8653e-09	6.33851e-05
Dppa4	polar	0.878	0.614	0.87209	5.08285e-09	6.62194e-05
Nolc1	polar	1	0.895	0.959105	5.17805e-09	6.74597e-05
Limch1	polar	0.805	0.281	0.694287	5.60672e-09	7.30444e-05
Wdr75	polar	1	0.614	0.774061	5.77138e-09	7.51896e-05
Bri3bp	polar	0.951	0.579	0.733357	5.77213e-09	7.51993e-05
Lama5	polar	0.976	0.561	0.738981	6.71967e-09	8.75439e-05
Cald1	polar	0.976	0.561	1.45209	7.01711e-09	9.14189e-05
Sparc	polar	0.976	0.772	1.28764	7.12802e-09	9.28638e-05
Rsl1d1	polar	1	0.789	0.944719	7.41911e-09	9.66561e-05
Ung	polar	0.927	0.632	1.01405	7.52379e-09	9.80199e-05
Rps2	polar	1	1	0.711195	7.65527e-09	9.97328e-05
Pcnp	polar	1	0.825	0.725972	8.18966e-09	0.000106695
Trap1a	polar	1	0.947	0.991809	9.07633e-09	0.000118246
Hspe1	polar	1	1	0.742077	9.08026e-09	0.000118298
Utp14a	polar	1	0.632	0.842863	9.10859e-09	0.000118667
Smad6	polar	0.585	0.053	0.482718	9.19144e-09	0.000119746
Ezh2	polar	0.976	0.877	0.908074	9.19163e-09	0.000119749
Dpy30	polar	1	0.737	0.760142	9.3053e-09	0.000121229
Apoc1	polar	0.951	0.632	1.066	9.82208e-09	0.000127962
Mrpl23	polar	0.976	0.719	0.803398	9.85554e-09	0.000128398
Prss50	polar	0.537	0.035	0.350192	9.99719e-09	0.000130243
Sssca1	polar	0.927	0.456	0.74589	1.06494e-08	0.00013874
Park7	polar	1	0.754	0.901005	1.06924e-08	0.0001393
Umps	polar	0.854	0.368	0.694228	1.08208e-08	0.000140974
Aprt	polar	1	0.877	1.12332	1.11603e-08	0.000145396
Tomm40	polar	1	0.807	0.804364	1.24497e-08	0.000162195
Nasp	polar	1	1	1.01679	1.27445e-08	0.000166035
Cct8	polar	1	0.982	0.859848	1.32931e-08	0.000173182
Ccdc34	polar	0.951	0.439	0.594978	1.35022e-08	0.000175907
Cbx3	polar	1	0.895	0.79597	1.38134e-08	0.000179961
Dna2	polar	0.78	0.263	0.427656	1.41049e-08	0.000183759
Rbm38	polar	0.976	0.702	0.88863	1.44998e-08	0.000188903
Rrp1b	polar	1	0.719	0.807019	1.4639e-08	0.000190717
Rps25	polar	1	0.982	0.87781	1.50802e-08	0.000196464
Hells	polar	0.927	0.737	1.0205	1.51236e-08	0.00019703
Trp53	polar	0.951	0.404	0.50552	1.52658e-08	0.000198883
Hmgn2	polar	1	0.947	0.812616	1.63921e-08	0.000213557
N4bp3	polar	0.829	0.281	0.546901	1.71585e-08	0.000223541
Gm5643	polar	0.878	0.421	0.287331	1.81204e-08	0.000236072
Fkbp3	polar	0.951	0.614	1.08109	1.8788e-08	0.00024477
Smarca5	polar	1	0.965	0.791669	2.1061e-08	0.000274383
Rpf2	polar	0.927	0.667	0.85125	2.11472e-08	0.000275506
G3bp1	polar	1	1	0.876902	2.19566e-08	0.00028605
Rpl6	polar	1	1	0.699889	2.19566e-08	0.00028605
Fkbp4	polar	1	0.947	0.8429	2.28774e-08	0.000298046
Myof	polar	0.951	0.368	0.509262	2.29391e-08	0.00029885
Tmem2	polar	0.854	0.228	0.630557	2.35596e-08	0.000306934
Gramd4	polar	0.756	0.298	0.608925	2.35596e-08	0.000306934
Rangrf	polar	0.805	0.351	0.652591	2.44263e-08	0.000318226
Tipin	polar	1	0.702	0.892881	2.48467e-08	0.000323703
Eif2d	polar	0.976	0.754	0.776734	2.55069e-08	0.000332304
L1td1	polar	0.976	0.649	0.722581	2.61241e-08	0.000340344
Ppp2r2c	polar	0.585	0.088	0.682948	2.68476e-08	0.00034977
Ccdc58	polar	1	0.754	0.836749	2.68706e-08	0.000350071
Rpl5	polar	1	1	0.833635	2.70048e-08	0.000351819
Rpl9	polar	1	1	0.511266	2.81417e-08	0.000366631
Nmt2	polar	0.976	0.684	0.699236	3.08101e-08	0.000401394
Fgfr1	polar	0.78	0.333	0.738991	3.1043e-08	0.000404428
Zc3h15	polar	1	0.93	0.764094	3.18062e-08	0.000414371
Aldh5a1	polar	0.683	0.193	0.399021	3.19474e-08	0.000416211
Mtap	polar	0.902	0.474	0.639032	3.2932e-08	0.000429038
Rpl18a	polar	1	1	0.726334	3.45597e-08	0.000450244
Aarsd1	polar	0.927	0.544	0.838981	3.45901e-08	0.000450639
Cdc20	polar	0.927	0.474	0.831971	3.49165e-08	0.000454892
Rrp15	polar	0.927	0.526	0.713326	3.52034e-08	0.00045863
Ddx46	polar	1	0.807	0.779707	3.82245e-08	0.000497989
Zfpm1	polar	0.976	0.456	0.759491	3.92519e-08	0.000511373
Nudt21	polar	1	0.877	0.715979	4.3905e-08	0.000571995
Shroom3	polar	0.78	0.333	0.839832	4.39072e-08	0.000572023
Mnd1	polar	0.78	0.298	0.534627	4.40153e-08	0.000573432
Rpl37	polar	1	1	0.595752	4.4148e-08	0.00057516
H19	polar	1	0.772	1.38885	4.43598e-08	0.00057792
Rras2	polar	0.927	0.404	0.653767	4.46667e-08	0.000581918
Hk1	polar	0.732	0.281	0.900828	4.50355e-08	0.000586723
Pwp1	polar	0.927	0.439	0.356345	4.50766e-08	0.000587258
Cct6a	polar	1	0.895	0.908946	4.58209e-08	0.000596955
Smc2	polar	1	0.684	0.924027	4.72155e-08	0.000615123
Ccnb2	polar	0.951	0.596	0.820623	4.92556e-08	0.000641702
Cdca7	polar	0.732	0.228	0.444477	4.95484e-08	0.000645517
E2f4	polar	0.878	0.456	0.656333	5.09349e-08	0.00066358
Cdc45	polar	0.854	0.298	0.632485	5.16068e-08	0.000672333
Ptrf	polar	0.756	0.211	0.441607	5.18095e-08	0.000674974
Ddx39	polar	0.976	0.667	0.954096	5.47109e-08	0.000712774
Prrc2b	polar	1	0.632	0.68528	5.69585e-08	0.000742055
Srm	polar	1	0.754	0.958212	5.83914e-08	0.000760723
Rpl13	polar	1	1	0.562954	5.86109e-08	0.000763583
Kif15	polar	0.927	0.491	0.310226	5.93062e-08	0.000772641
Rpl7	polar	1	1	0.613296	6.102e-08	0.000794968
Odc1	polar	1	0.93	1.00471	6.34638e-08	0.000826806
Prdx1	polar	1	1	0.749216	6.61292e-08	0.000861532
Scarb1	polar	0.854	0.386	0.440953	6.62168e-08	0.000862673
Hmgb3	polar	1	0.614	0.660919	6.81723e-08	0.000888148
Rbbp4	polar	1	0.877	0.59188	6.84687e-08	0.00089201
Elovl5	polar	0.829	0.368	0.659671	7.08283e-08	0.000922751
Nudc	polar	1	0.842	0.884813	7.37299e-08	0.000960553
Cct3	polar	1	1	0.892091	7.76201e-08	0.00101123
Rpl3	polar	1	1	0.534398	8.0782e-08	0.00105243
Ccna2	polar	0.927	0.579	0.718358	8.13664e-08	0.00106004
Gtse1	polar	0.854	0.404	0.712091	8.15811e-08	0.00106284
Tomm5	polar	1	0.877	0.786666	8.36245e-08	0.00108946
Anp32e	polar	1	0.772	0.794839	8.79643e-08	0.001146
Nhp2	polar	1	0.912	0.833868	9.45459e-08	0.00123174
Smc4	polar	1	0.825	0.922513	9.70463e-08	0.00126432
Zfp462	polar	0.634	0.158	0.46791	9.92222e-08	0.00129267
Dnph1	polar	0.878	0.404	0.55265	9.98347e-08	0.00130065
Fbxo21	polar	0.902	0.509	0.996993	1.06899e-07	0.00139267
Car4	polar	0.78	0.333	0.859048	1.07226e-07	0.00139693
Tubb6	polar	0.951	0.491	0.699826	1.07703e-07	0.00140316
Pabpc4	polar	1	0.912	0.929504	1.10776e-07	0.00144319
Afg3l2	polar	0.951	0.491	0.622861	1.16703e-07	0.00152041
Srp72	polar	1	0.825	0.774158	1.18275e-07	0.00154089
Tfam	polar	0.951	0.684	0.504146	1.1951e-07	0.00155698
Polr2h	polar	1	0.789	0.799811	1.3163e-07	0.00171487
Tma16	polar	0.951	0.526	0.5084	1.32279e-07	0.00172333
Mnat1	polar	0.976	0.684	0.593697	1.36924e-07	0.00178385
Polr1c	polar	0.976	0.667	0.840153	1.37222e-07	0.00178773
Hddc2	polar	0.854	0.456	0.564833	1.46724e-07	0.00191152
Scmh1	polar	0.707	0.228	0.34419	1.48696e-07	0.00193722
Bend4	polar	0.683	0.193	0.549019	1.49246e-07	0.00194438
Nme4	polar	0.78	0.263	0.488807	1.50025e-07	0.00195452
Zfp106	polar	1	0.895	0.618436	1.51498e-07	0.00197371
Trmt112	polar	0.927	0.526	0.649386	1.51849e-07	0.00197829
Phlda1	polar	0.829	0.439	0.594899	1.56126e-07	0.00203401
Mcm7	polar	1	0.702	0.615913	1.5868e-07	0.00206728
Plekha8	polar	0.829	0.316	0.267944	1.63627e-07	0.00213173
Mak16	polar	0.976	0.579	0.633077	1.63998e-07	0.00213656
Rplp0	polar	1	1	0.555465	1.64325e-07	0.00214083
Vezf1	polar	0.902	0.474	0.756897	1.6877e-07	0.00219873
Hnrnpc	polar	1	0.982	0.598539	1.70855e-07	0.00222591
Higd1a	polar	0.976	0.86	1.0271	1.75729e-07	0.0022894
Rpl14	polar	1	1	0.719642	1.77637e-07	0.00231425
Rpl8	polar	1	1	0.544716	1.77637e-07	0.00231425
Bmp1	polar	0.634	0.158	0.461528	1.97068e-07	0.0025674
Rab33b	polar	1	0.982	0.964997	2.07456e-07	0.00270274
Mpped2	polar	0.78	0.263	0.376729	2.09878e-07	0.00273429
Rpl35a	polar	1	1	0.560954	2.15636e-07	0.00280931
Lbr	polar	0.976	0.789	0.823825	2.17009e-07	0.00282719
Sptbn1	polar	1	0.579	0.611734	2.30387e-07	0.00300148
Tnrc6a	polar	1	0.754	0.583236	2.32561e-07	0.0030298
Tmem97	polar	0.927	0.684	0.700261	2.37186e-07	0.00309006
Mrps15	polar	0.951	0.614	0.893767	2.39506e-07	0.00312029
Zmynd8	polar	1	1	0.684819	2.42088e-07	0.00315392
Dhodh	polar	0.78	0.404	0.537177	2.42687e-07	0.00316173
Bzw2	polar	1	0.649	0.72635	2.51173e-07	0.00327228
Bcat1	polar	0.976	0.789	0.929439	2.63148e-07	0.00342829
Shmt1	polar	0.854	0.404	0.688119	2.64316e-07	0.00344351
Mphosph8	polar	1	0.737	0.582249	2.68798e-07	0.00350191
Rps27l	polar	1	1	0.894416	2.71661e-07	0.0035392
Ddx1	polar	1	0.772	0.57271	2.7345e-07	0.00356251
Cct2	polar	1	0.982	0.710361	2.82273e-07	0.00367745
Cse1l	polar	1	0.789	0.641928	2.8608e-07	0.00372705
Eif1ax	polar	0.902	0.509	0.586994	2.87707e-07	0.00374824
Rrs1	polar	0.951	0.509	0.527996	2.90154e-07	0.00378013
Ppp5c	polar	0.951	0.526	0.507616	2.9017e-07	0.00378034
Top2a	polar	0.976	0.825	1.18285	2.98954e-07	0.00389477
Denr	polar	1	0.895	0.603864	3.03787e-07	0.00395774
Fmr1	polar	0.976	0.719	0.829481	3.06442e-07	0.00399233
Snrpd3	polar	1	0.807	0.660036	3.10601e-07	0.0040465
Bub1	polar	0.854	0.456	0.790151	3.12159e-07	0.00406681
Cdkn2aipnl	polar	0.902	0.579	0.764275	3.24992e-07	0.00423399
Dnttip2	polar	1	0.754	0.693846	3.28499e-07	0.00427968
Mrfap1	polar	0.976	0.947	1.11341	3.34897e-07	0.00436304
Adk	polar	0.732	0.333	0.52459	3.4565e-07	0.00450312
Pomp	polar	0.976	0.877	0.791412	3.45682e-07	0.00450354
Slc4a7	polar	0.878	0.404	0.632053	3.462e-07	0.0045103
Parp2	polar	0.878	0.474	0.605264	3.51028e-07	0.00457319
Agpat5	polar	1	0.526	0.677522	3.62817e-07	0.00472678
Ccng1	polar	0.902	0.544	0.954828	3.65909e-07	0.00476706
Glrx3	polar	1	0.772	0.491242	3.71126e-07	0.00483503
2010204K13Rik	polar	0.805	0.263	0.378067	3.75616e-07	0.00489353
5430416N02Rik	polar	0.902	0.544	0.624589	3.80263e-07	0.00495407
Nhp2l1	polar	1	0.912	0.637501	3.82186e-07	0.00497911
Trnt1	polar	0.878	0.439	0.4979	3.94626e-07	0.00514119
Grhpr	polar	0.951	0.579	0.606884	4.1951e-07	0.00546538
Nfyb	polar	0.927	0.474	0.532987	4.20308e-07	0.00547577
Racgap1	polar	0.927	0.544	0.695382	4.26455e-07	0.00555586
Gpi1	polar	1	0.93	0.83882	4.28466e-07	0.00558206
Phb2	polar	1	0.965	0.695988	4.45273e-07	0.00580102
Rpl18	polar	1	1	0.676272	4.45311e-07	0.00580151
Arrb2	polar	0.732	0.193	0.339906	4.50505e-07	0.00586918
Taf1d	polar	0.976	0.947	0.700264	4.7079e-07	0.00613345
Aaas	polar	0.829	0.404	0.44475	4.78884e-07	0.0062389
Mrpl28	polar	1	0.754	0.698183	4.79864e-07	0.00625167
Chd4	polar	1	0.947	0.821722	4.79967e-07	0.00625301
Aard	polar	0.463	0.035	0.433316	4.95804e-07	0.00645934
Exosc3	polar	0.902	0.526	0.611484	4.96135e-07	0.00646365
Ndufa4	polar	1	0.895	0.953171	4.97051e-07	0.00647558
Parp1	polar	0.951	0.737	0.752842	5.01932e-07	0.00653918
Ndufab1	polar	0.927	0.632	0.813998	5.05404e-07	0.00658441
Mrpl9	polar	1	0.825	0.483941	5.10491e-07	0.00665068
Tuba1b	polar	1	1	0.79764	5.37321e-07	0.00700022
Mcm2	polar	1	0.772	0.60203	5.412e-07	0.00705076
Apoe	polar	0.976	0.807	1.15335	5.55017e-07	0.00723076
Skp1a	polar	1	0.912	0.606884	5.56882e-07	0.00725506
Ran	polar	1	1	0.442314	5.57806e-07	0.00726709
Rad51	polar	0.878	0.421	0.56646	6.01236e-07	0.0078329
Chek1	polar	0.78	0.333	0.410571	6.17306e-07	0.00804226
Set	polar	1	1	0.605373	6.23876e-07	0.00812786
Aldh7a1	polar	0.854	0.351	0.628985	6.27291e-07	0.00817235
Igf2	polar	1	0.789	1.06698	6.56501e-07	0.0085529
Adh5	polar	0.927	0.649	0.765643	6.6043e-07	0.00860408
Bola2	polar	1	0.93	0.728427	6.71499e-07	0.00874829
Rps11	polar	1	1	0.796052	6.72048e-07	0.00875544
Ndc80	polar	0.805	0.368	0.575712	6.73314e-07	0.00877194
Rpl7l1	polar	0.976	0.789	0.614086	6.77035e-07	0.00882042
Polr2e	polar	0.976	0.895	0.425501	6.94283e-07	0.00904512
Hat1	polar	1	0.912	0.884192	7.22618e-07	0.00941427
Rpl37rt	polar	0.976	0.772	0.578811	7.37375e-07	0.00960652
Phb	polar	1	0.912	0.666073	7.49869e-07	0.00976929
Nop16	polar	0.902	0.544	0.526821	7.53467e-07	0.00981617
Klhl2	polar	0.829	0.333	0.446372	7.78142e-07	0.0101376
Ddx21	polar	1	1	0.831532	7.79367e-07	0.0101536
Pbdc1	polar	0.976	0.632	0.588373	7.97404e-07	0.0103886
Rpl11	polar	1	1	0.698477	8.08673e-07	0.0105354
Ppa1	polar	0.976	0.842	0.92387	8.43383e-07	0.0109876
Mapk1ip1l	polar	1	0.807	0.462614	8.87347e-07	0.0115604
Ckap5	polar	0.878	0.579	0.509736	9.06987e-07	0.0118162
Siva1	polar	1	0.842	0.639505	9.27952e-07	0.0120894
Mcm4	polar	0.976	0.702	0.641345	9.5052e-07	0.0123834
Prkar2a	polar	0.829	0.368	0.478254	9.5921e-07	0.0124966
Rps15a	polar	1	1	0.6892	9.71854e-07	0.0126613
Tubg1	polar	0.951	0.474	0.502352	9.74337e-07	0.0126937
Rfc3	polar	0.756	0.333	0.497978	1.00323e-06	0.0130701
Commd1	polar	0.951	0.789	0.682274	1.00863e-06	0.0131404
Nup205	polar	0.951	0.544	0.548839	1.00975e-06	0.013155
Brix1	polar	1	0.719	0.709261	1.02774e-06	0.0133894
Clybl	polar	0.854	0.439	0.503049	1.04372e-06	0.0135976
Mrpl42	polar	0.976	0.86	0.931087	1.07431e-06	0.0139961
Hmgb1	polar	1	0.982	0.805064	1.08452e-06	0.0141291
Pmm1	polar	0.951	0.544	0.620018	1.08723e-06	0.0141645
Phax	polar	0.951	0.649	0.663617	1.09119e-06	0.014216
Tspan3	polar	0.951	0.526	0.539375	1.09178e-06	0.0142237
Xrcc6	polar	0.805	0.351	0.392703	1.14461e-06	0.014912
Pam16	polar	0.951	0.702	0.462259	1.14717e-06	0.0149453
Rpl15	polar	1	1	0.515451	1.1665e-06	0.0151972
Tpi1	polar	1	0.965	0.762948	1.2096e-06	0.0157587
Sord	polar	0.927	0.509	0.595327	1.22125e-06	0.0159105
Hopx	polar	0.732	0.298	0.467131	1.24406e-06	0.0162076
Dtnb	polar	0.854	0.386	0.547721	1.24986e-06	0.0162832
Mybbp1a	polar	1	0.912	0.714402	1.25248e-06	0.0163173
Perp	polar	0.829	0.386	0.697724	1.27747e-06	0.0166429
Gtpbp4	polar	0.976	0.772	0.718232	1.2785e-06	0.0166563
Rad50	polar	0.951	0.667	0.721792	1.28628e-06	0.0167577
Def8	polar	0.683	0.281	0.430619	1.33898e-06	0.0174442
Rps3a1	polar	1	1	0.532351	1.34872e-06	0.0175711
Pnp	polar	0.902	0.439	0.422905	1.3572e-06	0.0176816
Cdk1	polar	0.976	0.649	0.931164	1.38337e-06	0.0180225
Ppan	polar	0.951	0.667	0.578946	1.38337e-06	0.0180225
Aurkb	polar	0.683	0.246	0.439753	1.38629e-06	0.0180606
Prmt5	polar	1	0.684	0.765082	1.3947e-06	0.0181701
Ndufc1	polar	1	0.947	0.662528	1.39795e-06	0.0182125
Fbxo5	polar	0.854	0.526	0.760013	1.40329e-06	0.018282
Naa10	polar	0.927	0.544	0.472267	1.41236e-06	0.0184003
Ccrn4l	polar	0.902	0.632	0.715279	1.42013e-06	0.0185015
Cep57	polar	0.951	0.702	0.649214	1.4271e-06	0.0185923
Gm15645	polar	1	0.895	0.824383	1.4459e-06	0.0188372
Atp5j2	polar	1	0.912	0.722333	1.44757e-06	0.018859
Ahcy	polar	0.902	0.491	0.38572	1.45591e-06	0.0189676
Prdx6	polar	1	0.825	0.71773	1.48411e-06	0.019335
E2f3	polar	0.829	0.386	0.415874	1.48521e-06	0.0193494
Hdgfrp2	polar	0.829	0.474	0.657399	1.49127e-06	0.0194282
Msh6	polar	0.805	0.351	0.445068	1.49467e-06	0.0194725
Proser1	polar	0.805	0.351	0.330535	1.49467e-06	0.0194725
Tgif2	polar	0.927	0.579	0.490057	1.50234e-06	0.0195724
Hspd1	polar	1	1	0.757766	1.50304e-06	0.0195816
Lamtor5	polar	0.878	0.526	0.664705	1.54658e-06	0.0201488
Cfap36	polar	0.829	0.298	0.356177	1.56712e-06	0.0204165
Snrpd1	polar	1	0.912	0.608034	1.61274e-06	0.0210108
Pin1	polar	0.951	0.737	0.60889	1.63071e-06	0.0212449
Cenph	polar	0.902	0.509	0.645347	1.63386e-06	0.0212859
Slc16a3	polar	1	0.474	0.666688	1.63818e-06	0.0213422
Tcp1	polar	1	0.684	0.56844	1.67081e-06	0.0217673
Usmg5	polar	1	0.877	0.766662	1.72803e-06	0.0225128
1110001J03Rik	polar	0.854	0.509	0.567143	1.73531e-06	0.0226076
Rpl4	polar	1	1	0.363859	1.73539e-06	0.0226087
Nsmce2	polar	0.951	0.596	0.516808	1.76534e-06	0.0229988
Mis18bp1	polar	0.78	0.386	0.650168	1.78512e-06	0.0232565
Galnt3	polar	0.756	0.281	0.299549	1.83506e-06	0.0239072
Mtcl1	polar	0.585	0.123	0.260936	1.87166e-06	0.024384
Nrarp	polar	0.732	0.316	0.511603	1.93615e-06	0.0252242
Cenpv	polar	0.78	0.298	0.367826	1.95584e-06	0.0254807
Psrc1	polar	0.732	0.351	0.80655	1.96641e-06	0.0256184
Eed	polar	0.976	0.667	0.594348	1.98038e-06	0.0258003
Smad4	polar	0.878	0.421	0.501656	2.00085e-06	0.0260671
Cct5	polar	1	0.965	0.684334	2.00191e-06	0.0260808
D19Bwg1357e	polar	0.951	0.825	0.705742	2.03067e-06	0.0264556
Polg	polar	0.805	0.368	0.45285	2.03505e-06	0.0265126
Zfp511	polar	0.829	0.368	0.379321	2.04127e-06	0.0265937
Setx	polar	0.927	0.649	0.522282	2.05498e-06	0.0267723
Rpl7a	polar	1	1	0.526187	2.07464e-06	0.0270284
Snhg8	polar	0.976	0.789	0.693726	2.16786e-06	0.0282429
Dyrk3	polar	0.78	0.351	0.403309	2.19541e-06	0.0286018
Snrpb2	polar	0.976	0.807	0.635368	2.21961e-06	0.0289171
Exosc6	polar	0.927	0.474	0.459355	2.25545e-06	0.0293841
Rtcb	polar	0.951	0.596	0.593108	2.27023e-06	0.0295766
Rpl14-ps1	polar	0.976	0.614	0.763826	2.28766e-06	0.0298037
Rpa1	polar	0.976	0.614	0.506656	2.28766e-06	0.0298037
Dus1l	polar	0.951	0.386	0.307677	2.40344e-06	0.031312
Map2k1	polar	0.951	0.596	0.541067	2.43828e-06	0.0317659
Tsn	polar	1	0.772	0.61709	2.49828e-06	0.0325476
Rassf3	polar	0.951	0.649	0.670303	2.50341e-06	0.0326144
Eny2	polar	1	0.719	0.653302	2.52855e-06	0.032942
Adgrl1	polar	0.878	0.368	0.399711	2.53332e-06	0.0330041
Vdac3	polar	0.976	0.807	0.520468	2.55748e-06	0.0333188
Sec14l1	polar	0.951	0.579	0.627181	2.64803e-06	0.0344986
Zbtb8os	polar	0.78	0.491	0.615209	2.67956e-06	0.0349093
Rbm17	polar	1	0.877	0.541884	2.74225e-06	0.0357261
Prrc2c	polar	1	1	0.553581	2.75349e-06	0.0358725
Zc3h11a	polar	1	0.877	0.702249	2.84042e-06	0.037005
Cad	polar	0.927	0.491	0.455725	2.86172e-06	0.0372824
Ctage5	polar	0.951	0.614	0.491811	2.87398e-06	0.0374423
Pold2	polar	0.634	0.193	0.457751	2.87951e-06	0.0375143
Psmd6	polar	0.976	0.754	0.629621	2.93742e-06	0.0382687
Got2	polar	0.976	0.754	0.611451	2.93742e-06	0.0382687
Larp7	polar	1	0.754	0.719976	2.95997e-06	0.0385625
Dcakd	polar	0.927	0.614	0.544471	3.01713e-06	0.0393072
Birc5	polar	0.976	0.895	0.639703	3.04697e-06	0.039696
Itpa	polar	0.927	0.684	0.67877	3.14792e-06	0.0410111
Chaf1a	polar	0.976	0.561	0.427643	3.21783e-06	0.0419218
Lsm7	polar	1	0.965	0.65662	3.28085e-06	0.0427429
Pmf1	polar	0.951	0.702	0.456096	3.35647e-06	0.043728
Ly6e	polar	0.61	0.175	0.290084	3.36116e-06	0.0437892
Ppia	polar	1	1	0.516188	3.39765e-06	0.0442646
Thumpd1	polar	0.927	0.579	0.558507	3.42514e-06	0.0446228
Ckap2	polar	0.854	0.509	0.681408	3.44634e-06	0.0448989
Timm8a1	polar	1	0.737	0.656894	3.49973e-06	0.0455945
Phlda3	polar	0.878	0.421	0.578317	3.57632e-06	0.0465923
Ccar1	polar	1	0.807	0.608875	3.58604e-06	0.0467189
Rpl32	polar	1	1	0.870357	3.64282e-06	0.0474586
Cnbp	polar	1	1	0.716796	3.64282e-06	0.0474586
Mat2a	polar	0.976	0.789	0.82678	3.67511e-06	0.0478793
Eef2kmt	polar	0.805	0.386	0.344375	3.67668e-06	0.0478998
Cenpf	polar	0.976	0.877	1.00855	3.68459e-06	0.0480029
Dppa2	polar	0.707	0.246	0.340579	3.70206e-06	0.0482304
Gcat	polar	0.829	0.456	0.75715	3.70685e-06	0.0482928
Mcm10	polar	0.927	0.614	0.493101	3.72658e-06	0.0485499
Mfge8	polar	0.659	0.263	0.360466	3.77597e-06	0.0491934
Mrpl21	polar	0.927	0.579	0.629871	3.80626e-06	0.049588

## Sheet:  supt5.Gpig.MP.DEG.KEGG
ID	GeneRatio	BgRatio	pvalue	geneID	Count	type
Small cell lung cancer	11/157	81/5047	3.43745e-05	ENSCPOG00000004836:CCNE1/ENSCPOG00000001983:PTGS2/ENSCPOG00000007820:PIK3R1/ENSCPOG00000009952:CDK2/ENSCPOG00000000168:RXRA/ENSCPOG00000015504:AKT3/ENSCPOG00000009007:ITGB1/ENSCPOG00000038848:MAX/ENSCPOG00000001800:E2F1/ENSCPOG00000006316:XIAP/ENSCPOG00000039098:BCL2L1	11	Gpig Mural
Pathways in cancer	28/157	412/5047	5.32968e-05	ENSCPOG00000015065:RPS6KA5/ENSCPOG00000004836:CCNE1/ENSCPOG00000002043:PPARG/ENSCPOG00000001983:PTGS2/ENSCPOG00000034182:TGFB3/ENSCPOG00000013369:EGLN3/ENSCPOG00000036301:GNG12/ENSCPOG00000039890:GNAI1/ENSCPOG00000012941:STAT6/ENSCPOG00000007820:PIK3R1/ENSCPOG00000009952:CDK2/ENSCPOG00000000890:DAPK2/ENSCPOG00000011411:KIT/ENSCPOG00000000168:RXRA/ENSCPOG00000005394:PDGFB/ENSCPOG00000015504:AKT3/E…	28	Gpig Mural
Rap1 signaling pathway	13/157	166/5047	0.00181704	ENSCPOG00000039890:GNAI1/ENSCPOG00000007820:PIK3R1/ENSCPOG00000011411:KIT/ENSCPOG00000024422:RAP1GAP/ENSCPOG00000005394:PDGFB/ENSCPOG00000013852:PRKCZ/ENSCPOG00000015504:AKT3/ENSCPOG00000009007:ITGB1/ENSCPOG00000006971:MAGI3/ENSCPOG00000012100:CDH1/ENSCPOG00000032717:RALB/ENSCPOG00000010236:VASP/ENSCPOG00000014590:BCAR1	13	Gpig Mural
Glycosphingolipid biosynthesis - lacto and neolacto series	4/157	18/5047	0.00196097	ENSCPOG00000035869:B3GNT5/ENSCPOG00000034379:B3GNT2/ENSCPOG00000005968:ST3GAL4/ENSCPOG00000033639:GCNT2	4	Gpig Mural
JAK-STAT signaling pathway	9/157	94/5047	0.00240345	ENSCPOG00000012941:STAT6/ENSCPOG00000007820:PIK3R1/ENSCPOG00000005394:PDGFB/ENSCPOG00000015504:AKT3/ENSCPOG00000011050:IL13RA1/ENSCPOG00000039098:BCL2L1/ENSCPOG00000024842:PIM1/ENSCPOG00000013354:IL6ST/ENSCPOG00000007278:PIAS1	9	Gpig Mural
Chemical carcinogenesis - receptor activation	11/157	133/5047	0.00265609	ENSCPOG00000008719:RPS6KA3/ENSCPOG00000039890:GNAI1/ENSCPOG00000007820:PIK3R1/ENSCPOG00000000168:RXRA/ENSCPOG00000015504:AKT3/ENSCPOG00000010305:CDC6/ENSCPOG00000001800:E2F1/ENSCPOG00000006316:XIAP/ENSCPOG00000024133:DLL1/ENSCPOG00000004090:BCL6/ENSCPOG00000010671:KPNA4	11	Gpig Mural
p53 signaling pathway	6/157	55/5047	0.0067763	ENSCPOG00000004836:CCNE1/ENSCPOG00000026415:CD82/ENSCPOG00000009952:CDK2/ENSCPOG00000008652:RRM2/ENSCPOG00000039098:BCL2L1/ENSCPOG00000013523:CCNG2	6	Gpig Mural
Renal cell carcinoma	6/157	55/5047	0.0067763	ENSCPOG00000034182:TGFB3/ENSCPOG00000013369:EGLN3/ENSCPOG00000007820:PIK3R1/ENSCPOG00000005394:PDGFB/ENSCPOG00000015504:AKT3/ENSCPOG00000000164:PAK1	6	Gpig Mural
Yersinia infection	9/157	110/5047	0.00687959	ENSCPOG00000008719:RPS6KA3/ENSCPOG00000005738:ELMO1/ENSCPOG00000007820:PIK3R1/ENSCPOG00000006680:ARHGEF28/ENSCPOG00000015504:AKT3/ENSCPOG00000009007:ITGB1/ENSCPOG00000014590:BCAR1/ENSCPOG00000000076:BAIAP2/ENSCPOG00000008070:ARPC5	9	Gpig Mural
Regulation of lipolysis in adipocytes	5/157	40/5047	0.00746204	ENSCPOG00000001983:PTGS2/ENSCPOG00000005645:ABHD5/ENSCPOG00000039890:GNAI1/ENSCPOG00000007820:PIK3R1/ENSCPOG00000015504:AKT3	5	Gpig Mural
Bacterial invasion of epithelial cells	6/157	58/5047	0.00876678	ENSCPOG00000005738:ELMO1/ENSCPOG00000007820:PIK3R1/ENSCPOG00000009007:ITGB1/ENSCPOG00000012100:CDH1/ENSCPOG00000014590:BCAR1/ENSCPOG00000008070:ARPC5	6	Gpig Mural
Regulation of actin cytoskeleton	12/157	179/5047	0.00939375	ENSCPOG00000036301:GNG12/ENSCPOG00000012302:ITGB6/ENSCPOG00000007820:PIK3R1/ENSCPOG00000007059:ITGA7/ENSCPOG00000005394:PDGFB/ENSCPOG00000015504:AKT3/ENSCPOG00000009007:ITGB1/ENSCPOG00000022071:PIP4K2C/ENSCPOG00000014590:BCAR1/ENSCPOG00000000076:BAIAP2/ENSCPOG00000000164:PAK1/ENSCPOG00000008070:ARPC5	12	Gpig Mural
Fc gamma R-mediated phagocytosis	7/157	79/5047	0.0109448	ENSCPOG00000003809:PLA2G4A/ENSCPOG00000007820:PIK3R1/ENSCPOG00000015504:AKT3/ENSCPOG00000010278:ASAP2/ENSCPOG00000010236:VASP/ENSCPOG00000000164:PAK1/ENSCPOG00000008070:ARPC5	7	Gpig Mural
Chemokine signaling pathway	9/157	120/5047	0.0119116	ENSCPOG00000030479:PREX1/ENSCPOG00000005738:ELMO1/ENSCPOG00000036301:GNG12/ENSCPOG00000039890:GNAI1/ENSCPOG00000007820:PIK3R1/ENSCPOG00000013852:PRKCZ/ENSCPOG00000015504:AKT3/ENSCPOG00000014590:BCAR1/ENSCPOG00000000164:PAK1	9	Gpig Mural
Cell adhesion molecules	7/157	81/5047	0.0124705	ENSCPOG00000014928:CD34/ENSCPOG00000009507:NECTIN3/ENSCPOG00000012306:PECAM1/ENSCPOG00000009007:ITGB1/ENSCPOG00000010338:PTPRF/ENSCPOG00000008619:CLDN3/ENSCPOG00000012100:CDH1	7	Gpig Mural
Human T-cell leukemia virus 1 infection	11/157	166/5047	0.0137677	ENSCPOG00000004836:CCNE1/ENSCPOG00000034182:TGFB3/ENSCPOG00000005275:SLC25A4/ENSCPOG00000007820:PIK3R1/ENSCPOG00000013693:KAT5/ENSCPOG00000009952:CDK2/ENSCPOG00000015504:AKT3/ENSCPOG00000001800:E2F1/ENSCPOG00000006316:XIAP/ENSCPOG00000039098:BCL2L1/ENSCPOG00000038352:ZFP36	11	Gpig Mural
Leukocyte transendothelial migration	7/157	87/5047	0.0179643	ENSCPOG00000039890:GNAI1/ENSCPOG00000007820:PIK3R1/ENSCPOG00000012306:PECAM1/ENSCPOG00000009007:ITGB1/ENSCPOG00000008619:CLDN3/ENSCPOG00000010236:VASP/ENSCPOG00000014590:BCAR1	7	Gpig Mural
Pancreatic cancer	6/157	68/5047	0.0184063	ENSCPOG00000034182:TGFB3/ENSCPOG00000007820:PIK3R1/ENSCPOG00000015504:AKT3/ENSCPOG00000001800:E2F1/ENSCPOG00000039098:BCL2L1/ENSCPOG00000032717:RALB	6	Gpig Mural
Transcriptional misregulation in cancer	9/157	129/5047	0.0184386	ENSCPOG00000002043:PPARG/ENSCPOG00000035568:NUPR1/ENSCPOG00000000168:RXRA/ENSCPOG00000030214:DUSP6/ENSCPOG00000038848:MAX/ENSCPOG00000039098:BCL2L1/ENSCPOG00000008346:NR4A3/ENSCPOG00000004090:BCL6/ENSCPOG00000023095:SP1	9	Gpig Mural
Hepatitis C	8/157	109/5047	0.0195552	ENSCPOG00000007820:PIK3R1/ENSCPOG00000009952:CDK2/ENSCPOG00000000168:RXRA/ENSCPOG00000015504:AKT3/ENSCPOG00000001800:E2F1/ENSCPOG00000008619:CLDN3/ENSCPOG00000007278:PIAS1/ENSCPOG00000040522:YWHAZ	8	Gpig Mural
Focal adhesion	11/157	175/5047	0.0197301	ENSCPOG00000012302:ITGB6/ENSCPOG00000007820:PIK3R1/ENSCPOG00000007059:ITGA7/ENSCPOG00000005394:PDGFB/ENSCPOG00000015504:AKT3/ENSCPOG00000019700:PARVB/ENSCPOG00000009007:ITGB1/ENSCPOG00000006316:XIAP/ENSCPOG00000010236:VASP/ENSCPOG00000014590:BCAR1/ENSCPOG00000000164:PAK1	11	Gpig Mural
Kaposi sarcoma-associated herpesvirus infection	9/157	132/5047	0.0211049	ENSCPOG00000001983:PTGS2/ENSCPOG00000030479:PREX1/ENSCPOG00000036301:GNG12/ENSCPOG00000007820:PIK3R1/ENSCPOG00000005394:PDGFB/ENSCPOG00000015504:AKT3/ENSCPOG00000001800:E2F1/ENSCPOG00000013354:IL6ST/ENSCPOG00000038352:ZFP36	9	Gpig Mural
Insulin resistance	7/157	91/5047	0.0224604	ENSCPOG00000013949:GFPT2/ENSCPOG00000008719:RPS6KA3/ENSCPOG00000007820:PIK3R1/ENSCPOG00000013852:PRKCZ/ENSCPOG00000015504:AKT3/ENSCPOG00000010338:PTPRF/ENSCPOG00000007399:SLC27A2	7	Gpig Mural
Acute myeloid leukemia	5/157	53/5047	0.0235915	ENSCPOG00000007820:PIK3R1/ENSCPOG00000011411:KIT/ENSCPOG00000015504:AKT3/ENSCPOG00000030214:DUSP6/ENSCPOG00000024842:PIM1	5	Gpig Mural
Platelet activation	7/157	94/5047	0.0263069	ENSCPOG00000003809:PLA2G4A/ENSCPOG00000039890:GNAI1/ENSCPOG00000007820:PIK3R1/ENSCPOG00000013852:PRKCZ/ENSCPOG00000015504:AKT3/ENSCPOG00000009007:ITGB1/ENSCPOG00000010236:VASP	7	Gpig Mural
Bladder cancer	4/157	37/5047	0.0268112	ENSCPOG00000015065:RPS6KA5/ENSCPOG00000000890:DAPK2/ENSCPOG00000001800:E2F1/ENSCPOG00000012100:CDH1	4	Gpig Mural
FoxO signaling pathway	7/157	96/5047	0.029108	ENSCPOG00000034182:TGFB3/ENSCPOG00000021250:PLK2/ENSCPOG00000007820:PIK3R1/ENSCPOG00000009952:CDK2/ENSCPOG00000015504:AKT3/ENSCPOG00000004090:BCL6/ENSCPOG00000013523:CCNG2	7	Gpig Mural
Melanoma	5/157	56/5047	0.0291698	ENSCPOG00000007820:PIK3R1/ENSCPOG00000005394:PDGFB/ENSCPOG00000015504:AKT3/ENSCPOG00000001800:E2F1/ENSCPOG00000012100:CDH1	5	Gpig Mural
Thiamine metabolism	2/157	9/5047	0.0299852	ENSCPOG00000003660:AK7/ENSCPOG00000007028:ALPL	2	Gpig Mural
Gastric cancer	8/157	123/5047	0.0369151	ENSCPOG00000004836:CCNE1/ENSCPOG00000034182:TGFB3/ENSCPOG00000007820:PIK3R1/ENSCPOG00000009952:CDK2/ENSCPOG00000000168:RXRA/ENSCPOG00000015504:AKT3/ENSCPOG00000001800:E2F1/ENSCPOG00000012100:CDH1	8	Gpig Mural
Toxoplasmosis	6/157	80/5047	0.0373764	ENSCPOG00000034182:TGFB3/ENSCPOG00000039890:GNAI1/ENSCPOG00000015504:AKT3/ENSCPOG00000009007:ITGB1/ENSCPOG00000006316:XIAP/ENSCPOG00000039098:BCL2L1	6	Gpig Mural
Cell cycle	7/157	102/5047	0.0387051	ENSCPOG00000004836:CCNE1/ENSCPOG00000034182:TGFB3/ENSCPOG00000009952:CDK2/ENSCPOG00000013851:CDC14A/ENSCPOG00000010305:CDC6/ENSCPOG00000001800:E2F1/ENSCPOG00000040522:YWHAZ	7	Gpig Mural
Adherens junction	5/157	61/5047	0.0401924	ENSCPOG00000009507:NECTIN3/ENSCPOG00000015578:YES1/ENSCPOG00000010338:PTPRF/ENSCPOG00000012100:CDH1/ENSCPOG00000000076:BAIAP2	5	Gpig Mural
Prostate cancer	6/157	83/5047	0.0435539	ENSCPOG00000004836:CCNE1/ENSCPOG00000007820:PIK3R1/ENSCPOG00000009952:CDK2/ENSCPOG00000005394:PDGFB/ENSCPOG00000015504:AKT3/ENSCPOG00000001800:E2F1	6	Gpig Mural
Hepatitis B	8/157	129/5047	0.0468177	ENSCPOG00000004836:CCNE1/ENSCPOG00000034182:TGFB3/ENSCPOG00000012941:STAT6/ENSCPOG00000007820:PIK3R1/ENSCPOG00000009952:CDK2/ENSCPOG00000015504:AKT3/ENSCPOG00000001800:E2F1/ENSCPOG00000040522:YWHAZ	8	Gpig Mural
Measles	6/157	85/5047	0.0480087	ENSCPOG00000004836:CCNE1/ENSCPOG00000007820:PIK3R1/ENSCPOG00000009952:CDK2/ENSCPOG00000010771:TNFAIP3/ENSCPOG00000015504:AKT3/ENSCPOG00000039098:BCL2L1	6	Gpig Mural
Necroptosis	6/157	85/5047	0.0480087	ENSCPOG00000003809:PLA2G4A/ENSCPOG00000012941:STAT6/ENSCPOG00000005275:SLC25A4/ENSCPOG00000010771:TNFAIP3/ENSCPOG00000006316:XIAP/ENSCPOG00000031495:GLUL	6	Gpig Mural
Axon guidance	9/157	154/5047	0.0496228	ENSCPOG00000039890:GNAI1/ENSCPOG00000038211:EFNB2/ENSCPOG00000007820:PIK3R1/ENSCPOG00000013852:PRKCZ/ENSCPOG00000009007:ITGB1/ENSCPOG00000011048:EPHA4/ENSCPOG00000007703:SEMA6A/ENSCPOG00000014542:RGS3/ENSCPOG00000000164:PAK1	9	Gpig Mural
Mineral absorption	4/60	39/5047	0.00108818	ENSCPOG00000024165:SLC34A2/ENSCPOG00000034767:ATOX1/ENSCPOG00000005714:ATP2B4/ENSCPOG00000000927:ATP1A1	4	Gpig Polar
Pentose phosphate pathway	3/60	27/5047	0.00381445	ENSCPOG00000001899:TALDO1/ENSCPOG00000008036:PRPS1L1/ENSCPOG00000007434:ALDOA	3	Gpig Polar
Glutathione metabolism	3/60	33/5047	0.00676481	ENSCPOG00000013587:IDH1/ENSCPOG00000037462:GPX8/ENSCPOG00000020253:GSTP1	3	Gpig Polar
Proteasome	3/60	42/5047	0.0131993	ENSCPOG00000013670:PSMA5/ENSCPOG00000001187:PSMB1/ENSCPOG00000025974:PSMB3	3	Gpig Polar
PPAR signaling pathway	3/60	51/5047	0.0222107	ENSCPOG00000031850:FABP3/ENSCPOG00000015343:RXRG/ENSCPOG00000014056:FABP7	3	Gpig Polar
Galactose metabolism	2/60	20/5047	0.0230174	ENSCPOG00000006536:GALM/ENSCPOG00000012670:GALK1	2	Gpig Polar
Hepatocellular carcinoma	5/60	139/5047	0.0239581	ENSCPOG00000020253:GSTP1/ENSCPOG00000011941:TXNRD1/ENSCPOG00000012430:NQO1/ENSCPOG00000036720:WNT10A/ENSCPOG00000031683:WNT6	5	Gpig Polar
Protein processing in endoplasmic reticulum	5/60	143/5047	0.0266928	ENSCPOG00000012956:DNAJC10/ENSCPOG00000008510:BCAP31/ENSCPOG00000000791:CALR/ENSCPOG00000011991:VCP/ENSCPOG00000011377:UBXN4	5	Gpig Polar
Aldosterone-regulated sodium reabsorption	2/60	25/5047	0.0349943	ENSCPOG00000035257:SFN/ENSCPOG00000000927:ATP1A1	2	Gpig Polar
Pathways of neurodegeneration - multiple diseases	8/60	334/5047	0.0424492	ENSCPOG00000037462:GPX8/ENSCPOG00000009202:SLC25A5/ENSCPOG00000013670:PSMA5/ENSCPOG00000001187:PSMB1/ENSCPOG00000036720:WNT10A/ENSCPOG00000011991:VCP/ENSCPOG00000025974:PSMB3/ENSCPOG00000031683:WNT6	8	Gpig Polar
Peroxisome	3/60	67/5047	0.0447411	ENSCPOG00000013587:IDH1/ENSCPOG00000014137:PRDX1/ENSCPOG00000021239:PRDX5	3	Gpig Polar

## Sheet:  supt5.Human.MP.DEG.KEGG
ID	GeneRatio	BgRatio	pvalue	geneID	Count	type
Fatty acid metabolism	4/30	44/6709	3.89561e-05	ELOVL6/ACSL3/ACAA2/PPT1	4	Human Mural
Fatty acid elongation	3/30	21/6709	0.000101654	ELOVL6/ACAA2/PPT1	3	Human Mural
Gap junction	3/30	86/6709	0.00643174	PDGFA/TUBA1C/TUBB4A	3	Human Mural
beta-Alanine metabolism	2/30	31/6709	0.00829351	SRM/SMOX	2	Human Mural
Fatty acid degradation	2/30	44/6709	0.016277	ACSL3/ACAA2	2	Human Mural
Sphingolipid metabolism	2/30	44/6709	0.016277	SPTLC2/UGCG	2	Human Mural
Arginine and proline metabolism	2/30	48/6709	0.0191957	SRM/SMOX	2	Human Mural
Pathogenic Escherichia coli infection	2/30	55/6709	0.0247885	TUBA1C/TUBB4A	2	Human Mural
Phagosome	3/30	153/6709	0.0301045	ATP6V1B1/TUBA1C/TUBB4A	3	Human Mural
Glioma	2/30	65/6709	0.0337797	CALM2/PDGFA	2	Human Mural
PPAR signaling pathway	2/30	69/6709	0.0376839	FABP3/ACSL3	2	Human Mural
Bacterial invasion of epithelial cells	6/91	70/6709	0.000344477	CBLB/ELMO1/CAV1/ITGA5/CTNNB1/ACTG1	6	Human Polar
Proteoglycans in cancer	10/91	203/6709	0.000391061	CBLB/SDC1/CD63/ERBB3/PPP1CB/CAV1/ITGA5/MDM2/CTNNB1/ACTG1	10	Human Polar
Thyroid hormone signaling pathway	7/91	118/6709	0.00104116	MED12L/SLC2A1/GSK3B/MDM2/CTNNB1/ACTG1/NCOA3	7	Human Polar
Arrhythmogenic right ventricular cardiomyopathy (ARVC)	5/91	74/6709	0.0031713	SGCB/DSC2/ITGA5/CTNNB1/ACTG1	5	Human Polar
Ovarian steroidogenesis	4/91	50/6709	0.00453225	CYP19A1/CYP11A1/CGA/HSD3B1	4	Human Polar
Pathways in cancer	12/91	394/6709	0.00660788	PGF/CSF3R/CBLB/GNA12/SLC2A1/NOS2/CCNE1/CSF2RA/GSK3B/MDM2/CTNNB1/EGLN3	12	Human Polar
Steroid hormone biosynthesis	4/91	57/6709	0.00723507	CYP19A1/CYP11A1/HSD3B1/STS	4	Human Polar
Viral myocarditis	4/91	58/6709	0.00769182	SGCB/CAV1/EIF4G2/ACTG1	4	Human Polar
Ubiquitin mediated proteolysis	6/91	133/6709	0.00912659	CBLB/RHOBTB1/DDB1/MDM2/MID1/UBE2H	6	Human Polar
HIF-1 signaling pathway	5/91	101/6709	0.0117269	SLC2A1/NOS2/HMOX1/HK1/EGLN3	5	Human Polar
Hippo signaling pathway	6/91	150/6709	0.0158609	WWTR1/TEAD3/PPP1CB/GSK3B/CTNNB1/ACTG1	6	Human Polar
Focal adhesion	7/91	200/6709	0.0184656	PGF/PPP1CB/CAV1/GSK3B/ITGA5/CTNNB1/ACTG1	7	Human Polar
FoxO signaling pathway	5/91	131/6709	0.0321827	BNIP3/SGK1/GABARAPL1/PLK2/MDM2	5	Human Polar
Prostate cancer	4/91	89/6709	0.0322899	CCNE1/GSK3B/MDM2/CTNNB1	4	Human Polar
mRNA surveillance pathway	4/91	90/6709	0.0334519	PAPOLA/PELO/FIP1L1/PPP1CB	4	Human Polar
Insulin signaling pathway	5/91	138/6709	0.0389698	CBLB/PHKG2/PPP1CB/HK1/GSK3B	5	Human Polar

## Sheet: supt5.Mouse.MP.DEG.KEGG
ID	GeneRatio	BgRatio	pvalue	geneID	Count	type
Lysosome	7/51	123/8130	1.01903e-05	PSAP/GM2A/LAMP1/PLA2G15/HEXA/ATP6V0A4/ATP6AP1	7	Mouse Mural
Tight junction	6/51	164/8130	0.000522448	MYL6/MYH9/HCLS1/ACTR3/CLDN4/ACTB	6	Mouse Mural
Bacterial invasion of epithelial cells	4/51	74/8130	0.0011438	PIK3CB/ARPC3/HCLS1/ACTB	4	Mouse Mural
Estrogen signaling pathway	5/51	134/8130	0.00144352	CALM1/KRT18/PIK3CB/GNAI2/KRT19	5	Mouse Mural
Regulation of actin cytoskeleton	6/51	213/8130	0.00202944	PIK3CB/MYH9/GSN/ARPC3/LPAR1/ACTB	6	Mouse Mural
Phagosome	5/51	175/8130	0.00460457	LAMP1/H2-D1/ATP6V0A4/ATP6AP1/ACTB	5	Mouse Mural
Endocytosis	6/51	259/8130	0.00533953	CHMP4B/H2-D1/ARPC3/AP2A2/LDLRAP1/FOLR1	6	Mouse Mural
Leukocyte transendothelial migration	4/51	113/8130	0.00535049	PIK3CB/GNAI2/CLDN4/ACTB	4	Mouse Mural
Rap1 signaling pathway	5/51	207/8130	0.00926011	CALM1/PIK3CB/GNAI2/LPAR1/ACTB	5	Mouse Mural
Gastric acid secretion	3/51	74/8130	0.0110273	CALM1/GNAI2/ACTB	3	Mouse Mural
Synaptic vesicle cycle	3/51	77/8130	0.0122815	SLC1A1/AP2A2/ATP6V0A4	3	Mouse Mural
Oxytocin signaling pathway	4/51	151/8130	0.0145355	CALM1/MYL6/GNAI2/ACTB	4	Mouse Mural
Fc gamma R-mediated phagocytosis	3/51	82/8130	0.0145476	PIK3CB/GSN/ARPC3	3	Mouse Mural
Galactose metabolism	2/51	32/8130	0.0169724	AKR1B8/UGP2	2	Mouse Mural
Pentose and glucuronate interconversions	2/51	34/8130	0.0190446	AKR1B8/UGP2	2	Mouse Mural
Fat digestion and absorption	2/51	37/8130	0.0223414	PLA2G10/SLC27A4	2	Mouse Mural
Tuberculosis	4/51	177/8130	0.0245231	LAMP1/CALM1/ATP6V0A4/ATP6AP1	4	Mouse Mural
Cellular senescence	4/51	180/8130	0.0258881	CALM1/CAPN1/PIK3CB/H2-D1	4	Mouse Mural
Insulin resistance	3/51	108/8130	0.0299494	PIK3CB/SLC27A4/PPP1R3B	3	Mouse Mural
Glycosphingolipid biosynthesis	2/51	44/8130	0.0308661	HEXA/B3GNT5	2	Mouse Mural
Proteoglycans in cancer	4/51	199/8130	0.0355952	HSPG2/PIK3CB/HCLS1/ACTB	4	Mouse Mural
Amino sugar and nucleotide sugar metabolism	2/51	49/8130	0.0376199	HEXA/UGP2	2	Mouse Mural
Platelet activation	3/51	121/8130	0.0399339	PIK3CB/GNAI2/ACTB	3	Mouse Mural
Sphingolipid signaling pathway	3/51	121/8130	0.0399339	S1PR5/PIK3CB/GNAI2	3	Mouse Mural
Kaposi sarcoma-associated herpesvirus infection	4/51	211/8130	0.0426853	CALM1/PREX1/PIK3CB/H2-D1	4	Mouse Mural
Autophagy	3/51	128/8130	0.0459286	LAMP1/RRAGD/PIK3CB	3	Mouse Mural
Regulation of lipolysis in adipocytes	2/51	56/8130	0.0479236	PIK3CB/GNAI2	2	Mouse Mural
Ribosome	36/235	139/8130	5.35806e-25	RPS17/RPS6/RPL23A/RPL35/RPS5/RPS13/RPS2/MRPL23/RPS25/RPL6/RPL5/RPL9/RPL18A/RPL37/RPL13/RPL7/RPL3/RPLP0/RPL14/RPL8/RPL35A/MRPS15/RPS27L/RPL18/MRPL28/MRPL9/RPS11/RPL37RT/RPL11/RPS15A/RPL15/RPS3A1/RPL4/RPL7A/RPL32/MRPL21	36	Mouse Polar
Glycolysis / Gluconeogenesis	13/235	66/8130	3.70746e-08	PKM/LDHA/PFKL/ENO1B/ALDOA/PGK1/GAPDH/PGAM1/HK1/GPI1/ALDH7A1/ADH5/TPI1	13	Mouse Polar
Cell cycle	17/235	123/8130	7.50708e-08	MCM3/MCM5/TRP53/CDC20/CCNB2/E2F4/CDC45/CCNA2/MCM7/BUB1/MCM2/SKP1A/CHEK1/MCM4/CDK1/E2F3/SMAD4	17	Mouse Polar
DNA replication	9/235	35/8130	4.42974e-07	MCM3/MCM5/DNA2/MCM7/MCM2/MCM4/RFC3/RPA1/POLD2	9	Mouse Polar
RNA degradation	12/235	78/8130	2.06139e-06	PFKL/ENO1B/PABPC1/LSM3/LSM5/LSM4/EXOSC7/PABPC4/EXOSC3/HSPD1/EXOSC6/LSM7	12	Mouse Polar
Pyrimidine metabolism	10/235	56/8130	3.72452e-06	DUT/RRM2/NME1/DCTPP1/DTYMK/UMPS/NME4/DHODH/PNP/CAD	10	Mouse Polar
Spliceosome	15/235	129/8130	4.19092e-06	U2SURP/SNRPG/SNRPD2/LSM3/LSM5/SNRPA1/LSM4/SNRPE/DDX46/HNRNPC/SNRPD3/SNRPD1/SNRPB2/RBM17/LSM7	15	Mouse Polar
Central carbon metabolism in cancer	10/235	64/8130	1.29357e-05	PKM/LDHA/PFKL/SLC1A5/PGAM1/TRP53/FGFR1/HK1/SLC16A3/MAP2K1	10	Mouse Polar
Cysteine and methionine metabolism	8/235	46/8130	4.36641e-05	LDHA/DNMT3B/MTAP/SRM/BCAT1/AHCY/GOT2/MAT2A	8	Mouse Polar
Fructose and mannose metabolism	7/235	35/8130	5.19209e-05	PFKL/ALDOA/PFKFB3/HK1/PMM1/TPI1/SORD	7	Mouse Polar
Purine metabolism	13/235	131/8130	9.95157e-05	PKM/PPAT/RRM2/NME1/GART/PAICS/AK1/IMPDH2/APRT/NME4/ADK/PNP/ITPA	13	Mouse Polar
p53 signaling pathway	9/235	70/8130	0.000169059	RRM2/TRP53/CCNB2/GTSE1/CCNG1/CHEK1/SIVA1/PERP/CDK1	9	Mouse Polar
Cellular senescence	15/235	180/8130	0.000214071	MYBL2/SLC25A4/PPID/TRP53/RRAS2/CCNB2/E2F4/RBBP4/CCNA2/CHEK1/RAD50/CDK1/E2F3/MAP2K1/VDAC3	15	Mouse Polar
Ribosome biogenesis in eukaryotes	9/235	81/8130	0.000514882	TCOF1/NOP58/NOP10/WDR43/WDR75/UTP14A/NHP2/RAN/GTPBP4	9	Mouse Polar
HIF-1 signaling pathway	10/235	101/8130	0.000644494	LDHA/PFKL/ENO1B/RPS6/ALDOA/PFKFB3/PGK1/GAPDH/HK1/MAP2K1	10	Mouse Polar
Glycine, serine and threonine metabolism	6/235	40/8130	0.00092123	GLDC/PGAM1/SHMT1/GRHPR/ALDH7A1/GCAT	6	Mouse Polar
Base excision repair	5/235	33/8130	0.00236778	UNG/PARP2/PARP1/HMGB1/POLD2	5	Mouse Polar
RNA transport	12/235	163/8130	0.00264379	PABPC1/RAE1/RPP21/PABPC4/EIF1AX/FMR1/TRNT1/AAAS/RAN/NUP205/PHAX/PRMT5	12	Mouse Polar
Alanine, aspartate and glutamate metabolism	5/235	35/8130	0.0030904	PPAT/ASS1/ALDH5A1/CAD/GOT2	5	Mouse Polar
Mismatch repair	4/235	22/8130	0.00330258	RFC3/MSH6/RPA1/POLD2	4	Mouse Polar
Drug metabolism	9/235	114/8130	0.00562426	DUT/GSTO1/RRM2/NME1/IMPDH2/UMPS/NME4/ADH5/ITPA	9	Mouse Polar
Pentose phosphate pathway	4/235	32/8130	0.0129616	PFKL/TKT/ALDOA/GPI1	4	Mouse Polar
TGF-beta signaling pathway	7/235	91/8130	0.0159628	BMP8B/BMP4/SMAD6/E2F4/SKP1A/TGIF2/SMAD4	7	Mouse Polar
Human T-cell leukemia virus 1 infection	13/235	242/8130	0.0231065	SLC25A4/RANBP1/TRP53/CDC20/CCNB2/CCNA2/NFYB/RAN/CHEK1/E2F3/SMAD4/MAP2K1/VDAC3	13	Mouse Polar
Homologous recombination	4/235	38/8130	0.0232698	RAD51/RAD50/RPA1/POLD2	4	Mouse Polar
Pyruvate metabolism	4/235	38/8130	0.0232698	PKM/LDHA/GRHPR/ALDH7A1	4	Mouse Polar
Nucleotide excision repair	4/235	43/8130	0.0348176	MNAT1/RFC3/RPA1/POLD2	4	Mouse Polar
Oocyte meiosis	7/235	111/8130	0.0415001	CDC20/CCNB2/BUB1/SKP1A/CDK1/FBXO5/MAP2K1	7	Mouse Polar
RNA polymerase	3/235	28/8130	0.0459132	POLR2H/POLR1C/POLR2E	3	Mouse Polar
Cholesterol metabolism	4/235	47/8130	0.0460673	APOC1/SCARB1/APOE/VDAC3	4	Mouse Polar

## Sheet:  supt5.Human.Gpig.Mouse.ov.DEG
GeneName	SID
PTGES	Gpig:mural,Human:mural
SLBP	Gpig:mural,Human:mural
ANXA1	Gpig:mural,Human:polar
CCNE1	Gpig:mural,Human:polar
DNMT1	Gpig:mural,Human:polar
EGLN3	Gpig:mural,Human:polar
ELMO1	Gpig:mural,Human:polar
GSE1	Gpig:mural,Human:polar
HSPB8	Gpig:mural,Human:polar
LCP1	Gpig:mural,Human:polar
MPP1	Gpig:mural,Human:polar
MYO1E	Gpig:mural,Human:polar
NABP1	Gpig:mural,Human:polar
NR2F2	Gpig:mural,Human:polar
OVOL1	Gpig:mural,Human:polar
PAPOLA	Gpig:mural,Human:polar
PLK2	Gpig:mural,Human:polar
SLC40A1	Gpig:mural,Human:polar
TNFAIP3	Gpig:mural,Human:polar
ZFAND2A	Gpig:mural,Human:polar
B3GNT5	Gpig:mural,Human:polar,Mouse:mural
BZW2	Gpig:mural,Human:polar,Mouse:polar
RRM2	Gpig:mural,Human:polar,Mouse:polar
CMKLR1	Gpig:mural,Mouse:mural
GATA2	Gpig:mural,Mouse:mural
PREX1	Gpig:mural,Mouse:mural
TFAP2A	Gpig:mural,Mouse:mural
C1orf21	Gpig:mural,Mouse:polar
LY6E	Gpig:mural,Mouse:polar
MYOF	Gpig:mural,Mouse:polar
RACGAP1	Gpig:mural,Mouse:polar
SLC1A5	Gpig:mural,Mouse:polar
SLC25A4	Gpig:mural,Mouse:polar
TOMM5	Gpig:mural,Mouse:polar
TOP2A	Gpig:mural,Mouse:polar
FABP3	Gpig:polar,Human:mural
SLC9A3R1	Gpig:polar,Human:mural
GLIPR2	Gpig:polar,Human:mural,Mouse:mural
TAGLN2	Gpig:polar,Human:mural,Mouse:mural
ERBB3	Gpig:polar,Human:polar
NUCB2	Gpig:polar,Human:polar
SHTN1	Gpig:polar,Mouse:mural
SMPDL3A	Gpig:polar,Mouse:mural
TPM4	Gpig:polar,Mouse:mural
ALDOA	Gpig:polar,Mouse:polar
DUT	Gpig:polar,Mouse:polar
EZR	Gpig:polar,Mouse:polar
GALK1	Gpig:polar,Mouse:polar
PRDX1	Gpig:polar,Mouse:polar
BASP1	Human:mural,Mouse:mural
EMP2	Human:mural,Mouse:mural
SPTBN1	Human:mural,Mouse:polar
SRM	Human:mural,Mouse:polar
PLA2G15	Human:polar,Mouse:mural
TDRP	Human:polar,Mouse:mural
HK1	Human:polar,Mouse:polar
HOPX	Human:polar,Mouse:polar
ISYNA1	Human:polar,Mouse:polar
