# Supplementary material for: The guinea pig serves as an alternative model to study human preimplantation development
Source: Nat Cell Biol. 2025 Apr 4;27(4):696–710. doi: 10.1038/s41556-025-01642-9 (PMC11991919; doi:10.1038/s41556-025-01642-9)
Supplement: Supplementary file 8 — Table showing identified lineage markers, their average expression, and species conservation in humans, mice and guinea pigs. [file 41556_2025_1642_MOESM8_ESM.xlsx]

## Sheet: Sheet1
Supplementary Table 6: Table showing identified lineage markers, their average expression, and species conservation in humans, mice, and guinea pigs.
supt6.species.lineage.markers	Identified lineage markers in humans, mice, and guinea pigs.
supt6.species.maker.type	average expression of identified lineage markers in humans, mice, and guinea pigs.
supt6.species.maker.aveExp	species conservation of identified lineage markers in humans, mice, and guinea pigs.

## Sheet: supt6.species.lineage.markers
p_val	avg_log2FC	pct.1	pct.2	p_val_adj	cluster	gene	species
8.35901e-72	0.845898	0.924	0.168	2.77536e-67	EPI	FGF4	Human
6.86431e-70	0.522965	0.962	0.188	2.27909e-65	EPI	APOBEC3C	Human
1.45059e-69	0.420071	0.949	0.173	4.81623e-65	EPI	UTF1	Human
1.0378e-68	0.391753	0.835	0.127	3.4457e-64	EPI	CXCL12	Human
1.80172e-67	1.0298	1	0.267	5.98206e-63	EPI	VENTX	Human
2.19276e-64	0.387232	0.911	0.182	7.2804e-60	EPI	ETV1	Human
5.73518e-64	0.277718	0.823	0.124	1.9042e-59	EPI	CAMKV	Human
6.26032e-62	0.411602	0.747	0.099	2.07855e-57	EPI	CCR8	Human
1.10691e-61	0.435945	0.899	0.19	3.67515e-57	EPI	MEG8	Human
8.55409e-60	0.528404	0.684	0.083	2.84013e-55	EPI	C19orf85	Human
1.723e-59	0.815153	0.962	0.254	5.72071e-55	EPI	CDHR1	Human
2.40058e-59	1.71652	0.975	0.291	7.97041e-55	EPI	MEG3	Human
2.53707e-59	0.94796	1	0.322	8.4236e-55	EPI	MAN1C1	Human
3.07383e-59	0.883458	0.987	0.29	1.02057e-54	EPI	UNC5B	Human
9.06313e-59	0.570189	0.987	0.304	3.00914e-54	EPI	LNCPRESS1	Human
1.30904e-57	0.286477	0.835	0.151	4.34626e-53	EPI	ST6GALNAC3	Human
1.91538e-57	0.952638	0.962	0.279	6.35943e-53	EPI	FBP1	Human
1.19847e-55	0.252767	0.823	0.151	3.97916e-51	EPI	ANKRD45	Human
8.2011e-55	0.300855	0.785	0.137	2.72293e-50	EPI	BEND4	Human
9.18547e-55	0.320732	0.861	0.181	3.04976e-50	EPI	CD200	Human
7.86772e-54	0.781645	0.987	0.333	2.61224e-49	EPI	DND1	Human
1.65361e-51	0.29745	0.671	0.098	5.49032e-47	EPI	PMEPA1	Human
3.78208e-50	2.79487	1	0.531	1.25573e-45	EPI	GDF3	Human
4.17957e-50	0.460191	0.975	0.366	1.3877e-45	EPI	MAP4K1	Human
1.5693e-49	0.493695	0.835	0.19	5.21038e-45	EPI	MUC4	Human
1.66703e-49	1.17812	0.975	0.366	5.53486e-45	EPI	IFI16	Human
2.69055e-49	1.04902	1	0.577	8.93315e-45	EPI	NANOG	Human
1.00179e-48	0.366738	0.823	0.19	3.32613e-44	EPI	MIAT	Human
1.68852e-48	1.82085	1	0.538	5.60621e-44	EPI	TDGF1	Human
2.49354e-48	0.374192	0.924	0.237	8.27907e-44	EPI	ITGAM	Human
9.65325e-48	0.500723	0.835	0.21	3.20507e-43	EPI	CNR2	Human
1.12903e-47	1.04506	0.987	0.41	3.7486e-43	EPI	PRDM14	Human
3.27947e-46	0.52268	0.81	0.177	1.08885e-41	EPI	CEACAM6	Human
5.17466e-46	0.367724	0.823	0.191	1.71809e-41	EPI	SEPTIN6	Human
6.79363e-46	2.90351	1	0.746	2.25562e-41	EPI	IFITM1	Human
8.96413e-46	2.11694	1	0.858	2.97627e-41	EPI	PIM2	Human
9.99589e-46	1.8242	0.911	0.337	3.31883e-41	EPI	NODAL	Human
3.01066e-45	0.518756	0.785	0.179	9.99599e-41	EPI	ATP12A	Human
8.11196e-45	1.42219	0.987	0.466	2.69333e-40	EPI	GPRC5B	Human
1.07543e-44	0.518764	0.949	0.332	3.57063e-40	EPI	GPR176	Human
1.51263e-44	0.54755	0.937	0.345	5.02223e-40	EPI	ATP8B2	Human
1.66396e-44	0.569415	0.987	0.385	5.5247e-40	EPI	SPRY2	Human
8.34077e-44	1.3101	1	0.614	2.7693e-39	EPI	ETV4	Human
1.55175e-43	0.28651	0.937	0.301	5.15212e-39	EPI	KIF5A	Human
1.60964e-43	0.254314	0.823	0.207	5.34433e-39	EPI	KLF7	Human
1.81034e-43	0.691321	0.949	0.347	6.01068e-39	EPI	LINC01108	Human
4.113e-43	0.769008	0.962	0.407	1.3656e-38	EPI	RRAD	Human
3.25325e-42	0.63303	1	0.449	1.08014e-37	EPI	CAPN5	Human
2.28529e-41	0.343084	0.899	0.278	7.58761e-37	EPI	SCNN1A	Human
3.64961e-41	1.24867	0.861	0.269	1.21174e-36	EPI	LEFTY1	Human
6.23816e-41	1.63449	1	0.86	2.07119e-36	EPI	SPARC	Human
1.88544e-40	0.421025	0.861	0.282	6.26003e-36	EPI	VASH2	Human
2.03082e-40	0.767517	0.975	0.498	6.74273e-36	EPI	LRP4	Human
3.0978e-40	0.406047	0.709	0.156	1.02853e-35	EPI	VSNL1	Human
4.69787e-40	1.01523	1	0.89	1.55979e-35	EPI	CBFA2T2	Human
1.58276e-39	1.96045	1	0.85	5.25507e-35	EPI	SUSD2	Human
2.27021e-39	0.581164	0.911	0.358	7.53755e-35	EPI	PRUNE2	Human
3.5199e-39	1.34859	1	0.947	1.16868e-34	EPI	POU5F1	Human
5.31176e-39	0.330183	0.848	0.227	1.76361e-34	EPI	SLC16A2	Human
5.91283e-39	2.00055	1	0.809	1.96318e-34	EPI	IFITM3	Human
6.35885e-39	0.363444	0.899	0.308	2.11127e-34	EPI	TGFB3	Human
6.82627e-39	0.340633	0.873	0.296	2.26646e-34	EPI	BCL3	Human
1.79712e-38	1.06661	1	0.728	5.96681e-34	EPI	CAPG	Human
2.16974e-38	1.08952	1	1	7.20397e-34	EPI	PARP1	Human
2.38885e-38	0.512618	0.924	0.348	7.93147e-34	EPI	RASD1	Human
4.5446e-38	1.21596	1	0.961	1.5089e-33	EPI	USP28	Human
8.69105e-38	1.58447	1	0.982	2.8856e-33	EPI	UPP1	Human
9.28476e-38	0.580199	1	0.603	3.08273e-33	EPI	TUBB2B	Human
2.65775e-37	0.341607	0.873	0.276	8.82425e-33	EPI	FAM124A	Human
3.03341e-37	0.901698	1	0.715	1.00715e-32	EPI	CHST2	Human
3.34424e-37	0.271538	0.861	0.279	1.11035e-32	EPI	PITPNM2	Human
4.0213e-37	0.301688	0.911	0.379	1.33515e-32	EPI	FOXD3-AS1	Human
4.89706e-37	0.538494	0.962	0.518	1.62592e-32	EPI	CALB1	Human
1.16804e-36	0.591824	0.911	0.372	3.87814e-32	EPI	WNT3	Human
1.76935e-36	0.981642	1	0.722	5.87461e-32	EPI	PCAT14	Human
3.22218e-36	2.16623	1	0.799	1.06983e-31	EPI	SAT1	Human
3.29895e-36	0.305486	0.873	0.292	1.09532e-31	EPI	ZNF462	Human
4.53584e-36	1.45439	1	0.853	1.50599e-31	EPI	B3GNT7	Human
5.46577e-36	0.303811	0.759	0.217	1.81475e-31	EPI	SFRP1	Human
8.97615e-36	0.277852	0.684	0.15	2.98026e-31	EPI	LZTS1	Human
1.65884e-35	0.437177	0.987	0.502	5.50767e-31	EPI	CASP8	Human
2.42153e-35	0.42185	0.873	0.274	8.03995e-31	EPI	HAS2	Human
3.14364e-35	0.545631	0.873	0.355	1.04375e-30	EPI	ZSCAN10	Human
3.31223e-35	1.20041	1	0.979	1.09973e-30	EPI	DPPA4	Human
4.23454e-35	0.663961	1	0.761	1.40595e-30	EPI	ABHD12B	Human
5.53435e-35	0.763427	1	1	1.83751e-30	EPI	UQCRH	Human
9.18024e-35	1.19083	1	0.984	3.04802e-30	EPI	ASRGL1	Human
1.22327e-34	0.251002	0.861	0.267	4.0615e-30	EPI	NGEF	Human
1.45632e-34	0.768129	0.949	0.391	4.83526e-30	EPI	GDPD2	Human
1.61675e-34	0.336268	0.81	0.252	5.36792e-30	EPI	PRICKLE1	Human
2.19234e-34	0.846668	1	0.679	7.279e-30	EPI	HLA-F	Human
3.72843e-34	1.0524	1	0.817	1.23791e-29	EPI	BCOR	Human
4.17373e-34	0.318797	0.747	0.197	1.38576e-29	EPI	LIMCH1	Human
8.58837e-34	1.37143	1	0.954	2.85151e-29	EPI	SERINC5	Human
9.27217e-34	1.5274	1	0.956	3.07855e-29	EPI	PYGB	Human
9.42376e-34	1.16647	0.987	0.855	3.12888e-29	EPI	DPPA2	Human
1.285e-33	0.391196	0.797	0.272	4.26644e-29	EPI	GUCA1A	Human
1.89807e-33	0.551307	0.911	0.458	6.30196e-29	EPI	ENSG00000254339	Human
2.23545e-33	0.265557	0.785	0.242	7.42214e-29	EPI	C9orf135	Human
2.29025e-33	0.88955	1	0.901	7.60408e-29	EPI	SAMHD1	Human
3.01873e-33	0.274276	0.747	0.213	1.00228e-28	EPI	PRDM1	Human
3.24374e-33	0.669329	0.886	0.411	1.07699e-28	EPI	CCDC80	Human
3.67408e-33	0.797026	1	0.906	1.21987e-28	EPI	NQO2	Human
3.97851e-33	0.423677	0.962	0.513	1.32095e-28	EPI	GRAMD1A	Human
4.70961e-33	0.272003	0.937	0.397	1.56369e-28	EPI	PCED1B	Human
1.27574e-32	0.393957	0.937	0.343	4.2357e-28	EPI	SLC47A1	Human
1.77825e-32	0.564403	1	0.755	5.90413e-28	EPI	RNF24	Human
2.26135e-32	1.11382	1	0.997	7.50814e-28	EPI	WARS1	Human
2.91778e-32	0.846829	1	0.99	9.68762e-28	EPI	CNIH4	Human
4.10448e-32	0.992908	1	0.794	1.36277e-27	EPI	CFLAR	Human
5.66424e-32	0.399198	0.949	0.412	1.88064e-27	EPI	PLA2G4F	Human
1.15586e-31	0.64481	0.949	0.501	3.83769e-27	EPI	TSPAN18	Human
1.16438e-31	0.90402	0.899	0.426	3.86598e-27	EPI	MT1G	Human
1.2425e-31	0.909033	1	0.838	4.12536e-27	EPI	SLC6A6	Human
1.28183e-31	0.811763	1	0.821	4.25594e-27	EPI	GPR160	Human
1.71183e-31	0.987689	1	0.798	5.68361e-27	EPI	TENT5B	Human
2.28278e-31	0.585434	1	0.829	7.57928e-27	EPI	TUBB2A	Human
2.35701e-31	0.896278	1	0.965	7.82574e-27	EPI	ASH2L	Human
2.41711e-31	0.943757	1	0.996	8.02528e-27	EPI	UGP2	Human
3.01807e-31	0.843178	1	0.952	1.00206e-26	EPI	TSPAN13	Human
3.36654e-31	1.10355	1	0.952	1.11776e-26	EPI	SLC35F6	Human
5.11106e-31	0.791276	1	0.783	1.69697e-26	EPI	UBASH3B	Human
5.23758e-31	0.267465	0.924	0.401	1.73898e-26	EPI	PBX1	Human
5.86644e-31	1.09943	1	0.899	1.94778e-26	EPI	RAB15	Human
1.14129e-30	1.22683	1	0.69	3.7893e-26	EPI	MT1X	Human
1.98727e-30	0.545838	0.975	0.747	6.59812e-26	EPI	DOCK6	Human
2.29481e-30	0.266019	0.81	0.293	7.61924e-26	EPI	HESX1	Human
3.12665e-30	0.451045	0.937	0.417	1.03811e-25	EPI	CDA	Human
3.66538e-30	1.05568	1	1	1.21698e-25	EPI	MIF	Human
4.75073e-30	0.834127	1	0.937	1.57734e-25	EPI	SLC39A10	Human
5.3292e-30	1.01421	1	0.953	1.7694e-25	EPI	VSIG10	Human
5.36625e-30	0.35341	0.949	0.485	1.7817e-25	EPI	NRBP2	Human
5.51023e-30	0.503513	1	0.885	1.82951e-25	EPI	BICD1	Human
5.53395e-30	0.331174	1	0.603	1.83738e-25	EPI	TRIM56	Human
6.00531e-30	0.517432	0.949	0.498	1.99388e-25	EPI	JADE2	Human
7.41209e-30	0.376308	0.962	0.511	2.46096e-25	EPI	TNFRSF1A	Human
8.08488e-30	1.16356	1	0.964	2.68434e-25	EPI	MDK	Human
1.04772e-29	0.490746	1	0.675	3.47864e-25	EPI	CREBL2	Human
1.40473e-29	0.963782	1	0.999	4.66397e-25	EPI	NLRP7	Human
2.97453e-29	0.724282	1	0.995	9.87602e-25	EPI	PGD	Human
3.37546e-29	0.51093	1	0.856	1.12072e-24	EPI	ZYG11A	Human
3.40846e-29	0.420428	0.81	0.335	1.13168e-24	EPI	FCGBP	Human
4.97515e-29	0.271036	0.924	0.512	1.65185e-24	EPI	MDP1	Human
5.09663e-29	0.965545	0.987	0.808	1.69218e-24	EPI	PSRC1	Human
1.0621e-28	0.689667	1	0.927	3.52637e-24	EPI	PGM2	Human
1.36985e-28	0.848138	1	0.737	4.54817e-24	EPI	SERPINB6	Human
1.45095e-28	0.342612	0.987	0.548	4.81745e-24	EPI	OTUD1	Human
1.49484e-28	0.296977	0.987	0.724	4.96317e-24	EPI	FOXP1	Human
1.50152e-28	1.14362	0.987	0.731	4.98536e-24	EPI	MX1	Human
1.69779e-28	0.620218	0.962	0.576	5.637e-24	EPI	NNT	Human
1.81522e-28	1.36432	0.747	0.266	6.02688e-24	EPI	SPP1	Human
1.86414e-28	0.280719	1	0.609	6.18932e-24	EPI	ENSG00000256969	Human
1.97879e-28	0.418391	1	0.747	6.56996e-24	EPI	PLOD2	Human
2.3753e-28	0.959931	1	0.995	7.88648e-24	EPI	AGL	Human
2.60208e-28	0.610125	1	0.668	8.63942e-24	EPI	INPP5D	Human
3.34959e-28	0.873205	1	0.859	1.11213e-23	EPI	FOXH1	Human
5.86168e-28	0.414421	0.873	0.382	1.9462e-23	EPI	CEACAM1	Human
5.90549e-28	0.440128	0.949	0.487	1.96074e-23	EPI	LARP6	Human
6.78841e-28	0.314878	0.987	0.853	2.25389e-23	EPI	TUBA1A	Human
6.84473e-28	0.869245	1	0.779	2.27259e-23	EPI	SCGB3A2	Human
1.11782e-27	0.467139	0.949	0.542	3.7114e-23	EPI	PMP22	Human
1.14405e-27	0.772205	0.949	0.598	3.79847e-23	EPI	GPRC5C	Human
1.61154e-27	0.598495	1	0.818	5.35065e-23	EPI	ZFP57	Human
2.15067e-27	0.812843	1	0.826	7.14066e-23	EPI	RCBTB1	Human
2.29306e-27	0.751815	1	0.926	7.61341e-23	EPI	TBCD	Human
2.569e-27	0.587475	1	0.89	8.52958e-23	EPI	ALDH3A2	Human
2.64579e-27	0.896732	1	0.845	8.78454e-23	EPI	ID1	Human
2.88396e-27	0.300337	0.962	0.42	9.57533e-23	EPI	SLC25A12	Human
3.63572e-27	0.809043	1	0.874	1.20713e-22	EPI	SLC66A3	Human
3.65428e-27	0.404651	0.975	0.652	1.21329e-22	EPI	TRIM8	Human
4.67655e-27	0.619453	0.987	0.749	1.55271e-22	EPI	PLSCR1	Human
5.10782e-27	0.927785	0.962	0.723	1.6959e-22	EPI	ABCA1	Human
8.19861e-27	0.622003	1	0.994	2.7221e-22	EPI	NDUFA12	Human
1.24382e-26	0.273824	0.911	0.449	4.12972e-22	EPI	TEC	Human
1.69708e-26	1.06852	1	0.828	5.63466e-22	EPI	IFITM2	Human
1.77476e-26	0.251231	0.861	0.387	5.89254e-22	EPI	CACNA2D2	Human
1.81003e-26	0.981399	1	0.992	6.00966e-22	EPI	MSH6	Human
2.3518e-26	0.751356	1	0.972	7.80845e-22	EPI	SDCBP	Human
2.50281e-26	0.792562	1	0.831	8.30984e-22	EPI	G6PC3	Human
2.90124e-26	0.337051	0.823	0.376	9.6327e-22	EPI	TBC1D16	Human
3.09587e-26	0.806884	1	0.974	1.02789e-21	EPI	PLIN3	Human
3.55444e-26	0.437194	0.962	0.695	1.18014e-21	EPI	RND2	Human
3.64425e-26	0.548401	1	0.85	1.20996e-21	EPI	NBAS	Human
5.38051e-26	0.308178	0.949	0.48	1.78644e-21	EPI	SH3PXD2A	Human
5.42412e-26	0.530013	0.975	0.758	1.80092e-21	EPI	GRB7	Human
5.75896e-26	0.377499	0.987	0.921	1.91209e-21	EPI	GTF2I	Human
5.98867e-26	0.424123	0.924	0.548	1.98836e-21	EPI	RTP3	Human
7.36231e-26	0.330686	0.911	0.49	2.44443e-21	EPI	CPT1A	Human
8.86405e-26	0.348562	0.797	0.376	2.94304e-21	EPI	NREP	Human
9.16899e-26	0.858819	1	0.929	3.04429e-21	EPI	PRDX4	Human
1.28731e-25	0.772714	1	0.921	4.27411e-21	EPI	TUBB3	Human
1.61324e-25	0.646707	1	0.974	5.35629e-21	EPI	HUS1	Human
1.70073e-25	0.831934	1	0.827	5.64678e-21	EPI	PTGR1	Human
2.32632e-25	0.464488	1	0.805	7.72386e-21	EPI	TRIM26	Human
3.52863e-25	0.268321	0.797	0.329	1.17158e-20	EPI	SCRN1	Human
3.63887e-25	0.384351	0.785	0.3	1.20818e-20	EPI	EPHA4	Human
3.84243e-25	0.355784	0.81	0.387	1.27576e-20	EPI	CBR3	Human
5.32775e-25	0.446756	1	0.992	1.76892e-20	EPI	TCEA1	Human
6.43101e-25	0.924378	1	0.938	2.13522e-20	EPI	FZD5	Human
8.31328e-25	0.975869	1	0.993	2.76018e-20	EPI	L1TD1	Human
8.54564e-25	0.344219	0.962	0.593	2.83732e-20	EPI	SLC16A10	Human
9.12065e-25	0.535408	1	0.985	3.02824e-20	EPI	NRDC	Human
1.09452e-24	0.743292	1	0.87	3.63404e-20	EPI	SHPK	Human
1.15202e-24	0.817174	1	0.982	3.82494e-20	EPI	AK4	Human
1.48046e-24	0.564846	1	0.929	4.91543e-20	EPI	NSMAF	Human
3.23366e-24	0.568275	1	0.795	1.07364e-19	EPI	AARS2	Human
3.72361e-24	0.54954	1	0.877	1.23631e-19	EPI	DBN1	Human
4.02662e-24	0.51474	0.747	0.303	1.33692e-19	EPI	IGSF1	Human
4.64626e-24	0.859894	1	0.812	1.54265e-19	EPI	OXT	Human
4.67982e-24	1.03309	1	0.965	1.55379e-19	EPI	LAPTM4B	Human
5.19796e-24	0.81053	1	1	1.72583e-19	EPI	STMN1	Human
5.42977e-24	0.800562	1	0.995	1.80279e-19	EPI	HSP90B1	Human
6.0672e-24	0.628685	1	1	2.01443e-19	EPI	NDUFAB1	Human
6.53718e-24	0.853127	1	0.894	2.17047e-19	EPI	PYGL	Human
6.72518e-24	0.580802	1	1	2.23289e-19	EPI	PRDX1	Human
7.69647e-24	0.365936	1	0.869	2.55538e-19	EPI	EMSLR	Human
9.17895e-24	0.533411	0.734	0.256	3.04759e-19	EPI	MT1H	Human
9.71832e-24	0.747845	1	0.88	3.22668e-19	EPI	INSR	Human
1.11481e-23	0.590505	1	0.998	3.70138e-19	EPI	PDHB	Human
1.1382e-23	0.463147	0.987	0.846	3.77905e-19	EPI	ACOT8	Human
1.27432e-23	0.794281	1	0.908	4.23101e-19	EPI	STOM	Human
1.50317e-23	0.749786	1	0.991	4.99081e-19	EPI	CARHSP1	Human
1.61403e-23	0.252978	0.608	0.18	5.35889e-19	EPI	CD44	Human
1.72715e-23	0.383838	1	0.875	5.73447e-19	EPI	CHD1L	Human
1.73171e-23	0.370632	1	0.865	5.74962e-19	EPI	MPC2	Human
1.80707e-23	0.35781	0.62	0.2	5.99985e-19	EPI	TNFRSF8	Human
1.84268e-23	0.545125	1	0.978	6.11808e-19	EPI	RABAC1	Human
2.37762e-23	0.541002	1	1	7.89418e-19	EPI	EIF3K	Human
2.73388e-23	0.261096	0.886	0.482	9.07703e-19	EPI	NIPA1	Human
3.56009e-23	0.2835	0.962	0.611	1.18202e-18	EPI	IGFBP2	Human
3.95686e-23	0.473027	0.987	0.856	1.31376e-18	EPI	ETHE1	Human
4.41819e-23	0.428818	0.987	0.684	1.46693e-18	EPI	MYCL	Human
7.45982e-23	1.20033	1	0.763	2.47681e-18	EPI	APOE	Human
8.85965e-23	0.558788	0.975	0.575	2.94158e-18	EPI	B2M	Human
1.1892e-22	0.474711	0.987	0.705	3.94838e-18	EPI	LDLRAP1	Human
1.73461e-22	0.525408	1	0.845	5.75924e-18	EPI	PEMT	Human
2.57919e-22	0.602803	1	1	8.56344e-18	EPI	AP2M1	Human
2.60649e-22	0.726674	1	0.971	8.65408e-18	EPI	AKAP1	Human
2.73376e-22	0.365492	0.899	0.375	9.07663e-18	EPI	MDFI	Human
3.25137e-22	1.03834	1	0.939	1.07952e-17	EPI	TMBIM1	Human
4.0275e-22	0.689689	1	0.896	1.33721e-17	EPI	SPTLC2	Human
4.75937e-22	0.655925	1	0.989	1.58021e-17	EPI	NF2	Human
5.21781e-22	0.585379	0.987	0.844	1.73242e-17	EPI	ENTPD6	Human
5.95075e-22	0.397893	1	0.763	1.97577e-17	EPI	DUSP16	Human
6.20061e-22	0.477579	0.987	0.852	2.05873e-17	EPI	FILIP1	Human
6.54003e-22	0.569781	1	0.81	2.17142e-17	EPI	NCOA1	Human
8.23246e-22	0.613563	1	0.975	2.73334e-17	EPI	SUCLA2	Human
9.33073e-22	0.549752	1	0.911	3.09799e-17	EPI	SCAMP1	Human
1.11289e-21	0.637591	0.987	0.666	3.69502e-17	EPI	RGCC	Human
1.2238e-21	0.733321	0.987	0.822	4.06324e-17	EPI	ISOC2	Human
1.39088e-21	0.409947	0.873	0.54	4.61799e-17	EPI	REC8	Human
1.39892e-21	0.450245	0.987	0.871	4.64469e-17	EPI	VAV2	Human
1.62647e-21	0.677872	0.987	0.934	5.40021e-17	EPI	CHST12	Human
1.97474e-21	0.451488	0.987	0.872	6.55654e-17	EPI	NFKB2	Human
2.1602e-21	0.498057	1	0.98	7.17228e-17	EPI	KAT7	Human
2.61175e-21	0.476091	0.506	0.13	8.67155e-17	EPI	MMP2	Human
2.73381e-21	0.358374	0.987	0.813	9.07678e-17	EPI	PAK1	Human
3.16156e-21	0.790465	1	0.926	1.0497e-16	EPI	ELF3	Human
3.66484e-21	0.505405	1	0.931	1.2168e-16	EPI	PROCR	Human
3.674e-21	0.477441	0.987	0.861	1.21984e-16	EPI	ITGA6	Human
4.04648e-21	0.566946	0.987	0.861	1.34351e-16	EPI	GAS7	Human
5.29294e-21	0.291777	0.899	0.498	1.75736e-16	EPI	EPHX3	Human
6.82506e-21	0.835502	1	0.993	2.26606e-16	EPI	IDH1	Human
7.07394e-21	0.646539	1	0.969	2.34869e-16	EPI	ARFGEF1	Human
7.97204e-21	0.542288	1	0.854	2.64688e-16	EPI	GLDC	Human
8.23136e-21	0.275447	0.911	0.563	2.73298e-16	EPI	DPY19L1	Human
9.92297e-21	1.12503	1	0.969	3.29462e-16	EPI	CD320	Human
1.12257e-20	1.00594	1	0.859	3.72717e-16	EPI	KLF4	Human
1.1257e-20	0.584156	1	0.933	3.73753e-16	EPI	MAD2L2	Human
1.29352e-20	0.339527	0.975	0.618	4.29473e-16	EPI	NAV1	Human
1.34123e-20	0.467907	1	0.979	4.45314e-16	EPI	ALKBH7	Human
1.3976e-20	0.479939	0.987	0.835	4.64032e-16	EPI	PTPRU	Human
1.49986e-20	0.625194	1	0.936	4.97985e-16	EPI	LPIN1	Human
1.94948e-20	0.715154	1	0.958	6.47267e-16	EPI	TET1	Human
2.23647e-20	1.05979	1	0.953	7.42552e-16	EPI	TUBB4A	Human
2.74619e-20	0.359406	0.975	0.744	9.11789e-16	EPI	RNASET2	Human
3.60994e-20	1.04944	1	0.991	1.19857e-15	EPI	GSTP1	Human
3.7566e-20	0.615016	1	1	1.24727e-15	EPI	CHP1	Human
3.91657e-20	0.412267	0.975	0.948	1.30038e-15	EPI	MSTO1	Human
3.94166e-20	0.327234	0.937	0.678	1.30871e-15	EPI	NLRP12	Human
4.48515e-20	0.256167	0.949	0.569	1.48916e-15	EPI	CECR2	Human
4.88545e-20	0.511561	0.987	0.886	1.62207e-15	EPI	FUCA1	Human
5.85464e-20	0.911024	1	0.989	1.94386e-15	EPI	REST	Human
6.18729e-20	0.409721	0.937	0.601	2.05431e-15	EPI	KAZN	Human
7.87573e-20	0.278902	0.962	0.575	2.6149e-15	EPI	PBX3	Human
1.08983e-19	0.344173	0.937	0.611	3.61845e-15	EPI	MCAM	Human
1.2672e-19	0.37594	0.861	0.519	4.20734e-15	EPI	ETNK2	Human
1.49544e-19	0.646224	1	0.999	4.96516e-15	EPI	NLRP2	Human
1.52193e-19	0.487411	1	0.951	5.05311e-15	EPI	TWF2	Human
1.86216e-19	0.636337	1	0.968	6.18276e-15	EPI	NR1H2	Human
2.19033e-19	0.564648	1	0.895	7.27233e-15	EPI	DST	Human
2.20993e-19	0.557558	1	0.985	7.33743e-15	EPI	TXNDC12	Human
2.45364e-19	0.483537	1	0.921	8.14656e-15	EPI	PRPSAP1	Human
3.76135e-19	0.263506	0.975	0.79	1.24884e-14	EPI	HS6ST1	Human
4.3809e-19	0.592322	0.987	0.859	1.45455e-14	EPI	PINK1	Human
4.78463e-19	0.424606	1	1	1.58859e-14	EPI	RPL8	Human
5.35472e-19	0.28242	0.899	0.522	1.77787e-14	EPI	ADORA2B	Human
6.37461e-19	0.590067	1	0.976	2.1165e-14	EPI	HYOU1	Human
6.84344e-19	0.333011	0.924	0.575	2.27216e-14	EPI	MSN	Human
9.10456e-19	0.528962	1	0.996	3.0229e-14	EPI	RCC2	Human
9.99848e-19	0.263677	0.81	0.434	3.31969e-14	EPI	RAP1GAP2	Human
1.05921e-18	0.564642	1	0.962	3.5168e-14	EPI	GTF3C1	Human
1.12107e-18	0.509587	1	0.973	3.72217e-14	EPI	LRRC41	Human
1.32967e-18	0.313977	1	1	4.41478e-14	EPI	COX5B	Human
1.33597e-18	0.265312	0.633	0.242	4.43568e-14	EPI	LAMA4	Human
1.89873e-18	0.479162	1	0.993	6.30415e-14	EPI	SEC63	Human
2.90256e-18	0.437665	0.684	0.3	9.63706e-14	EPI	PIMREG	Human
2.91149e-18	0.374349	0.975	0.751	9.66674e-14	EPI	SLC25A29	Human
2.94536e-18	0.379776	1	0.872	9.77918e-14	EPI	PITPNC1	Human
3.30935e-18	0.92447	1	0.888	1.09877e-13	EPI	LY6E	Human
4.40278e-18	0.268631	1	0.994	1.46181e-13	EPI	PGAM1	Human
4.96017e-18	0.326311	1	0.892	1.64688e-13	EPI	U2AF1L4	Human
5.23932e-18	0.417792	1	1	1.73956e-13	EPI	POLR2I	Human
5.66357e-18	0.346614	0.987	0.862	1.88042e-13	EPI	NADK	Human
5.7031e-18	0.347805	0.962	0.804	1.89354e-13	EPI	KRTCAP3	Human
7.50685e-18	0.352091	1	0.916	2.49242e-13	EPI	TMED1	Human
8.54416e-18	0.4263	0.975	0.843	2.83683e-13	EPI	HDHD5	Human
9.36668e-18	0.570081	1	0.808	3.10992e-13	EPI	EFR3B	Human
1.17378e-17	0.523527	1	0.999	3.89717e-13	EPI	PRDX3	Human
1.22567e-17	0.273621	0.848	0.436	4.06948e-13	EPI	APELA	Human
1.22964e-17	0.66234	1	0.937	4.08265e-13	EPI	PLBD1	Human
1.24334e-17	1.54867	0.608	0.254	4.12815e-13	EPI	LEFTY2	Human
1.32929e-17	0.395549	1	0.98	4.4135e-13	EPI	CHCHD3	Human
1.4425e-17	0.338634	1	0.955	4.78938e-13	EPI	ARFGEF2	Human
1.51055e-17	0.409453	0.962	0.711	5.01532e-13	EPI	NAGA	Human
1.60058e-17	0.475052	0.987	0.928	5.31424e-13	EPI	PTPN12	Human
1.94254e-17	0.470849	1	0.979	6.44963e-13	EPI	BARD1	Human
1.99167e-17	0.340997	1	0.958	6.61276e-13	EPI	PSME2	Human
2.10854e-17	0.697999	0.962	0.901	7.00077e-13	EPI	SNRPN	Human
2.1907e-17	0.465415	1	0.974	7.27355e-13	EPI	ATP6AP2	Human
2.62495e-17	0.73857	1	1	8.71535e-13	EPI	CTTN	Human
2.7523e-17	0.348396	0.987	0.747	9.13819e-13	EPI	IGSF3	Human
2.93385e-17	0.344387	1	0.866	9.74097e-13	EPI	NBR1	Human
3.21759e-17	0.31619	1	0.923	1.0683e-12	EPI	REX1BD	Human
3.8085e-17	0.310407	1	0.928	1.2645e-12	EPI	ARL6IP4	Human
3.87137e-17	0.504678	1	0.906	1.28537e-12	EPI	TOR3A	Human
4.98215e-17	0.411011	1	0.981	1.65417e-12	EPI	ENSG00000267383	Human
6.09998e-17	0.595583	1	0.955	2.02532e-12	EPI	CYP2S1	Human
6.12849e-17	0.410987	1	0.966	2.03478e-12	EPI	LRRC47	Human
6.29935e-17	0.413359	1	0.998	2.09151e-12	EPI	MRPS5	Human
7.32674e-17	0.301058	0.873	0.54	2.43262e-12	EPI	DIAPH2	Human
8.60115e-17	0.519462	1	0.845	2.85575e-12	EPI	DLG3	Human
8.80993e-17	0.398871	1	1	2.92507e-12	EPI	NDUFB9	Human
9.74964e-17	0.382269	1	0.978	3.23708e-12	EPI	NDUFA8	Human
1.07584e-16	0.558646	1	0.988	3.572e-12	EPI	RAD51	Human
1.0975e-16	0.291071	0.937	0.72	3.64391e-12	EPI	PGAP6	Human
1.65475e-16	0.402976	1	0.985	5.49412e-12	EPI	PARN	Human
1.85423e-16	0.443246	1	1	6.15641e-12	EPI	NDUFA13	Human
2.02614e-16	0.320886	0.937	0.628	6.7272e-12	EPI	SMAD7	Human
2.09057e-16	0.55889	1	0.987	6.94111e-12	EPI	JARID2	Human
2.12558e-16	0.272535	0.696	0.368	7.05734e-12	EPI	ENSG00000257474	Human
2.18671e-16	0.548328	1	0.91	7.26032e-12	EPI	SLC37A4	Human
2.22345e-16	0.523386	1	0.997	7.38232e-12	EPI	DNAJB6	Human
2.36416e-16	0.368127	1	0.784	7.84949e-12	EPI	FLVCR1	Human
3.03897e-16	0.557323	1	0.946	1.009e-11	EPI	ZFP36L2	Human
3.36097e-16	0.616057	1	0.928	1.11591e-11	EPI	CD81	Human
3.44915e-16	0.459996	1	1	1.14519e-11	EPI	NPEPPS	Human
3.53632e-16	0.368442	0.987	0.918	1.17413e-11	EPI	GPR108	Human
4.57278e-16	0.765727	1	0.936	1.51825e-11	EPI	ITM2C	Human
5.73282e-16	0.372403	0.987	0.961	1.90341e-11	EPI	ESCO1	Human
6.23986e-16	0.422969	1	1	2.07176e-11	EPI	MRPL18	Human
6.46119e-16	0.601574	1	0.979	2.14524e-11	EPI	NUDT15	Human
6.95427e-16	0.487215	1	1	2.30896e-11	EPI	SEC61G	Human
8.36321e-16	0.546342	1	0.99	2.77675e-11	EPI	QARS1	Human
8.96859e-16	0.592054	1	0.999	2.97775e-11	EPI	NDUFV1	Human
9.62894e-16	0.271151	0.962	0.773	3.197e-11	EPI	FGD4	Human
9.66613e-16	0.514115	0.987	0.825	3.20935e-11	EPI	PHKA1	Human
1.02709e-15	0.35979	1	0.88	3.41013e-11	EPI	PACSIN3	Human
1.03153e-15	0.689547	0.873	0.553	3.42487e-11	EPI	SLC7A3	Human
1.28248e-15	0.518754	1	0.991	4.2581e-11	EPI	ACTN4	Human
1.49857e-15	0.379402	1	0.957	4.97554e-11	EPI	ATRAID	Human
1.85207e-15	0.267279	1	0.946	6.14924e-11	EPI	ATXN3	Human
2.15981e-15	0.709899	0.949	0.74	7.17101e-11	EPI	PLPP1	Human
2.21152e-15	0.353298	0.962	0.641	7.3427e-11	EPI	ARHGEF16	Human
2.53775e-15	0.272672	0.937	0.654	8.42583e-11	EPI	TCF19	Human
3.44127e-15	0.943885	1	0.838	1.14257e-10	EPI	SERPINB9	Human
3.95855e-15	0.310979	0.937	0.688	1.31432e-10	EPI	AMT	Human
4.32395e-15	0.35747	0.924	0.749	1.43564e-10	EPI	PHACTR1	Human
5.03841e-15	0.426253	1	0.982	1.67285e-10	EPI	ARHGAP1	Human
7.74139e-15	0.396882	0.987	0.894	2.5703e-10	EPI	SPRED2	Human
8.06212e-15	0.652954	0.911	0.6	2.67679e-10	EPI	CYP1B1	Human
9.43859e-15	0.528492	1	0.999	3.1338e-10	EPI	HUWE1	Human
1.00649e-14	0.418707	1	0.993	3.34173e-10	EPI	ATP5MC2	Human
1.4642e-14	0.487944	1	0.98	4.86143e-10	EPI	NUCB1	Human
1.49234e-14	0.341757	1	0.953	4.95487e-10	EPI	VPS28	Human
1.5534e-14	0.258777	0.937	0.755	5.15761e-10	EPI	AGTRAP	Human
1.66436e-14	0.373527	0.975	0.779	5.526e-10	EPI	NRIP3	Human
1.69889e-14	0.325569	1	0.891	5.64064e-10	EPI	FOXN3	Human
1.74487e-14	0.344754	1	0.967	5.79332e-10	EPI	MTOR	Human
1.7534e-14	0.377174	0.949	0.893	5.82163e-10	EPI	HTT	Human
1.80497e-14	0.311874	0.494	0.179	5.99286e-10	EPI	THY1	Human
2.17169e-14	0.380741	1	0.914	7.21045e-10	EPI	WDR11	Human
2.17803e-14	0.407269	1	0.998	7.23148e-10	EPI	AP2B1	Human
2.20114e-14	0.304652	0.987	0.876	7.30822e-10	EPI	FANCA	Human
2.2665e-14	0.56677	0.937	0.698	7.52523e-10	EPI	FXYD5	Human
2.35324e-14	0.326473	0.987	0.875	7.81322e-10	EPI	KIF1C	Human
2.47246e-14	0.38617	1	0.875	8.20906e-10	EPI	MTFP1	Human
2.53731e-14	0.293839	0.975	0.864	8.42439e-10	EPI	IRF2BP2	Human
3.8124e-14	0.677036	1	0.953	1.26579e-09	EPI	NECTIN2	Human
4.6689e-14	0.475511	1	0.937	1.55017e-09	EPI	PFKL	Human
6.73379e-14	0.487767	1	0.953	2.23575e-09	EPI	ZNF335	Human
7.91681e-14	0.536892	1	0.864	2.62854e-09	EPI	EPHB4	Human
8.1556e-14	0.365927	1	0.982	2.70782e-09	EPI	TCF25	Human
8.97787e-14	0.417687	1	0.96	2.98083e-09	EPI	DCTN1	Human
1.02053e-13	0.578924	1	0.989	3.38835e-09	EPI	PRDX6	Human
1.0729e-13	0.322856	1	0.998	3.56224e-09	EPI	LAMTOR2	Human
1.48972e-13	0.369547	1	0.979	4.94616e-09	EPI	RNF44	Human
1.50313e-13	0.460827	1	1	4.99071e-09	EPI	MARS1	Human
1.51638e-13	0.319348	1	0.936	5.03467e-09	EPI	TMEM14C	Human
1.61681e-13	0.606709	1	0.981	5.36812e-09	EPI	BRD3	Human
1.66304e-13	0.251648	1	0.963	5.52161e-09	EPI	DRAP1	Human
1.85219e-13	0.318386	1	0.916	6.14963e-09	EPI	LRATD2	Human
1.93013e-13	0.342002	0.937	0.752	6.40841e-09	EPI	GABRB3	Human
2.2339e-13	0.538683	0.886	0.742	7.417e-09	EPI	ENSG00000268191	Human
2.2375e-13	0.261804	0.987	0.92	7.42895e-09	EPI	KDM4C	Human
2.29875e-13	0.267147	0.987	0.839	7.63231e-09	EPI	DVL2	Human
2.29975e-13	0.516444	1	1	7.63564e-09	EPI	FTH1	Human
2.32625e-13	0.551721	0.848	0.575	7.7236e-09	EPI	SPHK1	Human
2.59218e-13	0.38094	0.924	0.683	8.60656e-09	EPI	MGLL	Human
2.74144e-13	0.369049	1	0.923	9.10212e-09	EPI	FLII	Human
2.84975e-13	0.367471	0.937	0.741	9.46173e-09	EPI	PHLDA3	Human
3.56403e-13	0.254669	0.899	0.626	1.18333e-08	EPI	UNC119	Human
3.69393e-13	0.68404	1	0.993	1.22646e-08	EPI	CTSC	Human
3.91203e-13	0.38182	1	0.98	1.29887e-08	EPI	SLC25A38	Human
4.07138e-13	0.512742	1	0.972	1.35178e-08	EPI	UGCG	Human
4.96212e-13	0.35304	0.937	0.75	1.64752e-08	EPI	SH2B3	Human
4.97315e-13	0.378715	1	0.963	1.65118e-08	EPI	CD2AP	Human
5.49377e-13	0.381244	1	0.957	1.82404e-08	EPI	DCTN2	Human
6.18818e-13	0.370396	0.987	0.938	2.0546e-08	EPI	GNAI2	Human
6.19977e-13	0.3977	1	0.97	2.05845e-08	EPI	SENP2	Human
6.33519e-13	0.399304	1	0.817	2.10341e-08	EPI	EPPK1	Human
6.43613e-13	0.401652	0.987	0.91	2.13692e-08	EPI	ABRACL	Human
6.49257e-13	0.605623	1	0.992	2.15566e-08	EPI	PDIA6	Human
6.51065e-13	0.432094	1	0.984	2.16167e-08	EPI	PSMG3	Human
6.72585e-13	0.295103	0.987	0.816	2.23312e-08	EPI	NCEH1	Human
6.77805e-13	0.326406	0.987	0.854	2.25045e-08	EPI	CRTAP	Human
7.46357e-13	0.358519	1	0.991	2.47805e-08	EPI	PHPT1	Human
9.10248e-13	0.421313	1	0.999	3.02221e-08	EPI	GHITM	Human
1.51482e-12	0.254768	1	0.97	5.0295e-08	EPI	ZSWIM7	Human
1.76676e-12	0.351278	1	0.968	5.86601e-08	EPI	AFG3L2	Human
2.01023e-12	0.288889	1	0.999	6.67436e-08	EPI	MORF4L1	Human
2.21466e-12	0.339867	0.987	0.892	7.3531e-08	EPI	PDLIM7	Human
2.27865e-12	0.427127	1	0.999	7.56558e-08	EPI	CEBPZ	Human
2.64709e-12	0.301188	1	0.981	8.78888e-08	EPI	TIMM17B	Human
3.04643e-12	0.256051	0.962	0.727	1.01147e-07	EPI	NAPRT	Human
3.40822e-12	0.461478	0.987	0.97	1.1316e-07	EPI	GFPT1	Human
4.14824e-12	0.359076	1	0.87	1.3773e-07	EPI	PLXND1	Human
4.33735e-12	0.353045	1	0.971	1.44009e-07	EPI	TRIP10	Human
4.3758e-12	0.2534	0.949	0.679	1.45285e-07	EPI	TPP1	Human
4.62905e-12	0.466468	1	0.96	1.53694e-07	EPI	POLD1	Human
4.68393e-12	0.352666	1	0.945	1.55516e-07	EPI	MAPKAP1	Human
5.28651e-12	0.519239	1	1	1.75523e-07	EPI	SLC25A5	Human
5.81738e-12	0.348716	1	0.999	1.93149e-07	EPI	COX6C	Human
7.67983e-12	0.387819	1	0.983	2.54986e-07	EPI	MINDY2	Human
9.03447e-12	0.325788	0.987	0.934	2.99963e-07	EPI	PEPD	Human
9.16512e-12	0.311789	0.987	0.841	3.043e-07	EPI	JAK1	Human
9.46266e-12	0.512242	1	0.987	3.14179e-07	EPI	PDIA4	Human
1.03271e-11	0.471215	1	0.938	3.42881e-07	EPI	TFCP2L1	Human
1.05429e-11	0.309162	1	0.989	3.50044e-07	EPI	DDT	Human
1.45457e-11	0.305544	0.987	0.81	4.82947e-07	EPI	DAPK1	Human
1.5212e-11	0.33087	1	0.938	5.05068e-07	EPI	CAPNS1	Human
1.61915e-11	0.429775	1	0.942	5.37591e-07	EPI	TSC22D1	Human
1.74194e-11	0.297804	1	0.999	5.78359e-07	EPI	EIF6	Human
1.80686e-11	0.305251	1	0.93	5.99914e-07	EPI	SNX17	Human
1.85275e-11	0.284494	1	0.949	6.15151e-07	EPI	NIT2	Human
1.9182e-11	0.258551	0.975	0.842	6.3688e-07	EPI	TARS2	Human
2.00198e-11	0.294631	0.962	0.739	6.64699e-07	EPI	PCDH1	Human
2.02693e-11	0.651248	1	0.97	6.72983e-07	EPI	DNMT3L	Human
2.08817e-11	0.340655	1	0.992	6.93315e-07	EPI	AP1M2	Human
2.26765e-11	0.328127	1	0.934	7.52906e-07	EPI	MYCN	Human
2.31626e-11	0.356117	1	0.947	7.69043e-07	EPI	CCDC167	Human
2.79692e-11	0.250042	0.987	0.964	9.28632e-07	EPI	FXN	Human
2.97732e-11	0.434583	1	0.969	9.88529e-07	EPI	EIF4EBP1	Human
3.19894e-11	0.305413	1	0.995	1.06211e-06	EPI	FBXO7	Human
3.63233e-11	0.25558	0.886	0.644	1.20601e-06	EPI	MYD88	Human
3.63281e-11	0.326407	0.987	0.919	1.20617e-06	EPI	ABR	Human
3.90999e-11	0.305754	0.924	0.762	1.2982e-06	EPI	FAM102B	Human
4.43134e-11	0.516615	1	1	1.4713e-06	EPI	MYBL2	Human
5.73956e-11	0.449511	0.975	0.837	1.90565e-06	EPI	WDR6	Human
6.45382e-11	0.272795	0.962	0.816	2.1428e-06	EPI	SEMA4B	Human
6.60257e-11	0.341549	0.975	0.844	2.19218e-06	EPI	GAS6	Human
7.04642e-11	0.296652	1	0.997	2.33955e-06	EPI	NDUFC2	Human
7.47907e-11	0.337844	1	0.999	2.4832e-06	EPI	RPSA	Human
7.79476e-11	0.399312	1	0.984	2.58802e-06	EPI	BIRC6	Human
8.44547e-11	0.442313	1	0.994	2.80406e-06	EPI	MRPS26	Human
9.57935e-11	0.341079	1	0.972	3.18054e-06	EPI	CERT1	Human
1.08559e-10	0.299177	0.848	0.6	3.60439e-06	EPI	ACADS	Human
1.11878e-10	0.28226	0.987	0.952	3.71457e-06	EPI	CTBP2	Human
1.31389e-10	0.258467	1	1	4.36237e-06	EPI	DNAJA2	Human
1.55212e-10	0.378677	0.949	0.825	5.15336e-06	EPI	SLC8B1	Human
1.72395e-10	0.251189	0.987	0.961	5.72385e-06	EPI	RSU1	Human
1.8393e-10	0.463073	1	0.865	6.10684e-06	EPI	CRIP1	Human
1.95916e-10	0.432612	1	0.985	6.50482e-06	EPI	A4GALT	Human
2.57262e-10	0.288323	1	0.971	8.5416e-06	EPI	IDH3G	Human
2.61888e-10	0.272041	1	0.977	8.6952e-06	EPI	ERBIN	Human
2.66569e-10	0.420113	1	0.982	8.85061e-06	EPI	MLEC	Human
2.81965e-10	0.42137	1	0.952	9.36181e-06	EPI	SLC44A2	Human
4.32476e-10	0.283248	1	0.955	1.43591e-05	EPI	MTA3	Human
4.63406e-10	0.291929	0.975	0.918	1.5386e-05	EPI	CHEK2	Human
4.75361e-10	0.365912	0.949	0.777	1.57829e-05	EPI	SLC66A2	Human
5.0438e-10	0.330877	1	0.954	1.67464e-05	EPI	SNAPC3	Human
5.09033e-10	0.277946	1	0.915	1.69009e-05	EPI	YBX3	Human
5.24026e-10	0.613856	1	0.97	1.73987e-05	EPI	SHISA5	Human
5.64589e-10	0.28579	1	0.931	1.87455e-05	EPI	FBXW5	Human
5.69268e-10	0.250144	1	0.952	1.89008e-05	EPI	HADHB	Human
6.34049e-10	0.388684	1	0.994	2.10517e-05	EPI	SMC1A	Human
6.40123e-10	0.258806	0.975	0.893	2.12534e-05	EPI	CTNS	Human
6.61161e-10	0.323247	1	0.999	2.19519e-05	EPI	RPN2	Human
6.91047e-10	0.565186	1	0.983	2.29442e-05	EPI	IER2	Human
7.60563e-10	0.353715	1	1	2.52522e-05	EPI	NME2	Human
8.22602e-10	0.298168	1	0.992	2.7312e-05	EPI	LYPLA1	Human
9.29559e-10	0.395945	1	0.998	3.08632e-05	EPI	GARS1	Human
1.05515e-09	0.259661	1	0.997	3.50331e-05	EPI	MRPL34	Human
1.22214e-09	0.373904	0.949	0.853	4.05775e-05	EPI	BCKDK	Human
1.61547e-09	0.367271	1	0.99	5.3637e-05	EPI	ILRUN	Human
2.12282e-09	0.582497	0.987	0.903	7.04819e-05	EPI	NEFH	Human
2.16458e-09	0.348476	1	0.994	7.18684e-05	EPI	NUCKS1	Human
2.20438e-09	0.323958	1	0.961	7.319e-05	EPI	CTSA	Human
2.30336e-09	0.275003	0.962	0.789	7.64762e-05	EPI	ORAI1	Human
2.42721e-09	0.331159	1	0.997	8.05882e-05	EPI	MIIP	Human
2.50201e-09	0.268574	1	0.941	8.30716e-05	EPI	MMS19	Human
2.60063e-09	0.349164	1	0.992	8.63462e-05	EPI	USP22	Human
2.80605e-09	0.263009	1	0.997	9.31666e-05	EPI	DNMT3A	Human
3.22154e-09	0.282438	0.987	0.884	0.000106962	EPI	ATP13A2	Human
3.3532e-09	0.41754	1	0.934	0.000111333	EPI	AP1S1	Human
3.49347e-09	0.28941	1	0.926	0.00011599	EPI	SLAIN2	Human
3.52209e-09	0.292083	1	0.946	0.000116941	EPI	ABHD12	Human
3.65239e-09	0.259132	0.949	0.772	0.000121267	EPI	VWA1	Human
3.68598e-09	0.254319	1	0.952	0.000122382	EPI	SETD2	Human
3.77432e-09	0.424061	1	0.936	0.000125315	EPI	GPAA1	Human
4.03697e-09	0.326661	1	1	0.000134035	EPI	FKBP4	Human
4.1817e-09	0.312544	1	0.99	0.000138841	EPI	ATRX	Human
4.84605e-09	0.279405	1	0.975	0.000160899	EPI	DEF8	Human
5.72029e-09	0.289175	1	0.984	0.000189925	EPI	TRIML2	Human
6.67506e-09	0.278291	1	0.896	0.000221625	EPI	NDST1	Human
7.97513e-09	0.295453	1	0.923	0.00026479	EPI	AGO1	Human
8.04268e-09	0.428763	1	0.997	0.000267033	EPI	PFKP	Human
9.44871e-09	0.252477	1	1	0.000313716	EPI	COX7A2	Human
1.06202e-08	0.280094	1	0.984	0.000352612	EPI	KXD1	Human
1.08169e-08	0.324522	1	1	0.000359144	EPI	COX8A	Human
1.19614e-08	0.277473	0.987	0.957	0.000397141	EPI	COMMD4	Human
1.20704e-08	0.421235	1	0.999	0.000400762	EPI	EBP	Human
1.38859e-08	0.434058	1	0.957	0.000461038	EPI	GIGYF1	Human
1.68895e-08	0.389163	1	0.998	0.000560766	EPI	TUBB	Human
1.68895e-08	0.269028	1	0.999	0.000560766	EPI	RBBP4	Human
1.71868e-08	0.267986	0.987	0.965	0.000570635	EPI	RBM23	Human
1.8271e-08	0.25783	1	0.97	0.000606633	EPI	SLC37A3	Human
2.33881e-08	0.378833	1	0.967	0.000776531	EPI	TMEM109	Human
2.46337e-08	0.252903	1	0.995	0.000817888	EPI	OXA1L	Human
2.48471e-08	0.292492	1	0.971	0.000824974	EPI	TK1	Human
3.48968e-08	0.343516	0.987	0.885	0.00115864	EPI	KLRG2	Human
3.53848e-08	0.265843	1	0.983	0.00117485	EPI	MPV17L2	Human
3.65886e-08	0.261418	1	0.93	0.00121481	EPI	ECPAS	Human
4.46801e-08	0.52312	0.975	0.825	0.00148347	EPI	LCP1	Human
4.8476e-08	0.28617	1	0.945	0.0016095	EPI	FTSJ1	Human
5.16415e-08	0.274732	1	1	0.0017146	EPI	PFN1	Human
5.43473e-08	0.25483	0.987	0.974	0.00180444	EPI	ENSG00000263986	Human
5.89187e-08	0.271703	1	0.894	0.00195622	EPI	ZMIZ1	Human
6.80763e-08	0.286606	1	0.998	0.00226027	EPI	PRDX5	Human
7.18614e-08	0.359013	1	0.995	0.00238594	EPI	VAT1	Human
8.61317e-08	0.28409	1	0.992	0.00285974	EPI	SPIN1	Human
9.16628e-08	0.266006	1	0.982	0.00304339	EPI	SPTSSA	Human
9.19803e-08	0.255665	0.987	0.958	0.00305393	EPI	ARFIP1	Human
1.04445e-07	0.306564	1	0.976	0.00346777	EPI	NDUFS7	Human
1.29805e-07	0.435712	1	0.995	0.00430978	EPI	MTCH1	Human
1.39946e-07	0.255939	0.987	0.989	0.00464648	EPI	FANCD2	Human
1.43092e-07	0.354973	1	0.991	0.00475093	EPI	UQCR11	Human
1.78156e-07	0.325833	1	0.984	0.00591513	EPI	TRIM71	Human
1.92528e-07	0.329074	1	0.927	0.00639232	EPI	ZFP36L1	Human
2.15552e-07	0.25569	1	0.997	0.00715676	EPI	DDX1	Human
2.68001e-07	0.364793	0.987	0.826	0.00889815	EPI	FBLN1	Human
2.72611e-07	0.308796	1	0.987	0.00905123	EPI	OAT	Human
2.98995e-07	0.282126	0.987	0.947	0.00992722	EPI	APEH	Human
3.09867e-07	0.290882	1	1	0.0102882	EPI	COX6B1	Human
3.2091e-07	0.296986	1	0.998	0.0106549	EPI	G3BP1	Human
3.57818e-07	0.258804	1	0.984	0.0118803	EPI	SPTBN1	Human
4.41553e-07	0.482989	1	0.972	0.0146604	EPI	DHCR24	Human
4.61155e-07	0.283665	0.975	0.949	0.0153113	EPI	UBE2O	Human
4.69437e-07	0.275843	1	1	0.0155863	EPI	COX4I1	Human
5.01946e-07	0.256838	1	0.999	0.0166656	EPI	LMAN2	Human
5.0231e-07	0.274049	0.975	0.934	0.0166777	EPI	ATXN10	Human
5.5762e-07	0.326042	1	0.942	0.0185141	EPI	CTSD	Human
6.4139e-07	0.257803	0.987	0.995	0.0212954	EPI	HSD17B10	Human
7.24385e-07	0.504435	0.975	0.882	0.024051	EPI	XIST	Human
7.46121e-07	0.269159	1	1	0.0247727	EPI	NDUFA4	Human
8.1453e-07	0.282344	1	0.984	0.027044	EPI	SMARCAD1	Human
8.17809e-07	0.269793	1	0.995	0.0271529	EPI	PPP2R1A	Human
8.21053e-07	0.265738	1	0.987	0.0272606	EPI	IGBP1	Human
8.44265e-07	0.338794	1	0.994	0.0280313	EPI	ATP5ME	Human
1.11491e-06	0.400329	1	0.903	0.0370174	EPI	ERVH48-1	Human
8.39263e-162	0.387707	0.969	0.025	2.78652e-157	8 cell	MBD3L5	Human
7.77709e-157	0.312097	0.812	0.009	2.58215e-152	8 cell	SSU72P8	Human
9.36558e-157	0.917648	0.953	0.025	3.10956e-152	8 cell	TAF11L12	Human
3.87962e-153	1.49084	0.953	0.027	1.28811e-148	8 cell	TAF11L11	Human
6.37154e-149	0.317939	0.906	0.024	2.11548e-144	8 cell	TRIM43	Human
4.09305e-146	0.62869	0.953	0.031	1.35898e-141	8 cell	CLEC10A	Human
1.31129e-144	0.387547	0.938	0.032	4.35375e-140	8 cell	ZNF705A	Human
3.82121e-137	1.45939	1	0.049	1.26872e-132	8 cell	PRAMEF2	Human
7.25493e-136	0.547504	1	0.048	2.40878e-131	8 cell	LINC01467	Human
1.19727e-134	0.474215	0.984	0.047	3.97519e-130	8 cell	H2BE1	Human
1.88588e-134	3.36748	1	0.051	6.26151e-130	8 cell	LEUTX	Human
5.50809e-133	0.306956	0.891	0.031	1.8288e-128	8 cell	CDH12	Human
2.46875e-131	1.21289	0.984	0.049	8.19673e-127	8 cell	LINC01118	Human
2.07927e-130	0.280966	0.906	0.035	6.90359e-126	8 cell	BAALC	Human
2.58801e-130	0.406537	0.891	0.033	8.59271e-126	8 cell	ENSG00000268355	Human
3.13286e-129	0.651622	0.891	0.034	1.04017e-124	8 cell	ROS1	Human
4.05548e-126	0.450801	1	0.058	1.3465e-121	8 cell	ENSG00000283517	Human
7.04075e-126	0.370567	0.953	0.047	2.33767e-121	8 cell	NELL1	Human
8.23859e-126	0.931994	0.969	0.052	2.73538e-121	8 cell	PRAMEF1	Human
7.30916e-125	0.405055	0.859	0.033	2.42679e-120	8 cell	ZNF705E	Human
1.05462e-124	2.31003	0.984	0.058	3.50155e-120	8 cell	RFPL2	Human
2.94826e-124	1.06303	1	0.06	9.78882e-120	8 cell	SQOR	Human
4.48328e-124	0.623742	0.969	0.055	1.48854e-119	8 cell	RFPL4AL1	Human
9.9722e-123	1.8914	0.984	0.06	3.31097e-118	8 cell	RFPL1	Human
4.0448e-121	0.84211	0.938	0.049	1.34295e-116	8 cell	NLRP8	Human
6.85218e-121	0.295683	0.953	0.054	2.27506e-116	8 cell	TRIM51	Human
3.66131e-120	0.257005	0.672	0.011	1.21563e-115	8 cell	ENSG00000261298	Human
2.54684e-119	0.372962	0.906	0.043	8.45603e-115	8 cell	IZUMO1R	Human
1.29038e-118	0.50782	0.891	0.043	4.28432e-114	8 cell	RS1	Human
3.37923e-118	0.594753	0.922	0.048	1.12197e-113	8 cell	GLYATL1	Human
6.28942e-118	2.63808	0.953	0.059	2.08821e-113	8 cell	ENSG00000284484	Human
3.88551e-117	0.285424	0.891	0.042	1.29007e-112	8 cell	FRG2C	Human
2.12851e-116	0.341788	0.953	0.058	7.06708e-112	8 cell	PCDH11X	Human
2.79282e-116	0.312724	0.953	0.059	9.27274e-112	8 cell	SSU72P2	Human
1.23796e-115	0.754515	0.891	0.045	4.11028e-111	8 cell	GABRR3	Human
1.4132e-115	1.52091	1	0.072	4.69209e-111	8 cell	HDC	Human
1.70859e-115	0.492029	0.953	0.057	5.67287e-111	8 cell	ENSG00000251218	Human
3.81481e-115	0.588218	0.953	0.059	1.26659e-110	8 cell	PRR5L	Human
1.35249e-114	0.356928	0.812	0.033	4.49054e-110	8 cell	SMCO1	Human
3.97534e-114	1.48934	0.984	0.071	1.31989e-109	8 cell	MBD3L3	Human
4.69523e-113	0.977538	1	0.076	1.55891e-108	8 cell	PRAMEF14	Human
3.30565e-112	2.43883	0.969	0.067	1.09754e-107	8 cell	ENSG00000272382	Human
1.38129e-111	0.413374	0.938	0.055	4.58614e-107	8 cell	ENSG00000251391	Human
6.94857e-111	1.15192	0.984	0.076	2.30706e-106	8 cell	RFPL4A	Human
8.43089e-110	0.309206	0.828	0.039	2.79922e-105	8 cell	PPP4R4	Human
2.69603e-109	0.355524	0.797	0.034	8.95136e-105	8 cell	PPEF1	Human
9.15346e-109	0.44602	1	0.082	3.03913e-104	8 cell	LINC02862	Human
7.18576e-108	0.588983	0.953	0.067	2.38582e-103	8 cell	MRC1	Human
1.08196e-107	0.456615	0.875	0.05	3.59233e-103	8 cell	CR2	Human
1.18184e-107	0.509294	0.938	0.061	3.92393e-103	8 cell	ZSCAN5C	Human
7.36559e-107	0.544481	0.812	0.039	2.44552e-102	8 cell	PLCL1	Human
8.44962e-107	0.531538	1	0.084	2.80544e-102	8 cell	IGHEP1	Human
3.68653e-106	0.454818	0.906	0.057	1.224e-101	8 cell	FIGLA	Human
6.5735e-106	0.701492	0.953	0.067	2.18253e-101	8 cell	TRIM77	Human
1.10858e-105	0.513882	0.859	0.049	3.68072e-101	8 cell	SLC7A9	Human
6.91937e-104	1.99232	1	0.091	2.29737e-99	8 cell	BMP15	Human
9.76159e-104	0.483553	0.938	0.067	3.24104e-99	8 cell	LINGO2	Human
7.02242e-103	1.03554	0.922	0.069	2.33158e-98	8 cell	IRF4	Human
1.1412e-101	1.21413	0.953	0.077	3.78901e-97	8 cell	TECTA	Human
1.27431e-101	0.42234	0.828	0.047	4.23095e-97	8 cell	ITGA4	Human
4.13883e-101	2.03024	0.969	0.082	1.37418e-96	8 cell	BCL2L10	Human
8.16466e-101	0.285047	0.766	0.036	2.71083e-96	8 cell	ENSG00000205622	Human
8.30023e-101	0.921493	0.922	0.066	2.75584e-96	8 cell	FGF14	Human
1.19477e-100	0.272729	0.812	0.045	3.96686e-96	8 cell	ENSG00000223813	Human
2.68291e-100	0.441394	0.797	0.041	8.90778e-96	8 cell	RETREG1-AS1	Human
4.67855e-100	0.75565	0.969	0.089	1.55337e-95	8 cell	HNRNPCL3	Human
6.54759e-100	1.51314	0.922	0.073	2.17393e-95	8 cell	ENSG00000214915	Human
4.27218e-99	0.72411	0.969	0.087	1.41845e-94	8 cell	SLIT3	Human
4.87186e-99	0.254032	0.719	0.03	1.61756e-94	8 cell	ENSG00000266489	Human
8.30028e-98	1.11918	0.984	0.094	2.75586e-93	8 cell	IGHE	Human
8.49646e-98	0.661917	0.969	0.087	2.82099e-93	8 cell	RIIAD1	Human
9.133e-97	0.331266	0.75	0.036	3.03234e-92	8 cell	CDH17	Human
1.01763e-96	0.431545	0.859	0.057	3.37872e-92	8 cell	EBF2	Human
3.35094e-96	0.465928	0.938	0.079	1.11258e-91	8 cell	CCK	Human
3.71382e-96	1.88238	0.969	0.095	1.23306e-91	8 cell	PRAMEF4	Human
8.21364e-96	0.685962	0.969	0.095	2.72709e-91	8 cell	PLXNA4	Human
6.77907e-95	0.746774	0.984	0.098	2.25079e-90	8 cell	PHACTR3	Human
7.10846e-95	0.458568	0.938	0.074	2.36015e-90	8 cell	DCT	Human
2.84388e-94	0.930796	0.969	0.1	9.44227e-90	8 cell	PRAMEF9	Human
3.92216e-94	0.271557	0.766	0.041	1.30224e-89	8 cell	LINC02909	Human
4.8845e-94	0.307214	0.688	0.028	1.62175e-89	8 cell	TRPA1	Human
1.62323e-93	0.267201	0.797	0.048	5.38945e-89	8 cell	EYA2	Human
2.35998e-93	0.403099	0.734	0.037	7.83562e-89	8 cell	SGMS2	Human
2.44696e-93	1.18436	0.984	0.101	8.12439e-89	8 cell	LINC02446	Human
3.08642e-93	0.819614	0.875	0.07	1.02475e-88	8 cell	DLEU7	Human
4.38693e-93	0.272016	0.75	0.038	1.45655e-88	8 cell	CCDC110	Human
1.31005e-92	1.08715	0.984	0.104	4.34962e-88	8 cell	ALOX15	Human
1.944e-92	1.43425	0.969	0.103	6.45446e-88	8 cell	PRAMEF27	Human
2.62224e-92	0.259287	0.688	0.03	8.70636e-88	8 cell	TGM7	Human
6.96494e-92	0.811096	0.969	0.097	2.3125e-87	8 cell	ZBTB16	Human
1.396e-90	0.413695	0.75	0.043	4.63498e-86	8 cell	PLXNB3	Human
1.52892e-90	2.68177	1	0.121	5.07633e-86	8 cell	PABPN1L	Human
2.31161e-90	0.413264	0.812	0.053	7.67501e-86	8 cell	GPR39	Human
2.4964e-90	0.682778	0.922	0.084	8.28856e-86	8 cell	SYT16	Human
3.02348e-90	2.66127	0.984	0.113	1.00386e-85	8 cell	ZNF679	Human
4.36961e-90	1.54251	1	0.119	1.4508e-85	8 cell	ENSG00000253585	Human
8.14404e-90	0.392922	0.703	0.035	2.70398e-85	8 cell	PTPRH	Human
9.67874e-90	0.440923	0.969	0.099	3.21353e-85	8 cell	FHOD3	Human
1.06487e-89	0.353916	0.812	0.057	3.53559e-85	8 cell	KLHL32	Human
1.16367e-89	0.620207	0.844	0.062	3.86362e-85	8 cell	FBLN7	Human
3.73004e-89	0.251359	0.969	0.106	1.23845e-84	8 cell	CASC8	Human
5.17947e-89	1.59229	0.969	0.108	1.71969e-84	8 cell	PRAMEF11	Human
6.74524e-89	1.56521	1	0.118	2.23955e-84	8 cell	CFAP58	Human
1.03155e-88	0.373257	0.953	0.1	3.42497e-84	8 cell	KSR2	Human
2.06277e-88	1.34747	0.969	0.111	6.8488e-84	8 cell	MBD3L2	Human
5.87484e-88	1.10301	1	0.125	1.95056e-83	8 cell	ZFPM2	Human
6.4668e-88	0.499178	0.828	0.06	2.14711e-83	8 cell	ENSG00000258803	Human
7.47805e-88	1.10277	0.953	0.106	2.48286e-83	8 cell	ANKRD35	Human
7.66573e-88	0.916852	0.906	0.087	2.54518e-83	8 cell	CRMP1	Human
1.38997e-87	1.03306	0.984	0.117	4.61497e-83	8 cell	MAP3K7CL	Human
3.52079e-87	0.59247	0.938	0.098	1.16897e-82	8 cell	PKD1L3	Human
4.31117e-87	0.538672	0.844	0.069	1.43139e-82	8 cell	LRRC17	Human
9.52427e-87	1.32918	0.984	0.119	3.16225e-82	8 cell	NLRP5	Human
2.27179e-86	0.275788	0.734	0.043	7.54279e-82	8 cell	TIGIT	Human
3.2081e-86	0.749382	0.922	0.092	1.06515e-81	8 cell	LINC01152	Human
2.51524e-85	0.275351	0.828	0.065	8.3511e-81	8 cell	ADAMTSL1	Human
7.94668e-85	1.15739	0.984	0.128	2.63846e-80	8 cell	PRAMEF5	Human
8.18134e-85	0.758343	0.922	0.096	2.71637e-80	8 cell	FTCD	Human
8.84306e-85	0.346183	0.828	0.064	2.93607e-80	8 cell	THSD7A	Human
9.23782e-85	1.42228	1	0.133	3.06714e-80	8 cell	HHLA2	Human
1.43712e-84	0.388484	0.953	0.098	4.77152e-80	8 cell	IL23R	Human
1.66086e-84	1.20179	1	0.129	5.51439e-80	8 cell	PATL2	Human
2.00903e-84	2.54547	1	0.135	6.67037e-80	8 cell	ZP4	Human
2.70614e-84	0.485568	0.859	0.074	8.98493e-80	8 cell	ELANE	Human
2.88705e-84	0.327141	0.688	0.037	9.58557e-80	8 cell	SV2B	Human
4.59167e-84	1.63266	1	0.127	1.52453e-79	8 cell	ACCSL	Human
5.24964e-84	0.769741	1	0.125	1.74299e-79	8 cell	STK32B	Human
7.91154e-84	0.46268	0.859	0.074	2.62679e-79	8 cell	SIGLEC10	Human
1.19799e-83	0.624869	0.766	0.054	3.97757e-79	8 cell	LEF1	Human
1.56457e-83	0.799987	0.891	0.088	5.19467e-79	8 cell	SKOR1	Human
1.71465e-83	0.990686	1	0.141	5.69297e-79	8 cell	COX4I2	Human
3.96239e-83	0.907094	1	0.137	1.31559e-78	8 cell	ENSG00000261720	Human
4.85847e-83	0.574704	0.75	0.051	1.61311e-78	8 cell	TMEM132B	Human
8.03723e-83	2.18006	0.984	0.133	2.66852e-78	8 cell	PRAMEF15	Human
1.5968e-82	0.304907	0.656	0.033	5.30169e-78	8 cell	UPB1	Human
3.04098e-82	0.290131	0.75	0.052	1.00967e-77	8 cell	PLPPR1	Human
3.25238e-82	0.312333	0.766	0.056	1.07985e-77	8 cell	SMKR1	Human
4.53778e-82	0.878157	0.969	0.126	1.50663e-77	8 cell	DEGS2	Human
1.92033e-81	0.806262	0.938	0.117	6.37587e-77	8 cell	PRAMEF33	Human
2.21455e-81	1.16126	0.984	0.129	7.35276e-77	8 cell	EIF4E1B	Human
3.48883e-81	0.57537	0.922	0.104	1.15836e-76	8 cell	ENPP2	Human
4.93555e-81	0.305871	0.891	0.093	1.6387e-76	8 cell	GRIN2B	Human
6.8645e-81	0.875008	1	0.145	2.27915e-76	8 cell	FBXW12	Human
7.04215e-81	0.435335	1	0.139	2.33813e-76	8 cell	COL28A1	Human
2.7955e-80	0.292049	0.906	0.105	9.28163e-76	8 cell	ENSG00000258240	Human
3.65551e-80	2.48829	1	0.147	1.2137e-75	8 cell	NLRP11	Human
5.60811e-80	0.507872	0.812	0.072	1.862e-75	8 cell	EBF1	Human
5.65669e-80	0.551838	0.828	0.076	1.87813e-75	8 cell	KCNK9	Human
6.60167e-80	0.487737	0.922	0.109	2.19189e-75	8 cell	CASC11	Human
8.74386e-80	0.948235	0.953	0.128	2.90314e-75	8 cell	PRAMEF10	Human
1.03943e-79	0.328798	0.797	0.067	3.45111e-75	8 cell	PDE6C	Human
1.21107e-79	0.253435	0.609	0.028	4.02099e-75	8 cell	EGF	Human
1.56891e-79	1.60569	1	0.147	5.20909e-75	8 cell	ENSG00000228650	Human
1.91346e-79	1.11916	1	0.142	6.35307e-75	8 cell	TRIM36	Human
2.60163e-79	0.277467	0.906	0.098	8.63794e-75	8 cell	REC114	Human
3.92923e-79	0.686996	0.891	0.098	1.30458e-74	8 cell	DNAH10	Human
6.70193e-79	2.10523	0.984	0.146	2.22517e-74	8 cell	CPHXL	Human
7.25097e-79	0.561015	0.891	0.102	2.40747e-74	8 cell	ENSG00000280148	Human
1.23766e-78	2.11806	0.969	0.14	4.10929e-74	8 cell	MBD3L2B	Human
1.44549e-78	0.640402	0.938	0.11	4.79933e-74	8 cell	EXOC3L2	Human
1.68734e-78	0.58627	0.953	0.124	5.60231e-74	8 cell	SLC38A8	Human
2.43456e-78	1.50226	0.969	0.142	8.08323e-74	8 cell	HNRNPCL2	Human
2.52152e-78	1.88483	0.984	0.141	8.37194e-74	8 cell	UNC13C	Human
2.6701e-78	4.00937	1	0.156	8.86527e-74	8 cell	KPNA7	Human
3.04346e-78	0.547177	0.922	0.104	1.01049e-73	8 cell	AKR1C3	Human
3.74049e-78	1.9045	1	0.15	1.24192e-73	8 cell	PADI6	Human
6.56419e-78	1.06714	1	0.158	2.17944e-73	8 cell	CAPN13	Human
1.80703e-77	1.17395	0.969	0.144	5.99969e-73	8 cell	PRAMEF6	Human
2.50122e-77	0.428231	0.797	0.07	8.30457e-73	8 cell	TMEM163	Human
3.46455e-77	2.85745	0.984	0.15	1.1503e-72	8 cell	PRAMEF12	Human
5.00423e-77	1.15265	0.938	0.116	1.66151e-72	8 cell	ZAR1L	Human
5.33216e-77	0.646573	1	0.157	1.77038e-72	8 cell	C11orf40	Human
5.67419e-77	0.286368	0.875	0.094	1.88394e-72	8 cell	HAL	Human
5.99728e-76	0.303751	0.938	0.122	1.99122e-71	8 cell	DNM3	Human
7.51894e-76	4.22493	1	0.164	2.49644e-71	8 cell	TPRX1	Human
1.06171e-75	0.27639	0.75	0.06	3.52508e-71	8 cell	KCNQ1-AS1	Human
1.91102e-75	1.09014	0.969	0.144	6.34497e-71	8 cell	OOSP4B	Human
2.3627e-75	3.81997	1	0.171	7.84462e-71	8 cell	OOSP4A	Human
3.41741e-75	0.357266	0.672	0.043	1.13465e-70	8 cell	DAW1	Human
3.54405e-75	1.52386	1	0.162	1.1767e-70	8 cell	ZP1	Human
8.18806e-75	0.456298	0.891	0.106	2.7186e-70	8 cell	GPHA2	Human
6.81694e-74	0.38968	0.75	0.064	2.26336e-69	8 cell	AGMO	Human
7.77549e-74	2.41822	0.953	0.147	2.58162e-69	8 cell	ZNF735	Human
1.11668e-73	0.314513	0.828	0.086	3.7076e-69	8 cell	FSTL4	Human
1.70465e-73	1.43229	1	0.157	5.65978e-69	8 cell	HABP2	Human
2.80414e-73	2.69155	0.984	0.157	9.31032e-69	8 cell	ZIM3	Human
4.95662e-73	3.5564	1	0.179	1.6457e-68	8 cell	NLRP13	Human
6.20345e-73	0.403973	0.797	0.077	2.05967e-68	8 cell	CCNP	Human
7.2576e-73	0.957284	0.938	0.137	2.40967e-68	8 cell	ZNF722P	Human
3.17615e-72	0.356077	0.844	0.095	1.05455e-67	8 cell	PLA2G4C	Human
3.67734e-72	0.581867	0.812	0.085	1.22095e-67	8 cell	ABCB4	Human
5.22799e-72	4.66525	1	0.179	1.7358e-67	8 cell	ZSCAN4	Human
1.09413e-71	3.64707	1	0.182	3.63274e-67	8 cell	H1-8	Human
1.49998e-71	0.269104	0.734	0.061	4.98022e-67	8 cell	REEP2	Human
1.90357e-71	0.378065	0.609	0.035	6.32022e-67	8 cell	ENSG00000233508	Human
3.53065e-71	2.09195	0.984	0.157	1.17225e-66	8 cell	C3orf56	Human
5.88015e-71	1.81895	0.953	0.152	1.95233e-66	8 cell	KLK11	Human
1.24774e-70	0.366805	0.875	0.1	4.14274e-66	8 cell	THEG	Human
1.75629e-70	0.846319	0.984	0.172	5.83123e-66	8 cell	PRKCG	Human
2.03234e-70	1.73711	1	0.195	6.74778e-66	8 cell	RARRES2	Human
3.65085e-70	0.633935	0.844	0.101	1.21215e-65	8 cell	EMX1	Human
4.51396e-70	1.19299	1	0.195	1.49872e-65	8 cell	ABCC6	Human
5.26801e-70	0.685979	0.922	0.137	1.74908e-65	8 cell	CD36	Human
5.91082e-70	0.486706	0.922	0.133	1.96251e-65	8 cell	HRH2	Human
6.45317e-70	3.51624	1	0.175	2.14258e-65	8 cell	DUXA	Human
1.40447e-69	0.844616	0.922	0.126	4.66312e-65	8 cell	PLVAP	Human
2.72479e-69	0.741298	0.938	0.137	9.04686e-65	8 cell	IGFBP3	Human
2.87937e-69	0.33139	0.969	0.152	9.56009e-65	8 cell	LYPD1	Human
3.85456e-69	0.297247	0.812	0.088	1.27979e-64	8 cell	LYPD4	Human
3.94993e-69	0.393643	1	0.179	1.31146e-64	8 cell	SLC29A4	Human
3.96935e-69	0.285933	0.703	0.057	1.3179e-64	8 cell	PDE3A	Human
6.03223e-69	0.701388	0.953	0.135	2.00282e-64	8 cell	ENSG00000231393	Human
7.97806e-69	1.11609	1	0.195	2.64888e-64	8 cell	GPR143	Human
8.04778e-69	0.270464	0.766	0.073	2.67202e-64	8 cell	PRSS2	Human
8.18639e-69	0.42423	0.891	0.126	2.71805e-64	8 cell	MYH15	Human
8.1993e-69	1.9251	1	0.198	2.72233e-64	8 cell	TLE6	Human
1.60883e-68	3.34147	1	0.199	5.34163e-64	8 cell	OOSP2	Human
3.10876e-68	0.871649	0.969	0.158	1.03217e-63	8 cell	TNNI3	Human
3.12437e-68	0.58541	0.812	0.095	1.03735e-63	8 cell	FAM167A-AS1	Human
5.28722e-68	0.321667	0.656	0.047	1.75546e-63	8 cell	LINC01252	Human
6.37904e-68	0.495486	0.812	0.092	2.11797e-63	8 cell	SAXO1	Human
7.99906e-68	1.5349	0.984	0.181	2.65585e-63	8 cell	LINC02105	Human
1.48375e-67	0.555302	0.984	0.176	4.92635e-63	8 cell	CTRB2	Human
3.02293e-67	0.574947	0.953	0.157	1.00367e-62	8 cell	UNC5C	Human
4.30162e-67	1.86424	1	0.201	1.42823e-62	8 cell	MYOCOS	Human
4.77869e-67	0.962453	0.953	0.177	1.58662e-62	8 cell	HNRNPCL1	Human
5.66403e-67	0.667837	0.906	0.139	1.88057e-62	8 cell	MAGEA3	Human
6.24554e-67	0.649728	0.984	0.186	2.07364e-62	8 cell	LDHAL6A	Human
6.33095e-67	0.51387	0.812	0.093	2.102e-62	8 cell	CNRIP1	Human
7.53194e-67	0.251326	0.625	0.042	2.50076e-62	8 cell	CMKLR1	Human
1.26486e-66	0.913791	0.906	0.136	4.1996e-62	8 cell	HDAC9	Human
1.72443e-66	0.458983	0.781	0.084	5.72544e-62	8 cell	NRAP	Human
1.79982e-66	0.760327	0.812	0.096	5.97576e-62	8 cell	CCNB3	Human
1.85396e-66	0.690037	0.859	0.109	6.15553e-62	8 cell	ENSG00000248571	Human
2.37951e-66	0.326458	0.719	0.066	7.90046e-62	8 cell	CLIP4	Human
4.24805e-66	0.586922	0.969	0.15	1.41044e-61	8 cell	DDX4	Human
4.59528e-66	0.492642	0.75	0.076	1.52573e-61	8 cell	GFRA2	Human
5.11946e-66	0.263632	0.844	0.113	1.69976e-61	8 cell	CLEC4C	Human
5.84002e-66	1.34757	1	0.206	1.939e-61	8 cell	IL17B	Human
6.68586e-66	0.431402	0.797	0.09	2.21984e-61	8 cell	GNA14	Human
2.16281e-65	0.314323	0.938	0.144	7.18096e-61	8 cell	NPTX2	Human
2.31926e-65	0.271913	0.656	0.052	7.70041e-61	8 cell	PPP1R14C	Human
7.59775e-65	0.453165	0.953	0.16	2.5226e-60	8 cell	SDK2	Human
1.56017e-64	0.327737	0.719	0.069	5.18009e-60	8 cell	SYNM	Human
2.08859e-64	0.993953	0.969	0.196	6.93453e-60	8 cell	BICC1	Human
3.09096e-64	0.495258	0.891	0.134	1.02626e-59	8 cell	ZNF157	Human
4.28845e-64	0.296099	0.75	0.078	1.42385e-59	8 cell	FBLN5	Human
4.91055e-64	0.647185	0.75	0.077	1.6304e-59	8 cell	BTG4	Human
4.94458e-64	0.719672	1	0.199	1.6417e-59	8 cell	TOX2	Human
6.89335e-64	0.334115	0.656	0.053	2.28873e-59	8 cell	NAV3	Human
9.0647e-64	2.62529	0.984	0.208	3.00966e-59	8 cell	PRAMEF20	Human
1.46062e-63	0.716775	1	0.222	4.84956e-59	8 cell	THBS4	Human
1.54046e-63	0.259228	0.703	0.069	5.11463e-59	8 cell	MCTP2	Human
1.79634e-63	0.546681	0.828	0.112	5.96421e-59	8 cell	C3	Human
2.85148e-63	1.43865	1	0.234	9.46748e-59	8 cell	LRRTM4	Human
2.92207e-63	1.33306	1	0.215	9.70187e-59	8 cell	CCDC27	Human
4.29077e-63	1.80708	1	0.221	1.42462e-58	8 cell	PDE8B	Human
9.16391e-63	3.24507	1	0.227	3.0426e-58	8 cell	ZSCAN5B	Human
9.53246e-63	1.43456	0.984	0.186	3.16497e-58	8 cell	SLC6A5	Human
1.16456e-62	0.59549	0.75	0.084	3.86657e-58	8 cell	PHEX	Human
1.20236e-62	1.11487	0.984	0.186	3.99206e-58	8 cell	PRR15	Human
1.24724e-62	0.430276	0.719	0.072	4.14109e-58	8 cell	RASA3	Human
2.76049e-62	1.34131	0.984	0.215	9.1654e-58	8 cell	DUXB	Human
2.8241e-62	0.565764	1	0.217	9.37658e-58	8 cell	CCDC146	Human
2.99474e-62	0.494785	0.875	0.139	9.94314e-58	8 cell	SLC5A11	Human
3.81445e-62	1.37809	1	0.223	1.26647e-57	8 cell	HERC6	Human
4.39883e-62	0.895319	0.938	0.161	1.4605e-57	8 cell	CCND2	Human
4.90905e-62	0.277198	0.859	0.129	1.6299e-57	8 cell	SPAG4	Human
5.9113e-62	2.711	1	0.243	1.96267e-57	8 cell	ZP2	Human
9.28557e-62	4.56428	1	0.233	3.083e-57	8 cell	H3Y1	Human
1.77445e-61	0.397138	0.625	0.051	5.89153e-57	8 cell	LINC01511	Human
1.99474e-61	0.34544	0.812	0.104	6.62293e-57	8 cell	ASTL	Human
2.21821e-61	0.449264	0.844	0.127	7.36489e-57	8 cell	SLC8A2	Human
3.2916e-61	0.444766	0.938	0.17	1.09288e-56	8 cell	HHAT	Human
4.71209e-61	0.355062	0.766	0.089	1.56451e-56	8 cell	CRABP1	Human
5.04404e-61	0.25755	0.859	0.125	1.67472e-56	8 cell	GIHCG	Human
8.63535e-61	0.445432	0.953	0.171	2.86711e-56	8 cell	UNC93A	Human
2.03032e-60	0.560957	0.812	0.113	6.74106e-56	8 cell	IQUB	Human
2.65291e-60	1.5028	0.906	0.167	8.80819e-56	8 cell	MAGEA12	Human
3.29935e-60	0.251171	0.719	0.08	1.09545e-55	8 cell	FAM9A	Human
3.42801e-60	0.333844	0.812	0.108	1.13817e-55	8 cell	TEX15	Human
4.42662e-60	0.7759	0.984	0.202	1.46973e-55	8 cell	PLEKHB1	Human
4.76319e-60	4.59834	1	0.254	1.58147e-55	8 cell	ACTL8	Human
6.04468e-60	0.746272	0.969	0.201	2.00695e-55	8 cell	SYCP2	Human
7.28749e-60	1.26036	1	0.244	2.41959e-55	8 cell	TNFSF13	Human
1.10608e-59	0.523904	0.766	0.096	3.6724e-55	8 cell	EBLN1	Human
1.22056e-59	0.542256	0.781	0.099	4.05252e-55	8 cell	MAGEA6	Human
1.64097e-59	0.451889	0.688	0.071	5.44835e-55	8 cell	RSPO2	Human
1.78136e-59	0.262263	0.812	0.112	5.91446e-55	8 cell	TMEFF2	Human
6.44909e-59	4.43233	1	0.275	2.14123e-54	8 cell	GDF9	Human
7.57653e-59	1.2163	0.953	0.213	2.51556e-54	8 cell	LINC00324	Human
9.03564e-59	1.05664	1	0.243	3.00001e-54	8 cell	RND1	Human
1.07895e-58	4.10085	1	0.258	3.58233e-54	8 cell	WEE2	Human
1.10769e-58	0.553002	0.859	0.144	3.67774e-54	8 cell	ENSG00000279249	Human
1.67939e-58	0.334095	0.906	0.166	5.57591e-54	8 cell	ATP8A1	Human
2.247e-58	0.286478	0.844	0.126	7.46048e-54	8 cell	CYP2R1	Human
2.49183e-58	0.353919	0.875	0.14	8.27337e-54	8 cell	CALN1	Human
4.85982e-58	0.416526	0.906	0.173	1.61356e-53	8 cell	XYLT1	Human
5.73367e-58	0.312404	0.859	0.132	1.90369e-53	8 cell	DGKE	Human
8.26218e-58	0.376894	0.922	0.158	2.74321e-53	8 cell	PTPRD	Human
9.14659e-58	0.93533	0.922	0.166	3.03685e-53	8 cell	ZNF618	Human
1.17953e-57	0.271154	0.844	0.133	3.91627e-53	8 cell	DNAI7	Human
1.53219e-57	0.440364	0.625	0.056	5.08716e-53	8 cell	ENSG00000270571	Human
2.39072e-57	1.01101	1	0.264	7.93767e-53	8 cell	NPM2	Human
3.08187e-57	2.80604	0.969	0.244	1.02324e-52	8 cell	ENSG00000243501	Human
4.05919e-57	0.781481	0.969	0.229	1.34773e-52	8 cell	FRMD3	Human
4.64757e-57	0.698125	0.75	0.095	1.54309e-52	8 cell	TNFSF12-TNFSF13	Human
1.15636e-56	0.490297	0.859	0.141	3.83934e-52	8 cell	HMCN1	Human
1.27893e-56	0.729582	0.875	0.156	4.24632e-52	8 cell	DNAH11	Human
1.84769e-56	1.71157	0.953	0.196	6.13469e-52	8 cell	PRAMEF17	Human
2.90194e-56	0.527645	0.859	0.138	9.63503e-52	8 cell	MPP2	Human
3.091e-56	0.397925	0.922	0.199	1.02627e-51	8 cell	DSG2-AS1	Human
3.15635e-56	0.449101	0.984	0.234	1.04797e-51	8 cell	ENSG00000260808	Human
3.40127e-56	0.550833	0.953	0.211	1.12929e-51	8 cell	IGSF10	Human
7.49793e-56	1.13552	1	0.285	2.48946e-51	8 cell	EPS8L1	Human
1.62632e-55	0.329342	0.906	0.172	5.39972e-51	8 cell	MYLK3	Human
2.51887e-55	0.625583	0.719	0.09	8.36316e-51	8 cell	DCLK2	Human
3.15446e-55	0.379447	0.781	0.118	1.04735e-50	8 cell	MACC1	Human
4.02967e-55	0.980303	1	0.281	1.33793e-50	8 cell	SLC3A1	Human
4.75106e-55	0.364848	0.844	0.141	1.57745e-50	8 cell	TDRD1	Human
5.70746e-55	0.284421	0.656	0.072	1.89499e-50	8 cell	CCDC201	Human
7.81954e-55	0.367499	0.938	0.212	2.59624e-50	8 cell	SPATA6L	Human
8.36776e-55	1.6198	1	0.273	2.77826e-50	8 cell	EZHIP	Human
9.98231e-55	0.359015	0.766	0.103	3.31433e-50	8 cell	CLCN4	Human
1.02363e-54	4.21249	1	0.311	3.39865e-50	8 cell	NLRP4	Human
1.04523e-54	0.450244	0.812	0.131	3.47038e-50	8 cell	PAG1	Human
1.34468e-54	0.549517	0.922	0.195	4.4646e-50	8 cell	NFATC1	Human
1.89176e-54	0.425218	0.828	0.138	6.28102e-50	8 cell	ARAP2	Human
2.66253e-54	2.99211	1	0.294	8.84014e-50	8 cell	TUBB8	Human
7.74938e-54	4.28721	1	0.316	2.57295e-49	8 cell	TCL1A	Human
8.1178e-54	0.381719	0.812	0.125	2.69527e-49	8 cell	BRINP1	Human
2.64242e-53	1.47761	1	0.334	8.77338e-49	8 cell	C6orf52	Human
3.66682e-53	0.283075	0.656	0.074	1.21746e-48	8 cell	CAMK2A	Human
3.99443e-53	0.433805	0.703	0.083	1.32623e-48	8 cell	ENSG00000282906	Human
4.15991e-53	0.361671	0.797	0.113	1.38117e-48	8 cell	KLK10	Human
4.92097e-53	0.254009	0.938	0.203	1.63386e-48	8 cell	CNTN4	Human
6.44549e-53	0.345153	0.781	0.119	2.14003e-48	8 cell	DAAM2	Human
8.37543e-53	0.521517	0.922	0.203	2.78081e-48	8 cell	TPRG1	Human
9.02875e-53	0.369311	0.953	0.235	2.99773e-48	8 cell	BTF3-DT	Human
1.05857e-52	0.463824	0.906	0.182	3.51468e-48	8 cell	CBLN1	Human
1.11584e-52	0.343182	0.953	0.244	3.70481e-48	8 cell	ZNF727	Human
1.45276e-52	1.17279	0.984	0.299	4.82345e-48	8 cell	NEFM	Human
2.52867e-52	0.2794	0.953	0.246	8.39568e-48	8 cell	CFTR	Human
2.68853e-52	0.688655	0.984	0.282	8.92647e-48	8 cell	H3C1	Human
3.17709e-52	2.19212	0.953	0.196	1.05486e-47	8 cell	BECN2	Human
3.17839e-52	2.02352	1	0.322	1.05529e-47	8 cell	TUBB8B	Human
4.09939e-52	0.540103	0.922	0.199	1.36108e-47	8 cell	JPH3	Human
6.60413e-52	0.385374	0.875	0.165	2.1927e-47	8 cell	SYTL2	Human
9.05853e-52	0.257776	0.891	0.153	3.00761e-47	8 cell	LHX2	Human
1.06055e-51	1.38369	1	0.31	3.52123e-47	8 cell	MSRA	Human
1.23971e-51	0.265206	0.812	0.132	4.11609e-47	8 cell	ADAP1	Human
1.54927e-51	2.60942	1	0.301	5.1439e-47	8 cell	MFSD2A	Human
2.0441e-51	0.401609	0.859	0.164	6.78684e-47	8 cell	CPNE9	Human
2.79934e-51	0.742517	0.719	0.098	9.29437e-47	8 cell	RPH3A	Human
3.76357e-51	1.06999	0.953	0.24	1.24958e-46	8 cell	CSF1R	Human
4.83251e-51	0.359806	0.688	0.087	1.60449e-46	8 cell	DIRAS3	Human
5.84662e-51	0.873884	0.984	0.314	1.9412e-46	8 cell	CPT1C	Human
1.13709e-50	2.44777	0.984	0.309	3.77536e-46	8 cell	NLRP9	Human
1.17166e-50	0.499595	0.844	0.172	3.89013e-46	8 cell	GTF2A1L	Human
1.95371e-50	0.345464	0.609	0.061	6.48672e-46	8 cell	TIFA	Human
2.47377e-50	0.364325	0.797	0.132	8.21342e-46	8 cell	GNG2	Human
4.52875e-50	0.346669	0.797	0.137	1.50364e-45	8 cell	SLC12A5	Human
6.97379e-50	0.432399	0.781	0.133	2.31544e-45	8 cell	RIMKLA	Human
7.23745e-50	0.316763	0.734	0.109	2.40298e-45	8 cell	BHLHB9	Human
8.11573e-50	0.351903	0.859	0.168	2.69458e-45	8 cell	SLCO3A1	Human
9.12435e-50	0.742941	0.984	0.323	3.02947e-45	8 cell	CCDC15	Human
9.66228e-50	0.281299	0.781	0.134	3.20807e-45	8 cell	ENSG00000277738	Human
1.2005e-49	0.320717	0.688	0.091	3.98589e-45	8 cell	KIF1A	Human
2.42465e-49	0.274317	0.75	0.122	8.05033e-45	8 cell	ABI3BP	Human
2.48087e-49	0.579277	1	0.334	8.23699e-45	8 cell	SAMD12	Human
3.1873e-49	0.439368	0.812	0.147	1.05825e-44	8 cell	LRAT	Human
8.296e-49	0.688646	0.984	0.264	2.75444e-44	8 cell	CPEB1	Human
1.49411e-48	0.403597	0.797	0.138	4.96075e-44	8 cell	KIAA1549L	Human
1.60961e-48	0.387434	0.828	0.156	5.34421e-44	8 cell	PLEKHG1	Human
3.10776e-48	2.17317	1	0.372	1.03184e-43	8 cell	TENT5C	Human
5.18141e-48	0.937416	0.984	0.299	1.72033e-43	8 cell	ERBB4	Human
7.30613e-48	0.397987	0.906	0.215	2.42578e-43	8 cell	PCDH15	Human
1.01172e-47	1.22938	1	0.373	3.35911e-43	8 cell	ARMC2	Human
1.24071e-47	0.463052	0.906	0.232	4.11939e-43	8 cell	PCDH9	Human
1.38066e-47	0.258928	0.891	0.181	4.58405e-43	8 cell	FAM228A	Human
2.04347e-47	0.618849	0.938	0.204	6.78474e-43	8 cell	CIART	Human
3.76031e-47	1.05648	1	0.364	1.2485e-42	8 cell	LINC02204	Human
1.19571e-46	0.688317	0.891	0.199	3.96999e-42	8 cell	ADAD1	Human
1.53923e-46	0.856998	0.953	0.285	5.11054e-42	8 cell	ADCY5	Human
2.89294e-46	1.86618	0.969	0.345	9.60513e-42	8 cell	SLC16A6	Human
3.16407e-46	1.34095	1	0.471	1.05054e-41	8 cell	OOEP-AS1	Human
3.1947e-46	0.955782	1	0.453	1.0607e-41	8 cell	DERL3	Human
3.34335e-46	0.826012	0.953	0.317	1.11006e-41	8 cell	ZFP28	Human
3.83608e-46	3.81138	1	0.402	1.27365e-41	8 cell	KLF17	Human
3.90316e-46	3.5507	1	0.471	1.29593e-41	8 cell	KHDC3L	Human
3.97012e-46	1.61463	1	0.462	1.31816e-41	8 cell	SERPINF1	Human
4.52634e-46	0.552535	0.781	0.134	1.50283e-41	8 cell	NR2E1	Human
5.59143e-46	2.95652	1	0.446	1.85647e-41	8 cell	PCP4L1	Human
7.67711e-46	0.554965	0.984	0.281	2.54895e-41	8 cell	TNNT1	Human
1.18384e-45	1.43937	1	0.414	3.93058e-41	8 cell	DCDC2	Human
1.35213e-45	0.292057	0.609	0.074	4.48936e-41	8 cell	ALOXE3	Human
1.58247e-45	0.702171	0.906	0.241	5.25412e-41	8 cell	NR3C2	Human
2.64169e-45	3.50661	1	0.471	8.77095e-41	8 cell	ZP3	Human
2.70178e-45	0.345349	0.797	0.151	8.97045e-41	8 cell	SUSD3	Human
3.59878e-45	0.278249	0.828	0.158	1.19487e-40	8 cell	TAFA4	Human
1.05793e-44	0.931408	1	0.498	3.51253e-40	8 cell	RNF122	Human
1.0682e-44	0.622719	0.953	0.304	3.54664e-40	8 cell	PNLDC1	Human
1.32711e-44	0.442158	0.891	0.232	4.40626e-40	8 cell	RELB	Human
1.34305e-44	0.609142	0.844	0.191	4.4592e-40	8 cell	IRAG2	Human
1.48855e-44	0.30995	0.891	0.223	4.94227e-40	8 cell	OTULINL	Human
2.58872e-44	1.42642	0.969	0.345	8.59508e-40	8 cell	H2BC21	Human
4.6101e-44	2.55723	1	0.55	1.53065e-39	8 cell	ZNF280B	Human
6.46455e-44	0.652016	0.906	0.261	2.14636e-39	8 cell	ADAMTS9	Human
6.51341e-44	0.720078	0.922	0.278	2.16258e-39	8 cell	PRELID2	Human
6.55192e-44	0.427183	0.938	0.254	2.17537e-39	8 cell	ZNF501	Human
6.8578e-44	0.37086	0.906	0.264	2.27693e-39	8 cell	ENSG00000227681	Human
1.8712e-43	1.00384	0.953	0.312	6.21277e-39	8 cell	GCNT3	Human
1.93958e-43	1.09873	0.969	0.313	6.43979e-39	8 cell	BMP6	Human
2.41463e-43	0.422326	0.797	0.164	8.01707e-39	8 cell	TRIM54	Human
2.77783e-43	0.549718	0.594	0.077	9.22295e-39	8 cell	HNF1A	Human
2.9874e-43	1.00072	0.969	0.355	9.91875e-39	8 cell	ZNF716	Human
3.39996e-43	0.292401	0.828	0.197	1.12885e-38	8 cell	SLC1A6	Human
5.20132e-43	0.824302	1	0.453	1.72694e-38	8 cell	H4C8	Human
5.35492e-43	0.794311	0.969	0.393	1.77794e-38	8 cell	TUBA4B	Human
6.04422e-43	1.00817	0.969	0.358	2.0068e-38	8 cell	SYTL3	Human
7.09102e-43	1.00869	1	0.525	2.35436e-38	8 cell	MAK	Human
8.25377e-43	0.531881	0.953	0.316	2.74042e-38	8 cell	POLR3GL	Human
1.22551e-42	2.70268	1	0.48	4.06894e-38	8 cell	OTX2	Human
1.23125e-42	0.784368	1	0.436	4.088e-38	8 cell	EGR1	Human
1.30805e-42	1.2878	1	0.404	4.34298e-38	8 cell	FAM13A	Human
1.54791e-42	0.404903	0.703	0.117	5.13937e-38	8 cell	MGAT5B	Human
1.7568e-42	0.481236	0.922	0.279	5.83294e-38	8 cell	CRISPLD2	Human
3.09847e-42	0.273838	0.531	0.058	1.02875e-37	8 cell	TMEM132D	Human
3.20095e-42	0.80504	1	0.479	1.06278e-37	8 cell	USP13	Human
3.42938e-42	0.868582	1	0.489	1.13862e-37	8 cell	MOK	Human
4.15255e-42	2.49483	0.969	0.426	1.37873e-37	8 cell	ZNF596	Human
5.52694e-42	0.260686	0.594	0.076	1.83505e-37	8 cell	APBA1	Human
8.30006e-42	1.04743	0.969	0.438	2.75578e-37	8 cell	LINC01882	Human
9.18083e-42	0.656405	0.953	0.389	3.04822e-37	8 cell	NCK1-DT	Human
9.91533e-42	0.319882	0.828	0.19	3.29209e-37	8 cell	ENSG00000276900	Human
1.08872e-41	0.401949	0.938	0.31	3.61476e-37	8 cell	ERO1B	Human
1.26039e-41	0.656041	0.969	0.36	4.18475e-37	8 cell	IQCA1	Human
1.35362e-41	0.298674	0.969	0.346	4.49429e-37	8 cell	MAST3-AS1	Human
1.56722e-41	3.23449	1	0.474	5.2035e-37	8 cell	CCNA1	Human
1.75332e-41	0.292743	0.922	0.309	5.82137e-37	8 cell	LINC01030	Human
2.01707e-41	0.360651	0.922	0.279	6.69708e-37	8 cell	ZCWPW1	Human
2.0771e-41	0.564166	0.844	0.209	6.89639e-37	8 cell	ATP10D	Human
2.22766e-41	1.26082	1	0.429	7.39628e-37	8 cell	ZHX3	Human
2.32364e-41	0.975031	1	0.519	7.71494e-37	8 cell	PARP16	Human
2.67024e-41	0.388431	0.844	0.194	8.86573e-37	8 cell	SLC27A6	Human
2.92626e-41	0.333823	0.922	0.239	9.71576e-37	8 cell	CACNA2D1	Human
3.31402e-41	4.09321	1	0.792	1.10032e-36	8 cell	DPPA5	Human
3.7311e-41	0.657427	0.859	0.208	1.2388e-36	8 cell	GGACT	Human
4.08613e-41	0.849398	0.984	0.491	1.35668e-36	8 cell	TEX37	Human
4.27981e-41	3.39284	1	0.788	1.42098e-36	8 cell	OOEP	Human
4.32595e-41	0.955184	0.906	0.254	1.4363e-36	8 cell	ENG	Human
5.06494e-41	1.45697	0.984	0.482	1.68166e-36	8 cell	GDAP1	Human
5.17965e-41	4.17671	1	0.998	1.71975e-36	8 cell	PTTG1	Human
5.81473e-41	0.276207	0.719	0.137	1.93061e-36	8 cell	COL6A6	Human
5.94283e-41	0.362338	0.922	0.318	1.97314e-36	8 cell	MCPH1-AS1	Human
6.16779e-41	0.554741	0.875	0.24	2.04783e-36	8 cell	CSAG1	Human
6.76199e-41	0.430967	0.828	0.193	2.24512e-36	8 cell	IRAG1	Human
7.89454e-41	2.55191	1	0.988	2.62114e-36	8 cell	PARL	Human
1.26147e-40	0.363638	0.781	0.17	4.18834e-36	8 cell	PTPN13	Human
1.32766e-40	0.483584	0.828	0.223	4.4081e-36	8 cell	SOX11	Human
1.36226e-40	3.21039	1	0.971	4.52298e-36	8 cell	YPEL5	Human
1.59372e-40	4.18919	1	0.994	5.29147e-36	8 cell	DNMT1	Human
2.06173e-40	0.353826	0.922	0.286	6.84536e-36	8 cell	TTC39C	Human
2.1259e-40	0.802372	1	0.49	7.05842e-36	8 cell	RBM46	Human
2.17596e-40	1.33673	1	0.919	7.22463e-36	8 cell	ARID4A	Human
3.17062e-40	0.342438	0.938	0.24	1.05271e-35	8 cell	RBM44	Human
3.51158e-40	1.45378	1	0.974	1.16592e-35	8 cell	CWC25	Human
3.9398e-40	2.03904	1	0.981	1.30809e-35	8 cell	DCP1A	Human
3.94397e-40	1.19456	1	0.656	1.30948e-35	8 cell	ANKRD37	Human
5.37801e-40	0.684537	0.984	0.408	1.78561e-35	8 cell	NKX3-1	Human
6.38853e-40	3.40042	1	0.525	2.12112e-35	8 cell	ZNF280A	Human
6.51122e-40	2.08762	1	0.981	2.16186e-35	8 cell	CUL5	Human
8.63964e-40	1.066	1	0.425	2.86853e-35	8 cell	NSG1	Human
8.76058e-40	2.27207	1	1	2.90869e-35	8 cell	H3-3B	Human
1.09237e-39	1.81689	1	0.921	3.62688e-35	8 cell	CCDC25	Human
1.21408e-39	1.98741	1	0.838	4.03099e-35	8 cell	UBXN11	Human
1.27403e-39	0.257469	0.859	0.207	4.23003e-35	8 cell	SLC30A4	Human
1.39425e-39	1.98902	1	0.702	4.62919e-35	8 cell	ZNF597	Human
1.74172e-39	1.71126	1	0.988	5.78287e-35	8 cell	SPDL1	Human
1.74481e-39	0.504666	0.781	0.179	5.79311e-35	8 cell	HOXA7	Human
1.83809e-39	2.06675	1	0.843	6.10283e-35	8 cell	HSPB1	Human
2.52076e-39	0.888108	1	0.738	8.36941e-35	8 cell	PAQR7	Human
2.81568e-39	0.598145	0.953	0.459	9.34862e-35	8 cell	ATAD3C	Human
2.9191e-39	0.324541	0.812	0.198	9.69201e-35	8 cell	ELAPOR2	Human
2.96082e-39	0.370219	0.953	0.356	9.83051e-35	8 cell	HSF2BP	Human
2.96767e-39	1.53741	1	0.566	9.85325e-35	8 cell	RHEBL1	Human
3.00065e-39	0.847777	1	0.647	9.96277e-35	8 cell	ETV5	Human
3.54266e-39	2.17766	1	0.882	1.17624e-34	8 cell	CDKN2AIP	Human
4.17257e-39	1.67446	0.984	0.584	1.38538e-34	8 cell	PLEK2	Human
4.60791e-39	1.73647	1	0.885	1.52992e-34	8 cell	LGALS1	Human
4.90106e-39	1.52919	1	0.957	1.62725e-34	8 cell	SDE2	Human
4.93202e-39	0.799081	1	0.621	1.63753e-34	8 cell	H3C8	Human
6.65829e-39	2.59753	1	0.95	2.21069e-34	8 cell	B3GNT2	Human
7.10184e-39	0.273562	0.781	0.149	2.35795e-34	8 cell	DPEP1	Human
7.43344e-39	1.81343	1	0.996	2.46805e-34	8 cell	CDK2AP2	Human
7.67151e-39	2.91678	1	0.884	2.5471e-34	8 cell	WDR47	Human
8.91113e-39	0.570425	0.969	0.378	2.95867e-34	8 cell	LINC01579	Human
8.96026e-39	0.76941	0.938	0.304	2.97498e-34	8 cell	CDCA7L	Human
9.98292e-39	1.13427	0.938	0.411	3.31453e-34	8 cell	A1BG	Human
1.02811e-38	1.58627	1	0.972	3.41352e-34	8 cell	ATG14	Human
1.21832e-38	1.44188	1	0.999	4.04505e-34	8 cell	TRMT112	Human
1.3757e-38	0.347601	0.953	0.339	4.56761e-34	8 cell	TMEM108	Human
2.06987e-38	1.2193	1	0.641	6.87239e-34	8 cell	KLHL11	Human
2.17287e-38	3.20144	1	0.684	7.21435e-34	8 cell	ZNF354A	Human
2.2441e-38	1.21871	1	0.631	7.45088e-34	8 cell	TIPARP	Human
2.28111e-38	1.87831	1	0.628	7.57375e-34	8 cell	USP2	Human
2.35899e-38	1.06845	1	0.914	7.83232e-34	8 cell	MSL2	Human
2.9096e-38	1.51765	1	0.97	9.66046e-34	8 cell	WDR20	Human
3.31843e-38	0.810653	0.922	0.305	1.10179e-33	8 cell	CCNO	Human
3.58833e-38	1.56574	1	0.885	1.1914e-33	8 cell	DCLRE1B	Human
4.25711e-38	3.26749	1	0.938	1.41345e-33	8 cell	HIPK3	Human
4.40745e-38	1.72057	1	0.639	1.46336e-33	8 cell	BCAR4	Human
4.60194e-38	1.33445	1	0.726	1.52794e-33	8 cell	GOLM1	Human
4.61566e-38	0.341857	0.938	0.368	1.53249e-33	8 cell	THRB	Human
4.79084e-38	1.68843	1	0.96	1.59065e-33	8 cell	ZFAND2A	Human
4.82065e-38	1.32633	0.984	0.548	1.60055e-33	8 cell	AURKC	Human
5.10053e-38	1.82045	0.953	0.504	1.69348e-33	8 cell	H2BC4	Human
6.66057e-38	0.508207	0.969	0.411	2.21144e-33	8 cell	PDGFRL	Human
6.92926e-38	2.93347	1	0.969	2.30065e-33	8 cell	TOPORS	Human
7.13818e-38	1.67775	1	0.993	2.37002e-33	8 cell	TBPL1	Human
7.92073e-38	1.0166	1	0.463	2.62984e-33	8 cell	SPDYC	Human
8.95975e-38	0.433815	0.891	0.244	2.97482e-33	8 cell	GRAMD1B	Human
1.00836e-37	0.798855	0.984	0.478	3.34795e-33	8 cell	MAST3	Human
1.16488e-37	0.861315	0.922	0.333	3.86762e-33	8 cell	MIR762HG	Human
1.20823e-37	2.26093	1	0.995	4.01157e-33	8 cell	TOX4	Human
1.31954e-37	1.01417	1	0.983	4.38113e-33	8 cell	RBMX2	Human
1.4286e-37	1.65988	1	0.781	4.74324e-33	8 cell	CEP85L	Human
1.44141e-37	1.12118	1	0.864	4.78577e-33	8 cell	SNIP1	Human
1.75597e-37	1.1547	1	0.929	5.83016e-33	8 cell	EOLA2	Human
1.83014e-37	0.834811	1	0.894	6.07643e-33	8 cell	ZNF506	Human
2.12204e-37	0.991394	1	0.998	7.0456e-33	8 cell	FRG1	Human
2.13406e-37	0.972301	1	0.957	7.08551e-33	8 cell	TAF3	Human
2.14097e-37	0.866303	0.984	0.427	7.10845e-33	8 cell	DEPDC7	Human
2.2303e-37	1.33377	1	0.691	7.40504e-33	8 cell	DCAF4L1	Human
2.32999e-37	2.55629	1	0.986	7.73603e-33	8 cell	SERTAD3	Human
2.54425e-37	0.438297	0.812	0.188	8.4474e-33	8 cell	KDM4E	Human
2.83819e-37	0.428812	0.953	0.404	9.42337e-33	8 cell	ABCB9	Human
3.12276e-37	0.640469	0.906	0.329	1.03682e-32	8 cell	H2AC11	Human
3.18514e-37	1.30248	1	0.92	1.05753e-32	8 cell	CNST	Human
3.35396e-37	0.288743	0.938	0.332	1.11358e-32	8 cell	STARD9	Human
3.71082e-37	2.90845	1	0.821	1.23207e-32	8 cell	FOXR1	Human
3.80246e-37	0.982497	1	0.994	1.26249e-32	8 cell	CMC2	Human
4.05313e-37	1.50565	1	0.687	1.34572e-32	8 cell	OSBPL10	Human
4.50165e-37	2.19724	1	0.972	1.49464e-32	8 cell	FBXO5	Human
4.57232e-37	1.37567	1	0.611	1.5181e-32	8 cell	MLF1	Human
4.6958e-37	1.24772	1	0.964	1.5591e-32	8 cell	TTC9C	Human
4.8439e-37	1.57546	1	0.786	1.60827e-32	8 cell	MVP	Human
5.14561e-37	0.368851	0.859	0.214	1.70845e-32	8 cell	MT1E	Human
5.23512e-37	1.30661	1	0.948	1.73816e-32	8 cell	UBR7	Human
5.47309e-37	1.08358	1	0.537	1.81718e-32	8 cell	JAG1	Human
5.61133e-37	1.1362	1	0.982	1.86307e-32	8 cell	PIAS1	Human
5.66375e-37	0.932728	0.969	0.441	1.88048e-32	8 cell	ELOVL4	Human
6.51251e-37	2.41602	0.984	0.887	2.16228e-32	8 cell	DDIT3	Human
7.38112e-37	1.64953	1	0.991	2.45068e-32	8 cell	MED19	Human
7.39506e-37	0.445727	0.859	0.268	2.45531e-32	8 cell	FAM218A	Human
9.91468e-37	1.50408	1	0.988	3.29187e-32	8 cell	RACGAP1	Human
1.06463e-36	1.53546	1	0.891	3.53479e-32	8 cell	CEMIP2	Human
1.12321e-36	3.33381	1	0.944	3.72927e-32	8 cell	SIAH1	Human
1.23875e-36	0.263562	0.859	0.234	4.1129e-32	8 cell	IL13RA1	Human
1.30426e-36	0.631358	0.891	0.305	4.33039e-32	8 cell	MIXL1	Human
1.42072e-36	0.366174	0.938	0.342	4.71706e-32	8 cell	LACC1	Human
1.4413e-36	4.13648	1	0.872	4.7854e-32	8 cell	SLC34A2	Human
1.74803e-36	1.50089	1	0.993	5.8038e-32	8 cell	CRKL	Human
1.75605e-36	0.752483	0.984	0.611	5.83043e-32	8 cell	TC2N	Human
1.78258e-36	1.21635	1	0.942	5.91852e-32	8 cell	FRS2	Human
2.15121e-36	1.50457	1	0.522	7.14246e-32	8 cell	CFAP97	Human
2.2108e-36	0.675257	0.938	0.417	7.3403e-32	8 cell	H2BC5	Human
2.38164e-36	0.607131	0.953	0.455	7.90751e-32	8 cell	PLAG1	Human
2.39133e-36	0.742798	0.984	0.522	7.93969e-32	8 cell	C12orf60	Human
3.5029e-36	1.14575	1	0.998	1.16303e-31	8 cell	PSMD9	Human
3.56028e-36	1.38957	1	0.995	1.18208e-31	8 cell	DCP2	Human
3.72664e-36	0.791886	0.984	0.518	1.23732e-31	8 cell	ZNF707	Human
4.8239e-36	0.430693	0.859	0.266	1.60163e-31	8 cell	C10orf82	Human
5.17432e-36	0.488535	0.953	0.365	1.71798e-31	8 cell	YBX2	Human
5.76208e-36	1.83311	1	0.992	1.91313e-31	8 cell	KIF2C	Human
7.3849e-36	1.18632	1	0.906	2.45193e-31	8 cell	PLAAT3	Human
8.00579e-36	3.08364	1	0.983	2.65808e-31	8 cell	RNF168	Human
8.08977e-36	1.14052	1	0.828	2.68597e-31	8 cell	ZNF689	Human
8.18305e-36	1.69392	1	0.997	2.71694e-31	8 cell	RNF34	Human
9.31264e-36	1.18162	1	0.998	3.09198e-31	8 cell	PPIG	Human
9.79982e-36	0.997007	1	0.801	3.25374e-31	8 cell	PHF13	Human
9.84758e-36	1.69156	0.969	0.599	3.26959e-31	8 cell	GADD45B	Human
1.07951e-35	1.67531	1	0.803	3.58418e-31	8 cell	MTMR3	Human
1.20574e-35	1.0642	0.969	0.538	4.0033e-31	8 cell	NRAV	Human
1.27918e-35	0.449205	0.891	0.301	4.24713e-31	8 cell	AZIN2	Human
1.395e-35	0.281075	0.922	0.305	4.63168e-31	8 cell	PKIA-AS1	Human
1.4023e-35	0.591006	0.984	0.466	4.65591e-31	8 cell	LMO7	Human
1.41044e-35	1.0514	1	0.917	4.68295e-31	8 cell	ESCO2	Human
1.50651e-35	1.57593	1	0.88	5.0019e-31	8 cell	GIT2	Human
1.75414e-35	0.381713	0.703	0.152	5.8241e-31	8 cell	CPS1	Human
1.815e-35	1.48834	1	0.781	6.02617e-31	8 cell	KLHL15	Human
2.18473e-35	0.412105	0.906	0.318	7.25373e-31	8 cell	LRP5	Human
2.19727e-35	0.502092	0.969	0.401	7.29538e-31	8 cell	JAZF1	Human
2.26967e-35	1.12175	1	0.867	7.53575e-31	8 cell	SNAPC1	Human
2.27606e-35	0.481717	0.891	0.282	7.55699e-31	8 cell	ELOVL3	Human
2.34528e-35	2.69008	1	0.999	7.78678e-31	8 cell	DNAJB1	Human
2.35209e-35	0.931576	1	0.822	7.8094e-31	8 cell	ZNF654	Human
2.89899e-35	1.05774	1	0.759	9.62524e-31	8 cell	DUSP18	Human
3.1745e-35	1.35746	1	0.831	1.054e-30	8 cell	CLOCK	Human
3.31948e-35	1.47052	1	0.985	1.10213e-30	8 cell	BAZ1A	Human
3.54169e-35	0.480168	0.938	0.375	1.17591e-30	8 cell	ZNF555	Human
3.76221e-35	2.25141	1	0.876	1.24913e-30	8 cell	CNNM2	Human
3.81864e-35	1.08523	1	0.803	1.26786e-30	8 cell	ZNF136	Human
4.38171e-35	1.30617	1	0.987	1.45482e-30	8 cell	AKIRIN2	Human
4.44936e-35	0.982092	1	0.976	1.47728e-30	8 cell	LCOR	Human
4.90147e-35	1.47227	1	0.997	1.62738e-30	8 cell	WDR45B	Human
5.56304e-35	1.85248	1	0.905	1.84704e-30	8 cell	HENMT1	Human
5.56402e-35	1.54448	1	0.974	1.84737e-30	8 cell	DAZAP2	Human
6.99294e-35	0.436919	0.859	0.253	2.3218e-30	8 cell	EPHB1	Human
7.8551e-35	0.270934	0.625	0.11	2.60805e-30	8 cell	C2orf16	Human
8.1515e-35	1.09867	1	0.871	2.70646e-30	8 cell	BNIP3L	Human
8.80762e-35	1.01527	1	0.959	2.92431e-30	8 cell	ING3	Human
8.91203e-35	1.26873	1	0.963	2.95897e-30	8 cell	STAG3	Human
9.71758e-35	0.772631	1	0.748	3.22643e-30	8 cell	BORCS5	Human
1.12355e-34	0.393718	0.922	0.342	3.73042e-30	8 cell	DSEL	Human
1.41739e-34	0.595717	0.984	0.682	4.70603e-30	8 cell	PPP1R35	Human
1.54372e-34	1.57576	1	0.925	5.12545e-30	8 cell	GNS	Human
1.6485e-34	2.76273	1	0.965	5.47336e-30	8 cell	ARL4D	Human
1.94235e-34	1.08869	1	0.86	6.44899e-30	8 cell	CCDC82	Human
2.4207e-34	0.376757	0.844	0.278	8.0372e-30	8 cell	ARMH4	Human
2.68621e-34	1.37823	1	0.998	8.91875e-30	8 cell	ZNHIT3	Human
2.77244e-34	0.921918	1	0.993	9.20505e-30	8 cell	TNPO3	Human
2.81658e-34	1.0934	1	0.992	9.3516e-30	8 cell	CLSPN	Human
2.92301e-34	0.268492	0.891	0.277	9.70497e-30	8 cell	GLB1L	Human
2.98456e-34	1.31142	1	0.991	9.90934e-30	8 cell	GABARAPL2	Human
3.05829e-34	0.638811	0.969	0.481	1.01541e-29	8 cell	LRIG1	Human
3.07912e-34	1.15583	1	0.981	1.02233e-29	8 cell	RBBP5	Human
3.14047e-34	2.1545	1	0.969	1.0427e-29	8 cell	KIAA1191	Human
3.81811e-34	1.11935	1	0.943	1.26769e-29	8 cell	TXNL4B	Human
3.96071e-34	0.451117	0.969	0.643	1.31504e-29	8 cell	TYW1B	Human
4.3555e-34	0.353607	0.688	0.145	1.44611e-29	8 cell	ADAMTS17	Human
4.60673e-34	0.666767	0.969	0.415	1.52953e-29	8 cell	FMN1	Human
4.62416e-34	1.1896	1	0.903	1.53531e-29	8 cell	ZBTB11	Human
4.67008e-34	1.37469	0.984	0.833	1.55056e-29	8 cell	PNRC1	Human
4.68481e-34	0.42391	0.969	0.625	1.55545e-29	8 cell	LINC02240	Human
4.92703e-34	0.983206	1	0.877	1.63587e-29	8 cell	PMM1	Human
5.15199e-34	1.18112	0.984	0.878	1.71056e-29	8 cell	LYSMD1	Human
5.263e-34	0.998519	1	0.74	1.74742e-29	8 cell	ZNF140	Human
5.44e-34	1.39382	0.984	0.929	1.80619e-29	8 cell	TFPT	Human
5.75691e-34	0.929082	0.984	0.761	1.91141e-29	8 cell	DNAL1	Human
6.06654e-34	1.50566	1	0.991	2.01421e-29	8 cell	FAM104A	Human
6.84829e-34	1.37526	0.969	0.514	2.27377e-29	8 cell	H2BC8	Human
6.9573e-34	1.23389	1	0.958	2.30996e-29	8 cell	THAP1	Human
7.06234e-34	1.16024	1	0.998	2.34484e-29	8 cell	PNN	Human
7.16636e-34	1.10651	0.969	0.563	2.37937e-29	8 cell	GPR155	Human
7.24693e-34	1.22649	1	0.982	2.40612e-29	8 cell	SIN3A	Human
7.87044e-34	1.05135	1	0.97	2.61314e-29	8 cell	RLF	Human
7.99497e-34	2.20669	1	0.97	2.65449e-29	8 cell	BRDT	Human
9.12524e-34	1.02682	1	0.988	3.02976e-29	8 cell	BRWD1	Human
1.01864e-33	0.968828	0.969	0.535	3.38209e-29	8 cell	DOP1A	Human
1.02382e-33	0.51671	0.828	0.233	3.39929e-29	8 cell	CD83	Human
1.05884e-33	1.78397	1	0.877	3.51558e-29	8 cell	RLIM	Human
1.25382e-33	0.719877	1	0.495	4.16295e-29	8 cell	ARRDC2	Human
1.40341e-33	0.396375	0.875	0.244	4.65959e-29	8 cell	PRPH	Human
1.6462e-33	2.29117	1	0.83	5.4657e-29	8 cell	RGS2	Human
1.88819e-33	0.754933	1	0.865	6.26916e-29	8 cell	FANCM	Human
1.89734e-33	0.977189	0.969	0.581	6.29954e-29	8 cell	GIP	Human
2.0011e-33	0.716458	1	0.898	6.64405e-29	8 cell	WDR76	Human
2.37229e-33	0.982454	1	0.961	7.87648e-29	8 cell	FGFR1OP2	Human
2.41681e-33	1.53626	0.969	0.938	8.02429e-29	8 cell	FOXN2	Human
2.46839e-33	2.82262	1	0.986	8.19556e-29	8 cell	MAD2L1BP	Human
2.58439e-33	0.890163	1	0.891	8.58068e-29	8 cell	TAF5L	Human
2.65709e-33	0.971511	0.984	0.947	8.82207e-29	8 cell	RSF1	Human
3.16613e-33	2.35429	1	0.955	1.05122e-28	8 cell	DBR1	Human
3.63509e-33	0.322162	0.797	0.202	1.20692e-28	8 cell	HEY1	Human
3.9557e-33	0.531947	0.781	0.194	1.31337e-28	8 cell	WHRN	Human
4.18181e-33	0.981419	1	0.969	1.38844e-28	8 cell	AFF1	Human
4.40527e-33	0.946886	1	0.971	1.46264e-28	8 cell	GOLGA3	Human
4.45082e-33	0.808316	1	0.952	1.47776e-28	8 cell	TSC1	Human
4.5536e-33	0.623682	0.984	0.557	1.51189e-28	8 cell	CNTRL	Human
5.43053e-33	1.23101	1	0.878	1.80304e-28	8 cell	FLOT1	Human
6.09206e-33	0.647388	0.922	0.367	2.02268e-28	8 cell	KIT	Human
7.75092e-33	0.92317	1	0.912	2.57346e-28	8 cell	SPATA2	Human
7.77484e-33	1.18741	0.969	0.745	2.5814e-28	8 cell	PRAMEF18	Human
9.86988e-33	1.00963	0.969	0.571	3.277e-28	8 cell	TMEM254-AS1	Human
1.00173e-32	0.829611	1	1	3.32593e-28	8 cell	ENY2	Human
1.0539e-32	0.900269	0.953	0.364	3.49917e-28	8 cell	PRAME	Human
1.13946e-32	0.833983	0.984	0.695	3.78322e-28	8 cell	NMNAT1	Human
1.16655e-32	2.53689	1	0.934	3.87319e-28	8 cell	ZNF394	Human
1.35572e-32	1.15741	1	0.598	4.50126e-28	8 cell	WFDC2	Human
1.4797e-32	0.452017	0.969	0.527	4.91289e-28	8 cell	EFCAB10	Human
1.67471e-32	0.532946	0.953	0.456	5.56038e-28	8 cell	ZNF490	Human
1.76027e-32	0.452743	0.984	0.85	5.84444e-28	8 cell	SERHL2	Human
1.80213e-32	0.996983	1	0.88	5.98342e-28	8 cell	KDM3A	Human
1.97578e-32	1.44277	0.969	0.64	6.56e-28	8 cell	PMAIP1	Human
2.07273e-32	0.739058	0.984	0.857	6.88187e-28	8 cell	EPN2	Human
2.16007e-32	0.309532	0.953	0.722	7.17186e-28	8 cell	CABP7	Human
2.17154e-32	2.16802	1	0.975	7.20994e-28	8 cell	RABGEF1	Human
2.17323e-32	2.01378	1	0.989	7.21557e-28	8 cell	MFAP1	Human
2.17757e-32	0.262736	0.719	0.171	7.22997e-28	8 cell	DUSP10	Human
2.21774e-32	1.18408	0.984	0.937	7.36334e-28	8 cell	FBXW7	Human
2.25992e-32	1.00939	1	0.927	7.50337e-28	8 cell	TUT7	Human
2.26024e-32	0.456684	0.953	0.442	7.50444e-28	8 cell	CYLD	Human
2.45713e-32	1.21387	1	0.992	8.15817e-28	8 cell	GGNBP2	Human
2.49212e-32	1.60082	1	0.972	8.27434e-28	8 cell	TBCC	Human
2.84572e-32	0.947719	1	0.971	9.44836e-28	8 cell	GUCD1	Human
2.87243e-32	2.5457	0.984	0.967	9.53704e-28	8 cell	RSRP1	Human
3.14121e-32	1.04771	1	0.682	1.04294e-27	8 cell	SUSD6	Human
3.28596e-32	0.761972	0.984	0.743	1.091e-27	8 cell	CPEB4	Human
3.75093e-32	0.9008	1	0.856	1.24539e-27	8 cell	GPATCH11	Human
4.03693e-32	0.693989	0.984	0.572	1.34034e-27	8 cell	HOMER2	Human
4.45259e-32	1.22901	1	0.917	1.47835e-27	8 cell	TULP3	Human
4.83795e-32	0.834971	1	0.898	1.6063e-27	8 cell	ATF2	Human
5.43489e-32	0.999875	1	0.971	1.80449e-27	8 cell	SPTY2D1	Human
5.48569e-32	1.78003	1	0.966	1.82136e-27	8 cell	ZNF296	Human
5.54798e-32	1.42197	1	0.86	1.84204e-27	8 cell	NKIRAS1	Human
5.63241e-32	1.83793	0.969	0.674	1.87007e-27	8 cell	H2AC6	Human
5.9919e-32	0.790665	0.984	0.822	1.98943e-27	8 cell	KIDINS220	Human
6.05092e-32	1.56053	1	0.81	2.00903e-27	8 cell	CDH3	Human
6.35173e-32	1.34549	1	0.887	2.1089e-27	8 cell	WDFY2	Human
6.45879e-32	1.14464	1	0.674	2.14445e-27	8 cell	ZNF256	Human
7.27404e-32	0.889401	1	0.744	2.41513e-27	8 cell	PDP1	Human
7.49366e-32	0.882743	1	0.998	2.48804e-27	8 cell	SELENOH	Human
7.65175e-32	0.85297	0.938	0.516	2.54053e-27	8 cell	ADCY9	Human
8.04075e-32	1.80876	1	0.954	2.66969e-27	8 cell	PPP1R15A	Human
8.04426e-32	1.43623	1	0.989	2.67086e-27	8 cell	NXF1	Human
9.1244e-32	1.23646	0.984	0.852	3.02948e-27	8 cell	CCSAP	Human
1.1377e-31	0.678938	0.953	0.482	3.77738e-27	8 cell	H2BC11	Human
1.24937e-31	0.327738	0.875	0.289	4.14816e-27	8 cell	LINC01006	Human
1.26773e-31	1.3203	0.969	0.93	4.20913e-27	8 cell	KHDC1	Human
1.35461e-31	2.17885	1	0.936	4.49759e-27	8 cell	SERTAD1	Human
1.37392e-31	2.1807	1	0.973	4.56169e-27	8 cell	SOX15	Human
1.39979e-31	0.831222	1	0.964	4.6476e-27	8 cell	ZNF131	Human
1.50199e-31	1.5348	0.984	0.771	4.98689e-27	8 cell	SNAPC2	Human
1.56208e-31	1.00096	1	0.896	5.18643e-27	8 cell	BLOC1S3	Human
1.94088e-31	1.12809	1	0.521	6.44411e-27	8 cell	ULK2	Human
2.0145e-31	1.68706	1	0.892	6.68854e-27	8 cell	NFYA	Human
2.37557e-31	0.690192	1	0.766	7.88736e-27	8 cell	ZKSCAN5	Human
2.48514e-31	0.70432	1	0.87	8.25115e-27	8 cell	WASF1	Human
2.708e-31	0.891756	1	0.625	8.99109e-27	8 cell	ZNF416	Human
3.20995e-31	0.358931	0.922	0.381	1.06577e-26	8 cell	GALC	Human
3.32515e-31	1.07521	1	0.899	1.10402e-26	8 cell	NEK1	Human
3.4032e-31	1.41526	0.984	0.714	1.12993e-26	8 cell	ZIK1	Human
3.79998e-31	1.67853	1	0.992	1.26167e-26	8 cell	OSER1	Human
3.93538e-31	0.689306	1	0.988	1.30663e-26	8 cell	RPL26L1	Human
4.05102e-31	1.45582	0.953	0.955	1.34502e-26	8 cell	MED31	Human
4.21216e-31	0.879999	1	0.94	1.39852e-26	8 cell	SEL1L	Human
4.80839e-31	1.49907	1	0.99	1.59648e-26	8 cell	C16orf72	Human
4.99877e-31	0.761141	1	0.549	1.65969e-26	8 cell	KLF11	Human
5.64325e-31	1.54914	1	0.999	1.87367e-26	8 cell	TMSB4X	Human
6.05171e-31	1.61682	1	0.989	2.00929e-26	8 cell	KMT2C	Human
6.09054e-31	1.36197	0.984	0.542	2.02218e-26	8 cell	NANOGNB	Human
6.23507e-31	1.50216	1	0.985	2.07017e-26	8 cell	PDCL	Human
7.06518e-31	1.53608	1	0.993	2.34578e-26	8 cell	SENP5	Human
7.12958e-31	1.0413	1	0.974	2.36716e-26	8 cell	PCGF3	Human
7.76681e-31	0.862496	0.969	0.765	2.57874e-26	8 cell	ZNF736	Human
7.88433e-31	1.1159	1	0.99	2.61776e-26	8 cell	DDX10	Human
7.89247e-31	0.694203	1	0.703	2.62046e-26	8 cell	TRMT44	Human
8.24614e-31	1.04782	1	0.99	2.73788e-26	8 cell	RNF138	Human
1.00147e-30	1.6195	1	1	3.32509e-26	8 cell	RBM39	Human
1.08615e-30	0.855899	0.984	0.755	3.60625e-26	8 cell	TERF2IP	Human
1.1876e-30	0.649084	1	0.93	3.94309e-26	8 cell	STX8	Human
1.27776e-30	1.28988	1	0.992	4.24243e-26	8 cell	POLR2C	Human
1.32638e-30	0.746014	1	0.902	4.40386e-26	8 cell	TMEM50B	Human
1.33717e-30	0.907365	0.953	0.745	4.43967e-26	8 cell	ZNF728	Human
1.36304e-30	0.993118	0.984	0.924	4.52556e-26	8 cell	ENSG00000260342	Human
1.43082e-30	1.58379	0.969	0.908	4.75059e-26	8 cell	C21orf91	Human
1.44568e-30	0.79948	1	0.976	4.79994e-26	8 cell	STEEP1	Human
1.47949e-30	0.574079	0.906	0.35	4.91219e-26	8 cell	INTS6L	Human
1.56618e-30	1.39587	1	0.882	5.20003e-26	8 cell	PRKD2	Human
1.56755e-30	0.899049	1	0.904	5.20458e-26	8 cell	KDM4A	Human
1.65296e-30	0.528388	0.984	0.771	5.48816e-26	8 cell	WDR37	Human
1.6838e-30	1.0463	0.953	0.612	5.59057e-26	8 cell	SYNE1	Human
1.69583e-30	0.842978	0.969	0.761	5.6305e-26	8 cell	ZSCAN5A	Human
1.72101e-30	1.0383	1	0.998	5.71411e-26	8 cell	DDX24	Human
1.90032e-30	1.56634	1	0.997	6.30946e-26	8 cell	ZFAND5	Human
1.9178e-30	0.739958	1	0.8	6.36747e-26	8 cell	SATB2	Human
1.9692e-30	0.536341	0.922	0.485	6.53813e-26	8 cell	DYNC2H1	Human
2.01164e-30	0.558564	0.984	0.965	6.67905e-26	8 cell	AHCTF1	Human
2.03623e-30	0.742087	1	0.884	6.76069e-26	8 cell	AMMECR1L	Human
2.06595e-30	0.912976	1	0.978	6.85938e-26	8 cell	KDM5A	Human
2.12981e-30	1.39332	0.984	0.95	7.0714e-26	8 cell	VPS53	Human
2.17031e-30	0.628515	1	0.514	7.20588e-26	8 cell	GNAI1	Human
2.44034e-30	0.812575	0.984	0.527	8.10241e-26	8 cell	HAP1	Human
2.87916e-30	1.16088	1	0.999	9.55938e-26	8 cell	RSRC2	Human
2.89336e-30	1.18385	1	0.993	9.60652e-26	8 cell	AKAP8	Human
2.93659e-30	0.97183	1	0.997	9.75007e-26	8 cell	RAP1B	Human
3.02553e-30	1.26779	1	0.772	1.00454e-25	8 cell	ZNF350	Human
3.40674e-30	0.493796	0.969	0.591	1.13111e-25	8 cell	PCSK5	Human
3.55965e-30	0.832506	1	0.993	1.18188e-25	8 cell	NCOR1	Human
4.33745e-30	0.424847	0.953	0.449	1.44012e-25	8 cell	MUC3A	Human
4.59594e-30	1.82469	0.984	0.889	1.52594e-25	8 cell	ZNF473	Human
4.79894e-30	0.252483	0.859	0.296	1.59335e-25	8 cell	AGA-DT	Human
4.83078e-30	1.09516	1	0.993	1.60392e-25	8 cell	MSH2	Human
5.3564e-30	1.18331	1	1	1.77843e-25	8 cell	AMD1	Human
6.31168e-30	0.751763	1	0.962	2.0956e-25	8 cell	ACBD3	Human
6.36123e-30	1.15398	1	1	2.11206e-25	8 cell	EIF1B	Human
6.90171e-30	1.02261	1	0.967	2.29151e-25	8 cell	NUFIP1	Human
7.07483e-30	0.994592	0.969	0.756	2.34898e-25	8 cell	ZNF530	Human
7.54775e-30	1.73586	1	0.953	2.506e-25	8 cell	ZMAT5	Human
8.57638e-30	0.695982	1	0.86	2.84753e-25	8 cell	ALS2	Human
9.32382e-30	0.982839	1	0.998	3.0957e-25	8 cell	USP1	Human
9.41548e-30	1.34175	1	0.995	3.12613e-25	8 cell	NOL11	Human
9.61284e-30	2.31477	0.969	0.884	3.19166e-25	8 cell	PRAMEF19	Human
9.83296e-30	0.57896	1	0.531	3.26474e-25	8 cell	WNK3	Human
1.10672e-29	1.11775	0.984	0.95	3.67454e-25	8 cell	RRN3	Human
1.11393e-29	1.17572	1	0.843	3.69848e-25	8 cell	BPGM	Human
1.22195e-29	1.02556	0.953	0.609	4.05712e-25	8 cell	RPL10L	Human
1.37176e-29	1.22411	1	0.993	4.5545e-25	8 cell	NUP153	Human
1.3883e-29	0.252069	0.766	0.239	4.60942e-25	8 cell	FAT2	Human
1.47954e-29	0.636895	1	0.725	4.91238e-25	8 cell	BBS9	Human
1.64303e-29	0.83324	1	0.993	5.45519e-25	8 cell	GPBP1L1	Human
1.76219e-29	1.60893	1	0.947	5.85084e-25	8 cell	SHQ1	Human
1.85585e-29	2.04411	1	0.999	6.16181e-25	8 cell	KHDC1L	Human
1.92576e-29	0.834975	0.953	0.617	6.39391e-25	8 cell	ZNF669	Human
1.94201e-29	0.356517	0.719	0.195	6.44785e-25	8 cell	CTCFL	Human
2.03668e-29	0.521645	0.969	0.801	6.7622e-25	8 cell	RSPH9	Human
2.08511e-29	1.00961	1	0.982	6.92299e-25	8 cell	WDR83	Human
2.15804e-29	1.2335	1	1	7.16512e-25	8 cell	DDX3X	Human
2.17913e-29	2.02603	1	0.999	7.23515e-25	8 cell	NUSAP1	Human
2.51214e-29	0.922775	1	0.959	8.34082e-25	8 cell	ZC3H18	Human
2.70564e-29	0.733163	0.984	0.767	8.98326e-25	8 cell	NDE1	Human
3.13804e-29	0.306119	0.844	0.246	1.04189e-24	8 cell	DAZL	Human
3.32543e-29	0.364126	0.766	0.206	1.10411e-24	8 cell	ENSG00000226812	Human
3.46896e-29	0.311786	0.859	0.343	1.15177e-24	8 cell	CELF2	Human
3.4896e-29	1.94472	0.984	1	1.15862e-24	8 cell	KDM5B	Human
3.49551e-29	0.940077	0.969	0.74	1.16058e-24	8 cell	IGF1R	Human
3.61951e-29	0.45435	0.891	0.399	1.20175e-24	8 cell	ZNF502	Human
3.63441e-29	0.452086	0.859	0.431	1.2067e-24	8 cell	IL3RA	Human
3.64646e-29	1.49392	0.953	0.911	1.2107e-24	8 cell	NRF1	Human
3.69908e-29	0.840406	1	0.889	1.22817e-24	8 cell	SNX14	Human
3.75297e-29	0.38098	0.953	0.507	1.24606e-24	8 cell	PON2	Human
4.46644e-29	0.634068	0.969	0.493	1.48295e-24	8 cell	TNFSF9	Human
4.61362e-29	0.39818	0.75	0.227	1.53181e-24	8 cell	RAC2	Human
5.47862e-29	1.58877	1	0.937	1.81901e-24	8 cell	DDIAS	Human
6.41456e-29	0.772369	0.969	0.566	2.12976e-24	8 cell	SPRY4	Human
6.59457e-29	0.273583	0.75	0.209	2.18953e-24	8 cell	MAP1A	Human
6.59469e-29	0.73895	1	0.893	2.18957e-24	8 cell	ZNF677	Human
6.63619e-29	0.856601	1	0.989	2.20335e-24	8 cell	ARF3	Human
6.6547e-29	0.757617	0.984	0.819	2.20949e-24	8 cell	HIRIP3	Human
6.70771e-29	1.74805	0.984	0.927	2.22709e-24	8 cell	SLC7A6OS	Human
7.08612e-29	1.09453	0.984	0.819	2.35273e-24	8 cell	ALMS1	Human
7.89361e-29	1.27178	1	1	2.62084e-24	8 cell	BUD31	Human
7.91736e-29	0.381916	1	0.967	2.62872e-24	8 cell	CCDC73	Human
8.13097e-29	0.260159	0.688	0.172	2.69964e-24	8 cell	ROBO3	Human
8.16336e-29	0.959165	1	0.988	2.7104e-24	8 cell	ATAD2	Human
8.24308e-29	0.728189	1	0.996	2.73687e-24	8 cell	PPP1R12A	Human
8.98678e-29	1.01407	1	0.984	2.98379e-24	8 cell	DDA1	Human
9.00265e-29	1.17131	1	0.96	2.98906e-24	8 cell	UBXN7	Human
9.99163e-29	1.4353	1	0.998	3.31742e-24	8 cell	POLE3	Human
1.05446e-28	0.90682	1	0.958	3.50101e-24	8 cell	STIL	Human
1.05846e-28	0.278345	0.844	0.269	3.5143e-24	8 cell	ZFP3	Human
1.15032e-28	0.765428	0.969	0.554	3.8193e-24	8 cell	VAMP1	Human
1.17123e-28	1.29126	1	0.906	3.88873e-24	8 cell	RBM48	Human
1.35196e-28	1.71986	1	1	4.48878e-24	8 cell	FAM32A	Human
1.36473e-28	1.12962	1	0.985	4.53119e-24	8 cell	GSKIP	Human
1.42392e-28	0.307127	0.906	0.424	4.72769e-24	8 cell	ENSG00000255101	Human
1.57597e-28	1.19756	1	0.997	5.23255e-24	8 cell	RNF4	Human
1.68503e-28	1.06917	0.938	0.715	5.59462e-24	8 cell	H2AC17	Human
1.72861e-28	0.353189	0.922	0.475	5.73932e-24	8 cell	MCTP1	Human
1.74871e-28	0.744459	0.984	0.642	5.80607e-24	8 cell	CABYR	Human
1.93151e-28	0.649559	0.984	0.86	6.41299e-24	8 cell	SYNJ1	Human
1.98319e-28	0.532806	0.984	0.574	6.5846e-24	8 cell	ZC3H10	Human
1.99911e-28	0.75676	1	0.916	6.63743e-24	8 cell	HCG18	Human
2.08415e-28	1.51162	0.984	0.983	6.91979e-24	8 cell	TFIP11	Human
2.1771e-28	0.43847	0.984	0.706	7.22841e-24	8 cell	PPP3CA	Human
2.26918e-28	0.817196	0.953	0.672	7.53412e-24	8 cell	CNPY4	Human
2.32736e-28	0.8328	0.969	0.853	7.7273e-24	8 cell	ZNF723	Human
2.39935e-28	0.690099	1	0.902	7.96633e-24	8 cell	FOXJ3	Human
2.39999e-28	1.19572	1	0.989	7.96846e-24	8 cell	MKRN1	Human
2.4576e-28	0.688841	0.984	0.663	8.15973e-24	8 cell	EXO5	Human
2.48532e-28	0.68326	0.984	0.947	8.25176e-24	8 cell	DIDO1	Human
2.53099e-28	0.771157	0.906	0.433	8.40338e-24	8 cell	MRLN	Human
2.57129e-28	0.283974	0.953	0.574	8.53721e-24	8 cell	C16orf46	Human
2.7781e-28	0.448855	0.969	0.667	9.22385e-24	8 cell	ENSG00000259001	Human
3.07217e-28	1.64401	1	0.972	1.02002e-23	8 cell	GPATCH3	Human
3.25591e-28	1.71411	1	0.987	1.08103e-23	8 cell	USP34	Human
3.25627e-28	0.932644	1	0.995	1.08115e-23	8 cell	VPS4B	Human
3.57109e-28	0.812377	0.969	0.877	1.18567e-23	8 cell	MICU1	Human
4.24674e-28	1.37908	1	0.975	1.41e-23	8 cell	MASTL	Human
4.35525e-28	0.449646	0.953	0.684	1.44603e-23	8 cell	DNAAF9	Human
4.8608e-28	0.660838	1	0.768	1.61388e-23	8 cell	ZNF211	Human
4.92339e-28	1.3461	1	0.989	1.63466e-23	8 cell	PAIP1	Human
5.31064e-28	0.329391	0.594	0.127	1.76324e-23	8 cell	KIF26B	Human
5.92371e-28	1.34945	1	0.994	1.96679e-23	8 cell	C8orf33	Human
7.05658e-28	1.43165	1	0.985	2.34293e-23	8 cell	BNIP2	Human
7.25859e-28	0.336561	0.922	0.51	2.41e-23	8 cell	C20orf96	Human
7.68982e-28	0.776402	1	0.928	2.55317e-23	8 cell	PALS1	Human
7.82996e-28	1.82593	1	0.984	2.5997e-23	8 cell	NCBP2AS2	Human
9.06674e-28	1.09811	1	0.995	3.01034e-23	8 cell	KIF23	Human
9.25284e-28	0.758405	0.953	0.933	3.07213e-23	8 cell	C9orf85	Human
9.59514e-28	1.09105	1	0.996	3.18578e-23	8 cell	GTF2F2	Human
1.02868e-27	1.0407	1	0.971	3.41542e-23	8 cell	CTCF	Human
1.02894e-27	0.672855	1	0.941	3.41627e-23	8 cell	PDCD7	Human
1.03463e-27	0.526174	0.953	0.662	3.43517e-23	8 cell	CKMT2-AS1	Human
1.03971e-27	0.361977	0.922	0.593	3.45203e-23	8 cell	KIF27	Human
1.10005e-27	1.7834	1	0.988	3.6524e-23	8 cell	TIMM10B	Human
1.14658e-27	0.952349	1	0.933	3.80687e-23	8 cell	CCNT1	Human
1.16909e-27	1.05574	1	0.979	3.8816e-23	8 cell	TBP	Human
1.22661e-27	0.382318	0.969	0.492	4.0726e-23	8 cell	MT2A	Human
1.25528e-27	1.26595	1	0.998	4.16779e-23	8 cell	PRPF38A	Human
1.30222e-27	0.475796	0.953	0.496	4.32363e-23	8 cell	ZNF184	Human
1.37271e-27	0.882867	1	0.995	4.55767e-23	8 cell	TSFM	Human
1.37271e-27	0.970462	1	0.996	4.55768e-23	8 cell	CDK12	Human
1.43362e-27	1.60534	1	0.958	4.7599e-23	8 cell	HEXIM1	Human
1.43801e-27	0.264037	0.719	0.22	4.77448e-23	8 cell	RAB3A	Human
1.57649e-27	1.27457	1	0.712	5.23426e-23	8 cell	UCHL1	Human
1.61958e-27	1.19901	0.891	0.413	5.37732e-23	8 cell	TMEM92	Human
1.77112e-27	0.372004	0.672	0.158	5.88047e-23	8 cell	TCHH	Human
1.86599e-27	0.795226	1	0.737	6.19545e-23	8 cell	TMEM131L	Human
1.96055e-27	0.705302	1	0.724	6.50941e-23	8 cell	ZNF304	Human
2.1355e-27	0.27174	0.953	0.494	7.0903e-23	8 cell	SUGCT	Human
2.14744e-27	0.262023	0.875	0.319	7.12993e-23	8 cell	INPP5J	Human
2.20236e-27	1.39358	0.984	0.744	7.31229e-23	8 cell	IER3	Human
2.24382e-27	0.5156	0.984	0.683	7.44992e-23	8 cell	TESK2	Human
2.31063e-27	0.859144	1	0.98	7.67177e-23	8 cell	SLU7	Human
2.4793e-27	0.543892	0.984	0.83	8.23176e-23	8 cell	FAM53B	Human
2.5437e-27	1.09047	0.969	0.785	8.44559e-23	8 cell	NMT2	Human
2.66021e-27	1.6154	1	1	8.83243e-23	8 cell	MAP1LC3B	Human
2.75039e-27	0.513477	0.938	0.814	9.13186e-23	8 cell	SMIM27	Human
2.77082e-27	0.2592	0.938	0.424	9.19967e-23	8 cell	NPHP1	Human
2.8001e-27	0.737106	1	0.984	9.29689e-23	8 cell	SGO2	Human
2.8939e-27	1.57843	1	1	9.60833e-23	8 cell	CCNB1	Human
2.95174e-27	0.789061	1	0.958	9.80036e-23	8 cell	SETX	Human
3.06674e-27	0.253808	0.781	0.292	1.01822e-22	8 cell	ZNF214	Human
3.09308e-27	0.419843	0.984	0.741	1.02696e-22	8 cell	ENSG00000247134	Human
3.31347e-27	1.49418	1	0.986	1.10014e-22	8 cell	NOCT	Human
3.34504e-27	1.61381	1	1	1.11062e-22	8 cell	EIF5	Human
3.43866e-27	1.83922	1	0.98	1.14171e-22	8 cell	NFKBIA	Human
3.52652e-27	0.623721	0.672	0.172	1.17088e-22	8 cell	PARP12	Human
3.90204e-27	1.00838	1	0.995	1.29555e-22	8 cell	TRIP12	Human
4.11897e-27	0.775608	0.922	0.7	1.36758e-22	8 cell	TPST1	Human
4.16058e-27	1.07439	1	0.971	1.3814e-22	8 cell	CHAF1A	Human
4.36509e-27	0.600085	0.859	0.367	1.4493e-22	8 cell	ZNF155	Human
4.90299e-27	0.959697	1	0.997	1.62789e-22	8 cell	PNISR	Human
4.95216e-27	0.69992	0.953	0.562	1.64422e-22	8 cell	PSD3	Human
5.02784e-27	0.473641	0.953	0.634	1.66934e-22	8 cell	ANKH	Human
5.05491e-27	0.639239	0.984	0.956	1.67833e-22	8 cell	ENSG00000257663	Human
5.15842e-27	0.494223	0.906	0.441	1.7127e-22	8 cell	SMPD3	Human
5.243e-27	0.868447	0.984	0.899	1.74078e-22	8 cell	POLH	Human
5.41588e-27	0.371046	0.984	0.81	1.79818e-22	8 cell	DCUN1D3	Human
5.48581e-27	1.45943	0.984	0.968	1.8214e-22	8 cell	TOR1B	Human
5.61129e-27	2.15657	1	1	1.86306e-22	8 cell	KPNA2	Human
5.69821e-27	0.255197	0.797	0.285	1.89192e-22	8 cell	RNF227	Human
5.78449e-27	0.444029	0.922	0.64	1.92057e-22	8 cell	ASH1L-AS1	Human
5.83161e-27	0.357731	0.891	0.365	1.93621e-22	8 cell	PDK3	Human
6.28386e-27	1.04785	0.984	0.878	2.08637e-22	8 cell	ZNF408	Human
6.64793e-27	2.20897	0.984	0.989	2.20725e-22	8 cell	EIF1AD	Human
9.27285e-27	0.900417	1	0.839	3.07877e-22	8 cell	EPB41L2	Human
9.5759e-27	0.517476	0.969	0.8	3.17939e-22	8 cell	PANX1	Human
1.06361e-26	0.77496	1	0.926	3.53139e-22	8 cell	SLC25A46	Human
1.10015e-26	0.401395	0.906	0.411	3.6527e-22	8 cell	CAPN12	Human
1.1196e-26	0.761682	1	0.988	3.7173e-22	8 cell	ARMC1	Human
1.17806e-26	0.751165	1	0.991	3.91139e-22	8 cell	ZNF281	Human
1.25664e-26	1.44451	1	0.986	4.1723e-22	8 cell	SLC25A44	Human
1.36488e-26	0.749352	1	0.976	4.53169e-22	8 cell	CNOT6	Human
1.38477e-26	0.778773	1	1	4.5977e-22	8 cell	WBP11	Human
1.40231e-26	0.594269	0.906	0.44	4.65596e-22	8 cell	RSC1A1	Human
1.52561e-26	0.598913	1	0.995	5.06533e-22	8 cell	COMMD6	Human
1.58294e-26	1.08404	1	1	5.25566e-22	8 cell	SRSF5	Human
1.65605e-26	0.634805	0.969	0.853	5.4984e-22	8 cell	BBIP1	Human
1.7189e-26	0.567294	0.984	0.85	5.70708e-22	8 cell	TAF5	Human
1.72336e-26	1.16616	0.984	0.917	5.72191e-22	8 cell	SNUPN	Human
1.78022e-26	0.464636	0.953	0.576	5.9107e-22	8 cell	ZNF606	Human
1.832e-26	1.47264	1	0.721	6.0826e-22	8 cell	PFKFB3	Human
1.85128e-26	0.960733	1	0.993	6.14663e-22	8 cell	GABPA	Human
1.87594e-26	0.395898	0.812	0.257	6.22848e-22	8 cell	SLC43A3	Human
1.97391e-26	1.76497	1	0.953	6.55377e-22	8 cell	CARMIL1	Human
1.98355e-26	1.11941	1	0.991	6.58578e-22	8 cell	NOL12	Human
2.04852e-26	0.783938	1	0.995	6.80149e-22	8 cell	SMG1	Human
2.42819e-26	2.22829	1	0.992	8.06206e-22	8 cell	MYC	Human
2.44817e-26	0.781162	1	0.883	8.12843e-22	8 cell	MAPK8	Human
2.66251e-26	0.643262	1	0.78	8.84007e-22	8 cell	ZBTB21	Human
3.18201e-26	0.332613	1	0.768	1.05649e-21	8 cell	TCTN2	Human
3.5527e-26	1.97134	0.969	0.996	1.17957e-21	8 cell	SCNM1	Human
3.65104e-26	0.61511	1	0.985	1.21222e-21	8 cell	CAMTA1	Human
3.80516e-26	1.34383	1	0.998	1.26339e-21	8 cell	UBXN1	Human
4.57962e-26	1.38047	0.984	0.939	1.52053e-21	8 cell	DUSP12	Human
4.77951e-26	0.280908	0.891	0.403	1.58689e-21	8 cell	LNPEP	Human
4.915e-26	0.638619	1	0.954	1.63188e-21	8 cell	FBXO45	Human
5.05092e-26	0.38431	0.812	0.319	1.67701e-21	8 cell	SLC8A1	Human
5.09755e-26	1.28665	1	1	1.69249e-21	8 cell	PTP4A1	Human
5.20313e-26	1.58715	0.938	0.772	1.72754e-21	8 cell	RFPL4B	Human
5.30599e-26	0.953165	1	0.915	1.76169e-21	8 cell	MBIP	Human
5.31121e-26	1.43538	1	1	1.76343e-21	8 cell	H2AZ1	Human
5.81325e-26	0.931179	1	0.973	1.93012e-21	8 cell	UHMK1	Human
5.84488e-26	2.36546	1	1	1.94062e-21	8 cell	EIF4A3	Human
6.18846e-26	0.665737	1	0.938	2.05469e-21	8 cell	NPAT	Human
6.20515e-26	0.288067	0.938	0.543	2.06023e-21	8 cell	CSGALNACT2	Human
6.49741e-26	0.832923	1	0.917	2.15727e-21	8 cell	GPATCH2L	Human
6.74968e-26	0.561803	0.984	0.811	2.24103e-21	8 cell	FBXO33	Human
6.84751e-26	0.699955	1	0.971	2.27351e-21	8 cell	CTDSPL2	Human
6.96358e-26	0.508943	0.984	0.985	2.31205e-21	8 cell	KMT5A	Human
7.16621e-26	0.350319	0.812	0.278	2.37933e-21	8 cell	GBX2	Human
7.84699e-26	0.591398	0.969	0.741	2.60536e-21	8 cell	HAGH	Human
8.07424e-26	0.759113	1	0.994	2.68081e-21	8 cell	MARCHF7	Human
8.18318e-26	0.792954	1	0.983	2.71698e-21	8 cell	TAOK3	Human
8.87227e-26	0.950207	1	0.931	2.94577e-21	8 cell	ZNF830	Human
9.59316e-26	0.718514	1	0.984	3.18512e-21	8 cell	MAPK6	Human
9.6709e-26	0.784912	0.984	0.868	3.21093e-21	8 cell	ZNF652	Human
9.73356e-26	0.757226	0.984	0.729	3.23174e-21	8 cell	ELMO2	Human
9.76999e-26	1.0866	1	0.988	3.24383e-21	8 cell	ISY1	Human
1.02158e-25	0.740986	0.984	0.878	3.39186e-21	8 cell	BCL2L11	Human
1.09062e-25	1.10634	0.953	0.717	3.62108e-21	8 cell	SLC4A7	Human
1.10424e-25	0.986517	0.953	0.622	3.66629e-21	8 cell	NEO1	Human
1.15475e-25	0.646831	0.984	0.87	3.834e-21	8 cell	RRM2B	Human
1.23492e-25	0.970622	0.984	0.936	4.10017e-21	8 cell	ZNF639	Human
1.26653e-25	0.432902	1	0.958	4.20515e-21	8 cell	PIAS2	Human
1.29393e-25	0.924568	1	0.989	4.29612e-21	8 cell	ZMYND8	Human
1.31734e-25	0.387955	1	0.983	4.37383e-21	8 cell	CDK11B	Human
1.50367e-25	0.646612	0.812	0.348	4.99249e-21	8 cell	SVOPL	Human
1.53808e-25	0.776674	1	0.944	5.10675e-21	8 cell	FAM126B	Human
1.68233e-25	0.965408	0.938	0.703	5.58566e-21	8 cell	PLS1	Human
1.68863e-25	1.46596	0.938	0.956	5.6066e-21	8 cell	AFMID	Human
1.70935e-25	0.480002	0.969	0.597	5.67538e-21	8 cell	ZNF229	Human
1.82555e-25	1.13717	0.969	0.803	6.0612e-21	8 cell	SNAI1	Human
1.83283e-25	0.4582	0.938	0.586	6.08535e-21	8 cell	ITPRID2	Human
1.88357e-25	0.743347	0.969	0.923	6.25384e-21	8 cell	INTS6	Human
1.9314e-25	0.740228	0.969	0.709	6.41263e-21	8 cell	FAM214A	Human
1.93442e-25	1.08566	1	1	6.42266e-21	8 cell	SBNO1	Human
2.02867e-25	0.750668	0.984	0.581	6.7356e-21	8 cell	LINC01224	Human
2.08037e-25	0.619897	1	0.714	6.90725e-21	8 cell	ASMTL	Human
2.16514e-25	0.718656	1	1	7.1887e-21	8 cell	EIF1	Human
2.18852e-25	0.476312	0.938	0.45	7.26632e-21	8 cell	SIPA1L2	Human
2.33737e-25	0.818685	1	0.993	7.76052e-21	8 cell	LUC7L2	Human
2.42832e-25	0.768899	0.984	0.93	8.06251e-21	8 cell	ZNF93	Human
2.50189e-25	0.291722	0.906	0.431	8.30679e-21	8 cell	SPIN3	Human
2.56087e-25	0.271765	0.766	0.267	8.50261e-21	8 cell	RADIL	Human
2.71891e-25	0.563469	1	0.844	9.02732e-21	8 cell	THAP5	Human
2.80084e-25	0.559894	0.906	0.653	9.29936e-21	8 cell	ZNF790-AS1	Human
2.88037e-25	1.51964	0.922	0.688	9.5634e-21	8 cell	FAM220A	Human
2.99473e-25	0.364301	0.922	0.715	9.9431e-21	8 cell	ENSG00000283201	Human
3.14115e-25	0.914396	0.922	0.588	1.04292e-20	8 cell	KATNAL1	Human
3.48085e-25	0.599399	0.969	0.767	1.15571e-20	8 cell	LGALS8	Human
3.81033e-25	0.625591	0.969	0.613	1.2651e-20	8 cell	ZNF584	Human
3.86443e-25	0.829724	1	0.982	1.28307e-20	8 cell	CBLL1	Human
4.20154e-25	0.384719	0.828	0.339	1.39499e-20	8 cell	LTBP1	Human
4.28497e-25	1.73306	1	0.999	1.4227e-20	8 cell	UBE2C	Human
4.29203e-25	0.735249	0.984	0.961	1.42504e-20	8 cell	BIRC2	Human
4.33728e-25	0.731534	0.984	0.958	1.44006e-20	8 cell	CDC26	Human
4.34288e-25	0.812487	1	0.995	1.44192e-20	8 cell	ZC3H13	Human
4.48855e-25	0.32142	0.828	0.342	1.49029e-20	8 cell	FAM174B	Human
4.61895e-25	0.492222	0.656	0.196	1.53358e-20	8 cell	FAM189A2	Human
4.62334e-25	0.785605	1	0.988	1.53504e-20	8 cell	FIS1	Human
4.63369e-25	2.37898	0.953	0.991	1.53848e-20	8 cell	CUL2	Human
4.66247e-25	0.665304	0.812	0.348	1.54803e-20	8 cell	DENND11	Human
4.92669e-25	0.811867	0.969	0.863	1.63576e-20	8 cell	APTR	Human
5.22721e-25	0.746262	0.984	0.906	1.73554e-20	8 cell	RMI1	Human
5.42906e-25	1.2587	1	0.98	1.80256e-20	8 cell	TAF7	Human
5.45544e-25	1.35257	1	1	1.81132e-20	8 cell	DDX39A	Human
5.77445e-25	0.804447	0.984	0.814	1.91723e-20	8 cell	DCAF5	Human
5.77579e-25	0.882165	1	0.8	1.91768e-20	8 cell	UCP2	Human
6.28045e-25	0.783985	0.984	0.965	2.08524e-20	8 cell	SHOC2	Human
7.00205e-25	0.848789	1	0.851	2.32482e-20	8 cell	CAMTA2	Human
7.99735e-25	0.275805	0.984	0.92	2.65528e-20	8 cell	GLIPR1	Human
8.37728e-25	0.303304	0.953	0.572	2.78142e-20	8 cell	SULF2	Human
8.52799e-25	0.396787	1	0.832	2.83146e-20	8 cell	C2CD3	Human
8.67302e-25	0.605033	1	0.994	2.87961e-20	8 cell	CDC5L	Human
8.80249e-25	0.612218	0.984	0.902	2.9226e-20	8 cell	MED14	Human
9.65067e-25	0.530088	0.922	0.641	3.20422e-20	8 cell	ZNF79	Human
1.00427e-24	0.814331	1	0.988	3.33436e-20	8 cell	GMFB	Human
1.03719e-24	0.525378	0.984	0.684	3.44367e-20	8 cell	MGAT5	Human
1.06671e-24	0.883604	0.984	0.852	3.54169e-20	8 cell	ZNF701	Human
1.13115e-24	0.499434	0.938	0.74	3.75565e-20	8 cell	ZNF568	Human
1.14652e-24	0.464936	0.984	0.819	3.80668e-20	8 cell	ANKRD42	Human
1.1573e-24	0.462924	0.969	0.609	3.84246e-20	8 cell	PTPRK	Human
1.16626e-24	0.615796	0.812	0.306	3.87223e-20	8 cell	AFAP1-AS1	Human
1.17987e-24	0.864629	0.938	0.546	3.91741e-20	8 cell	SYT2	Human
1.19088e-24	0.59764	0.969	0.595	3.95396e-20	8 cell	PEX12	Human
1.19152e-24	1.50473	0.984	0.999	3.95609e-20	8 cell	TAF13	Human
1.1994e-24	0.846546	1	0.989	3.98226e-20	8 cell	HINT1	Human
1.23214e-24	0.877093	1	0.926	4.09094e-20	8 cell	PREPL	Human
1.26615e-24	0.491316	1	0.878	4.20388e-20	8 cell	ZNF682	Human
1.31818e-24	0.297497	0.734	0.253	4.37663e-20	8 cell	GNG3	Human
1.3307e-24	0.396112	0.75	0.249	4.41818e-20	8 cell	VWA5A	Human
1.34827e-24	0.816675	1	0.928	4.47653e-20	8 cell	PRPF18	Human
1.36742e-24	0.411485	0.969	0.745	4.54009e-20	8 cell	DLST	Human
1.39625e-24	0.755357	1	0.783	4.63582e-20	8 cell	MPG	Human
1.46283e-24	1.00189	0.906	0.61	4.85687e-20	8 cell	H2BC9	Human
1.50225e-24	0.574349	0.984	0.92	4.98776e-20	8 cell	CSNK1G1	Human
1.58419e-24	0.343714	0.953	0.586	5.25982e-20	8 cell	LRRC51	Human
1.74144e-24	0.593232	0.969	0.601	5.78194e-20	8 cell	CFAP92	Human
1.74772e-24	0.611689	0.984	0.844	5.80277e-20	8 cell	LATS1	Human
1.97979e-24	0.824717	1	0.944	6.57331e-20	8 cell	MKRN2	Human
1.99409e-24	0.52258	1	0.749	6.62078e-20	8 cell	ZNF549	Human
2.06671e-24	1.06963	1	0.989	6.86189e-20	8 cell	CCNE1	Human
2.12201e-24	1.00969	1	0.986	7.0455e-20	8 cell	TGOLN2	Human
2.58591e-24	0.847845	1	0.919	8.58572e-20	8 cell	ABHD3	Human
3.07223e-24	1.41691	0.984	0.994	1.02004e-19	8 cell	C1orf52	Human
3.2592e-24	0.502614	1	0.827	1.08212e-19	8 cell	AIP	Human
3.62106e-24	0.725815	0.984	0.855	1.20226e-19	8 cell	CTTNBP2NL	Human
3.6632e-24	0.567776	0.984	0.893	1.21626e-19	8 cell	RAPH1	Human
3.67853e-24	1.26402	1	1	1.22134e-19	8 cell	ELOC	Human
3.86912e-24	1.61528	1	0.963	1.28463e-19	8 cell	LGMN	Human
3.87598e-24	0.813942	1	0.98	1.2869e-19	8 cell	CLK1	Human
3.91914e-24	0.435766	0.906	0.479	1.30123e-19	8 cell	PDK1	Human
3.96313e-24	1.51143	0.969	0.991	1.31584e-19	8 cell	TFB2M	Human
4.23792e-24	0.320357	0.891	0.443	1.40708e-19	8 cell	SCML1	Human
4.61145e-24	0.541806	0.922	0.569	1.53109e-19	8 cell	CDIP1	Human
4.88709e-24	0.92062	1	0.973	1.62261e-19	8 cell	BRAP	Human
4.93152e-24	0.362789	0.781	0.291	1.63736e-19	8 cell	PCLO	Human
5.51078e-24	0.328566	0.641	0.189	1.82969e-19	8 cell	NTRK3	Human
5.5835e-24	0.308138	0.859	0.451	1.85383e-19	8 cell	CAVIN3	Human
5.70008e-24	1.55322	1	1	1.89254e-19	8 cell	DDX5	Human
6.095e-24	0.441058	0.984	0.646	2.02366e-19	8 cell	ARMC9	Human
6.21457e-24	0.307523	0.656	0.181	2.06336e-19	8 cell	FBXO27	Human
6.49449e-24	0.656271	1	0.664	2.1563e-19	8 cell	GSTM3	Human
6.90136e-24	1.91821	0.984	0.973	2.29139e-19	8 cell	BAG4	Human
7.11521e-24	0.323337	0.922	0.367	2.36239e-19	8 cell	PTK2B	Human
7.12167e-24	0.695401	1	0.998	2.36454e-19	8 cell	ELOA	Human
7.51766e-24	0.368659	0.953	0.734	2.49601e-19	8 cell	SPTY2D1OS	Human
7.85332e-24	0.653358	0.953	0.786	2.60746e-19	8 cell	EPM2AIP1	Human
7.90488e-24	0.716998	0.922	0.761	2.62458e-19	8 cell	CLK4	Human
8.07227e-24	0.455225	0.969	0.759	2.68015e-19	8 cell	TRIM39	Human
8.71499e-24	0.847403	1	0.894	2.89355e-19	8 cell	SEC14L1	Human
9.86494e-24	0.598826	0.984	0.69	3.27536e-19	8 cell	ZNF343	Human
1.01012e-23	0.633783	0.984	0.922	3.35382e-19	8 cell	LRIG2	Human
1.06183e-23	0.483718	0.984	0.868	3.52549e-19	8 cell	CCNYL1	Human
1.12942e-23	1.25989	1	0.986	3.74992e-19	8 cell	CFAP20	Human
1.14836e-23	0.550004	0.953	0.786	3.8128e-19	8 cell	ZNF829	Human
1.17457e-23	0.831376	1	1	3.8998e-19	8 cell	TRA2B	Human
1.23162e-23	0.749916	1	0.981	4.08921e-19	8 cell	DHX8	Human
1.23735e-23	1.11003	1	0.999	4.10825e-19	8 cell	KPNA6	Human
1.25397e-23	0.269793	0.828	0.275	4.16343e-19	8 cell	BTLA	Human
1.25407e-23	1.16059	0.984	0.966	4.16377e-19	8 cell	NSMCE4A	Human
1.29552e-23	0.275748	0.781	0.308	4.30139e-19	8 cell	C4orf47	Human
1.32017e-23	0.956499	1	0.982	4.38324e-19	8 cell	PAN3	Human
1.45694e-23	0.296436	0.969	0.696	4.83734e-19	8 cell	FAM89B	Human
1.45885e-23	0.705658	1	0.99	4.84367e-19	8 cell	RTF1	Human
1.53009e-23	0.87912	1	1	5.08019e-19	8 cell	CKS2	Human
1.53609e-23	1.18081	0.984	0.98	5.10013e-19	8 cell	TNFRSF12A	Human
1.56351e-23	1.32538	0.984	0.992	5.19118e-19	8 cell	UBE2B	Human
1.58023e-23	0.253059	0.969	0.774	5.24668e-19	8 cell	HDGFL2	Human
1.59401e-23	0.392715	0.828	0.363	5.29244e-19	8 cell	TDRD6	Human
1.61582e-23	0.667482	1	0.901	5.36485e-19	8 cell	KIF3A	Human
1.71863e-23	1.27643	0.984	0.839	5.70618e-19	8 cell	HSPA2	Human
1.74875e-23	0.561033	0.984	0.844	5.8062e-19	8 cell	SPATA33	Human
1.75078e-23	0.808222	0.969	0.887	5.81295e-19	8 cell	MROH1	Human
1.76395e-23	0.813956	0.953	0.87	5.85666e-19	8 cell	EIF5A2	Human
1.8349e-23	1.3401	1	1	6.09224e-19	8 cell	GRB2	Human
1.88665e-23	0.268754	0.766	0.291	6.26405e-19	8 cell	DUSP19	Human
1.90757e-23	0.676309	0.734	0.302	6.33351e-19	8 cell	VAV3	Human
2.02656e-23	1.49629	1	0.998	6.72858e-19	8 cell	BZW1	Human
2.13375e-23	0.685572	0.984	0.872	7.08447e-19	8 cell	KAT5	Human
2.14351e-23	0.746097	0.984	0.996	7.11688e-19	8 cell	SBDS	Human
2.17145e-23	1.03873	1	0.999	7.20965e-19	8 cell	PCNA	Human
2.18768e-23	0.495176	0.953	0.622	7.26354e-19	8 cell	ZNF436	Human
2.19974e-23	1.17226	1	0.998	7.30356e-19	8 cell	ATP5IF1	Human
2.47131e-23	0.762523	1	0.998	8.20523e-19	8 cell	EXOSC3	Human
2.52286e-23	0.273649	0.844	0.426	8.37641e-19	8 cell	ENSG00000227540	Human
2.53603e-23	0.82797	1	1	8.42011e-19	8 cell	DNAJA1	Human
2.53713e-23	0.866071	1	0.942	8.42379e-19	8 cell	FBXL12	Human
2.72644e-23	0.339196	0.953	0.734	9.05231e-19	8 cell	ELL2	Human
2.77103e-23	0.601796	0.953	0.632	9.20038e-19	8 cell	ZNF616	Human
3.08809e-23	0.709527	1	0.898	1.02531e-18	8 cell	HAUS3	Human
3.14556e-23	0.49775	0.953	0.791	1.04439e-18	8 cell	TPTE	Human
3.18532e-23	0.256214	0.703	0.252	1.05759e-18	8 cell	CDON	Human
3.25749e-23	0.920127	1	0.956	1.08155e-18	8 cell	SASS6	Human
3.54756e-23	0.417236	0.953	0.874	1.17786e-18	8 cell	FARP2	Human
3.56207e-23	0.620993	1	0.993	1.18268e-18	8 cell	QRICH1	Human
3.65015e-23	1.29752	0.984	0.927	1.21192e-18	8 cell	MOSPD1	Human
3.71273e-23	0.372922	0.891	0.446	1.2327e-18	8 cell	CPED1	Human
3.73369e-23	1.12043	1	0.984	1.23966e-18	8 cell	ORMDL2	Human
3.83175e-23	0.959551	1	1	1.27222e-18	8 cell	SAP18	Human
4.10501e-23	0.96294	0.938	0.63	1.36294e-18	8 cell	PXK	Human
4.50229e-23	0.570443	0.953	0.78	1.49485e-18	8 cell	SCYL3	Human
4.73438e-23	0.412182	0.984	0.761	1.57191e-18	8 cell	THAP6	Human
5.48278e-23	0.622207	1	0.929	1.82039e-18	8 cell	COPS7B	Human
6.36771e-23	2.46804	1	0.869	2.11421e-18	8 cell	H1-1	Human
6.57921e-23	0.524807	1	0.935	2.18443e-18	8 cell	YEATS2	Human
6.64291e-23	1.35184	0.969	0.846	2.20558e-18	8 cell	WDFY1	Human
6.9385e-23	1.422	1	0.972	2.30372e-18	8 cell	SGK1	Human
7.37831e-23	0.792396	1	0.934	2.44975e-18	8 cell	BRCA2	Human
7.43025e-23	1.36573	0.969	0.978	2.46699e-18	8 cell	C16orf91	Human
7.71884e-23	0.356166	0.922	0.694	2.56281e-18	8 cell	B3GNT4	Human
8.25524e-23	0.758245	1	0.947	2.7409e-18	8 cell	SUN1	Human
8.44951e-23	0.682879	0.953	0.579	2.80541e-18	8 cell	PPP1R13B	Human
9.76291e-23	0.387592	0.953	0.809	3.24148e-18	8 cell	SWT1	Human
1.0583e-22	1.05142	1	0.99	3.51378e-18	8 cell	DLGAP5	Human
1.06882e-22	1.44707	1	0.944	3.54871e-18	8 cell	GEMIN5	Human
1.0736e-22	0.603874	0.984	0.788	3.56458e-18	8 cell	ZBTB24	Human
1.15142e-22	0.682339	0.969	0.737	3.82294e-18	8 cell	ZCCHC2	Human
1.21231e-22	0.77824	1	0.997	4.0251e-18	8 cell	THUMPD1	Human
1.34036e-22	0.285624	0.719	0.262	4.45027e-18	8 cell	ADAMTSL3	Human
1.35407e-22	0.539589	0.984	0.785	4.49578e-18	8 cell	RAB3D	Human
1.38112e-22	0.303344	0.953	0.662	4.58558e-18	8 cell	SLC25A53	Human
1.56309e-22	0.538483	1	0.994	5.18979e-18	8 cell	MBD4	Human
1.5853e-22	0.528768	1	0.872	5.2635e-18	8 cell	TRAK2	Human
1.60736e-22	0.539867	0.969	0.766	5.33676e-18	8 cell	CSRP2	Human
1.6197e-22	0.63744	0.984	0.784	5.37773e-18	8 cell	TRAF6	Human
1.75983e-22	0.884378	0.984	0.851	5.84299e-18	8 cell	FAM117B	Human
1.84323e-22	0.835133	1	0.996	6.1199e-18	8 cell	NUFIP2	Human
1.85104e-22	1.30942	1	0.997	6.14581e-18	8 cell	NGDN	Human
1.91008e-22	0.339115	0.875	0.465	6.34183e-18	8 cell	ZNF182	Human
1.93081e-22	1.08567	0.984	0.992	6.41066e-18	8 cell	NRBF2	Human
1.98798e-22	1.00664	0.984	0.98	6.60051e-18	8 cell	MIDEAS	Human
1.99416e-22	0.460035	1	0.877	6.62099e-18	8 cell	ZNF397	Human
1.99953e-22	0.549934	0.984	0.972	6.63885e-18	8 cell	NAF1	Human
2.04513e-22	0.452413	0.984	0.698	6.79023e-18	8 cell	TUBA3D	Human
2.04819e-22	1.21547	1	0.987	6.8004e-18	8 cell	RBBP6	Human
2.225e-22	0.503457	0.984	0.753	7.38743e-18	8 cell	AP4B1	Human
2.35412e-22	0.972112	1	1	7.81616e-18	8 cell	RBM25	Human
2.37222e-22	0.603756	1	0.848	7.87626e-18	8 cell	ZNF142	Human
2.46472e-22	0.478004	1	0.797	8.18336e-18	8 cell	USP54	Human
2.536e-22	0.876712	1	0.967	8.42002e-18	8 cell	BLCAP	Human
2.54307e-22	0.704816	0.969	0.946	8.44352e-18	8 cell	SNRNP35	Human
2.5965e-22	0.250449	0.844	0.322	8.6209e-18	8 cell	AGFG2	Human
2.62259e-22	0.374027	0.938	0.536	8.70754e-18	8 cell	NOL4L	Human
2.65968e-22	0.745355	1	0.989	8.83067e-18	8 cell	KIF20B	Human
3.01742e-22	1.70731	1	1	1.00184e-17	8 cell	PAFAH1B2	Human
3.06804e-22	0.55867	1	0.825	1.01865e-17	8 cell	GLCE	Human
3.4603e-22	0.500961	0.922	0.603	1.14889e-17	8 cell	ZNF844	Human
3.79013e-22	0.582885	0.969	0.694	1.2584e-17	8 cell	ZCCHC14	Human
3.92151e-22	1.17941	1	0.961	1.30202e-17	8 cell	UQCC3	Human
4.00741e-22	0.593173	1	0.937	1.33054e-17	8 cell	CEP95	Human
4.00742e-22	0.653565	0.984	0.893	1.33054e-17	8 cell	CDK9	Human
4.01465e-22	0.527552	1	0.941	1.33295e-17	8 cell	ZNF148	Human
4.27818e-22	0.549617	0.969	0.855	1.42044e-17	8 cell	PAPOLG	Human
4.32775e-22	0.663094	1	0.989	1.4369e-17	8 cell	C2orf49	Human
4.33898e-22	0.327853	0.562	0.149	1.44063e-17	8 cell	FCHO1	Human
4.34614e-22	1.59758	1	1	1.44301e-17	8 cell	NOSIP	Human
4.51521e-22	0.374549	0.953	0.769	1.49914e-17	8 cell	RAB22A	Human
4.66757e-22	0.290723	0.969	0.828	1.54973e-17	8 cell	CACTIN	Human
4.80652e-22	0.545392	1	0.848	1.59586e-17	8 cell	CENPA	Human
4.81339e-22	0.450844	0.984	0.919	1.59814e-17	8 cell	YAF2	Human
5.21142e-22	0.547664	0.984	0.794	1.7303e-17	8 cell	ZNF266	Human
5.28673e-22	0.411722	0.828	0.472	1.7553e-17	8 cell	ZNF280C	Human
5.50648e-22	0.261935	0.641	0.199	1.82826e-17	8 cell	SLC12A8	Human
5.51133e-22	0.405067	1	0.923	1.82987e-17	8 cell	CHIC2	Human
5.63549e-22	0.689572	1	0.895	1.8711e-17	8 cell	FIGNL1	Human
5.8477e-22	0.812333	1	1	1.94155e-17	8 cell	EIF4A2	Human
5.9473e-22	0.279209	0.922	0.566	1.97462e-17	8 cell	PARP11	Human
6.10468e-22	0.300386	0.984	0.673	2.02688e-17	8 cell	RNF17	Human
6.3012e-22	0.298012	0.922	0.457	2.09212e-17	8 cell	IQCD	Human
6.30367e-22	0.877694	1	0.995	2.09294e-17	8 cell	IWS1	Human
6.40972e-22	0.761879	1	1	2.12816e-17	8 cell	HMGB3	Human
6.75814e-22	0.297955	0.875	0.553	2.24384e-17	8 cell	HCFC2	Human
7.67144e-22	0.687052	0.953	0.883	2.54707e-17	8 cell	USPL1	Human
8.09306e-22	0.847304	1	0.997	2.68706e-17	8 cell	GPBP1	Human
8.21661e-22	0.489444	1	0.937	2.72808e-17	8 cell	DDX50	Human
8.75826e-22	0.608513	1	1	2.90792e-17	8 cell	SON	Human
1.04642e-21	1.12836	0.969	0.978	3.47431e-17	8 cell	ATG101	Human
1.18074e-21	0.786513	1	1	3.9203e-17	8 cell	ARL6IP1	Human
1.25598e-21	0.452283	0.969	0.782	4.1701e-17	8 cell	ZRANB1	Human
1.28444e-21	0.261151	0.922	0.629	4.26459e-17	8 cell	USP3-AS1	Human
1.37916e-21	0.320077	0.906	0.551	4.57907e-17	8 cell	MEIKIN	Human
1.38644e-21	0.327562	0.938	0.456	4.60326e-17	8 cell	KCNK5	Human
1.4276e-21	0.532209	1	0.939	4.73992e-17	8 cell	TRAPPC6B	Human
1.51938e-21	0.546336	0.984	0.946	5.04466e-17	8 cell	TTLL5	Human
1.66293e-21	0.481084	0.953	0.802	5.52127e-17	8 cell	UHRF1BP1L	Human
1.73162e-21	1.26669	0.938	0.733	5.74932e-17	8 cell	SELENOM	Human
1.86018e-21	0.489251	0.953	0.598	6.17618e-17	8 cell	MAP7D2	Human
1.90685e-21	1.23156	1	1	6.33111e-17	8 cell	TRA2A	Human
1.93056e-21	1.16172	1	0.996	6.40986e-17	8 cell	RFK	Human
2.12201e-21	0.266588	0.938	0.577	7.04549e-17	8 cell	ZNF821	Human
2.21157e-21	0.757784	1	1	7.34286e-17	8 cell	DYNLL1	Human
2.43613e-21	0.314613	0.984	0.813	8.08843e-17	8 cell	PTBP2	Human
2.52272e-21	1.55746	0.953	0.868	8.37593e-17	8 cell	IPO8	Human
2.72709e-21	0.925095	1	0.987	9.0545e-17	8 cell	KANSL2	Human
2.7638e-21	0.859751	0.953	0.676	9.17636e-17	8 cell	OPTN	Human
2.81301e-21	0.63286	1	0.77	9.33974e-17	8 cell	CCDC88A	Human
2.84771e-21	0.442972	0.922	0.573	9.45497e-17	8 cell	MAST4	Human
2.93643e-21	0.726499	1	0.997	9.74953e-17	8 cell	CACUL1	Human
2.9485e-21	0.688588	1	1	9.78962e-17	8 cell	POLR2F	Human
3.00957e-21	0.840579	1	0.994	9.99238e-17	8 cell	SKA2	Human
3.03791e-21	0.659906	0.922	0.711	1.00865e-16	8 cell	PRDM10	Human
3.07193e-21	1.33614	1	0.995	1.01994e-16	8 cell	YTHDF3	Human
3.33436e-21	0.612204	1	1	1.10707e-16	8 cell	DNAJC8	Human
3.35888e-21	0.432264	1	0.938	1.11522e-16	8 cell	SCAF8	Human
3.48262e-21	0.274975	0.844	0.426	1.1563e-16	8 cell	ITGAV	Human
3.52826e-21	0.745691	0.984	0.93	1.17145e-16	8 cell	RNF19B	Human
3.57267e-21	0.582933	0.797	0.377	1.1862e-16	8 cell	PSEN2	Human
3.76892e-21	0.366416	0.859	0.365	1.25136e-16	8 cell	DHX58	Human
3.84737e-21	0.625094	1	0.984	1.2774e-16	8 cell	ERI1	Human
3.86864e-21	0.478256	0.953	0.613	1.28446e-16	8 cell	MAPRE2	Human
4.2659e-21	0.508437	1	0.925	1.41636e-16	8 cell	VCPIP1	Human
4.45373e-21	0.871919	0.938	0.718	1.47873e-16	8 cell	KDM1B	Human
4.54975e-21	0.504745	1	0.991	1.51061e-16	8 cell	PTPN2	Human
5.20422e-21	0.577869	0.938	0.559	1.72791e-16	8 cell	IER5	Human
5.57156e-21	0.478196	0.797	0.409	1.84987e-16	8 cell	ZNF878	Human
5.85511e-21	0.282428	0.828	0.443	1.94402e-16	8 cell	DDX58	Human
6.22268e-21	0.276787	0.859	0.509	2.06605e-16	8 cell	DNAJC27	Human
6.31376e-21	0.646518	0.969	0.928	2.09629e-16	8 cell	UBN2	Human
6.64602e-21	0.492575	1	0.999	2.20661e-16	8 cell	MPHOSPH8	Human
7.35698e-21	0.602404	1	0.842	2.44267e-16	8 cell	CEP97	Human
7.42895e-21	0.460689	0.812	0.423	2.46656e-16	8 cell	PXYLP1	Human
7.70785e-21	0.919677	0.922	0.78	2.55916e-16	8 cell	CNOT6L	Human
7.72225e-21	0.623561	1	0.982	2.56394e-16	8 cell	MED21	Human
7.96663e-21	0.600696	0.969	0.648	2.64508e-16	8 cell	GCNT1	Human
8.19064e-21	0.690236	0.969	0.778	2.71945e-16	8 cell	IDH2	Human
8.60008e-21	0.592177	0.984	0.989	2.8554e-16	8 cell	ZC3H4	Human
8.82189e-21	0.537944	1	0.97	2.92904e-16	8 cell	GFM2	Human
8.97599e-21	0.34716	0.969	0.685	2.98021e-16	8 cell	SLC25A25	Human
9.26464e-21	0.678231	1	0.974	3.07604e-16	8 cell	GNA13	Human
9.72733e-21	0.69558	1	0.976	3.22967e-16	8 cell	DEDD	Human
9.95105e-21	1.28495	0.984	0.999	3.30395e-16	8 cell	PQBP1	Human
1.04673e-20	0.971584	1	0.996	3.47537e-16	8 cell	ERVK3-1	Human
1.07679e-20	0.697176	1	0.994	3.57515e-16	8 cell	RIF1	Human
1.09851e-20	0.548335	1	0.951	3.64728e-16	8 cell	CNOT8	Human
1.12119e-20	0.524097	0.953	0.658	3.72259e-16	8 cell	LDAF1	Human
1.15346e-20	0.587987	0.953	0.664	3.82971e-16	8 cell	C16orf74	Human
1.19362e-20	0.525637	0.969	0.937	3.96306e-16	8 cell	ZNF100	Human
1.2973e-20	0.596986	1	0.924	4.30731e-16	8 cell	MSL3	Human
1.33197e-20	0.664364	0.953	0.73	4.42239e-16	8 cell	ZNF224	Human
1.35822e-20	0.367361	0.953	0.745	4.50955e-16	8 cell	STK19	Human
1.44227e-20	0.420938	0.922	0.786	4.78864e-16	8 cell	CPD	Human
1.46936e-20	0.730143	1	0.99	4.87856e-16	8 cell	ZCCHC10	Human
1.48807e-20	0.569034	0.969	0.943	4.9407e-16	8 cell	CNOT4	Human
1.67093e-20	0.77204	1	0.979	5.54784e-16	8 cell	CLK3	Human
1.7361e-20	0.300136	0.953	0.654	5.76421e-16	8 cell	RNF213	Human
1.80374e-20	0.759771	1	0.98	5.98879e-16	8 cell	COQ10B	Human
1.81886e-20	1.24602	0.969	1	6.03899e-16	8 cell	TFAP2C	Human
1.95406e-20	0.708326	0.984	0.915	6.48788e-16	8 cell	POLR2M	Human
2.01095e-20	0.620904	1	0.988	6.67675e-16	8 cell	OFD1	Human
2.04365e-20	0.695058	1	1	6.78531e-16	8 cell	SIKE1	Human
2.21343e-20	0.469724	1	0.976	7.34902e-16	8 cell	PRKRIP1	Human
2.47588e-20	1.15651	1	0.973	8.2204e-16	8 cell	SERINC1	Human
2.67324e-20	1.06091	1	0.988	8.8757e-16	8 cell	C2orf69	Human
2.80054e-20	0.267044	0.812	0.383	9.29837e-16	8 cell	HBEGF	Human
2.8469e-20	0.497311	0.969	0.825	9.45228e-16	8 cell	ZNF215	Human
2.91942e-20	0.571954	1	1	9.69305e-16	8 cell	EIF5B	Human
3.22614e-20	0.801126	1	0.992	1.07114e-15	8 cell	RMND5A	Human
3.35195e-20	0.755828	0.984	0.916	1.11291e-15	8 cell	PPM1D	Human
3.35782e-20	0.47424	0.984	0.894	1.11486e-15	8 cell	PIGA	Human
3.67514e-20	0.768513	0.938	0.899	1.22022e-15	8 cell	KPTN	Human
3.79698e-20	0.568414	1	0.88	1.26067e-15	8 cell	PELI1	Human
3.86083e-20	0.696195	1	0.999	1.28187e-15	8 cell	TPX2	Human
4.29677e-20	0.842175	1	0.974	1.42661e-15	8 cell	INPP5F	Human
4.42079e-20	0.49439	1	1	1.46779e-15	8 cell	PRPF40A	Human
4.71114e-20	0.73312	1	0.989	1.56419e-15	8 cell	RFWD3	Human
4.90142e-20	0.541243	1	0.982	1.62737e-15	8 cell	EFCAB14	Human
5.05786e-20	0.303406	0.938	0.639	1.67931e-15	8 cell	GANC	Human
5.10998e-20	0.607939	0.938	0.948	1.69662e-15	8 cell	PTAR1	Human
5.12157e-20	0.693598	1	0.996	1.70046e-15	8 cell	TBCB	Human
5.14505e-20	0.335087	0.938	0.622	1.70826e-15	8 cell	TMEM185A	Human
5.5308e-20	0.397938	0.969	0.714	1.83634e-15	8 cell	POMK	Human
6.32412e-20	0.690033	0.938	0.958	2.09973e-15	8 cell	BTAF1	Human
6.52417e-20	0.687002	1	0.999	2.16615e-15	8 cell	LARP4	Human
6.65349e-20	0.738453	0.969	0.985	2.20909e-15	8 cell	CRIPT	Human
6.77502e-20	0.756624	1	0.962	2.24944e-15	8 cell	FAM53C	Human
6.7858e-20	0.758483	0.969	0.982	2.25302e-15	8 cell	YRDC	Human
7.06196e-20	0.9634	1	0.995	2.34471e-15	8 cell	LUZP1	Human
7.27591e-20	0.370922	0.984	0.822	2.41575e-15	8 cell	ULK4	Human
7.46531e-20	0.423582	1	0.923	2.47863e-15	8 cell	PPTC7	Human
8.21206e-20	0.550569	1	0.954	2.72657e-15	8 cell	CSPP1	Human
8.4375e-20	0.705873	1	0.995	2.80142e-15	8 cell	PRPF38B	Human
8.49363e-20	0.416939	0.844	0.467	2.82006e-15	8 cell	TUBA4A	Human
8.52157e-20	0.441663	0.781	0.437	2.82933e-15	8 cell	ACAD11	Human
8.6399e-20	1.32337	1	0.997	2.86862e-15	8 cell	CCDC12	Human
8.69958e-20	0.492027	0.922	0.449	2.88843e-15	8 cell	RUNX1T1	Human
9.11119e-20	0.312371	0.812	0.395	3.0251e-15	8 cell	MAP3K3	Human
9.14988e-20	0.650653	1	0.962	3.03794e-15	8 cell	C12orf43	Human
9.34771e-20	0.897485	1	0.982	3.10363e-15	8 cell	PDRG1	Human
9.76359e-20	0.652262	1	0.987	3.24171e-15	8 cell	DIS3	Human
9.95387e-20	0.593652	0.969	0.94	3.30488e-15	8 cell	TMEM167B	Human
9.99814e-20	0.612666	1	0.996	3.31958e-15	8 cell	ALYREF	Human
1.01173e-19	0.66386	0.984	0.927	3.35914e-15	8 cell	ESS2	Human
1.0541e-19	0.752153	0.938	0.837	3.49983e-15	8 cell	EEF1AKMT2	Human
1.24108e-19	0.568663	0.984	0.87	4.12065e-15	8 cell	MINDY3	Human
1.28135e-19	0.417427	1	0.82	4.25433e-15	8 cell	ACVR2A	Human
1.33188e-19	0.465238	1	0.974	4.42209e-15	8 cell	PTEN	Human
1.35965e-19	0.468005	0.938	0.693	4.51431e-15	8 cell	KBTBD8	Human
1.49585e-19	0.484169	0.984	0.844	4.96652e-15	8 cell	HPS5	Human
1.53264e-19	1.05176	0.984	0.947	5.08866e-15	8 cell	ZNF410	Human
1.57152e-19	0.632526	1	0.998	5.21776e-15	8 cell	TXNDC17	Human
1.65813e-19	0.584506	0.984	0.942	5.50533e-15	8 cell	AP4M1	Human
1.72417e-19	0.271767	0.812	0.421	5.7246e-15	8 cell	RGS14	Human
1.73396e-19	0.362906	0.984	0.864	5.7571e-15	8 cell	GATAD2B	Human
1.77794e-19	0.672313	1	0.961	5.90311e-15	8 cell	ELF1	Human
1.82124e-19	1.17001	1	0.965	6.04687e-15	8 cell	PIM1	Human
1.82685e-19	0.65239	0.984	0.893	6.06549e-15	8 cell	TMUB2	Human
1.89078e-19	0.480814	0.781	0.421	6.27777e-15	8 cell	ZFP37	Human
1.89316e-19	0.849121	1	0.962	6.28566e-15	8 cell	HPF1	Human
1.90408e-19	2.13661	1	0.999	6.32194e-15	8 cell	GLUL	Human
2.00993e-19	0.504122	0.984	0.934	6.67336e-15	8 cell	GPATCH2	Human
2.04459e-19	0.372561	0.984	0.836	6.78845e-15	8 cell	RAB33B	Human
2.07785e-19	0.540683	1	0.933	6.89889e-15	8 cell	UIMC1	Human
2.13265e-19	1.13226	0.938	0.994	7.08083e-15	8 cell	ATG12	Human
2.14946e-19	0.639466	1	1	7.13665e-15	8 cell	RTRAF	Human
2.17403e-19	0.514243	0.984	0.856	7.21822e-15	8 cell	CENPP	Human
2.39313e-19	0.882258	0.984	0.999	7.94568e-15	8 cell	RPF2	Human
2.41229e-19	0.425102	0.969	0.907	8.00929e-15	8 cell	TRAPPC2B	Human
2.44878e-19	0.430924	0.875	0.576	8.13045e-15	8 cell	PAPOLA-DT	Human
2.49959e-19	0.258933	0.812	0.388	8.29915e-15	8 cell	H3C10	Human
2.58217e-19	0.622572	1	0.99	8.57332e-15	8 cell	RIOK3	Human
2.63311e-19	0.770836	0.969	0.825	8.74245e-15	8 cell	TRIO	Human
2.73659e-19	0.347684	1	0.777	9.08601e-15	8 cell	MFAP3L	Human
3.41043e-19	0.727336	1	0.934	1.13233e-14	8 cell	PEX13	Human
3.54211e-19	0.54139	0.984	0.889	1.17605e-14	8 cell	DAGLB	Human
3.70776e-19	0.605291	1	0.989	1.23105e-14	8 cell	ECT2	Human
4.06457e-19	0.872838	1	0.966	1.34952e-14	8 cell	RC3H1	Human
4.31486e-19	0.3735	0.859	0.552	1.43262e-14	8 cell	LMOD3	Human
4.50122e-19	0.750006	1	1	1.49449e-14	8 cell	CWC15	Human
4.60607e-19	0.695665	0.969	0.984	1.52931e-14	8 cell	SCAF4	Human
4.6367e-19	0.322156	0.984	0.825	1.53948e-14	8 cell	CENPS-CORT	Human
4.70342e-19	0.32666	0.969	0.62	1.56163e-14	8 cell	ZNF548	Human
4.9558e-19	0.903289	0.969	0.976	1.64543e-14	8 cell	FASTKD5	Human
5.09092e-19	0.673917	1	0.937	1.69029e-14	8 cell	EBLN3P	Human
5.25632e-19	0.768329	0.984	0.908	1.7452e-14	8 cell	TRAFD1	Human
5.35167e-19	0.254559	0.938	0.626	1.77686e-14	8 cell	CBLL1-AS1	Human
5.63524e-19	0.5205	0.953	0.84	1.87101e-14	8 cell	CAB39L	Human
5.63609e-19	0.547058	0.984	0.904	1.87129e-14	8 cell	PHF6	Human
5.68012e-19	0.928052	0.766	0.392	1.88591e-14	8 cell	ABCF2-H2BE1	Human
6.00774e-19	0.511699	0.984	0.842	1.99469e-14	8 cell	CCNQ	Human
6.03852e-19	0.718403	1	0.995	2.00491e-14	8 cell	PPP4R3A	Human
6.17938e-19	0.568569	1	0.986	2.05168e-14	8 cell	WIPI2	Human
6.32468e-19	1.1181	1	1	2.09992e-14	8 cell	RBM8A	Human
6.52039e-19	0.742474	1	0.978	2.1649e-14	8 cell	DCAF7	Human
6.65879e-19	0.552612	0.906	0.788	2.21085e-14	8 cell	ASB7	Human
6.90045e-19	1.06856	1	0.935	2.29109e-14	8 cell	PNP	Human
7.51628e-19	0.649975	0.906	0.707	2.49556e-14	8 cell	CALML4	Human
7.77902e-19	0.598066	0.953	0.93	2.58279e-14	8 cell	SIRT1	Human
8.05973e-19	0.717349	1	0.982	2.67599e-14	8 cell	POLD3	Human
8.9659e-19	0.64636	1	0.966	2.97686e-14	8 cell	RIC8A	Human
1.01892e-18	0.529999	1	0.857	3.38301e-14	8 cell	SLC12A2	Human
1.05271e-18	0.690148	0.953	0.922	3.49522e-14	8 cell	PIK3R4	Human
1.16025e-18	0.422542	0.719	0.332	3.85227e-14	8 cell	ALDH1A2	Human
1.18974e-18	1.0343	1	0.96	3.95016e-14	8 cell	DAAM1	Human
1.24928e-18	0.441716	1	0.955	4.14787e-14	8 cell	TBC1D7	Human
[truncated: 9,593 more rows]

## Sheet:  supt6.species.maker.type
gene	species_detail
ABHD17B	Gpig:Human
ABHD2	Gpig:Human
ABTB2	Gpig:Human
ACBD5	Gpig:Human
ACVR2A	Gpig:Human
AHCTF1	Gpig:Human
AKIRIN2	Gpig:Human
AKT1S1	Gpig:Human
ALYREF	Gpig:Human
ANKRD12	Gpig:Human
ANKRD37	Gpig:Human
ARAP2	Gpig:Human
ARF6	Gpig:Human
ARRDC2	Gpig:Human
ASXL1	Gpig:Human
ATF2	Gpig:Human
ATXN1L	Gpig:Human
BBIP1	Gpig:Human
BCL2L11	Gpig:Human
BCORL1	Gpig:Human
BIRC5	Gpig:Human
BMT2	Gpig:Human
BNIP2	Gpig:Human
BRINP1	Gpig:Human
BRPF1	Gpig:Human
BUD31	Gpig:Human
C2CD3	Gpig:Human
CACUL1	Gpig:Human
CALM3	Gpig:Human
CAMSAP1	Gpig:Human
CAVIN3	Gpig:Human
CCDC174	Gpig:Human
CCDC59	Gpig:Human
CCDC6	Gpig:Human
CCDC77	Gpig:Human
CCDC82	Gpig:Human
CCDC88A	Gpig:Human
CCNQ	Gpig:Human
CCSAP	Gpig:Human
CD164L2	Gpig:Human
CDK17	Gpig:Human
CDV3	Gpig:Human
CENPC	Gpig:Human
CENPL	Gpig:Human
CENPP	Gpig:Human
CEP83	Gpig:Human
CFAP418	Gpig:Human
CFAP58	Gpig:Human
CFAP65	Gpig:Human
CHIC2	Gpig:Human
CHTOP	Gpig:Human
CIR1	Gpig:Human
CKAP2L	Gpig:Human
CLIP4	Gpig:Human
CLK1	Gpig:Human
CLOCK	Gpig:Human
CMC2	Gpig:Human
CNOT4	Gpig:Human
CNOT6	Gpig:Human
CNOT6L	Gpig:Human
COL28A1	Gpig:Human
CPEB4	Gpig:Human
CRABP2	Gpig:Human
CREM	Gpig:Human
CSGALNACT2	Gpig:Human
CTCF	Gpig:Human
CWC25	Gpig:Human
CYP2R1	Gpig:Human
DCLRE1A	Gpig:Human
DCP1A	Gpig:Human
DCTN3	Gpig:Human
DDA1	Gpig:Human
DDX42	Gpig:Human
DEF6	Gpig:Human
DENND11	Gpig:Human
DGKI	Gpig:Human
DIP2C	Gpig:Human
DNAH5	Gpig:Human
DSEL	Gpig:Human
DUSP18	Gpig:Human
DUSP7	Gpig:Human
DYNC1I2	Gpig:Human
DYNLL2	Gpig:Human
EEF1AKMT2	Gpig:Human
EIF1	Gpig:Human
EIF1B	Gpig:Human
EIF3J	Gpig:Human
ELL2	Gpig:Human
ELOC	Gpig:Human
ERBB4	Gpig:Human
ETV5	Gpig:Human
FAM177A1	Gpig:Human
FAM189A2	Gpig:Human
FBXO31	Gpig:Human
FBXO5	Gpig:Human
FGFR1OP2	Gpig:Human
FLOT1	Gpig:Human
FOLH1	Gpig:Human
GAB1	Gpig:Human
GABARAPL2	Gpig:Human
GATC	Gpig:Human
GJC1	Gpig:Human
GKAP1	Gpig:Human
GMFB	Gpig:Human
GNPTAB	Gpig:Human
GPATCH11	Gpig:Human
GPATCH2L	Gpig:Human
GPATCH3	Gpig:Human
GPHA2	Gpig:Human
GRAMD1B	Gpig:Human
GSC	Gpig:Human
GSTM3	Gpig:Human
GTF2A1	Gpig:Human
GTF2A2	Gpig:Human
GTF2F2	Gpig:Human
H1-1	Gpig:Human
HABP4	Gpig:Human
HAUS3	Gpig:Human
HENMT1	Gpig:Human
HES6	Gpig:Human
HIPK3	Gpig:Human
HIVEP1	Gpig:Human
HNRNPAB	Gpig:Human
HPS4	Gpig:Human
HSPB1	Gpig:Human
IFT20	Gpig:Human
IGF1R	Gpig:Human
IGSF11	Gpig:Human
IL31RA	Gpig:Human
IQCA1	Gpig:Human
IQUB	Gpig:Human
IST1	Gpig:Human
ITPKA	Gpig:Human
ITPR1	Gpig:Human
ITPRID2	Gpig:Human
JAG1	Gpig:Human
KDM7A	Gpig:Human
KIAA1109	Gpig:Human
KIF1B	Gpig:Human
KLF9	Gpig:Human
KLK4	Gpig:Human
KMT2B	Gpig:Human
KMT5B	Gpig:Human
KPNA2	Gpig:Human
KPNA6	Gpig:Human
LAPTM4A	Gpig:Human
LARP4	Gpig:Human
LGMN	Gpig:Human
LHX2	Gpig:Human
LIN54	Gpig:Human
LINC00662	Gpig:Human
LINS1	Gpig:Human
LRP5	Gpig:Human
LRRC8A	Gpig:Human
LSM10	Gpig:Human
LYPD4	Gpig:Human
MACROD2	Gpig:Human
MAD2L1	Gpig:Human
MAGEA1	Gpig:Human
MAL2	Gpig:Human
MAP3K3	Gpig:Human
MAP7D1	Gpig:Human
MAPRE2	Gpig:Human
MED10	Gpig:Human
MED21	Gpig:Human
MED31	Gpig:Human
MED4	Gpig:Human
MFAP3L	Gpig:Human
MGP	Gpig:Human
MINDY1	Gpig:Human
MKRN1	Gpig:Human
MOB1B	Gpig:Human
MPG	Gpig:Human
MPHOSPH10	Gpig:Human
MSL2	Gpig:Human
MTF1	Gpig:Human
MTRFR	Gpig:Human
NAF1	Gpig:Human
NCBP2AS2	Gpig:Human
NEK1	Gpig:Human
NFYA	Gpig:Human
NHLRC3	Gpig:Human
NKTR	Gpig:Human
NOCT	Gpig:Human
NTAN1	Gpig:Human
NUFIP2	Gpig:Human
NUP153	Gpig:Human
NUP54	Gpig:Human
OSBP	Gpig:Human
OTUD3	Gpig:Human
OTUD4	Gpig:Human
PABIR1	Gpig:Human
PAM16	Gpig:Human
PANX1	Gpig:Human
PARD6G	Gpig:Human
PAXBP1	Gpig:Human
PDCD7	Gpig:Human
PDPK1	Gpig:Human
PFDN2	Gpig:Human
PHACTR4	Gpig:Human
PHAX	Gpig:Human
PIK3CA	Gpig:Human
PITHD1	Gpig:Human
PM20D1	Gpig:Human
PMM1	Gpig:Human
PNN	Gpig:Human
PNPLA2	Gpig:Human
PNRC1	Gpig:Human
POLG	Gpig:Human
POLR2F	Gpig:Human
PPL	Gpig:Human
PPM1D	Gpig:Human
PPP1CC	Gpig:Human
PPP2CA	Gpig:Human
PPP3CA	Gpig:Human
PQBP1	Gpig:Human
PRDM2	Gpig:Human
PROSER1	Gpig:Human
PTEN	Gpig:Human
PTP4A1	Gpig:Human
PTPRG	Gpig:Human
RAB22A	Gpig:Human
RAB33B	Gpig:Human
RAPGEF5	Gpig:Human
RBBP6	Gpig:Human
RBM15	Gpig:Human
RBM39	Gpig:Human
RFX7	Gpig:Human
RHEBL1	Gpig:Human
RIT1	Gpig:Human
RNF113A	Gpig:Human
ROCK1	Gpig:Human
RPF2	Gpig:Human
RPL10L	Gpig:Human
RPL26L1	Gpig:Human
RPS6KC1	Gpig:Human
RRAS	Gpig:Human
RRM2B	Gpig:Human
RRP8	Gpig:Human
RSRP1	Gpig:Human
RWDD2B	Gpig:Human
SASS6	Gpig:Human
SEMA6C	Gpig:Human
SF3B6	Gpig:Human
SIAH1	Gpig:Human
SIPA1L1	Gpig:Human
SKA2	Gpig:Human
SLC16A1	Gpig:Human
SLC1A6	Gpig:Human
SLC25A14	Gpig:Human
SLC30A4	Gpig:Human
SLC35G1	Gpig:Human
SLC7A6OS	Gpig:Human
SLC8A2	Gpig:Human
SMC3	Gpig:Human
SMG1	Gpig:Human
SNRPB2	Gpig:Human
SON	Gpig:Human
SPRING1	Gpig:Human
SSH2	Gpig:Human
ST14	Gpig:Human
ST3GAL5	Gpig:Human
STAG3	Gpig:Human
STAM	Gpig:Human
STX6	Gpig:Human
STX8	Gpig:Human
STXBP3	Gpig:Human
SULT2B1	Gpig:Human
SUPT4H1	Gpig:Human
SUSD6	Gpig:Human
SYCP3	Gpig:Human
TAF3	Gpig:Human
TAF5	Gpig:Human
TAF7	Gpig:Human
TAPT1	Gpig:Human
TBC1D7	Gpig:Human
TBCC	Gpig:Human
TBPL1	Gpig:Human
TCOF1	Gpig:Human
TEFM	Gpig:Human
TENT4A	Gpig:Human
TENT5C	Gpig:Human
TFAM	Gpig:Human
TFPT	Gpig:Human
THAP12	Gpig:Human
TMBIM6	Gpig:Human
TMCO1	Gpig:Human
TMEM185A	Gpig:Human
TMEM60	Gpig:Human
TMEM74	Gpig:Human
TMF1	Gpig:Human
TPST1	Gpig:Human
TRA2A	Gpig:Human
TRA2B	Gpig:Human
TRAF6	Gpig:Human
TRAK2	Gpig:Human
TRAPPC6B	Gpig:Human
TRIM36	Gpig:Human
TRIP12	Gpig:Human
TRPV4	Gpig:Human
TTC14	Gpig:Human
TUBA3D	Gpig:Human
TUBA4A	Gpig:Human
UBB	Gpig:Human
UBE2Q2	Gpig:Human
UBXN1	Gpig:Human
UBXN2A	Gpig:Human
UCP2	Gpig:Human
UHMK1	Gpig:Human
UHRF2	Gpig:Human
UPF2	Gpig:Human
UQCC3	Gpig:Human
USF1	Gpig:Human
USP1	Gpig:Human
USP13	Gpig:Human
USP35	Gpig:Human
USP37	Gpig:Human
USPL1	Gpig:Human
UTP23	Gpig:Human
VAV3	Gpig:Human
WASF1	Gpig:Human
WDR26	Gpig:Human
WHRN	Gpig:Human
YPEL5	Gpig:Human
ZC3H18	Gpig:Human
ZCCHC2	Gpig:Human
ZFP69	Gpig:Human
ZKSCAN5	Gpig:Human
ZMAT5	Gpig:Human
ZMYND12	Gpig:Human
ZNF148	Gpig:Human
ZNF330	Gpig:Human
ZNF777	Gpig:Human
ZNF830	Gpig:Human
ZNFX1	Gpig:Human
ZNHIT1	Gpig:Human
ABT1	Gpig:Human:Mouse
ACACB	Gpig:Human:Mouse
ADCY5	Gpig:Human:Mouse
ADCY9	Gpig:Human:Mouse
AFF1	Gpig:Human:Mouse
AFMID	Gpig:Human:Mouse
AKAP8	Gpig:Human:Mouse
ALMS1	Gpig:Human:Mouse
AMBRA1	Gpig:Human:Mouse
AMMECR1L	Gpig:Human:Mouse
APC	Gpig:Human:Mouse
ARHGEF26	Gpig:Human:Mouse
ARL13B	Gpig:Human:Mouse
ARMH4	Gpig:Human:Mouse
ASTL	Gpig:Human:Mouse
ATG101	Gpig:Human:Mouse
AZIN2	Gpig:Human:Mouse
BDH1	Gpig:Human:Mouse
BICDL1	Gpig:Human:Mouse
BORCS5	Gpig:Human:Mouse
BRAP	Gpig:Human:Mouse
BRCA2	Gpig:Human:Mouse
BRD1	Gpig:Human:Mouse
BRD2	Gpig:Human:Mouse
BRD4	Gpig:Human:Mouse
BTBD18	Gpig:Human:Mouse
BUD23	Gpig:Human:Mouse
CASP8AP2	Gpig:Human:Mouse
CCNL2	Gpig:Human:Mouse
CCNO	Gpig:Human:Mouse
CCNT1	Gpig:Human:Mouse
CDAN1	Gpig:Human:Mouse
CDK7	Gpig:Human:Mouse
CDKN2AIP	Gpig:Human:Mouse
CEMIP2	Gpig:Human:Mouse
CENPA	Gpig:Human:Mouse
CENPO	Gpig:Human:Mouse
CEP120	Gpig:Human:Mouse
CFAP20	Gpig:Human:Mouse
CHAF1A	Gpig:Human:Mouse
CHAMP1	Gpig:Human:Mouse
CNOT8	Gpig:Human:Mouse
CNPY4	Gpig:Human:Mouse
CNST	Gpig:Human:Mouse
CPEB2	Gpig:Human:Mouse
CREBRF	Gpig:Human:Mouse
CRKL	Gpig:Human:Mouse
CRLS1	Gpig:Human:Mouse
CSDC2	Gpig:Human:Mouse
CSNK1G1	Gpig:Human:Mouse
CSNK1G3	Gpig:Human:Mouse
CSRNP1	Gpig:Human:Mouse
CSRNP2	Gpig:Human:Mouse
CYTH3	Gpig:Human:Mouse
DBR1	Gpig:Human:Mouse
DCAF13	Gpig:Human:Mouse
DDX20	Gpig:Human:Mouse
DDX24	Gpig:Human:Mouse
DDX4	Gpig:Human:Mouse
DGKE	Gpig:Human:Mouse
DHX40	Gpig:Human:Mouse
DIPK1A	Gpig:Human:Mouse
DNAH10	Gpig:Human:Mouse
DNAJB9	Gpig:Human:Mouse
DNAJC27	Gpig:Human:Mouse
DUSP12	Gpig:Human:Mouse
EBNA1BP2	Gpig:Human:Mouse
EDRF1	Gpig:Human:Mouse
EFHB	Gpig:Human:Mouse
EIF5A2	Gpig:Human:Mouse
ELK4	Gpig:Human:Mouse
ELOA	Gpig:Human:Mouse
EMC4	Gpig:Human:Mouse
EP300	Gpig:Human:Mouse
EPB41L2	Gpig:Human:Mouse
ETF1	Gpig:Human:Mouse
ETNK1	Gpig:Human:Mouse
EXOSC3	Gpig:Human:Mouse
FAM118B	Gpig:Human:Mouse
FAM13B	Gpig:Human:Mouse
FAM168A	Gpig:Human:Mouse
FAM169A	Gpig:Human:Mouse
FBXL3	Gpig:Human:Mouse
FBXO15	Gpig:Human:Mouse
FBXO6	Gpig:Human:Mouse
FEM1C	Gpig:Human:Mouse
FOXO3	Gpig:Human:Mouse
FRRS1L	Gpig:Human:Mouse
FYN	Gpig:Human:Mouse
GADD45B	Gpig:Human:Mouse
GARRE1	Gpig:Human:Mouse
GEMIN5	Gpig:Human:Mouse
GFRA3	Gpig:Human:Mouse
GIN1	Gpig:Human:Mouse
GPBP1	Gpig:Human:Mouse
GPN3	Gpig:Human:Mouse
GSKIP	Gpig:Human:Mouse
GUCD1	Gpig:Human:Mouse
H2AZ1	Gpig:Human:Mouse
HBP1	Gpig:Human:Mouse
HDGFL2	Gpig:Human:Mouse
HEXIM1	Gpig:Human:Mouse
HMGXB3	Gpig:Human:Mouse
HMGXB4	Gpig:Human:Mouse
IGSF10	Gpig:Human:Mouse
IHO1	Gpig:Human:Mouse
INCENP	Gpig:Human:Mouse
ING1	Gpig:Human:Mouse
INPP5K	Gpig:Human:Mouse
IRAG2	Gpig:Human:Mouse
ITSN1	Gpig:Human:Mouse
JAKMIP1	Gpig:Human:Mouse
KANSL3	Gpig:Human:Mouse
KDM3A	Gpig:Human:Mouse
KDM5A	Gpig:Human:Mouse
KDM5B	Gpig:Human:Mouse
KIAA1191	Gpig:Human:Mouse
KIF23	Gpig:Human:Mouse
KLF11	Gpig:Human:Mouse
KLHL11	Gpig:Human:Mouse
KLHL12	Gpig:Human:Mouse
KLHL24	Gpig:Human:Mouse
LENG8	Gpig:Human:Mouse
LPCAT4	Gpig:Human:Mouse
MAJIN	Gpig:Human:Mouse
MAP3K20	Gpig:Human:Mouse
MAPK6	Gpig:Human:Mouse
MBNL1	Gpig:Human:Mouse
MED14	Gpig:Human:Mouse
MED7	Gpig:Human:Mouse
MEF2D	Gpig:Human:Mouse
METAP2	Gpig:Human:Mouse
MFSD14B	Gpig:Human:Mouse
MGA	Gpig:Human:Mouse
MOV10L1	Gpig:Human:Mouse
MTF2	Gpig:Human:Mouse
MTRR	Gpig:Human:Mouse
MYBL1	Gpig:Human:Mouse
NCBP1	Gpig:Human:Mouse
NCOA2	Gpig:Human:Mouse
NCOA6	Gpig:Human:Mouse
NEDD1	Gpig:Human:Mouse
NMNAT1	Gpig:Human:Mouse
NOP9	Gpig:Human:Mouse
NUDT2	Gpig:Human:Mouse
NUFIP1	Gpig:Human:Mouse
ORMDL3	Gpig:Human:Mouse
PALS1	Gpig:Human:Mouse
PARP16	Gpig:Human:Mouse
PAX6	Gpig:Human:Mouse
PCDH9	Gpig:Human:Mouse
PCGF3	Gpig:Human:Mouse
PDE12	Gpig:Human:Mouse
PDK3	Gpig:Human:Mouse
PDRG1	Gpig:Human:Mouse
PDZD2	Gpig:Human:Mouse
PHRF1	Gpig:Human:Mouse
PHTF2	Gpig:Human:Mouse
PIK3C3	Gpig:Human:Mouse
PIM1	Gpig:Human:Mouse
PIM3	Gpig:Human:Mouse
PLEKHM2	Gpig:Human:Mouse
POLR1E	Gpig:Human:Mouse
POLR3C	Gpig:Human:Mouse
POLR3K	Gpig:Human:Mouse
PPIG	Gpig:Human:Mouse
PPM1A	Gpig:Human:Mouse
PPP1R13B	Gpig:Human:Mouse
PPP4R3A	Gpig:Human:Mouse
PPP4R3B	Gpig:Human:Mouse
PRKRIP1	Gpig:Human:Mouse
PRPF3	Gpig:Human:Mouse
PSMC3IP	Gpig:Human:Mouse
PTPN2	Gpig:Human:Mouse
PTPRJ	Gpig:Human:Mouse
PWP1	Gpig:Human:Mouse
R3HCC1L	Gpig:Human:Mouse
RAB5B	Gpig:Human:Mouse
RABGEF1	Gpig:Human:Mouse
RAD51AP1	Gpig:Human:Mouse
RADIL	Gpig:Human:Mouse
RBM33	Gpig:Human:Mouse
RBM44	Gpig:Human:Mouse
RBM48	Gpig:Human:Mouse
RELB	Gpig:Human:Mouse
RFC1	Gpig:Human:Mouse
RGMB	Gpig:Human:Mouse
RICTOR	Gpig:Human:Mouse
RNF122	Gpig:Human:Mouse
RNF14	Gpig:Human:Mouse
RNF168	Gpig:Human:Mouse
RNF2	Gpig:Human:Mouse
RNF227	Gpig:Human:Mouse
RNF38	Gpig:Human:Mouse
RNPC3	Gpig:Human:Mouse
RO60	Gpig:Human:Mouse
RRN3	Gpig:Human:Mouse
RSC1A1	Gpig:Human:Mouse
RTF2	Gpig:Human:Mouse
SBF1	Gpig:Human:Mouse
SBNO1	Gpig:Human:Mouse
SCAP	Gpig:Human:Mouse
SDE2	Gpig:Human:Mouse
SENP5	Gpig:Human:Mouse
SGO1	Gpig:Human:Mouse
SH3BP5L	Gpig:Human:Mouse
SIKE1	Gpig:Human:Mouse
SIRT1	Gpig:Human:Mouse
SLC16A6	Gpig:Human:Mouse
SLC25A36	Gpig:Human:Mouse
SLU7	Gpig:Human:Mouse
SMURF1	Gpig:Human:Mouse
SNAPC1	Gpig:Human:Mouse
SNIP1	Gpig:Human:Mouse
SNTA1	Gpig:Human:Mouse
SOCS7	Gpig:Human:Mouse
SOX13	Gpig:Human:Mouse
SP3	Gpig:Human:Mouse
SPATA7	Gpig:Human:Mouse
SPRTN	Gpig:Human:Mouse
SPTY2D1	Gpig:Human:Mouse
STEEP1	Gpig:Human:Mouse
STK35	Gpig:Human:Mouse
STK40	Gpig:Human:Mouse
STX17	Gpig:Human:Mouse
STX5	Gpig:Human:Mouse
STYX	Gpig:Human:Mouse
SYNE2	Gpig:Human:Mouse
SYNM	Gpig:Human:Mouse
TADA2A	Gpig:Human:Mouse
TARS3	Gpig:Human:Mouse
TBC1D14	Gpig:Human:Mouse
TBP	Gpig:Human:Mouse
TC2N	Gpig:Human:Mouse
TCEANC2	Gpig:Human:Mouse
TCP11L2	Gpig:Human:Mouse
TDRD9	Gpig:Human:Mouse
TENT2	Gpig:Human:Mouse
TENT4B	Gpig:Human:Mouse
TESK2	Gpig:Human:Mouse
TEX15	Gpig:Human:Mouse
TFIP11	Gpig:Human:Mouse
TGFBR1	Gpig:Human:Mouse
THAP1	Gpig:Human:Mouse
TMEM41B	Gpig:Human:Mouse
TMEM59	Gpig:Human:Mouse
TNPO2	Gpig:Human:Mouse
TOP3A	Gpig:Human:Mouse
TOPORS	Gpig:Human:Mouse
TOR1AIP1	Gpig:Human:Mouse
TRAIP	Gpig:Human:Mouse
TRIM39	Gpig:Human:Mouse
TRIM50	Gpig:Human:Mouse
TSC1	Gpig:Human:Mouse
TUT7	Gpig:Human:Mouse
TXNL4B	Gpig:Human:Mouse
UBE4B	Gpig:Human:Mouse
UBN2	Gpig:Human:Mouse
UTP25	Gpig:Human:Mouse
VMP1	Gpig:Human:Mouse
WASHC4	Gpig:Human:Mouse
WDR48	Gpig:Human:Mouse
WDR7	Gpig:Human:Mouse
WIPF2	Gpig:Human:Mouse
WNK3	Gpig:Human:Mouse
WTAP	Gpig:Human:Mouse
YRDC	Gpig:Human:Mouse
YTHDF2	Gpig:Human:Mouse
ZBTB10	Gpig:Human:Mouse
ZBTB11	Gpig:Human:Mouse
ZBTB17	Gpig:Human:Mouse
ZBTB24	Gpig:Human:Mouse
ZBTB37	Gpig:Human:Mouse
ZC3H13	Gpig:Human:Mouse
ZC3H4	Gpig:Human:Mouse
ZFAND5	Gpig:Human:Mouse
ZFAND6	Gpig:Human:Mouse
ZFP3	Gpig:Human:Mouse
ZMYND19	Gpig:Human:Mouse
ZNF131	Gpig:Human:Mouse
ZNF296	Gpig:Human:Mouse
ZNF394	Gpig:Human:Mouse
ZNF622	Gpig:Human:Mouse
ZNF668	Gpig:Human:Mouse
ZP2	Gpig:Human:Mouse
AATF	Gpig:Mouse
ACTR8	Gpig:Mouse
ADAP2	Gpig:Mouse
ADPRS	Gpig:Mouse
AGO4	Gpig:Mouse
AKAP1	Gpig:Mouse
ALOX12	Gpig:Mouse
ANAPC7	Gpig:Mouse
ANKRD10	Gpig:Mouse
ANKRD49	Gpig:Mouse
AP4S1	Gpig:Mouse
APTX	Gpig:Mouse
ARHGAP29	Gpig:Mouse
ARID1A	Gpig:Mouse
ARL10	Gpig:Mouse
ATXN7	Gpig:Mouse
B4GALNT1	Gpig:Mouse
BAP1	Gpig:Mouse
BARD1	Gpig:Mouse
BCS1L	Gpig:Mouse
BFAR	Gpig:Mouse
BICRAL	Gpig:Mouse
BORA	Gpig:Mouse
BPTF	Gpig:Mouse
BRPF3	Gpig:Mouse
BTBD7	Gpig:Mouse
C1QBP	Gpig:Mouse
CAMK2G	Gpig:Mouse
CAMSAP2	Gpig:Mouse
CASC3	Gpig:Mouse
CAVIN1	Gpig:Mouse
CBFA2T2	Gpig:Mouse
CCDC137	Gpig:Mouse
CCDC51	Gpig:Mouse
CCNF	Gpig:Mouse
CCNG1	Gpig:Mouse
CD19	Gpig:Mouse
CDC23	Gpig:Mouse
CDC25A	Gpig:Mouse
CDIN1	Gpig:Mouse
CDIPT	Gpig:Mouse
CDK19	Gpig:Mouse
CDK8	Gpig:Mouse
CDT1	Gpig:Mouse
CELF1	Gpig:Mouse
CENPM	Gpig:Mouse
CEP20	Gpig:Mouse
CERT1	Gpig:Mouse
CHMP7	Gpig:Mouse
CIAO3	Gpig:Mouse
CINP	Gpig:Mouse
CLPX	Gpig:Mouse
CNOT10	Gpig:Mouse
CNPPD1	Gpig:Mouse
COPS6	Gpig:Mouse
COPS7A	Gpig:Mouse
CPT1A	Gpig:Mouse
CRY1	Gpig:Mouse
CTDP1	Gpig:Mouse
CTNNAL1	Gpig:Mouse
CTPS1	Gpig:Mouse
CTPS2	Gpig:Mouse
DBNL	Gpig:Mouse
DCAF10	Gpig:Mouse
DCTD	Gpig:Mouse
DCTN4	Gpig:Mouse
DDHD2	Gpig:Mouse
DDX28	Gpig:Mouse
DDX31	Gpig:Mouse
DDX46	Gpig:Mouse
DENND5A	Gpig:Mouse
DHX29	Gpig:Mouse
DHX30	Gpig:Mouse
DHX33	Gpig:Mouse
DHX36	Gpig:Mouse
DHX38	Gpig:Mouse
DIAPH3	Gpig:Mouse
DLG5	Gpig:Mouse
DMRTB1	Gpig:Mouse
DNAAF10	Gpig:Mouse
DNAAF5	Gpig:Mouse
DNAJB12	Gpig:Mouse
DNAJC7	Gpig:Mouse
DOCK4	Gpig:Mouse
DOCK9	Gpig:Mouse
DOLK	Gpig:Mouse
DPCD	Gpig:Mouse
DSN1	Gpig:Mouse
EFHD1	Gpig:Mouse
EFNA1	Gpig:Mouse
EI24	Gpig:Mouse
EIF2B4	Gpig:Mouse
EIF3A	Gpig:Mouse
EIF3D	Gpig:Mouse
EIF4E	Gpig:Mouse
EIF4H	Gpig:Mouse
ELMOD2	Gpig:Mouse
ELOVL6	Gpig:Mouse
ERLIN1	Gpig:Mouse
ESPL1	Gpig:Mouse
ETV6	Gpig:Mouse
FAM174C	Gpig:Mouse
FAM234A	Gpig:Mouse
FAN1	Gpig:Mouse
FBXL20	Gpig:Mouse
FBXO34	Gpig:Mouse
FCF1	Gpig:Mouse
FCHO2	Gpig:Mouse
FEZ1	Gpig:Mouse
FOXI3	Gpig:Mouse
FSTL3	Gpig:Mouse
FXR2	Gpig:Mouse
FZD3	Gpig:Mouse
GABPB1	Gpig:Mouse
GCN1	Gpig:Mouse
GNL2	Gpig:Mouse
GOLGA1	Gpig:Mouse
GOLT1B	Gpig:Mouse
GPR161	Gpig:Mouse
GPRC5A	Gpig:Mouse
GRK2	Gpig:Mouse
GTF3C4	Gpig:Mouse
GTSE1	Gpig:Mouse
HCFC1	Gpig:Mouse
HGS	Gpig:Mouse
HIP1	Gpig:Mouse
HK1	Gpig:Mouse
HSF1	Gpig:Mouse
IDH3B	Gpig:Mouse
IK	Gpig:Mouse
INA	Gpig:Mouse
INTS13	Gpig:Mouse
INTS14	Gpig:Mouse
INTS3	Gpig:Mouse
INTS5	Gpig:Mouse
INTS7	Gpig:Mouse
IPO13	Gpig:Mouse
IRF9	Gpig:Mouse
ISG20L2	Gpig:Mouse
JMY	Gpig:Mouse
KANSL1	Gpig:Mouse
KAT2A	Gpig:Mouse
KATNBL1	Gpig:Mouse
KCTD2	Gpig:Mouse
KCTD20	Gpig:Mouse
KCTD3	Gpig:Mouse
KIF5B	Gpig:Mouse
KLHL21	Gpig:Mouse
KNL1	Gpig:Mouse
KPNA1	Gpig:Mouse
L2HGDH	Gpig:Mouse
L3MBTL2	Gpig:Mouse
L3MBTL3	Gpig:Mouse
LCLAT1	Gpig:Mouse
LEO1	Gpig:Mouse
LGALSL	Gpig:Mouse
LIMK2	Gpig:Mouse
LONP1	Gpig:Mouse
LRRC42	Gpig:Mouse
LRRC47	Gpig:Mouse
LZTR1	Gpig:Mouse
MAP3K21	Gpig:Mouse
MAU2	Gpig:Mouse
MCRIP2	Gpig:Mouse
MED15	Gpig:Mouse
MOB1A	Gpig:Mouse
MON1A	Gpig:Mouse
MOV10	Gpig:Mouse
MPC2	Gpig:Mouse
MRM3	Gpig:Mouse
MRPL40	Gpig:Mouse
MRPS22	Gpig:Mouse
MSH6	Gpig:Mouse
MTERF3	Gpig:Mouse
MTHFR	Gpig:Mouse
MTHFSD	Gpig:Mouse
MTMR4	Gpig:Mouse
MYO9A	Gpig:Mouse
NADK	Gpig:Mouse
NAT10	Gpig:Mouse
NATD1	Gpig:Mouse
NBR1	Gpig:Mouse
NDST1	Gpig:Mouse
NEK2	Gpig:Mouse
NETO2	Gpig:Mouse
NOC4L	Gpig:Mouse
NOP14	Gpig:Mouse
NOP2	Gpig:Mouse
NPL	Gpig:Mouse
NPW	Gpig:Mouse
NR1D2	Gpig:Mouse
NR2C2	Gpig:Mouse
NR5A2	Gpig:Mouse
NRSN2	Gpig:Mouse
NSMCE3	Gpig:Mouse
NSUN2	Gpig:Mouse
NUB1	Gpig:Mouse
NUDT3	Gpig:Mouse
NUP107	Gpig:Mouse
NUP155	Gpig:Mouse
NUP98	Gpig:Mouse
OGA	Gpig:Mouse
OSBPL9	Gpig:Mouse
OSTM1	Gpig:Mouse
OVOL2	Gpig:Mouse
PANK3	Gpig:Mouse
PARP6	Gpig:Mouse
PATZ1	Gpig:Mouse
PAXIP1	Gpig:Mouse
PBK	Gpig:Mouse
PCBP1	Gpig:Mouse
PCID2	Gpig:Mouse
PCMT1	Gpig:Mouse
PCSK7	Gpig:Mouse
PDP2	Gpig:Mouse
PELP1	Gpig:Mouse
PGAM5	Gpig:Mouse
PGM3	Gpig:Mouse
PHAF1	Gpig:Mouse
PHETA1	Gpig:Mouse
PINK1	Gpig:Mouse
PIWIL2	Gpig:Mouse
PLCG1	Gpig:Mouse
PLEKHG3	Gpig:Mouse
PMEL	Gpig:Mouse
POLR1F	Gpig:Mouse
POLR1H	Gpig:Mouse
POLR2B	Gpig:Mouse
POLR3D	Gpig:Mouse
POLRMT	Gpig:Mouse
POP1	Gpig:Mouse
PORCN	Gpig:Mouse
PPM1G	Gpig:Mouse
PPM1N	Gpig:Mouse
PPP2R2A	Gpig:Mouse
PPRC1	Gpig:Mouse
PRELID3B	Gpig:Mouse
PRKCD	Gpig:Mouse
PRPF8	Gpig:Mouse
PRPS1	Gpig:Mouse
PRPSAP1	Gpig:Mouse
PRR3	Gpig:Mouse
PSMF1	Gpig:Mouse
PTBP1	Gpig:Mouse
PTPN4	Gpig:Mouse
PUF60	Gpig:Mouse
PXMP2	Gpig:Mouse
RABEP1	Gpig:Mouse
RABIF	Gpig:Mouse
RAD51	Gpig:Mouse
RANBP10	Gpig:Mouse
RANBP3	Gpig:Mouse
RARS1	Gpig:Mouse
RBBP8	Gpig:Mouse
RBM38	Gpig:Mouse
RETREG2	Gpig:Mouse
REXO4	Gpig:Mouse
RFNG	Gpig:Mouse
RGS19	Gpig:Mouse
RHOT1	Gpig:Mouse
RMND5B	Gpig:Mouse
RNF11	Gpig:Mouse
RNF216	Gpig:Mouse
RNF40	Gpig:Mouse
RPAIN	Gpig:Mouse
RREB1	Gpig:Mouse
RRP36	Gpig:Mouse
RTKN2	Gpig:Mouse
RTN4RL1	Gpig:Mouse
SALL1	Gpig:Mouse
SAMHD1	Gpig:Mouse
SEC23A	Gpig:Mouse
SENP2	Gpig:Mouse
SEPHS1	Gpig:Mouse
SF3A3	Gpig:Mouse
SF3B1	Gpig:Mouse
SFSWAP	Gpig:Mouse
SGF29	Gpig:Mouse
SGSM2	Gpig:Mouse
SH3D21	Gpig:Mouse
SLC13A2	Gpig:Mouse
SLC23A2	Gpig:Mouse
SLC25A12	Gpig:Mouse
SLC25A19	Gpig:Mouse
SLC25A31	Gpig:Mouse
SLC35C2	Gpig:Mouse
SLC35E4	Gpig:Mouse
SLC35F2	Gpig:Mouse
SLC35F6	Gpig:Mouse
SLC39A1	Gpig:Mouse
SLC49A4	Gpig:Mouse
SLC66A2	Gpig:Mouse
SLCO4C1	Gpig:Mouse
SNAP23	Gpig:Mouse
SNRNP200	Gpig:Mouse
SNX11	Gpig:Mouse
SNX3	Gpig:Mouse
SNX30	Gpig:Mouse
SOGA1	Gpig:Mouse
SOX12	Gpig:Mouse
SOX21	Gpig:Mouse
SP6	Gpig:Mouse
SPCS3	Gpig:Mouse
SSNA1	Gpig:Mouse
ST3GAL2	Gpig:Mouse
STIM1	Gpig:Mouse
STK38	Gpig:Mouse
SUGP1	Gpig:Mouse
SURF6	Gpig:Mouse
TADA1	Gpig:Mouse
TADA3	Gpig:Mouse
TAF12	Gpig:Mouse
TAF6	Gpig:Mouse
TAF9B	Gpig:Mouse
TANGO2	Gpig:Mouse
TBC1D20	Gpig:Mouse
TBC1D5	Gpig:Mouse
TBC1D9	Gpig:Mouse
TBL3	Gpig:Mouse
TDP2	Gpig:Mouse
TDRD3	Gpig:Mouse
TERF1	Gpig:Mouse
TIMM29	Gpig:Mouse
TIPRL	Gpig:Mouse
TJP1	Gpig:Mouse
TLCD4	Gpig:Mouse
TMEM120B	Gpig:Mouse
TMEM186	Gpig:Mouse
TMEM43	Gpig:Mouse
TNRC18	Gpig:Mouse
TPR	Gpig:Mouse
TPRN	Gpig:Mouse
TRIR	Gpig:Mouse
TRMO	Gpig:Mouse
TRMT61B	Gpig:Mouse
TSC2	Gpig:Mouse
TWNK	Gpig:Mouse
TXLNA	Gpig:Mouse
U2SURP	Gpig:Mouse
UBE2G2	Gpig:Mouse
UBTF	Gpig:Mouse
UBXN6	Gpig:Mouse
UCK2	Gpig:Mouse
UHRF1BP1	Gpig:Mouse
ULK1	Gpig:Mouse
UNC45A	Gpig:Mouse
URGCP	Gpig:Mouse
USP10	Gpig:Mouse
USP45	Gpig:Mouse
USP48	Gpig:Mouse
VIRMA	Gpig:Mouse
WAC	Gpig:Mouse
WASHC5	Gpig:Mouse
WDR24	Gpig:Mouse
WDR36	Gpig:Mouse
WDR53	Gpig:Mouse
WDR73	Gpig:Mouse
WDR74	Gpig:Mouse
WDR81	Gpig:Mouse
WDR91	Gpig:Mouse
WDTC1	Gpig:Mouse
WNK1	Gpig:Mouse
XPO4	Gpig:Mouse
XYLB	Gpig:Mouse
YIPF1	Gpig:Mouse
YPEL2	Gpig:Mouse
ZBTB44	Gpig:Mouse
ZCCHC4	Gpig:Mouse
ZDHHC7	Gpig:Mouse
ZER1	Gpig:Mouse
ZFYVE26	Gpig:Mouse
ZMAT3	Gpig:Mouse
ZMIZ1	Gpig:Mouse
ZNF143	Gpig:Mouse
ZNF217	Gpig:Mouse
ZNF451	Gpig:Mouse
ZNF740	Gpig:Mouse
ABCB4	Human:Mouse
ABCB9	Human:Mouse
ABCC3	Human:Mouse
ABHD3	Human:Mouse
ACSBG1	Human:Mouse
ACTR5	Human:Mouse
ADAM17	Human:Mouse
AEBP2	Human:Mouse
AGFG2	Human:Mouse
AGO3	Human:Mouse
AIP	Human:Mouse
AJUBA	Human:Mouse
ALDH7A1	Human:Mouse
ALKBH3	Human:Mouse
ALS2	Human:Mouse
ANKRD13C	Human:Mouse
ANKRD42	Human:Mouse
AP4B1	Human:Mouse
APAF1	Human:Mouse
APBB2	Human:Mouse
APPBP2	Human:Mouse
AREL1	Human:Mouse
ARG2	Human:Mouse
ARHGAP11A	Human:Mouse
ARHGEF3	Human:Mouse
ARID4B	Human:Mouse
ARL5B	Human:Mouse
ASTE1	Human:Mouse
ATAD2	Human:Mouse
ATG12	Human:Mouse
ATG13	Human:Mouse
ATG14	Human:Mouse
ATG2B	Human:Mouse
ATM	Human:Mouse
ATP6V1D	Human:Mouse
ATP9A	Human:Mouse
AZIN1	Human:Mouse
B3GNT2	Human:Mouse
BACH1	Human:Mouse
BAG4	Human:Mouse
BAG5	Human:Mouse
BBS9	Human:Mouse
BBX	Human:Mouse
BCAS3	Human:Mouse
BIRC3	Human:Mouse
BLCAP	Human:Mouse
BLZF1	Human:Mouse
BMP6	Human:Mouse
BOD1L1	Human:Mouse
BTAF1	Human:Mouse
BTK	Human:Mouse
C12orf40	Human:Mouse
C16orf46	Human:Mouse
C19orf47	Human:Mouse
C20orf96	Human:Mouse
C21orf91	Human:Mouse
C2CD2L	Human:Mouse
C2orf69	Human:Mouse
C4orf47	Human:Mouse
C5orf22	Human:Mouse
C8orf89	Human:Mouse
CABP7	Human:Mouse
CACTIN	Human:Mouse
CALML4	Human:Mouse
CALN1	Human:Mouse
CAPRIN2	Human:Mouse
CASKIN1	Human:Mouse
CBLL1	Human:Mouse
CCDC115	Human:Mouse
CCDC171	Human:Mouse
CCDC186	Human:Mouse
CCDC25	Human:Mouse
CCNB1	Human:Mouse
CCND2	Human:Mouse
CCNE1	Human:Mouse
CCNE2	Human:Mouse
CCNJ	Human:Mouse
CD2BP2	Human:Mouse
CDC20	Human:Mouse
CDC25B	Human:Mouse
CDC25C	Human:Mouse
CDC40	Human:Mouse
CDC6	Human:Mouse
CDCA7L	Human:Mouse
CDH17	Human:Mouse
CDKN1A	Human:Mouse
CDON	Human:Mouse
CELF2	Human:Mouse
CENPI	Human:Mouse
CENPT	Human:Mouse
CEP152	Human:Mouse
CEP170	Human:Mouse
CERS2	Human:Mouse
CFAP92	Human:Mouse
CHRNB1	Human:Mouse
CIART	Human:Mouse
CIP2A	Human:Mouse
CITED1	Human:Mouse
CKAP2	Human:Mouse
CLDN12	Human:Mouse
CLEC10A	Human:Mouse
CLK3	Human:Mouse
CLP1	Human:Mouse
CLSPN	Human:Mouse
CMTR1	Human:Mouse
CNBD2	Human:Mouse
CNRIP1	Human:Mouse
COG5	Human:Mouse
COL6A6	Human:Mouse
COMMD5	Human:Mouse
COX4I2	Human:Mouse
CPEB1	Human:Mouse
CPNE9	Human:Mouse
CPT1C	Human:Mouse
CRELD2	Human:Mouse
CRISPLD2	Human:Mouse
CRNKL1	Human:Mouse
CRYBG1	Human:Mouse
CTCFL	Human:Mouse
CTDSPL2	Human:Mouse
CTNNBL1	Human:Mouse
CTR9	Human:Mouse
CTTNBP2NL	Human:Mouse
CUL1	Human:Mouse
CUX1	Human:Mouse
CUX2	Human:Mouse
CWC15	Human:Mouse
CYTH2	Human:Mouse
DAGLB	Human:Mouse
DAZL	Human:Mouse
DCAF5	Human:Mouse
DCAF7	Human:Mouse
DCLRE1B	Human:Mouse
DCUN1D3	Human:Mouse
DDAH2	Human:Mouse
DDI2	Human:Mouse
DDIAS	Human:Mouse
DDX10	Human:Mouse
DDX49	Human:Mouse
DDX5	Human:Mouse
DDX50	Human:Mouse
DDX54	Human:Mouse
DDX59	Human:Mouse
DEAF1	Human:Mouse
DEGS2	Human:Mouse
DEPDC7	Human:Mouse
DHX58	Human:Mouse
DHX8	Human:Mouse
DIS3	Human:Mouse
DLGAP5	Human:Mouse
DMGDH	Human:Mouse
DMTF1	Human:Mouse
DNAAF9	Human:Mouse
DNAI7	Human:Mouse
DNAJB1	Human:Mouse
DNAJB14	Human:Mouse
DNAJC9	Human:Mouse
DNAL1	Human:Mouse
DNMT1	Human:Mouse
DNTTIP2	Human:Mouse
DOP1A	Human:Mouse
DPP7	Human:Mouse
DPYSL2	Human:Mouse
DTL	Human:Mouse
DTX2	Human:Mouse
DUSP10	Human:Mouse
DYNC2H1	Human:Mouse
EAF1	Human:Mouse
ECT2	Human:Mouse
EDA	Human:Mouse
EIF5	Human:Mouse
EIF5B	Human:Mouse
ELF1	Human:Mouse
ELMO2	Human:Mouse
ELP4	Human:Mouse
ENG	Human:Mouse
ENPP2	Human:Mouse
EP400	Human:Mouse
EPAS1	Human:Mouse
EPM2AIP1	Human:Mouse
EPN2	Human:Mouse
ERCC6	Human:Mouse
ERCC6L	Human:Mouse
ERI1	Human:Mouse
ERN1	Human:Mouse
ERO1B	Human:Mouse
ESCO2	Human:Mouse
ESS2	Human:Mouse
ETFDH	Human:Mouse
EXO5	Human:Mouse
EXOC3L2	Human:Mouse
EYA3	Human:Mouse
FAM126B	Human:Mouse
FAM161B	Human:Mouse
FAM210A	Human:Mouse
FAM214A	Human:Mouse
FAM214B	Human:Mouse
FAM53C	Human:Mouse
FAM89B	Human:Mouse
FANCI	Human:Mouse
FANCM	Human:Mouse
FARP2	Human:Mouse
FASTKD5	Human:Mouse
FBLN7	Human:Mouse
FBXL5	Human:Mouse
FBXO30	Human:Mouse
FBXO45	Human:Mouse
FHOD3	Human:Mouse
FIGNL1	Human:Mouse
FLVCR2	Human:Mouse
FOXJ3	Human:Mouse
FTSJ3	Human:Mouse
GABPA	Human:Mouse
GALC	Human:Mouse
GAPVD1	Human:Mouse
GBX2	Human:Mouse
GDAP1	Human:Mouse
GDAP2	Human:Mouse
GINS4	Human:Mouse
GLB1L	Human:Mouse
GLCE	Human:Mouse
GLE1	Human:Mouse
GNA14	Human:Mouse
GNAI1	Human:Mouse
GNAI3	Human:Mouse
GOSR2	Human:Mouse
GPALPP1	Human:Mouse
GPR137B	Human:Mouse
GPR155	Human:Mouse
GRB2	Human:Mouse
GSDME	Human:Mouse
GTF2E1	Human:Mouse
GTF2F1	Human:Mouse
GTF2H1	Human:Mouse
GTPBP4	Human:Mouse
H2AC6	Human:Mouse
H2AZ2	Human:Mouse
H3C8	Human:Mouse
HAUS4	Human:Mouse
HDAC9	Human:Mouse
HDC	Human:Mouse
HEATR1	Human:Mouse
HERC3	Human:Mouse
HNF1A	Human:Mouse
HNRNPH1	Human:Mouse
HROB	Human:Mouse
HSD17B14	Human:Mouse
HSPA2	Human:Mouse
ICAM1	Human:Mouse
ICE1	Human:Mouse
ICE2	Human:Mouse
ID4	Human:Mouse
IFI35	Human:Mouse
IGFBP3	Human:Mouse
IL17B	Human:Mouse
ILF2	Human:Mouse
INO80	Human:Mouse
INTS4	Human:Mouse
INTS6L	Human:Mouse
IPPK	Human:Mouse
IRAK2	Human:Mouse
IWS1	Human:Mouse
KAT5	Human:Mouse
KATNB1	Human:Mouse
KBTBD4	Human:Mouse
KBTBD8	Human:Mouse
KCNK5	Human:Mouse
KCTD10	Human:Mouse
KCTD13	Human:Mouse
KCTD5	Human:Mouse
KDM1B	Human:Mouse
KDM4A	Human:Mouse
KDM5C	Human:Mouse
KHDC4	Human:Mouse
KIF18A	Human:Mouse
KIF20B	Human:Mouse
KIF27	Human:Mouse
KIF2C	Human:Mouse
KIF3C	Human:Mouse
KIFC3	Human:Mouse
KLF10	Human:Mouse
KLF16	Human:Mouse
KLF17	Human:Mouse
KLF2	Human:Mouse
KLHL20	Human:Mouse
KMT2C	Human:Mouse
KMT2D	Human:Mouse
KMT5A	Human:Mouse
KPNA7	Human:Mouse
KRR1	Human:Mouse
LATS1	Human:Mouse
LCOR	Human:Mouse
LGALS8	Human:Mouse
LIN52	Human:Mouse
LMO7	Human:Mouse
LNPEP	Human:Mouse
LNPK	Human:Mouse
LONP2	Human:Mouse
LSG1	Human:Mouse
LTBP4	Human:Mouse
MAD1L1	Human:Mouse
MAD2L1BP	Human:Mouse
MAP1LC3A	Human:Mouse
MAP2K1	Human:Mouse
MAP3K7	Human:Mouse
MARCHF7	Human:Mouse
MARF1	Human:Mouse
MARS2	Human:Mouse
MAST3	Human:Mouse
MAT2A	Human:Mouse
MBD3L2	Human:Mouse
MBD4	Human:Mouse
MBIP	Human:Mouse
MDM2	Human:Mouse
MED17	Human:Mouse
MED26	Human:Mouse
MED6	Human:Mouse
MEIKIN	Human:Mouse
MEP1B	Human:Mouse
MFSD11	Human:Mouse
MFSD14A	Human:Mouse
MGRN1	Human:Mouse
MICU1	Human:Mouse
MIDEAS	Human:Mouse
MIXL1	Human:Mouse
MKRN2	Human:Mouse
MLF1	Human:Mouse
MOAP1	Human:Mouse
MON2	Human:Mouse
MOSPD1	Human:Mouse
MRNIP	Human:Mouse
MSH3	Human:Mouse
MTA2	Human:Mouse
MTARC2	Human:Mouse
MTR	Human:Mouse
MTUS1	Human:Mouse
MTX3	Human:Mouse
MVP	Human:Mouse
MYC	Human:Mouse
MYPN	Human:Mouse
NABP1	Human:Mouse
NAIF1	Human:Mouse
NAV3	Human:Mouse
NBEAL1	Human:Mouse
NCOA3	Human:Mouse
NELFE	Human:Mouse
NELL1	Human:Mouse
NFATC1	Human:Mouse
NFKBIA	Human:Mouse
NFRKB	Human:Mouse
NFYB	Human:Mouse
NIBAN1	Human:Mouse
NKIRAS1	Human:Mouse
NLE1	Human:Mouse
NOL10	Human:Mouse
NOL11	Human:Mouse
NOL12	Human:Mouse
NOL4L	Human:Mouse
NOL9	Human:Mouse
NOLC1	Human:Mouse
NOM1	Human:Mouse
NOP53	Human:Mouse
NPAT	Human:Mouse
NPM2	Human:Mouse
NRBP1	Human:Mouse
NRF1	Human:Mouse
NUP133	Human:Mouse
NUP50	Human:Mouse
NXF1	Human:Mouse
OBI1	Human:Mouse
OGFOD1	Human:Mouse
OSBPL6	Human:Mouse
OTULINL	Human:Mouse
PABPN1	Human:Mouse
PADI6	Human:Mouse
PAFAH1B2	Human:Mouse
PAN2	Human:Mouse
PAN3	Human:Mouse
PARP11	Human:Mouse
PCLO	Human:Mouse
PCP4L1	Human:Mouse
PDCL	Human:Mouse
PDE3A	Human:Mouse
PDP1	Human:Mouse
PECAM1	Human:Mouse
PELI1	Human:Mouse
PEX12	Human:Mouse
PFKFB3	Human:Mouse
PHF13	Human:Mouse
PIAS1	Human:Mouse
PIK3C2A	Human:Mouse
PIK3C2B	Human:Mouse
PIK3R3	Human:Mouse
PIK3R4	Human:Mouse
PIP4K2C	Human:Mouse
PIP5K1A	Human:Mouse
PITPNB	Human:Mouse
PITRM1	Human:Mouse
PLAAT3	Human:Mouse
PLAGL2	Human:Mouse
PLEK2	Human:Mouse
PLEKHB1	Human:Mouse
PLEKHG5	Human:Mouse
PLEKHM1	Human:Mouse
PLK2	Human:Mouse
PLK3	Human:Mouse
PLS1	Human:Mouse
PLVAP	Human:Mouse
PMS2	Human:Mouse
PNLDC1	Human:Mouse
PNP	Human:Mouse
PNPLA8	Human:Mouse
POLD3	Human:Mouse
POLE3	Human:Mouse
POLH	Human:Mouse
POLQ	Human:Mouse
POLR1A	Human:Mouse
POLR2M	Human:Mouse
POLR3A	Human:Mouse
POM121	Human:Mouse
PPEF1	Human:Mouse
PPP1R15A	Human:Mouse
PRC1	Human:Mouse
PRDM4	Human:Mouse
PREPL	Human:Mouse
PRKAA1	Human:Mouse
PRKAR2A	Human:Mouse
PRKCG	Human:Mouse
PRPF18	Human:Mouse
PRPF40A	Human:Mouse
PRR14L	Human:Mouse
PRR15	Human:Mouse
PTBP2	Human:Mouse
PTPN13	Human:Mouse
PTPN21	Human:Mouse
PTPN22	Human:Mouse
PTPN6	Human:Mouse
PUM2	Human:Mouse
PXK	Human:Mouse
PXYLP1	Human:Mouse
QSOX2	Human:Mouse
RAB10	Human:Mouse
RAB2B	Human:Mouse
RAB39A	Human:Mouse
RAB3A	Human:Mouse
RAB3D	Human:Mouse
RAB3GAP2	Human:Mouse
RAB6A	Human:Mouse
RABGAP1	Human:Mouse
RACGAP1	Human:Mouse
RAD54L	Human:Mouse
RAMAC	Human:Mouse
RASL11A	Human:Mouse
RBBP5	Human:Mouse
RBM25	Human:Mouse
RBM34	Human:Mouse
RBM45	Human:Mouse
RBM6	Human:Mouse
RBM7	Human:Mouse
RBMX	Human:Mouse
RCOR1	Human:Mouse
RDH10	Human:Mouse
REEP2	Human:Mouse
RFK	Human:Mouse
RFPL4B	Human:Mouse
RFWD3	Human:Mouse
RIOX1	Human:Mouse
RLF	Human:Mouse
RMC1	Human:Mouse
RNF20	Human:Mouse
RNF213	Human:Mouse
RNF34	Human:Mouse
RNF4	Human:Mouse
RNGTT	Human:Mouse
RPF1	Human:Mouse
RPH3A	Human:Mouse
RPRD2	Human:Mouse
RSPH9	Human:Mouse
RSPO2	Human:Mouse
RUBCN	Human:Mouse
SAMD12	Human:Mouse
SAR1A	Human:Mouse
SBNO2	Human:Mouse
SCAF8	Human:Mouse
SCYL3	Human:Mouse
SDK2	Human:Mouse
SEC24A	Human:Mouse
SENP3	Human:Mouse
SEPTIN10	Human:Mouse
SERINC1	Human:Mouse
SESN2	Human:Mouse
SETX	Human:Mouse
SGK1	Human:Mouse
SHOC2	Human:Mouse
SHPRH	Human:Mouse
SHQ1	Human:Mouse
SKA3	Human:Mouse
SKP2	Human:Mouse
SLC12A2	Human:Mouse
SLC16A5	Human:Mouse
SLC25A25	Human:Mouse
SLC25A32	Human:Mouse
SLC25A44	Human:Mouse
SLC25A46	Human:Mouse
SLC25A53	Human:Mouse
SLC34A2	Human:Mouse
SLC37A1	Human:Mouse
SLC39A6	Human:Mouse
SLC5A11	Human:Mouse
SLCO3A1	Human:Mouse
SMC4	Human:Mouse
SMG6	Human:Mouse
SMU1	Human:Mouse
SMURF2	Human:Mouse
SNAPC2	Human:Mouse
SNAPC4	Human:Mouse
SNRNP48	Human:Mouse
SNU13	Human:Mouse
SNUPN	Human:Mouse
SOCS4	Human:Mouse
SOX15	Human:Mouse
SP1	Human:Mouse
SP110	Human:Mouse
SPAG4	Human:Mouse
SPATA33	Human:Mouse
SPATA5	Human:Mouse
SPATA6L	Human:Mouse
SPDL1	Human:Mouse
SPINDOC	Human:Mouse
SPOP	Human:Mouse
SPTB	Human:Mouse
SS18	Human:Mouse
SSR1	Human:Mouse
STT3A	Human:Mouse
STX12	Human:Mouse
STX2	Human:Mouse
SUGCT	Human:Mouse
SUN1	Human:Mouse
SUPT3H	Human:Mouse
SUPT7L	Human:Mouse
SV2B	Human:Mouse
SVOPL	Human:Mouse
SYCP2	Human:Mouse
TAF13	Human:Mouse
TAF5L	Human:Mouse
TAF8	Human:Mouse
TAOK3	Human:Mouse
TBC1D17	Human:Mouse
TBX20	Human:Mouse
TCF20	Human:Mouse
TCHH	Human:Mouse
TDRD5	Human:Mouse
TECPR2	Human:Mouse
TERF2IP	Human:Mouse
TEX2	Human:Mouse
TEX37	Human:Mouse
TFAP2C	Human:Mouse
THAP11	Human:Mouse
THOC3	Human:Mouse
THUMPD1	Human:Mouse
TIAM1	Human:Mouse
TINF2	Human:Mouse
TIPARP	Human:Mouse
TLE4	Human:Mouse
TMA16	Human:Mouse
TMEM131L	Human:Mouse
TMEM167B	Human:Mouse
TMEM185B	Human:Mouse
TMEM231	Human:Mouse
TMEM30A	Human:Mouse
TMEM50B	Human:Mouse
TMEM92	Human:Mouse
TMUB2	Human:Mouse
TNFAIP1	Human:Mouse
TNFSF13	Human:Mouse
TNPO3	Human:Mouse
TOR1A	Human:Mouse
TOR1B	Human:Mouse
TOR2A	Human:Mouse
TP53INP1	Human:Mouse
TPD52L2	Human:Mouse
TRAFD1	Human:Mouse
TRAM2	Human:Mouse
TRIM43B	Human:Mouse
TRMT44	Human:Mouse
TROAP	Human:Mouse
TRRAP	Human:Mouse
TSTD2	Human:Mouse
TTC33	Human:Mouse
TTK	Human:Mouse
TTLL5	Human:Mouse
TTYH2	Human:Mouse
TUT1	Human:Mouse
UAP1	Human:Mouse
UBAP1	Human:Mouse
UBE2C	Human:Mouse
UBE2U	Human:Mouse
UBL7	Human:Mouse
UBR7	Human:Mouse
UBXN11	Human:Mouse
UHRF1BP1L	Human:Mouse
UIMC1	Human:Mouse
ULK2	Human:Mouse
UNC13C	Human:Mouse
UROD	Human:Mouse
USB1	Human:Mouse
USP21	Human:Mouse
USP29	Human:Mouse
USP38	Human:Mouse
USP54	Human:Mouse
UTP11	Human:Mouse
UTP6	Human:Mouse
VCPIP1	Human:Mouse
VPS37B	Human:Mouse
VPS4B	Human:Mouse
VPS8	Human:Mouse
WDFY1	Human:Mouse
WDFY2	Human:Mouse
WDR3	Human:Mouse
WDR43	Human:Mouse
WDR45B	Human:Mouse
WDR70	Human:Mouse
WDR75	Human:Mouse
WIPI2	Human:Mouse
WRAP53	Human:Mouse
WWP2	Human:Mouse
XRCC1	Human:Mouse
XRN1	Human:Mouse
YEATS2	Human:Mouse
YLPM1	Human:Mouse
YME1L1	Human:Mouse
YTHDF3	Human:Mouse
YWHAG	Human:Mouse
ZBTB49	Human:Mouse
ZBTB5	Human:Mouse
ZDHHC5	Human:Mouse
ZFAND2A	Human:Mouse
ZFP28	Human:Mouse
ZHX1	Human:Mouse
ZHX3	Human:Mouse
ZMYM2	Human:Mouse
ZMYND8	Human:Mouse
ZNF142	Human:Mouse
ZNF18	Human:Mouse
ZNF202	Human:Mouse
ZNF251	Human:Mouse
ZNF263	Human:Mouse
ZNF280B	Human:Mouse
ZNF408	Human:Mouse
ZNF410	Human:Mouse
ZNF597	Human:Mouse
ZNF606	Human:Mouse
ZNHIT3	Human:Mouse
ZNHIT6	Human:Mouse
ZSCAN29	Human:Mouse
ZSCAN5B	Human:Mouse
ZSWIM3	Human:Mouse
ZZZ3	Human:Mouse
ABCB8	Gpig:Human
ALDH9A1	Gpig:Human
AP5S1	Gpig:Human
ARAP1	Gpig:Human
ARCN1	Gpig:Human
ARHGEF33	Gpig:Human
ARL8B	Gpig:Human
ARMC6	Gpig:Human
ATG16L1	Gpig:Human
ATG2A	Gpig:Human
BCAP31	Gpig:Human
BLVRB	Gpig:Human
BTN1A1	Gpig:Human
BYSL	Gpig:Human
C3AR1	Gpig:Human
CBL	Gpig:Human
CCDC117	Gpig:Human
CCNA2	Gpig:Human
CCNB1IP1	Gpig:Human
CCPG1	Gpig:Human
CDC7	Gpig:Human
CDCA7	Gpig:Human
CENPW	Gpig:Human
CEP164	Gpig:Human
CEP76	Gpig:Human
CHCHD2	Gpig:Human
CIB1	Gpig:Human
COQ7	Gpig:Human
CPPED1	Gpig:Human
CUTC	Gpig:Human
CXADR	Gpig:Human
CYTH1	Gpig:Human
DNAJB4	Gpig:Human
EFTUD2	Gpig:Human
EHD2	Gpig:Human
EIF3I	Gpig:Human
EIF4E2	Gpig:Human
EIF4G1	Gpig:Human
EME1	Gpig:Human
EPHX1	Gpig:Human
ESRRB	Gpig:Human
EXOSC4	Gpig:Human
GALM	Gpig:Human
GEMIN4	Gpig:Human
GLIPR2	Gpig:Human
GTF3C2	Gpig:Human
HACD3	Gpig:Human
HEATR3	Gpig:Human
HIF1AN	Gpig:Human
HK2	Gpig:Human
HPDL	Gpig:Human
ICMT	Gpig:Human
IFT46	Gpig:Human
INTS9	Gpig:Human
ITGA5	Gpig:Human
KDF1	Gpig:Human
KIF20A	Gpig:Human
KIF4A	Gpig:Human
KNSTRN	Gpig:Human
LAS1L	Gpig:Human
LSM1	Gpig:Human
MCM10	Gpig:Human
MCM2	Gpig:Human
MCM6	Gpig:Human
METTL22	Gpig:Human
MFN2	Gpig:Human
MRPL20	Gpig:Human
MRPS21	Gpig:Human
MRPS23	Gpig:Human
MRS2	Gpig:Human
MYADM	Gpig:Human
MYBBP1A	Gpig:Human
NAA20	Gpig:Human
NAA40	Gpig:Human
NECAP2	Gpig:Human
NFYC	Gpig:Human
NOB1	Gpig:Human
NOL6	Gpig:Human
NSUN5	Gpig:Human
OARD1	Gpig:Human
ORC2	Gpig:Human
OSBPL11	Gpig:Human
OSR2	Gpig:Human
OSTC	Gpig:Human
PDCL3	Gpig:Human
PGM2L1	Gpig:Human
PIAS4	Gpig:Human
PLA2G15	Gpig:Human
PLK1	Gpig:Human
POLR1G	Gpig:Human
POP7	Gpig:Human
PPHLN1	Gpig:Human
PRKN	Gpig:Human
PTCH2	Gpig:Human
RAB43	Gpig:Human
RAB5A	Gpig:Human
RAD1	Gpig:Human
RAE1	Gpig:Human
RB1CC1	Gpig:Human
RBM12	Gpig:Human
RBM42	Gpig:Human
RBPMS2	Gpig:Human
RNF114	Gpig:Human
RNF26	Gpig:Human
RNPS1	Gpig:Human
RPL29	Gpig:Human
RPP14	Gpig:Human
RPS20	Gpig:Human
RPS6KB2	Gpig:Human
RPUSD2	Gpig:Human
RRP12	Gpig:Human
RRP9	Gpig:Human
RSPRY1	Gpig:Human
RXYLT1	Gpig:Human
SEC13	Gpig:Human
SELENOW	Gpig:Human
SF3B4	Gpig:Human
SGCB	Gpig:Human
SHTN1	Gpig:Human
SKIL	Gpig:Human
SLC25A39	Gpig:Human
SLC27A4	Gpig:Human
SLC2A5	Gpig:Human
SLC35B1	Gpig:Human
SLC4A11	Gpig:Human
SLC5A5	Gpig:Human
SMIM12	Gpig:Human
SMIM15	Gpig:Human
SNRPA	Gpig:Human
SNX16	Gpig:Human
SORBS1	Gpig:Human
SPR	Gpig:Human
SRP9	Gpig:Human
STOML2	Gpig:Human
SUMO2	Gpig:Human
SUPT20H	Gpig:Human
SZRD1	Gpig:Human
TACC3	Gpig:Human
TAF1A	Gpig:Human
TAMM41	Gpig:Human
TEAD4	Gpig:Human
TMEM11	Gpig:Human
TMEM168	Gpig:Human
TMEM184B	Gpig:Human
TMEM201	Gpig:Human
TMEM208	Gpig:Human
TOP1MT	Gpig:Human
TXN2	Gpig:Human
TXNRD1	Gpig:Human
UBAP2	Gpig:Human
UGT8	Gpig:Human
UTP3	Gpig:Human
WDR4	Gpig:Human
WDR46	Gpig:Human
WDR5	Gpig:Human
XAB2	Gpig:Human
XDH	Gpig:Human
ZNF106	Gpig:Human
ZNF200	Gpig:Human
ZNF574	Gpig:Human
ZNHIT2	Gpig:Human
ZSCAN21	Gpig:Human
AK6	Gpig:Human:Mouse
ALKBH4	Gpig:Human:Mouse
ANKZF1	Gpig:Human:Mouse
ATG5	Gpig:Human:Mouse
BCCIP	Gpig:Human:Mouse
BRF2	Gpig:Human:Mouse
BUB3	Gpig:Human:Mouse
BUD13	Gpig:Human:Mouse
CCDC127	Gpig:Human:Mouse
CCS	Gpig:Human:Mouse
CDS2	Gpig:Human:Mouse
CLUH	Gpig:Human:Mouse
COQ4	Gpig:Human:Mouse
CORO1C	Gpig:Human:Mouse
CRAMP1	Gpig:Human:Mouse
CREB3	Gpig:Human:Mouse
CYBC1	Gpig:Human:Mouse
DBF4	Gpig:Human:Mouse
DCTN5	Gpig:Human:Mouse
DDX55	Gpig:Human:Mouse
DNAJC15	Gpig:Human:Mouse
EEF1AKMT1	Gpig:Human:Mouse
EIF2D	Gpig:Human:Mouse
EPB41L5	Gpig:Human:Mouse
EXOSC1	Gpig:Human:Mouse
FAM98A	Gpig:Human:Mouse
G3BP2	Gpig:Human:Mouse
GGA3	Gpig:Human:Mouse
GPN1	Gpig:Human:Mouse
HASPIN	Gpig:Human:Mouse
HPRT1	Gpig:Human:Mouse
ILF3	Gpig:Human:Mouse
KARS1	Gpig:Human:Mouse
KNOP1	Gpig:Human:Mouse
LDAH	Gpig:Human:Mouse
LIN9	Gpig:Human:Mouse
LPCAT3	Gpig:Human:Mouse
LTO1	Gpig:Human:Mouse
MCM5	Gpig:Human:Mouse
MED18	Gpig:Human:Mouse
MFN1	Gpig:Human:Mouse
MMACHC	Gpig:Human:Mouse
MRPS2	Gpig:Human:Mouse
MTG2	Gpig:Human:Mouse
MTRES1	Gpig:Human:Mouse
NDRG3	Gpig:Human:Mouse
NELFA	Gpig:Human:Mouse
NKAPD1	Gpig:Human:Mouse
NMD3	Gpig:Human:Mouse
NSMCE2	Gpig:Human:Mouse
NUDT1	Gpig:Human:Mouse
OMA1	Gpig:Human:Mouse
PARG	Gpig:Human:Mouse
PARS2	Gpig:Human:Mouse
PHF5A	Gpig:Human:Mouse
PMM2	Gpig:Human:Mouse
PMPCA	Gpig:Human:Mouse
PMPCB	Gpig:Human:Mouse
POLB	Gpig:Human:Mouse
PPIL1	Gpig:Human:Mouse
QTRT2	Gpig:Human:Mouse
RBM14	Gpig:Human:Mouse
RPP38	Gpig:Human:Mouse
RRM2	Gpig:Human:Mouse
S100PBP	Gpig:Human:Mouse
SAR1B	Gpig:Human:Mouse
SLC30A6	Gpig:Human:Mouse
SLX4	Gpig:Human:Mouse
SMPD4	Gpig:Human:Mouse
SNHG10	Gpig:Human:Mouse
SPRYD3	Gpig:Human:Mouse
SRSF1	Gpig:Human:Mouse
STAU1	Gpig:Human:Mouse
STRADA	Gpig:Human:Mouse
SWAP70	Gpig:Human:Mouse
TIGAR	Gpig:Human:Mouse
TIMM10	Gpig:Human:Mouse
TIMM23	Gpig:Human:Mouse
TM2D3	Gpig:Human:Mouse
TMEM209	Gpig:Human:Mouse
TOE1	Gpig:Human:Mouse
TRIAP1	Gpig:Human:Mouse
TRIM23	Gpig:Human:Mouse
TSN	Gpig:Human:Mouse
TTI2	Gpig:Human:Mouse
TYMS	Gpig:Human:Mouse
USP30	Gpig:Human:Mouse
VAMP3	Gpig:Human:Mouse
VPS13D	Gpig:Human:Mouse
ZBTB9	Gpig:Human:Mouse
ZC3HC1	Gpig:Human:Mouse
ZFYVE1	Gpig:Human:Mouse
ZNF212	Gpig:Human:Mouse
ZNF526	Gpig:Human:Mouse
ZWINT	Gpig:Human:Mouse
ACLY	Gpig:Mouse
ACTN2	Gpig:Mouse
AKAP7	Gpig:Mouse
ANAPC11	Gpig:Mouse
ANTKMT	Gpig:Mouse
AP5M1	Gpig:Mouse
ARHGAP18	Gpig:Mouse
ARHGAP35	Gpig:Mouse
ARHGEF7	Gpig:Mouse
ARNT	Gpig:Mouse
ASXL2	Gpig:Mouse
AVEN	Gpig:Mouse
BAIAP2	Gpig:Mouse
BAZ2A	Gpig:Mouse
BBS5	Gpig:Mouse
BCLAF1	Gpig:Mouse
BMP15	Gpig:Mouse
BTG4	Gpig:Mouse
CALU	Gpig:Mouse
CCDC88C	Gpig:Mouse
CCT2	Gpig:Mouse
CDCA8	Gpig:Mouse
CDIP1	Gpig:Mouse
CENPN	Gpig:Mouse
CHP1	Gpig:Mouse
COPG1	Gpig:Mouse
CRIP2	Gpig:Mouse
CS	Gpig:Mouse
CUL2	Gpig:Mouse
DDB1	Gpig:Mouse
DDX39A	Gpig:Mouse
DEDD	Gpig:Mouse
DEGS1	Gpig:Mouse
DHX37	Gpig:Mouse
DNAH8	Gpig:Mouse
DNAJC11	Gpig:Mouse
DNPEP	Gpig:Mouse
DRG2	Gpig:Mouse
EED	Gpig:Mouse
EEF1E1	Gpig:Mouse
EFL1	Gpig:Mouse
EIF2B2	Gpig:Mouse
EPG5	Gpig:Mouse
EPS15L1	Gpig:Mouse
EXO1	Gpig:Mouse
EXOC8	Gpig:Mouse
EXOG	Gpig:Mouse
EXOSC7	Gpig:Mouse
FAM32A	Gpig:Mouse
FBXO8	Gpig:Mouse
GET1	Gpig:Mouse
GFUS	Gpig:Mouse
GHITM	Gpig:Mouse
GNB1L	Gpig:Mouse
GPS2	Gpig:Mouse
GRPEL1	Gpig:Mouse
GSTO1	Gpig:Mouse
HDAC3	Gpig:Mouse
HECTD3	Gpig:Mouse
HINFP	Gpig:Mouse
HPS5	Gpig:Mouse
IGSF3	Gpig:Mouse
IMP4	Gpig:Mouse
ING3	Gpig:Mouse
INO80C	Gpig:Mouse
IPO8	Gpig:Mouse
IQGAP3	Gpig:Mouse
JARID2	Gpig:Mouse
KIF19	Gpig:Mouse
LIN7C	Gpig:Mouse
LRRC71	Gpig:Mouse
MAIP1	Gpig:Mouse
MAPK1IP1L	Gpig:Mouse
MARCHF6	Gpig:Mouse
MCM3	Gpig:Mouse
MCM7	Gpig:Mouse
MED1	Gpig:Mouse
MESD	Gpig:Mouse
MICOS13	Gpig:Mouse
MIIP	Gpig:Mouse
MIOX	Gpig:Mouse
MMADHC	Gpig:Mouse
MORC3	Gpig:Mouse
MRPL4	Gpig:Mouse
MSL3	Gpig:Mouse
MTMR3	Gpig:Mouse
[truncated: 1,493 more rows]

## Sheet: supt6.species.maker.aveExp
gene	EPI	L8C	Morula	PE	TE	species
DPM1	0.763176	0.812165	1.1584	0.883122	0.85728	Human
SCYL3	0.0893513	0.487199	0.0875198	0.135746	0.0901489	Human
C1orf112	0.214532	0.0901407	0.266975	0.174846	0.253636	Human
FGR	0	0	0.000837604	0	0.000563117	Human
FUCA2	0.483761	0.0227621	0.0376116	0.773846	0.762121	Human
NFYA	0.288451	1.43478	0.431479	0.242122	0.221304	Human
STPG1	0.0719547	0.261118	0.0769422	0.0786055	0.0924477	Human
NIPAL3	0.0868753	0.317992	0.0705378	0.0787321	0.102299	Human
LAS1L	1.14073	0.586728	1.27216	0.884736	1.06179	Human
CFTR	0.00408121	0.215428	0.0231248	0.0297269	0.0229241	Human
ANKIB1	0.356706	0.214246	0.278746	0.335583	0.291357	Human
CYP51A1	0.956175	0.109326	0.159395	0.895697	1.02429	Human
RAD52	0.124225	0.304928	0.306437	0.0719779	0.10822	Human
LAP3	0.643247	0.605925	0.479068	0.541346	0.610358	Human
CD99	0.195084	0.697024	0.520706	0.644154	0.385382	Human
HS3ST1	0.0176873	0.0075195	0.0176709	0.0864156	0.0196318	Human
MAD1L1	0.524862	0.60687	0.399806	0.453518	0.453721	Human
LASP1	1.01796	0.318103	1.09519	0.83776	0.748564	Human
SNX11	0.276924	0.0779951	0.282783	0.370945	0.305003	Human
CYP26B1	0.000949641	0.0106318	0.0130371	0.00695427	0.0015808	Human
ALS2	0.222872	0.704217	0.369575	0.261253	0.181254	Human
CFLAR	1.03358	0.177097	0.981988	0.434475	0.124025	Human
TFPI	0.111851	0.0120388	0.028211	0.205402	0.0769425	Human
NDUFAF7	0.760234	0.877544	0.583465	0.689576	0.469711	Human
RBM5	0.720619	0.926079	0.793685	0.698502	0.584839	Human
SLC7A2	1.08367	0.110691	0.201834	1.33986	1.73683	Human
ARF5	1.08339	0.481679	0.746577	0.965331	0.982082	Human
POLDIP2	0.869421	0.48432	0.75458	0.889782	0.873516	Human
PLXND1	0.544242	0.0432576	0.11889	0.504647	0.337492	Human
AK2	1.01902	0.669595	0.908906	0.95656	0.95299	Human
FKBP4	1.425	1.09674	1.14065	1.23416	1.21805	Human
KDM1A	0.630441	0.75016	0.461254	0.837316	0.781765	Human
RBM6	0.804216	0.981023	0.641444	0.649507	0.722889	Human
VPS50	0.155845	0.0897775	0.115764	0.178527	0.174368	Human
NDUFAB1	2.48533	1.37015	2.35372	2.37301	1.98571	Human
ABCB5	0.00312847	0.00437879	0.0103001	0.0167761	0.000905694	Human
SLC25A13	0.504433	0.194859	0.0944117	0.647453	0.680423	Human
CDC27	0.487123	0.479068	0.516315	0.740244	0.537866	Human
DVL2	0.375183	0.103321	0.119205	0.274409	0.207685	Human
UPF1	0.464357	0.341933	0.531355	0.531542	0.475523	Human
SLC25A5	3.1335	2.59684	1.92319	2.87906	2.90533	Human
DHX33	0.64068	0.405515	0.490741	0.600132	0.568282	Human
THSD7A	0.00201178	0.248193	0.0450239	0.000594485	0.000706115	Human
LIG3	0.667396	0.231402	0.473593	0.639272	0.652545	Human
RPAP3	0.454768	0.361813	0.354096	0.481308	0.563957	Human
CIAPIN1	0.862028	0.59261	0.710169	0.869793	0.945387	Human
FAM214B	0.185646	0.280111	0.241926	0.0549858	0.0313342	Human
MSL3	0.362904	0.708429	0.388572	0.207748	0.268763	Human
CREBBP	0.533389	0.606565	0.685565	0.426319	0.517016	Human
ABCB4	0.00021056	0.41135	0.032007	0.00104925	0.00372346	Human
IBTK	0.36692	0.0226055	0.341476	0.341405	0.398512	Human
MYCBP2	0.442654	0.0767427	0.254037	0.379845	0.369026	Human
FBXL3	0.119205	0.339227	0.188775	0.126209	0.11272	Human
LAMP2	1.19709	0.483555	0.416054	1.28271	1.59054	Human
GDE1	0.713335	0.101759	1.51876	0.691628	0.793121	Human
REX1BD	0.51412	0.0693494	0.230789	0.349149	0.324002	Human
OSBPL7	0.0036144	0.00132079	0.00588017	0.000286367	0.00737455	Human
YBX2	0.0234103	0.355174	0.0487947	0.00727012	0.00871833	Human
AP2B1	1.31075	0.577907	1.25398	0.935845	1.00872	Human
ZNF263	0.38362	0.431935	0.342012	0.265812	0.223688	Human
TNFRSF12A	0.519037	1.38361	0.514312	0.666128	0.574829	Human
RALA	0.765196	0.456266	0.495624	0.745246	0.732698	Human
KDM7A	0.265838	0.481981	0.408368	0.268708	0.111647	Human
ETV1	0.282924	0.0285588	0.00060636	0.0780065	0.0121583	Human
AGK	0.205301	0.532749	0.376866	0.104252	0.192869	Human
PHTF2	0.402064	0.697754	0.235981	0.299073	0.407801	Human
FARP2	0.116575	0.458703	0.112709	0.156505	0.188849	Human
GGCT	0.56055	0.130451	0.164029	0.652505	0.776828	Human
DBF4	0.385407	0.399313	0.841927	0.419414	0.439291	Human
IFRD1	0.664133	0.973148	0.690427	1.08634	0.906681	Human
PAF1	0.680019	0.696307	0.874146	0.628223	0.684094	Human
VPS41	0.258487	0.0540008	0.172312	0.195792	0.322725	Human
ELAC2	1.23803	1.08514	1.28747	1.00901	1.15018	Human
PROM1	1.33737	0.101462	0.656584	1.3205	1.39978	Human
CCDC124	1.13006	0.375173	1.56445	1.09654	1.0784	Human
KIAA0100	0.663721	0.429325	0.530837	0.619479	0.615839	Human
SLC13A2	0.000378669	7.28984e-05	0.000477734	0.00358075	4.8232e-05	Human
GAS7	0.658801	0.348719	0.180731	0.171125	0.28252	Human
CD79B	0.00523475	0.00659626	0.00115042	0.000972113	0.000764844	Human
TKTL1	1.02099	0.477992	1.01606	0.258181	0.728207	Human
PAX6	0.0235695	0.0372078	0.0170544	0.0109664	0.00650114	Human
LUC7L	0.670177	0.806555	0.66412	0.682476	0.683104	Human
CACNA2D2	0.209563	0.132454	0.0338312	0.109878	0.0212622	Human
CRAMP1	0.219073	0.217032	0.235017	0.217618	0.180937	Human
TEAD3	0.208446	0.104433	0.0345536	0.582009	0.58799	Human
DNAJC11	0.980042	0.316309	0.86271	0.912484	0.900286	Human
PSMB1	2.03658	1.42818	1.93964	2.03109	2.12242	Human
JARID2	1.05477	1.02577	0.608198	0.715875	0.63725	Human
NADK	0.508721	0.00949681	0.0966672	0.330224	0.320685	Human
CYTH3	0.166683	0.410507	0.399238	0.153497	0.184543	Human
CYB561	0.311322	0.0778155	0.589811	0.172634	0.108432	Human
SPAG9	0.437863	0.161541	0.223223	0.513792	0.437585	Human
SS18L2	0.704748	0.423924	0.676299	0.782743	0.806262	Human
MGST1	0.600254	0.0132547	0.0628544	0.54151	0.863469	Human
CRY1	0.314937	0.321493	0.210781	0.34275	0.297765	Human
ST3GAL1	0.56818	0.389741	0.631503	1.07824	0.450386	Human
MED24	0.458423	0.324093	0.371958	0.491933	0.514171	Human
SEC62	0.962804	0.739947	1.032	1.04656	0.826612	Human
RPS20	2.03915	1.88633	2.36576	2.05563	2.22082	Human
CSDE1	1.80864	2.09022	1.85781	1.73669	1.80495	Human
UBE3C	0.480685	0.481104	0.475943	0.588881	0.513473	Human
REV3L	0.290869	0.50501	0.324387	0.36058	0.375878	Human
FAM76A	0.430018	1.01442	0.664412	0.469434	0.636751	Human
RANBP9	0.244355	0.370451	0.18188	0.349387	0.271268	Human
SPRTN	0.197375	0.814909	0.337356	0.312356	0.298416	Human
METTL13	0.763485	0.553651	0.8139	0.743	0.79535	Human
ZNF207	1.44206	1.59955	1.73102	1.48215	1.48453	Human
CD9	1.79074	0.971373	1.86328	1.10175	0.725505	Human
NCAPD2	0.553377	0.837473	0.897401	0.724296	0.702709	Human
SLC6A13	0.00353288	0.0371583	0.00631017	0.00356035	0.00268101	Human
ZNF200	0.446929	0.862817	0.961038	0.385249	0.35272	Human
BTK	0.0522179	0.277853	0.116548	0.104054	0.0286254	Human
FYN	0.0932258	0.286288	0.0686061	0.0826442	0.0316714	Human
ELOA	1.06248	1.62343	1.27977	1.13129	1.11592	Human
LYPLA2	0.705097	0.0775518	0.287251	0.759201	0.774287	Human
CLCN6	0.196101	0.011949	0.0198449	0.235153	0.271736	Human
NME1-NME2	1.49286	0.350276	1.04995	1.59687	1.71781	Human
BTBD7	0.221551	0.208524	0.166853	0.2324	0.228932	Human
MKS1	0.215129	0.161475	0.410864	0.171559	0.183587	Human
ABHD5	0.47508	0.203917	0.252464	0.793399	0.57224	Human
MBTD1	0.0887779	0.0859249	0.176652	0.106854	0.0925044	Human
UTP18	0.759735	0.601462	1.00527	0.81216	0.825257	Human
RNF216	0.497593	0.455185	0.549551	0.406857	0.373352	Human
PTBP1	1.65154	1.30848	1.91762	1.74227	1.74486	Human
LARS2	0.450806	0.433066	0.333716	0.371193	0.383012	Human
PIK3C2A	0.477602	0.784655	0.384507	0.689269	0.62391	Human
ANLN	0.692492	0.494191	0.429817	0.808194	0.883092	Human
WIZ	0.133454	0.172233	0.152832	0.146167	0.139767	Human
RABGAP1	0.12992	0.357454	0.123301	0.230325	0.143555	Human
MAP4K3	0.271774	0.235904	0.139837	0.239075	0.172801	Human
LDAF1	0.304292	0.480897	0.345245	0.0759656	0.0340969	Human
ERCC1	0.249413	0.233963	0.352073	0.111998	0.156346	Human
PRICKLE3	0.021587	0.0116917	0.0444854	0.0542947	0.0620773	Human
EXTL3	0.293059	0.68425	0.726681	0.434523	0.174211	Human
CALCOCO1	0.118931	0.23761	0.229404	0.130067	0.213086	Human
UBR7	0.356871	1.36262	0.563271	0.3806	0.446455	Human
MAP4K5	0.119993	0.0553204	0.127138	0.167253	0.199328	Human
PSMC4	1.97936	2.4952	1.87579	1.9537	1.8911	Human
CLDN11	0.00307972	0.0137376	0.209279	0.00856142	0.00436136	Human
SLC25A39	2.08616	1.21073	2.12794	1.75509	1.76314	Human
MVP	0.421771	1.28516	0.224552	0.163043	0.157752	Human
NUB1	0.375384	0.153416	0.35822	0.413403	0.456187	Human
PGM3	0.578784	0.618717	0.583336	0.75964	0.771052	Human
CLK1	0.564922	1.21193	1.15968	0.620553	0.491672	Human
POLR3B	0.286865	0.275538	0.414765	0.243649	0.309578	Human
RNF14	0.513558	0.538045	0.330387	0.409859	0.372605	Human
DNASE1L1	0.0170055	0.00464497	0.0229612	0.00712821	0.0130527	Human
HEBP1	0.0888834	0.0257144	0.0620134	0.18451	0.134175	Human
GPRC5A	0.912768	0.0285533	0.199952	0.326391	1.0691	Human
TACC3	0.917974	1.18093	1.23084	0.987679	0.907205	Human
ACP3	0.173724	0.0013821	0.011491	0.0768536	0.0734289	Human
MDH1	1.61051	0.305188	1.14476	1.64325	1.60852	Human
COX15	0.522396	0.134453	0.538826	0.435455	0.476481	Human
CCDC88C	0.0889217	0.469788	0.123665	0.0528319	0.199637	Human
YAF2	0.13515	0.505903	0.21512	0.285767	0.188456	Human
DPEP1	0.00612987	0.221195	0.155253	0.00256142	0.00537217	Human
BID	0.0267414	0.0148067	0.00797734	0.0345112	0.0224214	Human
ENSG00000015479	1.14316	1.81282	1.21731	1.07873	1.14482	Human
NPC1L1	0.00650072	0	4.60017e-05	0.0715646	0.00322557	Human
XYLT2	0.144997	0.166139	0.450782	0.173674	0.0744826	Human
IGF1	0.0144278	0.00822089	0.00733142	0.477999	0.0129459	Human
RALBP1	0.86781	0.852037	0.69024	1.15278	1.32735	Human
WWTR1	0.821322	0.198396	1.21633	0.977006	0.947772	Human
STEEP1	0.371565	0.965529	0.57442	0.359861	0.377366	Human
TTC27	0.400948	0.380175	0.741053	0.28315	0.412295	Human
PRDM11	0.01821	0.00542422	0.00358899	0.262197	0.0118056	Human
ZRANB1	0.160249	0.470448	0.197679	0.197454	0.144149	Human
ZFP64	0.356035	0.0399463	0.189515	0.300021	0.436598	Human
PLEKHB1	0.0177435	0.572853	0.170885	0.0218508	0.0035507	Human
SLC7A9	0.000833457	0.362551	0.0304079	8.99517e-05	0.00172217	Human
SPAST	0.196965	0.149451	0.150923	0.190051	0.218267	Human
OSBPL5	0.000641609	0.0866047	0.0075106	0	0.0023748	Human
AQR	0.726689	0.71501	0.829531	0.652784	0.661499	Human
CPS1	0.000852615	0.273551	0.0409485	0.00174231	0.00278755	Human
RTF2	0.85735	1.0596	1.04755	0.883928	0.933701	Human
NLRP2	3.11555	1.19569	2.63127	2.57738	2.74925	Human
SLC45A4	0.214451	0.0740167	0.0766747	0.168076	0.0976613	Human
RNF10	0.773395	1.23036	0.736599	0.934101	0.847802	Human
ZDHHC6	0.578285	0.201402	0.397462	0.648002	0.685688	Human
GRAMD1B	0.00302853	0.331238	0.158786	0.00550049	0.0030759	Human
NDUFS1	1.02664	0.308651	0.661457	0.987247	0.988901	Human
RB1CC1	0.693076	1.9215	1.92237	0.735664	0.681766	Human
ALAS1	0.77011	0.846296	1.01044	1.12074	1.17868	Human
BIRC3	0.00568355	0.0292702	0.00871524	0.0124524	0.00392546	Human
SNAPC1	0.178676	1.01491	0.523862	0.193862	0.167158	Human
STRAP	1.64083	1.56062	1.75653	1.75196	1.77553	Human
DEF6	0.0176333	0.0576309	0.0333697	0.0235184	0.0296348	Human
PLEKHO1	0.0169468	0.0594904	0.203794	0.0496792	0.0119253	Human
GCLM	0.296488	0.0205602	0.0459394	0.423652	0.430613	Human
EHD2	0.00227646	0.00618352	0.0308446	0.00386783	0.00122473	Human
DEPDC1	0.205193	0.0169894	0.108476	0.279925	0.321255	Human
CCDC28A	0.247506	0.42055	0.363471	0.255331	0.347112	Human
RRAGD	0.00585931	0.0086635	0.00251252	0.000356383	0.00364437	Human
HSF2	0.16086	0.123149	0.22944	0.191361	0.225396	Human
PHF20	0.337936	0.432751	0.504215	0.308774	0.343024	Human
HSD17B6	0.0396603	0.00924289	0.0444776	0.0277951	0.0235206	Human
NR1H3	0.117769	0.0377757	0.221787	0.167778	0.201825	Human
NCAPH2	0.75217	0.469405	0.674135	0.723402	0.818933	Human
TOMM34	0.628774	0.601487	0.289336	0.820984	0.859067	Human
SEC63	1.03992	0.479167	0.673733	0.912922	0.719582	Human
KPNA6	1.20178	2.15486	1.70994	1.38688	1.31285	Human
VIM	0.0241264	0.0114403	0.00900292	0.0167719	0.00429824	Human
RNASET2	0.380357	0.342183	0.121399	0.16391	0.109428	Human
CD44	0.195238	0.00329998	0.0307466	0.166355	0.00856345	Human
AGPAT4	0.0616246	0.10515	0.0313459	0.0604445	0.0424176	Human
BRD9	0.375653	0.244357	0.241906	0.316467	0.319999	Human
SNX1	0.184885	0.402013	0.412964	0.212763	0.281773	Human
TBPL1	0.553646	1.89409	1.32389	0.46776	0.563512	Human
BCLAF1	0.6301	0.760919	0.699742	0.717497	0.812276	Human
SLC39A9	0.425243	0.648678	0.526162	0.64596	0.641446	Human
TFB1M	0.36332	0.54182	0.537798	0.281251	0.303941	Human
RABEP1	0.379268	0.812707	0.883051	0.483797	0.469637	Human
HMGB3	1.67624	1.82467	1.62938	1.48437	1.12485	Human
NUP160	0.871487	0.64679	0.842717	0.966577	1.02049	Human
BAK1	0.583648	0.26257	1.57219	0.608243	0.221206	Human
GRN	1.1036	1.01272	1.93938	0.589163	0.560584	Human
FAM13B	0.178409	0.40626	0.203282	0.168625	0.124214	Human
ARHGAP31	0.0252337	0.00542081	0.00963718	0.0156298	0.00926354	Human
CENPQ	0.198506	0.285442	0.434793	0.223592	0.267657	Human
SARS1	1.40523	1.47031	1.28486	1.57199	1.62097	Human
RANBP3	0.549086	0.503758	0.624946	0.535707	0.556109	Human
ARID4A	0.229325	1.17591	0.280264	0.271576	0.242844	Human
EIPR1	0.452026	0.240637	0.205068	0.310037	0.35544	Human
PNPLA6	0.381415	0.0419986	0.09986	0.448782	0.385746	Human
ALG1	0.428763	0.050197	0.24774	0.45852	0.465738	Human
ABCF2	1.13412	1.71902	1.8884	1.05526	1.17989	Human
FUT8	0.448446	0.317501	0.137884	0.517613	0.661394	Human
GAB2	0.325303	0.488888	0.122291	0.44784	0.725058	Human
ATP6V0A1	0.384605	0.179251	0.263089	0.339854	0.282281	Human
PIAS1	0.596493	1.37677	0.797784	0.535775	0.536513	Human
SLC4A7	0.115374	0.859221	0.12692	0.0871504	0.0818262	Human
MAP2K3	0.312942	0.155616	0.0484768	0.363018	0.214006	Human
TMSB10	2.55235	0.828767	0.89332	2.94783	2.60518	Human
ASTE1	0.137431	0.188764	0.164443	0.094824	0.118219	Human
RNF19A	0.289652	0.276399	0.152102	0.27452	0.169489	Human
PEX3	0.390619	0.115081	0.810807	0.385658	0.513817	Human
GABARAPL2	0.721319	1.71738	1.14271	0.750207	0.726012	Human
FAM136A	1.45883	0.627775	1.40635	1.36886	1.6044	Human
VCL	0.706451	0.142113	0.235324	0.768364	0.471529	Human
DEPDC1B	0.189366	0.3889	0.411859	0.420536	0.31163	Human
NSMAF	0.752698	0.151585	0.373752	0.498354	0.36614	Human
RFC1	0.501815	0.837704	0.645533	0.698121	0.439731	Human
TBC1D23	1.19056	1.15595	1.5556	0.599537	0.50127	Human
CUL3	0.365324	0.37077	0.319476	0.544589	0.488843	Human
ZZZ3	0.363258	0.940571	0.424319	0.415209	0.456594	Human
USP2	0.112199	1.41009	0.244418	0.0541871	0.0766837	Human
TUBG2	0.0982465	0.244693	0.0823755	0.0750482	0.052268	Human
RPL26L1	0.325931	0.851236	0.638564	0.24504	0.314317	Human
NSUN2	0.818121	0.431718	0.799845	0.950429	0.92339	Human
FBXO42	0.22237	0.160744	0.211104	0.240396	0.215741	Human
MFAP3	0.0984777	0.374217	0.512975	0.133065	0.149411	Human
METTL1	0.431681	0.350583	0.938055	0.439109	0.485609	Human
PI4K2B	0.0642555	0.0844785	0.014544	0.0479697	0.0383001	Human
BOD1L1	0.549181	0.739108	0.502671	0.432652	0.338393	Human
MAT2B	0.615077	0.501068	0.570926	0.507235	0.594739	Human
EDC4	0.478692	0.0900603	0.299866	0.476277	0.450583	Human
TRIO	0.0779886	0.686109	0.0958042	0.178366	0.170644	Human
VCAN	0.643674	0.0153447	0.179615	0.982542	0.0592994	Human
CDH1	1.55855	0.747784	1.04736	1.36129	1.8038	Human
MTREX	0.540834	0.36929	0.656317	0.715466	0.690572	Human
DNAH5	0.0064035	0.0448116	0.00511237	0.00169368	0.000567187	Human
RIPOR1	0.0235557	0.00345471	0.0255215	0.0780114	0.0650652	Human
RAI14	0.423902	0.281542	0.0903806	0.473086	0.636514	Human
SPDL1	0.398504	1.79181	0.751201	0.528386	0.595369	Human
STAU2	0.285614	0.180137	0.252232	0.137518	0.276135	Human
SLC66A1	0.16066	0.066274	0.150338	0.300662	0.336624	Human
CTNS	0.503135	0.295534	0.441101	0.35451	0.294945	Human
PHF23	0.463356	0.642083	0.515697	0.45154	0.418397	Human
PSMA4	1.65884	0.47104	1.48567	1.84763	1.89327	Human
LSG1	0.682783	1.12698	0.906707	0.666497	0.710015	Human
TDP1	0.391607	0.660471	0.419881	0.296221	0.338559	Human
SPATA7	0.0656319	0.11454	0.1023	0.025665	0.0331181	Human
MED17	0.292596	0.477232	0.335134	0.34638	0.361764	Human
CAPG	0.976827	0.017415	0.0195197	0.381011	0.289841	Human
JADE2	0.461424	0.0202082	0.0115768	0.14649	0.127132	Human
CTNNA1	1.41292	1.40495	1.30029	1.39738	1.54703	Human
HSPA5	2.42259	3.43095	1.84498	2.38358	2.21721	Human
DSG2	0.835535	0.0893654	0.424447	0.750017	0.997767	Human
OFD1	0.579535	0.979124	0.597886	0.417377	0.541448	Human
GPM6B	0.238916	0.242056	0.044191	0.0532836	0.0356811	Human
WDR37	0.0824869	0.468766	0.119548	0.0997038	0.100965	Human
CTPS2	0.00782535	0.00428335	0.00375125	0.0161169	0.00400252	Human
ATP6V1H	0.646538	0.141627	0.372237	0.655178	0.668261	Human
POLR2B	0.969533	0.988096	1.00916	1.04539	1.00173	Human
FAM214A	0.0642158	0.710713	0.529062	0.304509	0.10947	Human
ARAP2	0.00232983	0.303406	0.0203284	0.00583427	0.00684435	Human
TPR	1.07693	0.690928	0.802657	1.15672	1.18028	Human
C12orf4	0.210563	0.211828	0.388073	0.247291	0.266835	Human
SCML1	0.0624976	0.270041	0.0574567	0.0949675	0.0409612	Human
WWC3	0.100416	0.222761	0.0681286	0.0935767	0.219756	Human
MAP4	1.34964	0.614361	1.24128	1.21277	1.24262	Human
ROS1	0	0.457243	0.031093	0.000997437	0.00048496	Human
USP28	1.3343	0.109373	0.44277	0.639405	0.521031	Human
HDAC9	0.0146169	0.64787	0.0661097	0.00182465	0.00290223	Human
NOP16	1.7739	1.57962	1.66925	1.50501	1.6899	Human
RRM2B	0.208916	0.650701	0.255807	0.173687	0.19061	Human
ZNF800	0.145591	0.0745868	0.133203	0.236362	0.213832	Human
TNFRSF17	6.59283e-05	3.06558e-05	0.000460767	0	3.0643e-05	Human
GUCA1A	0.297915	0.0197341	0.0553016	0.0356055	0.0200791	Human
RSF1	0.416341	0.987995	0.495839	0.324695	0.253749	Human
VPS13D	0.202606	0.223675	0.250905	0.166076	0.174328	Human
CELF2	0.0710681	0.246902	0.0351791	0.0418605	0.0243374	Human
FAM120A	0.506896	0.117237	0.283103	0.619994	0.604026	Human
R3HDM1	0.335318	0.283214	0.299056	0.310091	0.275652	Human
KITLG	0.02278	0.427202	0.62645	0.024992	0.0557174	Human
VAMP3	0.594168	0.509698	0.837664	0.644501	0.602592	Human
EPN3	0.00268962	0.00133143	0.000456446	0.00343044	0.00755615	Human
LTBP1	0.0979909	0.308709	0.0418911	0.06251	0.0341427	Human
RCN1	0.688145	0.00052928	0.0149097	0.801409	0.566338	Human
ARID1B	0.411772	0.158431	0.260148	0.350101	0.316111	Human
CLPTM1L	0.503156	0.68772	0.848472	0.713271	0.562824	Human
NEDD4L	0.104773	0.274513	0.0692789	0.447549	0.149298	Human
HEXB	0.574819	0.337312	0.20931	0.681908	0.77826	Human
NEXMIF	0.000406329	0.00194489	6.49589e-05	0.00110169	0.000853274	Human
JKAMP	0.526547	0.69612	0.924068	0.673581	0.67649	Human
DKK3	0.0357485	0.0114167	0.000870024	0.00965444	0.00753533	Human
MCUR1	0.535351	0.0585551	0.203207	0.770464	0.550663	Human
LIMA1	0.772934	1.91283	0.932207	0.773354	0.961899	Human
SLC4A8	0.443523	0.0268461	0.153742	0.514768	0.0577028	Human
TNIP3	0.00204838	0.000671242	0.000126599	0.18929	0.00278038	Human
BCAR1	0.245824	0.0462195	0.0788784	0.314203	0.300475	Human
FHIP1B	0.118511	0.233712	0.17895	0.355396	0.38668	Human
HERPUD1	0.836241	0.237774	0.239272	0.993473	1.25304	Human
RAD51	1.31814	0.851044	1.20294	0.896578	0.86547	Human
POLQ	0.16986	0.300987	0.22922	0.114764	0.0925523	Human
PIK3CB	0.30869	0.25753	0.487698	0.423973	0.41683	Human
THOC3	0.473868	0.537689	0.436687	0.397641	0.389318	Human
HEBP2	0.242736	0.0597499	0.125863	0.269285	0.340862	Human
PLEKHA5	0.468032	0.456395	0.816654	0.34037	0.16163	Human
PRSS8	1.1463	0.00285761	0.0551404	0.934838	1.65294	Human
SIKE1	0.786338	1.30456	1.10739	0.880325	0.74346	Human
RRP12	0.847244	0.678004	1.27167	0.814086	0.779149	Human
FNIP2	0.245278	0.450253	0.353759	0.228127	0.208376	Human
MSMO1	1.44931	0.106441	0.725185	1.41546	1.47165	Human
TTC17	0.309916	0.33419	0.433584	0.371509	0.330015	Human
FSTL4	0.0039853	0.223985	0.0298178	0.000800914	0.000927239	Human
FOXN3	0.514369	0.0680279	0.110067	0.280378	0.343977	Human
AKR7A2	0.294184	0.0798759	0.142849	0.364924	0.429548	Human
MRTO4	1.03677	1.28757	1.35731	1.05922	1.16457	Human
AP5M1	0.537553	0.454471	0.555181	0.562444	0.47239	Human
ANAPC4	0.529589	0.237587	0.222701	0.455563	0.482144	Human
TRAPPC3	0.822805	0.633886	1.16745	0.863474	0.976313	Human
PHPT1	1.07477	0.336718	0.50798	0.84613	0.919547	Human
ARID4B	0.382206	0.850519	0.266782	0.52305	0.438326	Human
OPN3	0.0468155	0.0165661	0.00503965	0.346682	0.163476	Human
SDCCAG8	0.36059	0.856222	0.157266	0.306975	0.334234	Human
HHAT	0.0128612	0.324523	0.046439	0.00662166	0.010097	Human
KIF1B	0.340997	0.641385	0.304203	0.41236	0.313663	Human
TBC1D22A	0.162751	0.0641355	0.064743	0.112934	0.142611	Human
SYNE2	0.865241	1.27711	1.0186	0.79807	0.885385	Human
PLEKHH1	0.148363	0.0130501	0.0234677	0.0498151	0.0682042	Human
ATP9A	0.073441	0.296802	0.0484792	0.0428114	0.0605825	Human
FAM168A	0.134654	0.198085	0.111852	0.175941	0.122228	Human
GALC	0.0403276	0.288161	0.0551464	0.0495779	0.0348886	Human
NOP58	1.63237	2.32154	1.64465	1.68504	1.77174	Human
SZRD1	1.07425	0.939608	1.22419	1.08436	1.13338	Human
CUL1	0.728003	0.976475	0.59156	0.541285	0.675335	Human
CYFIP2	0.10904	0.128599	0.024055	0.0334689	0.0531925	Human
USP36	0.674154	0.706114	0.641106	0.735685	0.724554	Human
KMT2C	0.904144	1.88736	1.03105	0.663626	0.682465	Human
PUM2	0.51976	0.795076	0.472179	0.527492	0.546739	Human
MRPL43	0.856529	1.57947	1.19409	0.855208	0.852119	Human
HPF1	0.278614	0.884491	0.46142	0.27063	0.25694	Human
ZFR	0.752195	0.842401	0.962727	0.888608	0.859984	Human
ZNF280C	0.0242377	0.324452	0.0772025	0.0217589	0.0328102	Human
RC3H2	0.394596	0.420995	0.289187	0.423609	0.319297	Human
SOAT1	1.15998	1.07418	2.24619	1.05459	1.52216	Human
PKP2	0.570918	0.0307003	0.110829	1.06648	0.876362	Human
MSH4	0.00294309	9.12688e-05	0.0029864	0.00148919	0.00325971	Human
GDI2	1.45953	1.80844	1.5218	1.67153	1.65669	Human
PRDM1	0.209493	0.00373887	0.00757434	0.145292	0.0148159	Human
ATG5	1.42442	1.42198	1.77022	0.989012	0.971951	Human
PITHD1	0.807686	1.22134	0.904731	0.951688	0.903366	Human
MTA3	0.563835	0.359749	0.427418	0.451074	0.348023	Human
USP13	0.172591	0.616743	0.119513	0.0459941	0.030863	Human
ATP11B	0.227748	0.224796	0.418603	0.168739	0.344546	Human
CDK14	0.0141687	0.00971956	0.00646554	0.00891242	0.0107399	Human
PPP1R12A	0.801351	1.28535	0.686652	0.825089	0.795983	Human
RIOK2	0.440462	0.51414	0.911757	0.295153	0.376236	Human
YIPF1	0.365968	0.183927	0.278202	0.301059	0.391542	Human
NDC1	0.974398	0.363846	0.906705	0.815479	0.873027	Human
UNKL	0.119333	0.573057	0.255255	0.231747	0.216652	Human
PARP12	0.0564799	0.454956	0.0555231	0.0162885	0.0112765	Human
ALDH18A1	0.345177	0.270655	0.109071	0.327945	0.428911	Human
TARBP1	0.125094	0.0895682	0.0348524	0.0477392	0.0791894	Human
GATB	0.502569	0.172986	0.345702	0.504833	0.554463	Human
MXD1	0.197152	0.585556	0.0979424	0.425919	0.403983	Human
CDK17	0.120654	0.368915	0.213449	0.12316	0.111625	Human
SLC2A3	1.72312	2.69691	3.5564	2.41443	2.22804	Human
CTDP1	0.177835	0.157357	0.162024	0.157288	0.128309	Human
YBX3	0.439752	0.136118	0.383909	0.404139	0.211049	Human
WNK1	0.56886	0.487967	0.739324	0.598946	0.560065	Human
CCAR1	1.20705	0.698894	1.16764	1.21667	1.29728	Human
PTPRU	0.715293	0.0147834	0.117016	0.407598	0.460487	Human
MPC1	0.334976	0.177554	0.0731789	0.522374	0.33557	Human
BCAT1	1.87468	0.573872	1.79217	1.61028	1.74354	Human
LZTS1	0.205938	0.00421418	0.000128422	0.11116	0.0105593	Human
SPAG4	0.0108174	0.19832	0.0164412	0.0087536	0.00308284	Human
NCKAP1	0.551343	0.335277	0.626195	0.75357	0.661274	Human
GUCY1B1	0.00508838	0.000309167	1.83842e-05	0.000236085	0.000735942	Human
SFSWAP	0.340763	0.391271	0.47998	0.395141	0.336862	Human
MON2	0.175419	0.338904	0.120416	0.250724	0.220492	Human
CDH3	0.52243	1.46999	0.950661	0.129153	0.193646	Human
GPBP1	0.763284	1.56632	1.47453	0.780346	0.856649	Human
DGAT2	0.0433625	0.0254121	0.140984	0.0810746	0.00458248	Human
CS	1.26287	1.22619	1.24493	1.19943	1.1255	Human
MRPS24	1.36345	0.85823	1.61047	1.29512	1.32152	Human
ELMO2	0.237406	0.707626	0.36219	0.217449	0.126868	Human
WAPL	0.823201	0.985403	0.83527	0.787661	0.755543	Human
VMP1	0.949133	1.18753	1.03385	1.13301	1.02293	Human
APPBP2	0.113097	0.157486	0.120766	0.122968	0.0986653	Human
POLD1	0.951747	0.198609	0.758316	0.685357	0.624641	Human
EIF4B	0.672918	0.679282	0.723797	0.762708	0.757139	Human
RPL18	2.83911	2.08176	2.81951	2.86588	2.82961	Human
ISOC2	0.866641	0.0389392	0.206379	0.645623	0.394089	Human
U2AF2	0.396899	0.321937	0.574578	0.4473	0.524411	Human
EPN1	0.20845	0.153095	0.174069	0.273196	0.156224	Human
MED29	0.503294	0.454387	0.751828	0.505124	0.505254	Human
MTMR1	0.0686691	0.284831	0.0707902	0.0910806	0.0999053	Human
ADCK1	0.18595	0.0212346	0.324471	0.0910536	0.163485	Human
HAGH	0.179854	0.548822	0.0666114	0.187055	0.147095	Human
RNF4	0.899471	1.76889	1.05442	0.989173	0.910991	Human
CASP8	0.379717	0.096715	0.209264	0.1235	0.0380363	Human
LIMCH1	0.245488	0.0439565	0.00532494	0.236306	0.0117191	Human
INTS13	0.390632	0.117626	0.463679	0.405264	0.43684	Human
DLX3	0.544166	0.00184077	0.00508794	0.772491	1.13554	Human
ST3GAL6	0.0599085	0.015758	0.219384	0.160228	0.124408	Human
CDON	0.0375737	0.196975	0.0323431	0.0194149	0.0142412	Human
TAF2	0.392747	0.252137	0.294243	0.521522	0.446883	Human
HIPK2	0.0333214	0.330222	0.0904123	0.0268424	0.0179858	Human
TNPO3	0.901756	1.49828	0.817771	0.873738	0.862786	Human
RFXANK	0.319536	0.143576	0.153332	0.301621	0.402263	Human
LPAR2	0.540627	0.11315	0.759685	0.44263	0.282296	Human
CTSA	1.08423	0.286866	0.86937	0.949239	0.891109	Human
SLC12A2	0.203021	0.558202	0.137093	0.426145	0.184344	Human
SNX24	0.471533	0.199432	0.728523	0.358266	0.37395	Human
EYA2	0.00299421	0.190408	0.0238517	0	0.001404	Human
CNN2	0.59376	0.0799375	0.305204	1.03229	0.573219	Human
DDX20	0.565729	0.8146	0.810094	0.520656	0.490729	Human
CHI3L2	0.415251	0.0679292	0.523485	0.328157	0.344286	Human
SBNO2	0.0480717	0.0868254	0.0195871	0.0340771	0.0402818	Human
TAF11	0.609318	1.05263	0.723512	0.745797	0.848819	Human
ANKS1A	0.390218	0.239861	0.192897	0.652943	0.525501	Human
AP3D1	0.879427	0.214036	0.524621	0.965456	0.908127	Human
UHRF1BP1	0.293499	0.266182	0.286195	0.284044	0.283771	Human
GNAI3	0.99279	1.68913	1.16661	1.18706	1.14903	Human
IPO5	1.39259	0.468302	1.31961	1.45003	1.4806	Human
OAT	1.35703	1.08159	0.680273	0.821697	1.24681	Human
WDR3	0.676602	1.09805	0.922677	0.701971	0.792206	Human
WDR18	1.02048	0.158972	0.97585	1.04485	1.14033	Human
TRAM2	0.507542	0.977297	0.727569	0.441305	0.434708	Human
MCM10	0.912146	0.684173	1.08828	0.741613	0.832888	Human
DGKA	0.0474257	0.0151286	0.00442415	0.0334908	0.0149026	Human
ERBB3	0.414427	0.223335	0.617911	0.415245	0.428864	Human
KARS1	1.53635	0.910923	1.96245	1.70665	1.7425	Human
ADAT1	0.179454	0.400975	0.295117	0.171585	0.156429	Human
NDUFB4	1.03051	0.30974	0.709723	0.981881	1.10968	Human
SPEN	0.614738	0.132319	0.24474	0.637004	0.591337	Human
ZC3H15	1.31571	1.10572	1.49527	1.27363	1.30663	Human
MAP2K4	0.25161	0.0980138	0.171942	0.400368	0.219707	Human
SLK	0.704798	0.0720304	0.210538	0.854489	0.571428	Human
GSTO2	0.069837	0.00903334	0.347117	0.0115831	0.0286381	Human
SEC61A2	0.129253	0.512721	0.509494	0.124323	0.0854878	Human
FAM107B	0.354259	0.132043	0.161097	0.527286	0.267511	Human
ME1	0.0128765	0.0396597	0.0094606	0.0236511	0.0300554	Human
TBC1D1	0.508278	0.868756	0.138722	0.226106	0.527543	Human
MTHFD2	1.32565	0.542809	0.678056	1.3387	1.46669	Human
FOXJ2	0.0626374	0.0782291	0.134121	0.11444	0.0832373	Human
PPP2R5A	0.423908	0.149724	0.627405	0.503584	0.539234	Human
TIE1	0.000290589	0.000747415	0	0	0.000428513	Human
DIP2B	0.297069	0.306906	0.343699	0.514631	0.54128	Human
KDM4A	0.535463	0.958663	0.485586	0.257022	0.275784	Human
NFYC	0.750922	0.678953	0.913488	0.538138	0.65837	Human
ZMYND12	0.00268828	0.0204957	0.00131162	0.00398042	0.00390632	Human
NGEF	0.217465	0.0191308	0.180171	0.0310608	0.0119879	Human
ASPM	0.487986	0.553125	0.829585	0.450076	0.479668	Human
ELOVL1	0.736732	0.268053	0.52299	0.991535	1.0951	Human
SPI1	0	0	0.000377694	0.000237966	3.76384e-05	Human
POLR1H	0.483221	0.519715	0.670592	0.335996	0.385882	Human
MPPED2	0.0129621	0	0.00153982	0.000515302	0.00108487	Human
ZBTB11	0.247087	1.13418	0.528142	0.281101	0.260412	Human
ATXN3	0.46959	0.237446	0.33539	0.255366	0.27822	Human
FGFR2	0.402461	0.125563	0.229911	0.623407	0.186096	Human
LRRC40	0.25709	0.152991	0.101668	0.249186	0.204413	Human
ISOC1	0.409562	0.269304	0.811355	0.649035	0.711043	Human
EML1	0.00342685	0.0439355	0.00344851	0.00125188	0.00205145	Human
TRMT11	0.34388	0.152607	0.12759	0.365642	0.366369	Human
THUMPD1	0.818928	1.4016	1.00605	0.74689	0.837817	Human
ATG2B	0.12094	0.273752	0.0721029	0.128956	0.137528	Human
ARFGEF1	0.881459	0.352681	0.616364	0.515443	0.387193	Human
MTFR1	0.320813	0.503692	0.43089	0.299346	0.215165	Human
STAG3	0.201464	1.18145	0.270606	0.144486	0.329221	Human
MYO9A	0.465532	0.578261	0.299149	0.797522	0.210963	Human
DDX3Y	0.204361	0.82747	1.12023	0.597775	0.514566	Human
PFKP	1.82238	0.627985	1.39871	1.59672	1.59981	Human
IDI1	1.16285	0.990758	0.62541	1.3205	1.43638	Human
KLF6	0.696402	0.00791946	0.070762	1.03773	0.626097	Human
PLPP1	0.7512	0.028111	0.718919	0.412576	0.122935	Human
NEO1	0.0944008	0.801699	0.333373	0.153669	0.060714	Human
TRAM1	0.719424	0.401447	0.59176	0.861357	0.756055	Human
PHKA1	0.726008	0.0176823	0.149303	0.37166	0.440308	Human
TNFRSF1A	0.341614	0.00365037	0.00881701	0.273898	0.0898888	Human
EVI5	0.179964	0.172262	0.213672	0.296293	0.339073	Human
PKM	2.14366	0.949033	1.36387	2.65695	2.42818	Human
DHX29	0.625792	0.622087	0.638657	0.665176	0.555298	Human
DNTTIP2	1.21695	1.86075	1.69799	1.34764	1.43185	Human
METTL22	0.227439	0.261904	0.415884	0.220781	0.17981	Human
TP53BP1	0.176049	0.16905	0.212201	0.173417	0.179247	Human
RHOA	2.01855	2.35015	2.27523	2.06904	2.07751	Human
DHX8	0.647047	1.14791	0.72442	0.579085	0.605291	Human
PRKCZ	0.080982	0.101328	0.021006	0.107186	0.110085	Human
ZFY	0.0155865	0.00920518	0.0439784	0.0602054	0.0591766	Human
NAV3	0.00133253	0.239325	0.0409842	0.00177007	0.000970669	Human
IDH3G	0.814768	0.357563	0.399967	0.550497	0.682522	Human
ROGDI	0.396414	0.0665485	0.0739697	0.282249	0.296748	Human
ROCK1	0.456279	0.516456	0.500218	0.515365	0.41551	Human
PDK3	0.0987574	0.298197	0.14504	0.0813005	0.0189319	Human
IFI35	0.00535295	0.0223961	0.00332934	0.019253	0.00555488	Human
OTUD5	0.336357	0.456091	0.346985	0.282192	0.264207	Human
ACSL4	0.407265	0.0986672	0.55585	0.235485	0.322593	Human
GPKOW	0.303239	0.463191	0.79731	0.248408	0.242527	Human
FTSJ1	0.820144	0.131986	0.497639	0.798527	0.670894	Human
PRR11	0.361029	0.13972	0.375597	0.375097	0.346385	Human
REEP1	0.617378	0.0202743	0.165869	0.87827	1.12128	Human
ATP11A	0.767264	0.197743	0.517582	0.825817	0.824216	Human
POLR1A	0.467548	0.541271	0.467615	0.452027	0.516883	Human
LAPTM4A	1.54218	1.66647	1.58834	1.107	1.04321	Human
SRBD1	0.210437	0.237605	0.262889	0.122127	0.135114	Human
KIF2A	0.192589	0.212168	0.12766	0.177115	0.176456	Human
RASGRP2	0.545057	0.0132395	0.284702	0.290204	0.654345	Human
PSME4	0.906076	0.430725	0.843256	1.07566	0.693892	Human
PPP2R5B	0.0308992	0.0410279	0.173681	0.0275507	0.0249722	Human
PITX1	0.109352	0.101948	0.149661	0.384969	0.0892833	Human
MAST4	0.0295995	0.360299	0.0755418	0.0867867	0.0484581	Human
SDK2	0.0354179	0.329888	0.0528342	0.00976742	0.0050781	Human
NUP133	0.533891	0.940174	0.488314	0.483573	0.528004	Human
NUCKS1	0.866009	0.311124	0.485053	0.697634	0.673393	Human
VPS35	1.05831	0.455942	0.677226	1.09731	0.996123	Human
DNAJA2	1.42789	1.30067	1.26601	1.2326	1.24077	Human
BCL3	0.255282	0.00980972	0.0118707	0.107829	0.0156986	Human
FUNDC1	0.668815	0.633791	0.799466	0.476272	0.406807	Human
MAOB	0	0.00228991	0.000463476	2.49997e-05	0.00121046	Human
TGFBR3	0.561599	0.107212	0.420978	0.550523	0.883179	Human
PLA2G10	0.136374	0.00104796	0.00316854	0.0516826	0.0330872	Human
HES2	0.0401578	0.117293	0.228487	0.0714381	0.0323903	Human
ATP1B3	1.44374	0.720784	1.65607	1.51009	1.70726	Human
NEDD4	0.0612469	0.0585035	0.119988	0.0797374	0.042617	Human
PIGB	0.14026	0.0638802	0.140292	0.120587	0.113457	Human
MAPK6	0.342029	1.02216	0.833225	0.509347	0.457757	Human
HDHD5	0.586575	0.0988736	0.53832	0.231162	0.244797	Human
UFD1	0.925803	0.409076	0.711869	1.05991	1.09686	Human
LRP6	0.319877	0.92406	0.272552	0.378234	0.303255	Human
SCT	0	7.28984e-05	6.36701e-05	0	0	Human
PHRF1	0.212981	0.480366	0.180185	0.250684	0.216631	Human
ELP1	0.509236	0.101927	0.379567	0.614168	0.532331	Human
NUCB2	0.0743288	0.129119	0.134117	0.32467	0.193445	Human
PTPN3	0.150017	0.623525	0.153391	0.107722	0.182285	Human
SPTB	0.081943	0.260594	0.125868	0.0596502	0.0551701	Human
FGF10	0	0.000303619	0.000142192	0.000283024	0.00412979	Human
SLC44A1	0.377443	0.0253896	0.0716305	0.470488	0.140086	Human
SMG6	0.219067	0.527397	0.271091	0.189617	0.193863	Human
EXOC5	0.55067	0.519376	0.363144	0.620433	0.557626	Human
FSTL3	0.00941518	0.0219484	0.128125	0.0235334	0.0173183	Human
RNF126	0.508501	0.355992	0.675276	0.52852	0.463774	Human
JMJD6	0.763281	0.68181	0.710694	0.996612	0.939098	Human
POLB	0.285245	0.421237	0.560023	0.328583	0.329244	Human
FRMPD1	0.000601874	0.00257717	0.00189092	0	0.00051723	Human
NDST1	0.529523	0.212019	0.211153	0.38798	0.370828	Human
ASNS	0.556055	0.0416867	0.0345037	0.469986	0.695466	Human
PABPC1	2.54931	1.73931	2.33623	2.64871	2.66217	Human
TESK2	0.168201	0.459551	0.207768	0.117746	0.0668702	Human
CFAP20	0.678038	1.57908	0.855331	0.719513	0.669898	Human
CSNK2A2	0.91723	1.48228	1.20539	1.00693	1.04492	Human
PTPN21	0.0692597	0.488802	0.266051	0.149815	0.203279	Human
EIF2B3	0.587232	0.310063	0.682105	0.556535	0.676121	Human
CAMK2A	0.00113822	0.204351	0.0451783	0.00131044	0.000579655	Human
TCOF1	1.30114	1.37499	1.25752	1.1591	1.19147	Human
SLC12A3	0.688577	0.000303063	0.244543	0.265148	0.811506	Human
ATP2B1	1.32888	0.913899	0.805966	1.42203	1.59566	Human
NCK2	0.445797	0.236164	0.162608	0.341141	0.473115	Human
MAP4K4	0.352318	0.253482	0.325631	0.647119	0.402645	Human
MGAT4A	0.11426	0.24281	0.026187	0.406395	0.136049	Human
RPL31	2.40853	1.44278	2.42281	2.39404	2.42652	Human
WDR1	1.51864	0.973605	1.1399	1.64959	1.32449	Human
ARHGAP10	0.229366	0.759396	0.112909	0.363435	0.456146	Human
ING3	0.355467	1.07355	0.560739	0.299248	0.326043	Human
BUD23	1.0412	1.57178	1.2828	1.2557	1.27112	Human
SEL1L	0.343869	0.95124	0.346399	0.364114	0.338276	Human
TRIP13	0.570587	0.192114	0.576836	0.576601	0.685568	Human
ATP6AP1	1.33522	0.47151	1.33498	1.29649	1.43394	Human
DAZAP1	0.466076	0.0604717	0.245758	0.505527	0.415574	Human
MBD3	0.763108	0.0698069	0.560887	0.81107	0.803271	Human
FAM50A	0.807713	0.0579554	0.568358	0.855437	0.840168	Human
CPSF1	0.538206	0.145437	0.364878	0.498347	0.490622	Human
PDCD2	0.502011	0.143257	0.331689	0.569643	0.575603	Human
RDH11	1.20278	0.017002	0.561526	1.26062	1.28401	Human
ACTN1	1.04175	0.579619	0.432814	1.07504	1.3736	Human
ZFYVE26	0.145699	0.0159715	0.0528618	0.118782	0.116054	Human
EPN2	0.219087	0.707794	0.438606	0.177404	0.127791	Human
LIMS2	0.00617242	0.139257	0.0306509	0.00228702	0.00459446	Human
ALDH3A2	0.732556	0.126906	0.318759	0.422777	0.336787	Human
TFRC	1.33038	0.33442	0.772221	1.64157	1.89768	Human
AFF4	0.527901	0.558127	0.347038	0.858039	0.707963	Human
UBE2D1	0.280261	0.0709537	0.30239	0.278156	0.269793	Human
PALS1	0.223932	0.843444	0.395589	0.306855	0.292043	Human
RHOBTB1	0.130492	0.0544239	0.00416233	0.781017	0.548661	Human
SMC1A	1.29588	0.5819	0.870111	1.01841	1.0916	Human
HSD17B10	1.48194	0.534909	0.963704	1.2496	1.41639	Human
HMMR	0.584764	0.683509	1.24696	0.64154	0.656451	Human
CHFR	0.410259	0.307949	0.21527	0.347061	0.325145	Human
P4HA2	0.155797	0.0429474	0.154048	0.117317	0.13567	Human
NFATC3	0.33259	0.254644	0.223069	0.3889	0.369107	Human
TRNT1	0.342104	0.565207	0.60875	0.343756	0.42873	Human
FBXW11	0.35236	0.342902	0.449643	0.287089	0.296499	Human
CRMP1	0.00532265	0.648558	0.0686425	0.00242613	0.00125584	Human
DERL2	0.611412	0.202098	0.758636	0.582525	0.562291	Human
NDE1	0.109048	0.634686	0.18316	0.130762	0.114575	Human
IRAG1	0.0110149	0.313674	0.0357545	0.0183407	0.0102822	Human
XRCC1	0.247366	0.414066	0.203076	0.191937	0.158676	Human
MCM2	1.15787	0.725358	1.27521	0.967679	1.11846	Human
MOV10L1	0.0012554	0.0595378	0.034459	4.91169e-05	0.00139883	Human
LLGL2	0.590193	0.306164	0.425105	0.498916	0.701695	Human
CLCN4	0.000232681	0.265001	0.0890753	0.000124992	0.00129964	Human
NLE1	0.412483	0.756178	0.521423	0.282889	0.404963	Human
SDHA	0.830175	0.403004	0.675415	0.704095	0.786076	Human
KDM5A	0.582507	1.20094	0.602846	0.539537	0.560045	Human
FERMT2	0.575025	0.440631	0.880651	1.04498	0.423868	Human
PTGS2	0.00160179	6.67981e-05	0	0.000140503	0.00126537	Human
MAP3K13	0.150798	0.380221	0.69151	0.246976	0.209273	Human
ST6GAL1	1.04388	0.0573654	0.973567	0.931194	0.913213	Human
PICALM	0.416733	0.457604	0.521108	0.629619	0.479443	Human
MRPS34	1.39943	0.558842	1.26231	1.31503	1.43612	Human
CLNS1A	0.968373	0.275267	0.91086	0.895825	0.934951	Human
PPP2R2C	0.000118507	0.088027	0.00734782	7.95275e-05	0.0011279	Human
TEAD2	0.171226	0.0766004	0.101719	0.0719499	0.0869734	Human
EED	0.289687	0.245406	0.501033	0.508394	0.437332	Human
TSG101	0.697472	0.475879	0.79901	0.69744	0.590808	Human
NCBP3	0.514542	0.513054	0.369994	0.514871	0.471907	Human
CA12	0.318991	0.125692	0.0119202	0.677381	0.834373	Human
MGLL	0.450724	0.00056764	0.0134397	0.15022	0.24018	Human
BCS1L	0.563892	0.708791	0.73981	0.412753	0.524701	Human
NUAK1	0.0742311	0.00122633	0.0123886	0.0126214	0.0149698	Human
ZNF532	0.281745	0.167287	0.153545	0.192416	0.264005	Human
SCARF1	0.00191012	0.000169148	0.00458853	0.00294923	0.0018623	Human
LMAN1	0.729663	0.65432	0.871571	1.01113	0.821739	Human
HACD3	1.14852	0.559063	1.84107	1.40702	1.44572	Human
ZZEF1	0.242842	0.221291	0.202707	0.233912	0.223236	Human
ENO1	4.05079	2.41378	3.72513	3.94846	4.05903	Human
MYDGF	1.15466	1.14458	1.02342	1.37108	1.16071	Human
ACTR6	0.542161	0.258431	0.332103	0.545035	0.684178	Human
TIPIN	0.652846	0.940167	0.530598	0.783495	0.961587	Human
SRI	0.744085	0.31115	0.288162	0.597283	0.646061	Human
EIF4G3	0.457732	0.282226	0.408112	0.468039	0.465415	Human
NUP37	0.375354	0.219028	0.523965	0.343476	0.387671	Human
GTSE1	0.470013	0.432643	0.516044	0.675305	0.657639	Human
ACAT1	0.503771	0.216525	0.25225	0.564719	0.725638	Human
CELSR1	0.0224541	0.356293	0.0295412	0.033566	0.0136527	Human
ZNF638	0.687859	0.940686	0.83568	0.634796	0.682259	Human
SLC25A40	0.0482592	0.0173862	0.0759028	0.113547	0.0870081	Human
FGF4	0.602181	0.000530525	0.000259441	0.0457543	0.0188713	Human
MARK3	0.453659	0.609228	0.273808	0.43383	0.397481	Human
SLC25A3	2.58723	1.57936	2.42179	2.587	2.6782	Human
FOSL2	0.104643	0.0609609	0.176733	0.283636	0.166639	Human
FSCN1	0.815389	0.122172	0.260739	1.20742	0.977466	Human
ACTB	4.44795	1.96643	3.30767	4.39342	4.6533	Human
ATP12A	0.377094	0.000529417	0.00351392	0.0841455	0.0178324	Human
WDR62	0.332542	0.102215	0.20676	0.21665	0.187473	Human
RAB7A	1.6611	1.2558	1.63291	1.58887	1.5097	Human
BCAP29	0.287411	0.0906312	0.507422	0.267495	0.31083	Human
TUBA3D	0.144152	0.427511	0.280403	0.0982257	0.0683278	Human
EXOSC7	0.922124	0.759276	0.858886	0.741059	0.826081	Human
KIFAP3	0.252595	0.207292	0.190183	0.448586	0.208661	Human
MKRN2	0.340456	0.997044	0.550451	0.339064	0.408965	Human
MCM6	1.10314	0.62107	1.27583	0.870673	0.971769	Human
RBM7	0.529557	0.813173	0.432101	0.626123	0.603136	Human
BAZ2A	0.60716	1.37069	0.945263	0.592187	0.584237	Human
PTPN23	0.159717	0.105739	0.098095	0.183148	0.145532	Human
MLH1	0.29263	0.291229	0.420753	0.262525	0.26056	Human
UNG	0.973929	1.17823	1.19249	0.740869	0.820033	Human
KLHL20	0.173158	0.433172	0.251088	0.236712	0.154459	Human
RGS11	0.00329328	0.005831	0.00680677	0.00508693	0.000437267	Human
SLC46A1	0.0593702	0.00697839	0.149013	0.0555131	0.108542	Human
SPAG5	1.01116	0.553417	1.2255	0.929223	0.861553	Human
TPD52	0.477314	0.608211	0.188009	0.488658	0.446877	Human
ACACB	0.0222229	0.0966013	0.0290442	0.00860775	0.00578275	Human
TRAF4	0.603164	0.192392	0.291584	0.494689	0.603162	Human
PAG1	0.00605558	0.323072	0.0205962	0.0914163	0.00383966	Human
GPATCH1	0.218224	0.131952	0.275375	0.209207	0.239076	Human
MCAM	0.360663	0.186987	0.339223	0.124331	0.0573768	Human
MBNL3	0.15496	0.0303125	0.148736	0.387401	0.407108	Human
CAMSAP3	0.0445142	0.017483	0.0287929	0.0934354	0.0612686	Human
RAP1GAP	0.00532812	0.0312711	0.00582746	0.0103768	0.00530146	Human
XAB2	0.381114	0.282463	0.632352	0.44571	0.461179	Human
CTTNBP2	0.082997	0.146712	0.0513651	0.123592	0.220974	Human
NFKB2	0.497863	0.155536	0.195064	0.26758	0.179609	Human
DNAJC10	0.489894	0.243671	0.504683	0.525936	0.522901	Human
GTF3C1	0.901339	0.468469	0.670872	0.55144	0.469599	Human
USP33	0.405961	0.250432	0.30961	0.483233	0.437883	Human
SNRPA	0.917574	0.295282	1.12362	0.916897	0.986184	Human
EXOSC5	0.847217	0.194848	1.23812	0.781827	0.941354	Human
DYNC1I2	0.426218	0.646939	0.261598	0.353205	0.442069	Human
SIRT6	0.229178	0.136979	0.379182	0.2554	0.28196	Human
POLD3	0.47122	1.09645	0.94061	0.443156	0.525081	Human
ACTN2	0.0129361	0.034412	0.0178694	0.0228887	0.0352671	Human
CAPZB	1.08057	0.377852	0.707334	1.13851	1.00414	Human
GPR137B	0.00257915	0.0848762	0.0136973	0.00452541	0.00139229	Human
NAALAD2	0.166082	0.198434	0.0988192	0.200983	0.373171	Human
UBE2A	1.08304	0.413572	0.37478	1.03298	1.0793	Human
FGFR1	0.930472	0.24035	0.313994	0.987743	0.206182	Human
FKBP6	0.000285752	0.193876	0.272058	0.00108281	0.00139577	Human
SMC1B	0.0121124	0.0788884	0.0562723	0.00659027	0.0135522	Human
FBLN1	0.748676	0.0506846	0.0408256	0.637597	0.59857	Human
CST7	0.00106753	0.000318637	0.00124933	0.00108155	0.000573878	Human
PIAS2	0.318522	0.534079	0.307767	0.204766	0.207708	Human
ARAF	0.490624	0.0627675	0.249964	0.387145	0.451317	Human
MCCC1	0.0533012	0.0584623	0.0113011	0.067737	0.134382	Human
PIK3C3	0.354003	0.930495	0.559404	0.323276	0.353985	Human
N4BP2	0.658799	0.30257	0.898476	0.512023	0.374511	Human
TIGAR	0.98708	0.810376	1.44325	1.16236	1.41578	Human
TULP3	0.312249	1.22449	0.739209	0.252522	0.279553	Human
PPP2R5C	0.661455	0.653603	0.683872	0.571458	0.718587	Human
GNB1	0.64849	0.532722	0.905597	0.711304	0.80526	Human
ZCWPW1	0.0264107	0.267526	0.0438907	0.0220786	0.00999964	Human
NRDC	1.35164	0.256043	0.879148	1.23291	1.03061	Human
VDAC3	1.48453	0.44558	0.968919	1.45989	1.52248	Human
TNRC6C	0.221845	0.105892	0.0850849	0.147536	0.0500592	Human
CBFA2T2	0.93564	0.397147	0.265003	0.258458	0.205446	Human
BRINP1	0.0688348	0.28028	0.021652	0.0252346	0.00742606	Human
ITCH	0.461906	0.397017	0.631594	0.487328	0.45332	Human
PKD2L2	0.002762	0.00214146	0.00787595	0.00141541	0.00272888	Human
TP53INP2	0.125377	0.165853	0.182703	0.103864	0.0545438	Human
SDF4	0.339664	0.148578	0.208039	0.423487	0.278028	Human
TOLLIP	0.449083	0.351837	0.486684	0.503059	0.427783	Human
RUNX1T1	0.290489	0.424024	0.224238	0.111615	0.0174509	Human
CDH17	0.00322283	0.235933	0.0332603	0.00423984	0.000442116	Human
THOC1	0.424313	0.312619	0.494762	0.409946	0.493446	Human
OSBPL6	0.201421	0.768005	0.472647	0.0732677	0.274562	Human
SLC1A3	0.772297	0.00233953	0.00872515	0.957792	1.10777	Human
XRCC5	1.93005	1.03188	1.95134	1.8461	2.04698	Human
MKNK1	0.459662	0.262766	0.532162	0.341086	0.340913	Human
SAR1A	1.38503	1.71035	1.50148	1.53139	1.56347	Human
CDC14A	0.0517345	0.020164	0.0347853	0.07962	0.0425996	Human
RAPGEF3	0.00266664	0.00959078	0.000513344	0.00136092	0.003268	Human
CEACAM1	0.381824	0.00077814	0.0158846	0.368924	0.0999045	Human
SENP1	0.183259	0.219497	0.242009	0.216167	0.189638	Human
FDFT1	1.32318	1.02117	0.291499	1.08581	1.50594	Human
KIF22	1.23186	0.611571	1.16717	1.20574	1.27328	Human
CARMIL1	0.371997	1.58881	0.448834	0.745661	0.313073	Human
PGM1	0.307598	0.0371844	0.0808095	0.752746	0.299857	Human
DDX1	1.47239	0.505293	1.22423	1.20221	1.36478	Human
EPB41L2	0.551613	0.912366	0.561329	0.463966	0.160667	Human
STX7	0.440625	0.204759	0.421424	0.402552	0.561688	Human
DDX43	0.327282	0.434071	0.485132	0.0741641	0.133659	Human
PTPRH	0.00092296	0.275528	0.00959349	0.00192794	0.00201534	Human
DCT	0	0.329666	0.0562284	0.000861327	0.00326876	Human
SLC35C2	0.246014	0.192036	0.510517	0.372444	0.35418	Human
RIF1	1.1555	1.4758	1.24179	0.876738	0.910446	Human
SESN1	0.454646	0.295124	0.466774	0.310872	0.217973	Human
SRCAP	0.679265	0.573573	0.691639	0.650439	0.714875	Human
PUM3	1.04419	1.39595	1.41935	1.04682	1.195	Human
CNOT4	0.223506	0.711537	0.573828	0.213853	0.264304	Human
PSEN1	0.726402	0.434029	0.741409	0.604823	0.614016	Human
MOK	0.0236653	0.67104	0.209404	0.0360292	0.0407215	Human
HSP90AA1	3.31562	2.25214	2.03539	3.59292	3.4803	Human
DLGAP4	0.450283	0.172121	0.325982	0.547647	0.667423	Human
NDC80	0.547507	0.159449	0.675173	0.51015	0.556445	Human
AP4E1	0.119719	0.172962	0.162361	0.190036	0.217274	Human
RSBN1	0.262711	0.539858	0.262977	0.262026	0.230178	Human
MAGI3	0.196536	0.0440647	0.0604877	0.23083	0.322584	Human
OSTM1	0.162445	0.184422	0.215178	0.288489	0.257278	Human
EXD2	0.167841	0.137488	0.309725	0.211474	0.302172	Human
ARG2	0.291244	0.643716	0.331725	0.238132	0.217209	Human
UBA5	0.259337	0.176226	0.269632	0.403632	0.281031	Human
STK17B	0.222443	0.554759	0.0934104	0.275064	0.268353	Human
CDC14B	0.076609	0.0376818	0.0464253	0.0920328	0.0369742	Human
LRP2	1.08599	0.0108715	0.0248677	1.30121	1.78221	Human
ZNF506	0.132913	0.747192	0.295615	0.152263	0.14175	Human
JMJD4	0.407834	0.113714	0.634125	0.330753	0.326893	Human
DUSP12	0.375253	1.37812	0.902078	0.299527	0.280983	Human
AACS	0.273472	0.206307	0.0685121	0.202475	0.241388	Human
ATP8B1	0.244198	0.596043	0.460357	0.134183	0.366419	Human
WDR70	0.340866	0.604325	0.484113	0.28801	0.35166	Human
FYB1	0.148094	0	0.00346658	0.513994	0.564622	Human
STRADB	0.137229	0.0588748	0.166248	0.0816701	0.0754201	Human
BZW1	0.821918	1.96224	1.12676	0.889045	0.885893	Human
ME2	0.239473	0.00966204	0.0321348	0.288679	0.301936	Human
C5orf22	0.36306	0.461406	0.342758	0.33989	0.370101	Human
CCNT2	0.333225	0.633137	0.426091	0.448619	0.454897	Human
EPB41L3	0.173678	0.0900598	0.0400166	0.299114	0.381222	Human
COBLL1	0.134353	0.220561	0.0292565	0.229045	0.352101	Human
DLG3	0.675551	0.256249	0.266268	0.304205	0.33254	Human
TRAF5	0.018084	0.0579627	0.299422	0.0289524	0.0149586	Human
GEMIN5	0.462853	1.39671	0.39392	0.312057	0.390536	Human
GSK3B	0.269369	0.137652	0.19275	0.50522	0.47309	Human
ITGB5	0.570446	0.10134	0.215937	0.638742	0.359716	Human
XPO1	1.34807	0.943483	1.37055	1.22463	1.22283	Human
RNF13	0.22509	0.195273	0.516376	0.298512	0.304667	Human
DOP1A	0.0476022	0.7203	0.0863138	0.0222166	0.0416771	Human
LYRM2	0.276571	0.191361	0.378333	0.368303	0.39174	Human
TUT7	0.228322	0.983454	0.304374	0.278126	0.285485	Human
ULK2	0.0700168	1.07322	1.06449	0.0342985	0.025101	Human
GRHL2	0.226929	0.287644	0.151121	0.222922	0.490029	Human
TNPO1	1.1288	0.905301	1.2157	1.25395	1.29803	Human
PLOD1	0.614929	0.036212	0.151367	1.02831	0.462513	Human
ITGAE	0.384825	0.229496	0.311326	0.393233	0.412709	Human
DIS3	0.499893	1.05287	0.662671	0.663102	0.592644	Human
PIBF1	0.188393	0.193448	0.164932	0.166255	0.243202	Human
TDRD3	0.146476	0.0509107	0.100303	0.144271	0.111315	Human
NUFIP1	0.350472	1.10335	0.710655	0.318609	0.314714	Human
OXCT1	0.0472693	0.0748765	0.189188	0.0248056	0.0240653	Human
CYLD	0.0365333	0.370205	0.137132	0.0376797	0.0362434	Human
ZNF416	0.124404	0.826024	0.648446	0.0936201	0.0886084	Human
ZNF586	0.331496	0.857343	0.698736	0.228633	0.237222	Human
ZNF446	0.0925059	0.0547614	0.0432192	0.0592535	0.0604993	Human
RPS5	2.95657	2.66504	3.00126	2.97931	3.00328	Human
FAT1	0.169309	0.597891	0.178329	0.100552	0.242372	Human
YTHDC1	0.799715	0.636694	0.558137	0.827449	0.727418	Human
CHMP2B	0.62049	0.43551	0.570147	0.738181	0.747369	Human
SMAP2	0.0672216	0.0432857	0.0403925	0.0921651	0.0841477	Human
PPIE	0.608715	0.736448	0.754654	0.646501	0.669155	Human
ZMPSTE24	0.92815	0.609219	0.721901	0.887772	0.901056	Human
STARD7	1.2468	0.911167	1.08318	1.3476	1.25445	Human
REST	1.51931	0.999608	1.34265	0.862347	0.733424	Human
HAL	0.000568711	0.204201	0.0137095	0.00302257	0.00459592	Human
GSTP1	3.363	0.21193	1.78235	2.8109	2.82212	Human
APLP2	2.28853	1.35549	1.82342	2.44641	2.1487	Human
WBP11	0.708697	1.33832	0.849848	0.758684	0.798609	Human
EIF3I	1.73954	1.97435	2.08116	1.83763	1.93055	Human
TXLNA	0.851694	0.471766	0.722933	0.903971	0.802143	Human
NCOA1	0.621407	0.461843	0.397511	0.241991	0.155114	Human
EFR3B	0.721246	0.276798	0.6206	0.297512	0.249982	Human
KIF3C	0.131384	0.323189	0.0677334	0.0780553	0.0544444	Human
RAB10	1.03744	1.29479	1.04172	1.04599	1.03079	Human
CAD	0.756232	0.256667	0.644254	0.718529	0.774568	Human
CD59	0.436798	0.87935	0.344118	0.666839	0.553122	Human
CD82	0.0138413	0.476656	0.603952	0.00147619	0.00181215	Human
BCORL1	0.0851441	0.341947	0.214998	0.153437	0.171662	Human
ATRX	0.81232	0.709898	0.485428	0.613577	0.607517	Human
AK6	0.69976	0.399602	1.01477	0.735515	0.773854	Human
MYNN	0.291938	0.476091	0.374804	0.290691	0.267088	Human
SCAMP1	0.753001	0.290223	0.690498	0.357843	0.28965	Human
PREP	0.218283	0.338711	0.130247	0.264424	0.248068	Human
SEH1L	1.17193	1.09111	1.12318	1.20307	1.29071	Human
WDR47	0.356552	2.46529	1.08969	0.270152	0.231375	Human
WDFY1	0.248168	1.17867	0.290294	0.289801	0.225994	Human
MAP3K4	0.374592	0.350459	0.38821	0.381592	0.326564	Human
AKR1B1	0.206085	0.216648	0.0553964	0.123997	0.108186	Human
CPNE3	0.500479	0.137976	0.35949	0.46837	0.513959	Human
RRN3	0.357969	1.13385	0.414582	0.34048	0.347082	Human
CTTN	2.05223	1.06771	1.01548	1.69895	1.65227	Human
MTIF2	0.803436	0.340497	1.08237	0.708114	0.713387	Human
DDHD2	0.0730588	0.0946362	0.0405063	0.155252	0.156803	Human
EPS15	0.440198	0.582861	0.330951	0.446959	0.44128	Human
ORC1	0.769746	0.639372	0.790215	0.635356	0.708586	Human
MGST2	0.179591	0.414259	0.406312	0.781569	0.173145	Human
CHERP	0.560782	0.553059	0.595326	0.571771	0.575417	Human
ATG16L1	0.563899	0.896744	1.10879	0.606813	0.586118	Human
RAD54L	0.526412	0.820736	0.384971	0.381556	0.404677	Human
MAST2	0.51232	0.357998	0.734633	0.332099	0.277895	Human
DNAJA1	1.76737	2.51146	1.88021	2.06765	1.95909	Human
B4GALT1	1.23931	1.35028	0.933704	1.69914	1.55544	Human
CHMP5	0.688751	0.934061	1.14837	0.863059	0.82644	Human
NFX1	0.452344	0.671688	0.664527	0.479022	0.505785	Human
IPO11	0.557713	0.591331	0.735734	0.525481	0.575192	Human
FOLH1	0.00326129	0.0349003	0.00991607	0.000249528	0.000978283	Human
EIF2AK1	0.527	0.176072	0.242638	0.733018	0.692729	Human
SEPHS1	0.696826	0.240994	0.648528	0.523019	0.546272	Human
MRPL28	1.1523	0.254038	1.34268	1.00934	1.21805	Human
CEACAM6	0.39697	0.00275797	0.0220548	0.357569	0.0155609	Human
FAT2	0.00952842	0.192197	0.00960164	0.0121792	0.0205392	Human
RBM22	0.693624	0.724998	0.747184	0.621279	0.705305	Human
TMED2	1.62392	1.15237	1.41793	1.94635	1.84799	Human
ERO1B	0.0197554	0.302723	0.0437676	0.0333192	0.0193862	Human
ZFAND6	0.860145	0.987053	0.717947	0.752502	0.771	Human
TXLNG	0.704331	0.622987	0.43879	0.498147	0.625028	Human
PPEF1	0.00481225	0.249472	0.0153151	0.000108831	0.000156402	Human
HUWE1	1.9601	0.590674	1.60818	1.61683	1.64599	Human
MYBPC2	0.0162557	0.0301949	0.00464189	0.00387908	0.00159448	Human
MTMR2	0.50815	0.207544	0.258988	0.616142	0.642442	Human
PPP1R15A	0.618428	2.02072	1.41873	1.00552	0.524613	Human
HSD17B14	0.0183058	0.0537709	0.0150566	0.037392	0.00748926	Human
TRIP6	0.103885	0.0145573	0.00692363	0.254349	0.298496	Human
SRRT	1.06722	1.35568	0.892327	1.0976	1.11994	Human
BAX	0.354432	0.0423632	0.248413	0.39098	0.275116	Human
PIGS	0.483565	0.20635	0.4612	0.454907	0.48002	Human
TMPRSS11E	0.0723013	0	0.00157884	0.0384153	0.0198982	Human
ATXN7L3	0.257038	0.115072	0.11657	0.317704	0.211346	Human
PGS1	0.349675	0.197777	0.164202	0.305101	0.329927	Human
PSMC5	1.62112	1.0923	1.54267	1.77086	1.73856	Human
UIMC1	0.302624	0.664588	0.357725	0.308888	0.270586	Human
MMP2	0.352634	0.012708	0.0105915	0.0646301	0.0235396	Human
OGFOD1	0.683844	0.888067	0.706122	0.714123	0.775801	Human
NOP14	0.328085	0.166906	0.237258	0.412388	0.35634	Human
L2HGDH	0.231399	0.067853	0.167298	0.18105	0.23034	Human
RTRAF	1.30148	1.90472	1.55135	1.43039	1.45846	Human
NID2	0.0175539	0.31184	0.0638957	0.651077	0.016167	Human
GNAS	1.30318	0.430413	0.476232	1.32864	1.28092	Human
DNM1L	0.724125	0.265582	0.376869	0.826343	0.89021	Human
PHACTR3	0.00281007	0.532646	0.0765439	0	0.00255369	Human
TFAP2C	1.13996	2.37306	1.37217	1.23532	1.58686	Human
AURKA	1.02982	1.51617	1.65205	1.14645	1.27642	Human
PIR	0.223091	0.000815624	0.0172839	0.215208	0.34086	Human
AAMDC	0.262586	0.361273	0.637609	0.108757	0.0952254	Human
SULT2B1	0.0111682	0.180198	0.0655527	0.0412447	0.0162395	Human
ALG6	0.249346	0.0881523	0.491721	0.243928	0.26477	Human
PTPN4	0.126426	0.0359381	0.0496499	0.146681	0.129436	Human
DDX18	0.940498	1.08136	1.3446	1.07756	1.21422	Human
KHSRP	0.668663	0.524454	0.590975	0.667436	0.688423	Human
GNA11	0.277762	0.390928	0.510807	0.326198	0.257462	Human
DNMT3B	1.34454	0.336416	0.350936	1.5358	1.51353	Human
TPX2	1.13588	1.79821	1.56904	1.2389	1.27123	Human
PDRG1	0.592697	1.36348	1.2097	0.622254	0.618407	Human
DOCK9	0.298461	0.263578	0.0112075	0.398199	0.576233	Human
ANKRD10	1.00904	0.86165	0.50253	1.0355	0.963608	Human
KIF9	0.323082	0.153866	0.500858	0.235257	0.160683	Human
CRLS1	0.26431	0.503358	0.149526	0.270745	0.230175	Human
PPP1R13B	0.0599698	0.573779	0.329207	0.0433253	0.0474744	Human
SLC4A11	0.69359	0.167965	1.022	0.343478	0.557748	Human
DNAAF9	0.0820205	0.383603	0.152406	0.0655389	0.0515151	Human
ZNF343	0.149433	0.583186	0.405017	0.102315	0.11063	Human
MAVS	0.326747	0.0950125	0.489048	0.338294	0.329729	Human
XRN2	1.05437	0.647688	0.932012	1.01812	1.01057	Human
DYNLL1	0.841879	1.47755	1.04649	1.16548	0.925475	Human
SNX5	1.31234	0.900696	1.33409	1.33698	1.42169	Human
RPL6	1.09708	0.751989	1.3113	1.06012	1.12455	Human
MAPKAPK5	0.37892	0.161548	0.31016	0.377823	0.30107	Human
ESF1	0.671848	0.816249	1.00311	0.714814	0.665174	Human
RBBP9	0.215354	0.073338	0.443573	0.0809398	0.0934714	Human
ANAPC5	1.20303	0.482315	1.07784	1.0076	1.19568	Human
SLC23A2	0.537766	0.0122958	0.427473	0.618436	0.324074	Human
SLC8B1	0.64149	0.0123047	0.482506	0.345757	0.38414	Human
KDM2B	0.377056	0.16414	0.236738	0.313702	0.290479	Human
GCN1	0.856289	0.348192	0.75104	0.849317	0.891022	Human
RPLP0	2.5011	1.99519	2.34447	2.35856	2.57112	Human
RPH3A	2.12433e-05	0.525629	0.0580328	0.000417103	0.00163374	Human
KIF16B	0.251864	0.116887	0.248169	0.183075	0.217862	Human
TRMT6	0.591945	0.782209	0.799042	0.680022	0.752553	Human
BRAP	0.601059	1.27121	0.963768	0.606238	0.54345	Human
ERP29	1.7329	0.412694	1.15427	1.72097	1.67014	Human
FUS	1.82785	1.90498	2.04117	1.88373	1.67881	Human
IGBP1	0.785081	0.3934	0.667639	0.647858	0.599027	Human
FXYD5	0.634273	0.00278685	0.0209252	0.374033	0.296255	Human
GRAMD1A	0.366865	0.115821	0.00883055	0.293204	0.0676601	Human
CDIP1	0.104516	0.445209	0.164778	0.168861	0.0350674	Human
RBM41	0.251863	0.0799827	0.144884	0.14428	0.194666	Human
BIRC5	1.25177	1.40079	1.2786	1.21611	1.21339	Human
MLF2	1.46696	1.44771	1.23847	1.52131	1.4053	Human
DDX24	0.858233	1.7715	1.22182	0.957952	1.03448	Human
NECAP1	0.36	0.318239	0.430369	0.382414	0.301983	Human
DHX32	0.111587	0.0290289	0.0534192	0.156608	0.161952	Human
RCOR1	0.369758	0.578593	0.391811	0.365984	0.380555	Human
GPATCH2L	0.26573	0.852099	0.299681	0.305438	0.267877	Human
LTBP4	0.250555	0.354009	0.274001	0.1601	0.090349	Human
BLVRB	0.242195	0.153925	0.93274	0.301137	0.332316	Human
SLC9A1	0.567977	0.385571	0.361357	0.34195	0.422821	Human
SPTLC1	0.849847	0.267506	0.638649	0.851095	0.824147	Human
PAPOLA	1.3109	1.47227	1.74949	2.07731	1.99861	Human
CCNK	0.385543	0.850931	0.490715	0.513919	0.573145	Human
PCBP4	0.0408718	0.138971	0.0946045	0.137043	0.0315379	Human
MRPS33	0.499732	0.287252	0.979858	0.481366	0.520538	Human
NDUFB2	1.81785	0.877751	1.23854	1.7115	1.79228	Human
NUDC	1.82775	1.74356	1.61892	1.8829	1.89561	Human
ICAM1	0.00788773	0.171136	0.052755	0.0239115	0.00919805	Human
MUL1	0.551579	0.289857	0.816638	0.485711	0.484652	Human
PDCD7	0.263232	0.723148	0.341563	0.218323	0.237727	Human
SPG21	0.364469	0.196463	0.169021	0.485365	0.513288	Human
DNAJB11	0.728146	0.887961	0.762927	0.890443	0.707927	Human
P3H2	0.0214146	0.0260643	0.00123175	0.263761	0.00748187	Human
GNPTG	0.384994	0.142261	0.227841	0.350776	0.392621	Human
ZNF268	0.217685	0.734709	0.815251	0.234926	0.164994	Human
GOLGA3	0.53384	1.22032	0.557446	0.563705	0.568899	Human
PABPC4	0.899865	0.647196	1.31006	0.949764	1.20582	Human
CERS4	0.318764	0.0336809	0.171789	0.16253	0.384988	Human
USP48	0.49466	0.216756	0.41572	0.439506	0.39404	Human
PDPR	0.216059	0.508061	0.678786	0.238927	0.223014	Human
AARS1	0.97924	0.150221	0.45498	0.784164	0.98015	Human
KIF4A	0.359122	0.776656	0.778404	0.39117	0.336171	Human
DLL3	0.129322	0.181195	0.443489	0.0590057	0.0304422	Human
PITPNM2	0.209166	0.000580576	0.00372765	0.0467187	0.0250762	Human
OSBPL8	0.50033	0.566775	0.283913	0.598285	0.411523	Human
DTX2	0.123507	0.342828	0.24226	0.190896	0.166789	Human
PUS7	0.410941	0.117166	0.278304	0.459761	0.591682	Human
LAMB1	1.04648	0.702045	0.374248	1.73303	1.38531	Human
DLD	1.02404	0.564174	0.91663	0.957329	1.08667	Human
WDR7	0.0977187	0.286356	0.144007	0.047286	0.0778701	Human
TXNL1	0.966662	0.845588	0.79368	1.21536	1.22806	Human
ABCC6	0.00211137	0.8409	0.0685915	0.00331918	0.00291405	Human
CMTM6	0.895998	1.09372	1.0408	1.22654	1.1038	Human
ITGA6	0.575273	0.226644	0.169508	0.557514	0.238809	Human
MAP3K20	0.0769365	0.18362	0.124926	0.0444038	0.069457	Human
FH	0.804413	0.57066	0.36556	0.64235	0.811378	Human
CDV3	1.28565	2.05264	1.52202	1.25235	1.20396	Human
ALKBH5	0.573102	0.974713	0.546497	0.692739	0.500784	Human
SPAG7	0.591207	0.335896	0.330604	0.543463	0.513733	Human
ORC6	0.815437	0.64589	0.629596	0.961346	0.719517	Human
SLC17A6	0	0	2.84872e-05	0	7.64776e-05	Human
ZC3HC1	0.526366	0.479366	0.680619	0.503754	0.575362	Human
RGS17	0.00816304	0.0240661	0.0618124	0.0113801	0.00588946	Human
TMEM101	0.238081	0.477647	0.550918	0.301533	0.217351	Human
CD200	0.240898	0.00046436	0.0552774	0.0372134	0.0103033	Human
CCDC80	0.504482	0.0481094	0.0470071	0.0478779	0.0378464	Human
PPP2R3C	0.501272	0.599812	0.981355	0.466716	0.519656	Human
HAUS4	0.371771	0.581358	0.181772	0.31224	0.381858	Human
SLC7A8	2.0191	1.16932	0.448804	2.75506	2.74562	Human
OSGEP	0.736969	0.246629	0.968206	0.585728	0.514269	Human
HECTD1	0.608669	0.299489	0.463659	0.697945	0.635687	Human
HNRNPC	2.0744	2.34209	2.29686	2.11877	2.14159	Human
RPGRIP1	0.00848392	0.173279	0.143113	0.00157058	0.00557929	Human
SUPT16H	1.15239	1.00081	1.2184	1.20032	1.29185	Human
TOX4	0.661049	2.364	1.19785	0.722859	0.696468	Human
GEMIN2	0.463337	0.253379	0.39554	0.342422	0.279733	Human
TGM1	0.0118124	0.00154169	0.00749885	0.031999	0.0528505	Human
TINF2	0.320888	0.334126	0.182005	0.297325	0.236472	Human
DAZL	0.0180965	0.27424	0.250756	0.0368238	0.0194306	Human
SEMA6A	1.75947	0.122478	0.368022	1.78373	1.76029	Human
TYRO3	0.534758	0.078598	0.568925	0.899374	0.702162	Human
WDR76	0.103136	0.685327	0.320424	0.154846	0.167296	Human
SNAP23	0.99828	0.138967	1.01657	0.89753	0.99223	Human
PHGDH	0.733408	0.0136799	0.060187	0.710503	0.819544	Human
EZR	2.6276	1.23222	1.58994	2.61478	2.85155	Human
MYL6	2.39705	1.07977	2.27441	2.46008	2.28466	Human
AGO1	0.648316	0.330528	0.452338	0.436734	0.45174	Human
TEKT2	0.00417097	0.00530723	0.0241614	0.00401144	0.0100659	Human
CLSPN	0.64516	1.39551	0.720098	0.547952	0.622248	Human
RFFL	0.0980053	0.259816	0.0834852	0.111761	0.126777	Human
MFSD11	0.312193	0.665933	0.40871	0.365929	0.337573	Human
DPYSL2	0.422771	0.447234	0.434009	0.254724	0.162782	Human
TGFB2	0	0.0227993	0.0027676	0.000902077	0.000626792	Human
GPATCH2	0.305543	0.673024	0.540863	0.323515	0.267725	Human
NUP50	0.875783	1.11864	1.02647	1.04061	1.07508	Human
CDC45	0.507017	0.345153	0.621422	0.444601	0.552752	Human
LRRFIP2	0.33206	0.556524	0.498365	0.361511	0.340913	Human
XYLB	0.114598	0.00948055	0.0648073	0.101372	0.110685	Human
HDAC6	0.285361	0.114283	0.153416	0.207186	0.1708	Human
CDC6	0.791547	1.60941	1.14666	0.909427	0.96761	Human
CDC23	0.496356	0.45233	0.89645	0.554485	0.595996	Human
AAAS	0.626037	0.406782	0.772953	0.430972	0.506785	Human
CBX5	0.369298	0.98037	1.14323	0.406747	0.391872	Human
MSH2	1.12571	1.69488	1.2765	0.785222	0.820268	Human
ARCN1	0.792349	0.911234	0.990445	0.905037	0.880341	Human
EPB41L4B	0.0926455	0.105332	0.0628607	0.104221	0.0890016	Human
PSMD5	0.335227	0.10722	0.089778	0.383782	0.394262	Human
NUP188	0.801147	0.321115	0.705147	0.890377	0.831239	Human
SH2D3C	0.00278717	0.0450178	0.00116938	0.000288888	0.000160726	Human
NANS	0.870955	1.38767	0.752284	0.759368	0.874964	Human
TBC1D2	0.0618589	0.0605755	0.0813399	0.0942176	0.11995	Human
WHRN	0.0424945	0.382008	0.0250502	0.00579086	0.00763248	Human
PDE6C	0.000118375	0.233284	0.0289157	0.00177629	0.000665889	Human
CWF19L1	0.472319	0.38534	0.618732	0.458218	0.458302	Human
BTAF1	0.37803	0.897729	0.489299	0.402446	0.408279	Human
IKZF5	0.273964	0.774609	0.330369	0.30652	0.360226	Human
BLNK	0.00339828	0.00885844	0.0136276	0.000982952	0.000965824	Human
CYP26A1	0.108472	0.0155605	0.223834	0.016507	0.180216	Human
TDRD1	0.00641635	0.264544	0.0444292	0.00071282	0.00519007	Human
SORBS1	0.407011	0.629464	0.746155	0.335263	0.469389	Human
BAMBI	0.691042	0.322505	0.564385	1.07347	0.0817151	Human
WAC	0.824037	0.943567	0.976604	0.933213	0.888362	Human
CREM	0.494407	0.786346	0.722881	0.457905	0.483941	Human
NUBP2	0.876142	0.413143	0.847178	0.768137	0.833774	Human
HIVEP1	0.152349	0.347467	0.179903	0.224961	0.265009	Human
SRPK1	1.14539	1.30665	1.17666	1.13377	1.39392	Human
BRPF3	0.435845	0.110323	0.424198	0.295328	0.313887	Human
EFHC1	0.0669782	0.256131	0.126196	0.0897756	0.0729341	Human
HSP90AB1	3.36353	2.07875	2.4323	3.37599	3.48014	Human
CDC5L	0.779598	1.20004	0.856818	0.740633	0.764822	Human
ZNF184	0.0385521	0.405618	0.195534	0.0397099	0.0524794	Human
DSP	1.34785	0.0672417	0.658357	1.29958	1.35344	Human
SIRT1	0.340316	0.648647	0.277019	0.226938	0.211343	Human
HNRNPH3	1.0966	0.646105	1.67712	1.283	1.26208	Human
ABL1	0.236109	0.357955	0.182361	0.299919	0.200257	Human
ACOT7	0.71778	0.13809	0.314194	0.631489	0.768389	Human
SH3GLB1	0.439215	0.69719	0.591413	0.5471	0.427766	Human
CDC7	0.307987	0.271286	0.47556	0.262498	0.289116	Human
PCSK5	0.383787	0.412064	0.0595215	0.101638	0.0271131	Human
SCD	2.10182	0.555648	1.72912	2.45999	2.57791	Human
TMED1	0.54794	0.254179	0.327772	0.376436	0.297848	Human
ABLIM1	0.0580816	0.0603038	0.109366	0.0270046	0.0260223	Human
ERMP1	0.133422	0.0840297	0.0793523	0.107118	0.147676	Human
RAB18	1.02153	0.116724	0.952612	0.995074	1.12034	Human
NRP1	0.0974389	0.00564989	0.00102928	0.490299	0.312181	Human
TSPAN15	0.424323	0.0874946	0.0103706	0.437139	0.703217	Human
MACROH2A2	0.123764	0.0654293	0.0246788	0.23263	0.0342833	Human
MAST3	0.0487138	0.638879	0.318868	0.0117448	0.031236	Human
KCNK6	0.277936	0.0295454	0.1705	0.299004	0.106073	Human
PSMD8	1.69795	1.42802	1.70405	1.70846	1.66567	Human
SETD1A	0.203323	0.169015	0.198343	0.168573	0.18716	Human
MAGEB2	0.245639	0.408554	1.22244	0.232282	0.26624	Human
CIRBP	0.557217	0.398716	0.721999	0.576607	0.531537	Human
ATP5F1D	1.37281	0.343739	0.625066	1.35882	1.46323	Human
NDUFB7	1.37916	0.663227	1.24144	1.23705	1.33217	Human
TECR	0.975057	0.469146	0.882099	0.937235	0.953284	Human
CDC34	0.217123	0.249366	0.193311	0.218925	0.190829	Human
MTAP	0.291077	0.0417477	0.0436633	0.493616	0.558528	Human
POLR2E	1.98891	2.06064	2.11901	1.96833	2.02308	Human
POLRMT	0.312533	0.216621	0.683424	0.241537	0.250665	Human
RASSF7	0.400622	0.00501804	0.209347	0.58999	0.503209	Human
GADD45B	0.102273	1.25203	0.0862849	0.0413703	0.077761	Human
MKNK2	0.426723	0.434835	0.160604	0.414755	0.499992	Human
TRMT2A	0.417189	0.08053	0.28358	0.567514	0.577537	Human
MED15	0.797822	0.946215	1.23112	0.793941	0.557498	Human
SNAP29	0.223326	0.105283	0.151148	0.259027	0.321166	Human
CRKL	1.00586	2.0007	1.08707	0.977521	0.921817	Human
LZTR1	0.129867	0.013032	0.0449609	0.193659	0.146546	Human
CECR2	0.246562	0.196348	0.0822706	0.0687281	0.0532491	Human
DERL3	0.0602511	0.706714	0.065487	0.0253722	0.0385754	Human
SLC7A4	0.572975	0.000350731	0.0278382	0.544465	1.12314	Human
BCL2L13	0.419435	0.745447	0.821416	0.441852	0.421377	Human
DDT	0.991435	0.257312	0.431281	0.738057	0.879566	Human
CABIN1	0.376272	0.150885	0.216086	0.363629	0.321342	Human
SUSD2	1.8495	0.0648155	0.823297	0.612986	0.420055	Human
SF3A1	0.683007	0.465949	0.677037	0.752511	0.808695	Human
SPECC1L	0.419643	0.368681	0.502053	0.337601	0.302807	Human
PPIL2	0.461433	0.257322	0.393533	0.37415	0.415204	Human
UPB1	7.49044e-05	0.213362	0.00792997	0.000257737	0.000974045	Human
SNRPD3	1.58564	1.6989	1.57285	1.52581	1.58217	Human
PES1	0.630561	0.517325	0.944558	0.62696	0.71439	Human
MAPK1	0.552629	0.537982	0.866199	0.601568	0.376547	Human
SLC35E4	0.27688	0.531055	1.13537	0.433061	0.117036	Human
ESS2	0.350195	0.821891	0.606703	0.263302	0.302952	Human
SLC25A1	1.08078	0.120285	0.148536	1.04459	1.09504	Human
LGALS2	0.264617	0.0168967	0.00138806	0.453513	0.0161097	Human
SH3BP1	0.0328888	0.0219201	0.00194291	0.0287828	0.0472552	Human
LGALS1	0.770671	1.57004	0.140086	0.55456	0.342961	Human
HPS4	0.234299	0.458555	0.304372	0.170844	0.202355	Human
PATZ1	0.139032	0.0204755	0.101092	0.0708246	0.0871061	Human
TFIP11	0.693243	1.73743	0.938525	0.620229	0.625961	Human
GCAT	0.294447	0.406943	0.375991	0.156401	0.254989	Human
EIF3L	1.78951	1.63199	1.69278	1.87099	1.85061	Human
SNU13	2.03434	2.52661	2.13189	2.03776	2.06855	Human
POLR2F	1.47479	2.1232	1.96058	1.50811	1.58442	Human
CENPM	0.379875	0.101699	0.253969	0.208836	0.225821	Human
SEPTIN3	0.000393302	0.0113896	0.014686	0.00673429	0.00455232	Human
KDELR3	0.00116361	0.0192651	0.00931041	0.00813195	0.00611165	Human
DDX17	1.41323	0.922649	1.05315	1.49267	1.48326	Human
TCF20	0.142142	0.422997	0.135764	0.121784	0.133686	Human
XBP1	0.921927	0.0445026	0.329182	1.08281	0.765279	Human
FBXO7	1.11847	0.496131	0.923033	0.996472	0.92775	Human
GTPBP1	0.295304	0.154497	0.144651	0.268876	0.212114	Human
POLDIP3	1.05889	1.3153	1.04764	1.03914	0.988672	Human
RAB36	0.0376089	0.541768	0.0764669	0.0459098	0.135787	Human
SBF1	0.237871	0.29066	0.190996	0.263705	0.245211	Human
MIOX	0	0.0051794	0.00172157	0	0.00129832	Human
PACSIN2	0.685404	0.54765	0.522573	0.749066	0.700503	Human
RASL10A	0.0387584	0.0332121	0.00960839	0.00884504	0.0127856	Human
AP1B1	0.67515	0.143729	0.38655	0.686094	0.619402	Human
HMGXB4	0.429057	0.638298	0.458744	0.343105	0.342874	Human
TOM1	0.357805	0.0455918	0.141994	0.545381	0.393015	Human
NEFH	0.893822	0.731449	0.598893	0.238594	0.45186	Human
BIK	0.260487	2.49081	3.06299	0.245517	0.34772	Human
THOC5	0.839389	0.804022	1.15783	0.772569	0.655319	Human
MCM5	1.51644	0.949278	1.72825	1.16125	1.31092	Human
APOBEC3H	0.000352452	0	0.00021328	0	3.06853e-06	Human
ARSA	0.0695957	0.0320511	0.0505465	0.0600195	0.0401867	Human
CABP7	0.00606661	0.233111	0.0526457	0.00851434	0.0125512	Human
RPL3	2.70919	1.84615	2.72131	2.64287	2.68329	Human
ZMAT5	0.249859	1.66314	0.801913	0.312783	0.393544	Human
SYNGR1	0.00640024	0.0106214	0.0256301	0.043697	0.0372132	Human
ASCC2	0.663015	0.518117	0.68394	0.616868	0.59634	Human
MTMR3	0.217591	1.34751	0.405996	0.13421	0.127145	Human
MIEF1	0.822418	0.560148	0.931006	1.08175	1.01569	Human
PNPLA3	0.0611631	0.0176206	0.045754	0.0977173	0.116694	Human
MYH9	1.04788	0.266992	0.994902	1.06376	1.1988	Human
SAMM50	0.771306	0.148933	0.685174	0.745213	0.794007	Human
TXN2	1.03709	1.24735	1.40144	1.0243	1.17164	Human
EIF3D	2.12557	1.07335	2.07341	2.02681	2.14992	Human
SGSM3	0.314305	0.0656761	0.243956	0.34923	0.285409	Human
KIAA0930	0.176013	0.127786	0.070457	0.0983565	0.174288	Human
SLC25A17	0.403835	0.361113	0.50967	0.660837	0.533507	Human
FAM118A	0.384708	0.433031	0.422975	0.609826	0.683407	Human
EP300	0.827923	0.996827	0.9407	0.851115	0.77479	Human
L3MBTL2	0.435166	0.16339	0.359948	0.443989	0.496994	Human
RANGAP1	1.29255	0.394232	1.67356	1.36391	1.32044	Human
PHF5A	0.95496	1.15299	1.16813	1.07738	0.953414	Human
ACO2	1.17422	0.361149	0.664549	1.1341	1.07805	Human
POLR3H	0.664849	1.09738	0.904431	0.725428	0.85095	Human
PMM1	0.219995	0.958611	0.339853	0.340637	0.264044	Human
DESI1	0.396055	0.108177	0.217137	0.379359	0.443681	Human
BRD1	0.184715	0.199653	0.167913	0.199094	0.180493	Human
ZBED4	0.11556	0.165095	0.0962389	0.190131	0.183841	Human
ABHD4	0.250901	0.0457408	0.00278323	0.57328	0.450493	Human
FKBP3	0.905938	0.10783	0.441186	0.90988	1.06407	Human
SDR39U1	0.460237	0.0495034	0.231283	0.542885	0.565646	Human
RBM23	0.766133	0.656906	0.542439	0.693289	0.573902	Human
PRMT5	1.29555	0.524262	1.29506	1.25607	1.38202	Human
COCH	0.12958	0.209815	0.025241	0.26843	0.334575	Human
AP4S1	0.0458937	0.00788874	0.0219792	0.0634837	0.0546951	Human
POLE2	0.263745	0.0368462	0.224525	0.234169	0.269504	Human
SOS2	0.0541169	0.0628376	0.0863922	0.0574159	0.0586214	Human
NIN	0.0826784	0.0698219	0.0870091	0.0497465	0.072016	Human
PYGL	1.16705	0.0171566	0.379581	0.639072	0.649561	Human
PSMC6	0.796125	0.201134	0.559222	0.945775	0.952189	Human
DDHD1	0.459537	0.146697	0.584235	0.580834	0.383375	Human
CNIH1	1.07029	0.900772	1.32387	1.06043	1.06749	Human
ATP6V1D	0.78892	1.17694	1.00944	0.905942	0.897052	Human
PLEK2	0.0276146	1.25523	0.116702	0.0409274	0.100156	Human
PIGH	0.282489	0.598944	0.522962	0.461224	0.379111	Human
PSMA3	1.62333	1.0643	1.56076	1.74331	1.80949	Human
TIMM9	0.555095	0.0916596	0.531065	0.412569	0.546953	Human
GSTZ1	0.379767	0.0303076	0.33427	0.235679	0.314787	Human
DAAM1	0.391639	1.07887	0.349683	0.359804	0.361484	Human
SPTLC2	1.0954	0.0835278	0.664844	0.655017	0.641461	Human
LGMN	0.603157	2.07727	1.58862	0.83453	0.779993	Human
ALKBH1	0.46342	0.682052	0.849107	0.344017	0.36826	Human
SNW1	1.296	1.22447	1.41445	1.10582	1.17546	Human
ITPK1	0.421297	0.274728	0.39868	0.323064	0.324906	Human
DHRS7	0.089002	0.0725785	0.180357	0.16467	0.112804	Human
PPM1A	0.337563	0.422102	0.418689	0.355858	0.318577	Human
ERH	1.40044	1.27771	1.82099	1.57074	1.5539	Human
SUSD6	0.115707	0.844656	0.231942	0.110335	0.0909767	Human
SRSF5	1.12533	2.08878	1.56269	1.25727	1.30493	Human
EIF5	2.02675	3.39678	2.61198	2.08665	2.22117	Human
DICER1	0.215784	0.301979	0.181791	0.268401	0.31411	Human
ZFYVE21	0.82308	0.489019	0.38319	0.610265	0.862148	Human
MTHFD1	1.26741	0.153066	0.591932	1.06903	1.2495	Human
TCL1A	0.033107	3.40809	1.42239	0.0150572	0.0355938	Human
ZC3H14	0.564799	0.458053	0.562503	0.612432	0.699866	Human
GSKIP	0.66713	1.55584	0.67658	0.734369	0.807459	Human
VRK1	0.77367	0.409893	0.874874	0.708258	0.812743	Human
PSMC1	0.0396823	0.0368276	0.0421037	0.0549971	0.053664	Human
RPS6KA5	0.165811	0.209112	0.137424	0.315422	0.197666	Human
PPP4R3A	0.602794	1.18197	0.881034	0.682595	0.641517	Human
PSMB5	2.12551	0.739483	1.91072	2.36195	2.35152	Human
YY1	0.949264	1.05338	0.90822	0.964256	0.843854	Human
ACIN1	0.718644	0.559286	0.595824	0.770768	0.864736	Human
CCNB1IP1	0.630467	0.772223	1.17167	0.626641	0.565183	Human
TRIP11	0.3196	0.485626	0.500464	0.363946	0.369936	Human
APEX1	1.78384	1.30242	1.87827	1.53023	1.47212	Human
PABPN1	0.735927	1.2637	1.04699	0.871192	0.825824	Human
EFS	0.0385766	0.0145376	0.0205565	0.0348027	0.0661587	Human
ARHGAP5	0.473158	0.469209	0.612838	0.455488	0.424099	Human
CINP	0.531393	0.262784	0.828668	0.410924	0.515044	Human
CHD8	0.510122	0.946289	0.580564	0.592761	0.570446	Human
PRORP	0.48962	0.264362	0.752245	0.42982	0.400481	Human
DCAF11	0.397688	0.0563997	0.124199	0.387664	0.39361	Human
PSMA6	1.51524	1.54896	1.47145	1.55863	1.59623	Human
NFKBIA	1.10427	2.08032	1.2705	0.758754	0.613968	Human
PSME2	0.611046	0.128239	0.221815	0.378084	0.426219	Human
BRMS1L	0.482408	0.236187	0.392067	0.388888	0.303142	Human
REC8	0.324878	0.00622808	0.0201667	0.159007	0.0404297	Human
TM9SF1	0.488819	0.106601	0.355727	0.477632	0.393799	Human
SEC23A	0.501122	0.197146	0.201475	0.542733	0.239868	Human
PNN	1.15782	2.11934	1.28129	1.2757	1.34161	Human
RABGGTA	0.258271	0.0431829	0.117101	0.327645	0.356154	Human
PLTP	0.89068	0.0515685	0.274024	1.16213	0.884912	Human
TRPC4AP	0.598842	0.556437	0.343224	0.549486	0.449395	Human
PYGB	1.91368	0.176472	1.41156	1.26976	0.679542	Human
ABHD12	0.625794	0.215368	0.232334	0.454166	0.477543	Human
PROCR	0.724211	0.320752	0.3674	0.653189	0.359144	Human
GINS1	0.895972	0.257086	0.600164	0.64689	0.791847	Human
UQCC1	0.538641	0.0853842	0.552388	0.690546	0.698037	Human
ZMYND8	1.04807	1.27839	0.495545	0.512354	0.617863	Human
IFT52	0.264047	0.217114	0.246082	0.140845	0.178903	Human
MYBL2	1.87642	0.966016	1.85308	1.54673	1.46171	Human
HNF4A	0.301806	0.192782	1.09151	0.863087	0.114143	Human
NDRG3	0.439098	0.476733	0.660284	0.450399	0.466188	Human
RAB5IF	0.870443	0.619357	0.597765	1.12353	0.882414	Human
STK4	0.339115	0.499051	0.277517	0.433206	0.45396	Human
SALL4	1.4685	1.47209	1.71982	1.46433	1.3934	Human
ADNP	0.77357	0.463938	0.628994	0.836409	0.687603	Human
PFDN4	0.707746	0.214473	0.54081	0.733175	0.765747	Human
CSTF1	0.59888	0.678937	0.982112	0.423931	0.595199	Human
RAE1	0.823733	1.27641	1.37051	0.905848	0.986303	Human
TPD52L2	1.05827	1.4967	1.1817	1.03914	1.12259	Human
NELFCD	0.950024	0.461965	1.02766	1.00132	0.935598	Human
CTSZ	0.0155249	0.0146557	0.0101238	0.0149229	0.023832	Human
PRPF6	0.741392	0.636413	0.885187	0.70729	0.763949	Human
PRELID3B	1.16706	0.147549	0.465779	1.20675	1.22793	Human
MTG2	0.317933	0.346313	0.556879	0.276182	0.320151	Human
PSMA7	2.07769	1.51825	1.53649	2.36394	2.30687	Human
DIDO1	0.289795	0.765699	0.363165	0.354035	0.270877	Human
ARFGAP1	0.500653	0.141248	0.53057	0.620346	0.552677	Human
C20orf27	0.863291	0.20616	0.704557	0.969623	1.02347	Human
CDC25B	0.441681	1.06326	0.929534	0.466635	0.425757	Human
RNF24	0.538115	0.250135	0.147007	0.283955	0.1271	Human
RASSF2	0.1206	0.0102503	0.0140644	0.0726288	0.241591	Human
CSNK2A1	0.844997	0.768347	1.11888	0.894555	0.827005	Human
CDS2	0.309752	0.581329	0.799912	0.513219	0.426396	Human
HM13	1.27315	0.612422	1.14819	1.38637	1.20141	Human
SEC23B	1.24456	0.799265	1.14147	1.07104	1.16345	Human
MYL9	0.00795222	0.0104214	0.000264499	0.0310417	0.0458771	Human
CRNKL1	0.392602	0.848507	0.660724	0.443234	0.437046	Human
SAMHD1	0.980535	0.874898	0.190063	0.422794	0.33509	Human
NOP56	2.02611	1.5928	2.30407	1.93321	1.98521	Human
MANBAL	0.427594	0.295098	0.70694	0.608866	0.51606	Human
IDH3B	1.37449	0.387552	1.15547	1.33522	1.28681	Human
MAPRE1	1.14465	1.32742	1.25512	1.22334	1.32241	Human
JAG1	0.252266	0.846584	0.232986	0.0957524	0.0404102	Human
CDK5RAP1	0.614843	0.42278	0.737507	0.538844	0.661041	Human
SNTA1	0.0178396	0.0470674	0.0372902	0.0074789	0.00735979	Human
OXT	0.843792	0.820371	0.319746	0.17826	0.159627	Human
TTI1	0.433606	0.587695	0.569608	0.390161	0.45947	Human
RPRD1B	0.321522	0.584719	0.39781	0.356589	0.386262	Human
PXMP4	0.219975	0.240328	0.41395	0.115746	0.160607	Human
CHMP4B	0.0487168	0.0159535	0.140993	0.0592224	0.537969	Human
CST3	0.35928	0.012958	0.0295463	0.465712	0.207324	Human
ACTR5	0.204634	0.318684	0.293861	0.177604	0.188808	Human
WFDC2	0.0358336	0.938408	0.304758	0.0251022	0.110877	Human
MAP1LC3A	0.0803128	0.0990505	0.0756743	0.0610328	0.0273632	Human
ACOT8	0.543354	0.0446856	0.388278	0.26579	0.192079	Human
ADNP2	0.342372	0.568927	0.290755	0.386113	0.30723	Human
USP14	1.05	0.505574	0.845875	1.19957	1.22082	Human
VAPA	1.368	1.26563	1.4745	1.63814	1.56354	Human
LPIN2	0.458011	0.500739	0.611892	0.242899	0.328192	Human
MYL12A	1.22172	0.401226	0.725311	1.38498	1.29106	Human
CEP76	0.259664	0.158355	0.337099	0.271001	0.239608	Human
CEP192	0.239774	0.238382	0.224354	0.212762	0.158081	Human
RNMT	0.449375	0.707432	0.577671	0.418607	0.5022	Human
SMAD7	0.343611	0.000616962	0.00072571	0.230838	0.1501	Human
LIPG	0.0545373	0.319142	0.0569744	0.324306	0.129204	Human
LAMA1	1.14797	0.114166	0.910093	2.1014	1.7861	Human
RNF125	0.643622	1.10942	1.19715	0.739707	0.293432	Human
ANKRD12	0.443495	0.6541	0.323786	0.511371	0.384084	Human
MIB1	0.126735	0.251969	0.12253	0.172203	0.140446	Human
RBBP8	0.250509	0.37449	0.404484	0.225667	0.310869	Human
RIOK3	0.570594	1.12627	0.799692	0.846452	0.671431	Human
ATG4A	0.199854	0.422171	0.259419	0.178896	0.20569	Human
STS	0.686363	0.0176857	0.0255223	0.815409	1.17564	Human
TBL1X	0.184067	0.152754	0.137355	0.204958	0.359431	Human
GPR143	0.00299481	0.808125	0.169658	0.00113758	0.00615961	Human
PGRMC1	0.563341	0.173682	0.389812	0.675076	0.698753	Human
POLA1	0.295609	0.436752	0.275811	0.230979	0.260115	Human
NKAP	0.599425	0.27064	0.815031	0.322967	0.353562	Human
NXT2	0.212657	0.197539	0.555885	0.13502	0.132054	Human
ALG13	0.414683	0.459906	0.481643	0.399506	0.486946	Human
PRPS2	0.753977	0.388696	0.458002	0.530466	0.90908	Human
MOSPD1	0.435478	1.44202	1.24191	0.362521	0.303272	Human
AMMECR1	0.181423	0.00870153	0.0843372	0.286469	0.318064	Human
SUV39H1	0.152158	0.0976623	0.269847	0.180979	0.187846	Human
PAGE4	0.0503846	0.0175316	0.00421675	0.350071	0.133076	Human
STAG2	0.807705	0.590538	1.135	0.826536	0.699262	Human
ATP11C	0.690813	0.0948867	0.260668	0.91596	0.524372	Human
MCF2	0.0122115	0.00241919	0.000444026	0.00419579	0.00736079	Human
PLP2	0.0209025	0.00992341	0.00941729	0.0424147	0.0319741	Human
LUZP4	0.0395568	0.0179338	0.259114	0.0116937	0.00455254	Human
PLS3	0.934962	0.0861231	0.879486	1.01462	1.32951	Human
NAA10	1.08369	0.313244	0.778053	1.09477	1.17201	Human
RENBP	0.00839565	0.00606446	0.0204388	0.0093275	0.00715058	Human
RBBP7	0.938351	1.65056	1.51903	1.1806	1.21721	Human
SLC25A14	0.147378	0.434193	0.285142	0.107396	0.15308	Human
PIM2	1.78085	0.156579	0.099433	0.536505	0.354602	Human
SCML2	0.115727	0.280358	0.483562	0.127293	0.0917716	Human
PQBP1	1.03454	1.96691	1.74554	0.800964	0.851745	Human
RS1	0.000618671	0.354731	0.0152837	0.000735874	0.000170829	Human
PGK1	2.27686	0.40237	1.29769	2.23523	2.30381	Human
GATA1	0	0	0	0	5.84111e-05	Human
SMS	0.360544	0.539788	0.117453	0.383042	0.429957	Human
PHEX	0.00105269	0.419439	0.0333922	0.000179895	0.0014328	Human
UBL4A	0.730191	0.00417903	0.348182	0.760178	0.763295	Human
RP2	0.289877	0.444537	0.162593	0.551131	0.693933	Human
CDK16	0.824192	0.463554	0.549547	0.787169	0.667523	Human
USP11	0.308805	0.512272	0.5053	0.279283	0.164171	Human
HTATSF1	0.433604	0.683228	0.439012	0.531549	0.457284	Human
VGLL1	0.272475	5.63859e-05	0.000785099	0.783736	0.79546	Human
TIMP1	0.0449337	0.120616	0.152952	0.0254018	0.009291	Human
PCDH11X	0.00104642	0.239633	0.0121844	7.35097e-05	0.000875756	Human
FGD1	0.100949	0.0278135	0.234625	0.0217385	0.021705	Human
PIN4	0.757657	0.280201	0.908865	0.505318	0.566587	Human
PORCN	0.164084	0.0448398	0.0290717	0.0502972	0.108665	Human
MAGED2	0.233164	0.0192424	0.144754	0.307369	0.0863719	Human
KLF8	0.294918	0.00841286	0.357653	0.0956163	0.149049	Human
CENPI	0.0920509	0.131871	0.113002	0.0921652	0.112513	Human
PBDC1	0.689821	0.543185	1.14617	0.689035	0.744331	Human
GLA	0.820256	1.28682	0.632972	1.0612	1.14321	Human
BEX4	0.274883	0.0959545	0.424464	0.412874	0.471074	Human
FGF14	0.0083927	0.652707	0.0692205	0.00143226	0.00215495	Human
TNFSF13B	0.0297116	0.0195845	0.0373614	0.030707	0.0254958	Human
FNDC3A	0.205912	0.038106	0.128711	0.281601	0.231019	Human
CDADC1	0.102628	0.0579262	0.159461	0.106719	0.108679	Human
CAB39L	0.105351	0.595694	0.38588	0.187733	0.213673	Human
KLF5	0.629268	0.811927	1.03278	0.784508	0.781508	Human
STK24	0.390218	0.908763	0.256931	0.434074	0.424201	Human
DNAJC3	1.12125	0.819687	0.671923	1.23605	0.862553	Human
ARHGEF7	0.415808	0.715421	0.567086	0.466813	0.431003	Human
PARP4	0.0588412	0.00642395	0.0681115	0.0912793	0.0384856	Human
SUPT20H	0.3429	0.334309	0.490865	0.390467	0.342618	Human
MRPS31	0.595007	0.17622	0.706308	0.555446	0.547773	Human
KPNA3	0.93577	0.730871	1.19405	0.970878	0.848216	Human
RGCC	0.583503	0.0146976	0.0956186	0.0776665	0.166693	Human
KATNAL1	0.109361	0.732979	0.288946	0.0577931	0.0509362	Human
INTS6	0.239214	0.761749	0.250658	0.288699	0.243556	Human
TSC22D1	0.969485	0.453941	0.22735	0.496334	0.777598	Human
CLN5	0.238662	0.173497	0.155837	0.326372	0.401706	Human
MGRN1	0.179634	0.68677	0.124324	0.194289	0.169818	Human
CORO1A	0.36819	0.140085	0.85901	0.0768961	0.0672046	Human
MAPK3	0.319258	0.0442009	0.322964	0.19154	0.339464	Human
LYRM1	0.219533	0.199013	0.449394	0.239349	0.195115	Human
NUP93	1.00146	0.835008	0.896813	0.821698	1.01702	Human
CENPT	0.650285	0.782355	0.415509	0.670056	0.656801	Human
LONP2	0.372815	0.614377	0.323634	0.357294	0.324045	Human
CBLN1	0.0033313	0.354655	0.174763	0.00286159	0.00264201	Human
PLLP	0.299322	0.136172	0.604587	0.294286	0.0556811	Human
CTCF	0.490201	1.20924	0.493991	0.428763	0.489924	Human
POLR2C	0.733481	1.70213	0.860445	0.775974	0.805793	Human
ZNF821	0.058514	0.244151	0.102745	0.0845426	0.0474373	Human
USB1	0.261789	0.538602	0.318967	0.34133	0.352024	Human
CYB5B	1.15315	1.6564	1.18855	1.27363	1.43754	Human
NDRG4	0.0337428	0.256971	0.0398069	0.00960888	0.0116513	Human
PSMD7	1.57702	0.738825	1.24553	1.5115	1.68312	Human
COG4	0.473975	0.0778827	0.393192	0.41384	0.388586	Human
SMPD3	0.0539991	0.381941	0.0822533	0.020619	0.0286621	Human
SLC7A6OS	0.418332	1.67673	0.55751	0.38507	0.452701	Human
SLC7A6	0.419896	0.285185	0.214849	0.669169	0.566652	Human
PLA2G15	0.32748	0.489507	0.74914	0.378213	0.338891	Human
ESRP2	0.377934	0.0888922	0.297452	0.516479	0.453228	Human
FA2H	0.0654388	0.0225105	0.29431	0.0583552	0.040446	Human
MON1B	0.386645	0.321705	0.334537	0.577159	0.550379	Human
CMC2	0.776615	1.55836	1.12825	0.994182	0.811872	Human
AXIN1	0.239935	0.197499	0.15855	0.246124	0.254679	Human
MPG	0.252855	0.727046	0.0371487	0.219896	0.231818	Human
TAF1C	0.218216	0.186368	0.253276	0.216807	0.248746	Human
COTL1	0.222818	0.0740464	0.0553412	0.275167	0.339029	Human
USP10	1.16113	0.925013	1.14887	1.16078	1.19627	Human
CRISPLD2	0.0850847	0.364773	0.0596666	0.0265743	0.018407	Human
TSC2	0.348212	0.158788	0.283998	0.267551	0.2477	Human
ABCC1	0.109816	0.181384	0.0639495	0.0559856	0.0377173	Human
CIAO3	0.474274	0.035546	0.359288	0.449763	0.413284	Human
MTHFSD	0.0636892	0.0152737	0.184304	0.0537486	0.0646247	Human
CLCN7	0.0521579	0.0158588	0.0615906	0.0436052	0.0543215	Human
ANTKMT	0.193473	0.00443119	0.0617672	0.157796	0.234926	Human
SLC7A5	1.12992	0.141733	0.439305	1.76364	1.76355	Human
FBXO31	0.155543	0.329286	0.215359	0.0714932	0.0988519	Human
STUB1	0.331513	0.0786953	0.208423	0.360339	0.345377	Human
UBE2I	1.56925	1.22238	1.16748	1.55238	1.62092	Human
ZP2	0.00948043	2.01965	0.62022	0.000752021	0.0120856	Human
GSPT1	1.00263	1.03208	0.614663	1.07556	1.07978	Human
ZNF174	0.132453	0.441218	0.347683	0.138333	0.130418	Human
CLUAP1	0.103431	0.19681	0.18855	0.0472152	0.0622006	Human
UBFD1	0.623577	0.517497	0.35327	0.655469	0.616596	Human
ELOB	1.53066	1.66824	2.39556	1.29046	1.34051	Human
AQP8	0.000763031	0.000214025	0.000874421	0.00260561	0.00226204	Human
CPPED1	0.43886	0.11911	0.545059	0.26089	0.223022	Human
HMOX2	1.06485	0.952911	0.744115	1.06702	1.18722	Human
BFAR	0.696508	0.506181	1.04201	0.676039	0.519409	Human
SALL1	0.021093	0.00977394	0.0213015	0.153342	0.00560837	Human
QPRT	0.623097	0.0116749	0.0271794	0.543581	0.829954	Human
XYLT1	0.00808314	0.3024	0.0539001	0.00603803	0.00524871	Human
STX4	0.16605	0.0767618	0.103614	0.150895	0.110304	Human
CDIPT	0.552748	0.411176	0.540009	0.468541	0.422983	Human
BCKDK	0.677766	0.06303	0.23764	0.615194	0.469272	Human
KAT8	0.146411	0.112347	0.164737	0.192677	0.143929	Human
CCP110	0.240091	0.545952	0.763217	0.2806	0.294782	Human
VPS35L	0.312498	0.257839	0.217494	0.162978	0.1995	Human
RNF40	0.498229	0.309517	0.417107	0.593522	0.547925	Human
KNOP1	0.70857	0.735697	1.08891	0.689389	0.768052	Human
AQP9	8.80424e-05	0	0.000820485	0.000661393	0.000148695	Human
LACTB	0.229652	0.0423603	0.0206904	0.119885	0.0671203	Human
TRIP4	0.375042	0.209598	0.529679	0.464968	0.589541	Human
ACSBG1	0.0258035	0.0531428	0.00810675	0.0179109	0.0198058	Human
IGDCC4	0.000438824	0.00962894	0.000397674	0.000783097	0.00361258	Human
RAB11A	1.48401	1.60566	1.60953	1.67573	1.67147	Human
CTSH	0.23707	0.05503	0.118124	0.141378	0.374977	Human
RPAP1	0.412566	0.294684	0.697226	0.609002	0.51866	Human
HOMER2	0.235688	0.562319	0.175404	0.133171	0.0347976	Human
EHD4	0.913158	0.071739	0.41083	0.821131	1.14963	Human
TMEM87A	0.721848	0.756764	0.88332	0.742719	0.667315	Human
ZNF106	1.06858	0.798799	1.62453	1.09584	1.13102	Human
CEP152	0.222853	0.427068	0.285039	0.212962	0.21789	Human
GABPB1	0.463533	0.46808	0.580686	0.518563	0.54811	Human
TJP1	0.834356	0.840679	0.54479	1.08958	0.921657	Human
DMXL2	0.0651992	0.063023	0.0859917	0.114324	0.0648405	Human
DNAJC17	0.200132	0.486815	0.434482	0.195043	0.212022	Human
EIF3J	0.71417	1.19673	0.905623	0.898606	0.981801	Human
SPG11	0.206585	0.169056	0.211783	0.152044	0.157504	Human
VPS18	0.370148	0.0582428	0.348128	0.390131	0.41863	Human
OIP5	0.786747	0.543761	0.879249	0.863101	0.67352	Human
SLC30A4	0.00731562	0.202243	0.101805	0.0401323	0.00555175	Human
MYEF2	0.0116806	0.064844	0.00348318	0.0149332	0.0147147	Human
SGK3	0.200592	0.182285	0.237689	0.133312	0.157236	Human
PDGFRL	0.020451	0.382547	0.0516029	0.0253836	0.0267054	Human
CSPP1	0.346361	0.698366	0.359297	0.392648	0.297916	Human
BRF2	0.29824	0.42651	0.526149	0.380715	0.308758	Human
CA2	1.2683	0.0876723	1.02185	1.50696	1.37591	Human
FZD3	0.212081	0.330952	0.355435	0.211197	0.252803	Human
INTS9	0.289206	0.420324	0.467647	0.245277	0.276875	Human
NBN	0.384911	0.139831	0.348317	0.316408	0.338128	Human
TRPA1	0.000409422	0.217596	0.0262382	0	0.000356802	Human
CALB1	0.428847	0.0340392	0.00743721	0.137909	0.0628839	Human
BPNT2	0.631306	0.182277	0.330714	0.923631	0.503047	Human
SFRP1	0.231515	0.00418827	0.000158399	0.193277	0.0150068	Human
LAPTM4B	1.26109	0.608394	0.967968	0.737708	0.39168	Human
UBE2W	0.294615	0.559428	0.530816	0.32065	0.289745	Human
POP1	0.354356	0.271891	0.484649	0.349482	0.362481	Human
NIPAL2	0.00242284	0.0025318	0.0020301	0.00396171	0.00124207	Human
PLAT	0.0037593	0.00655459	0.00110089	0.00370895	0.00212121	Human
GDAP1	0.0400012	1.08199	0.18527	0.0391493	0.0497104	Human
RAB2A	0.749162	0.542405	0.745483	1.05437	0.794714	Human
EIF3E	1.51389	0.676921	1.36348	1.51185	1.57825	Human
EMC2	0.350438	0.174846	0.605625	0.330247	0.293619	Human
ESRP1	0.964783	0.937332	1.01658	0.777201	0.785865	Human
NDRG1	0.0517602	0.092237	0.0268375	0.0906985	0.0810432	Human
ARMC1	0.662506	1.13113	0.800796	0.510023	0.549815	Human
TRPS1	0.0389186	0.00368999	0.0259602	0.0226458	0.0266869	Human
CHRAC1	0.298422	0.174649	0.574581	0.304537	0.286821	Human
SNX16	0.0934151	0.139455	0.284696	0.08725	0.0587102	Human
UBR5	0.462429	0.685198	0.617745	0.490485	0.491834	Human
GFUS	0.712664	0.1339	0.365742	0.765272	0.782984	Human
EEF1D	1.8001	0.777104	1.6065	1.83605	1.89253	Human
SQLE	1.37895	0.209228	0.079257	1.51737	1.45577	Human
ERI1	0.508221	1.02575	0.717179	0.575318	0.571717	Human
SLC39A14	0.613135	0.270642	0.796568	0.752027	0.87062	Human
R3HCC1	0.135258	0.0460335	0.232411	0.188301	0.139257	Human
UBXN8	0.229819	0.456128	0.772859	0.366131	0.32574	Human
PPP2CB	0.491453	0.2444	0.488505	0.552326	0.474674	Human
NEFM	0.030646	0.867123	0.19056	0.00859451	0.0254031	Human
KLHDC4	0.36689	0.16523	0.255864	0.381384	0.372109	Human
MCM4	1.64004	1.11132	1.45199	1.35478	1.59044	Human
KCTD9	0.105533	0.261768	0.116782	0.170575	0.147124	Human
ASAH1	0.79129	0.29984	0.185826	0.976509	1.24309	Human
BNIP3L	0.187292	1.04548	0.46539	0.227701	0.251233	Human
MAN2B1	0.127291	0.0129067	0.0414474	0.1272	0.129479	Human
NUCB1	1.09345	0.314249	0.892169	0.89752	0.744085	Human
GYS1	0.495435	0.258502	0.362254	0.544995	0.793923	Human
MAP4K1	0.343616	0.0331673	0.0263379	0.0592942	0.0211529	Human
HNRNPL	0.77056	1.10176	0.840028	0.785469	0.768183	Human
TUBB4A	2.90473	0.0665215	2.04798	2.56359	2.24386	Human
SNRNP70	0.267488	0.217239	0.16799	0.304682	0.26736	Human
RELB	0.0234708	0.32447	0.0371309	0.0622771	0.00989996	Human
RNASEH2A	0.71444	0.26462	0.560135	0.520452	0.660024	Human
CD37	0.0529025	0.322665	0.348286	0.0204439	0.0306619	Human
DKKL1	0.00496782	0.00836969	0.0306222	0.000862847	0.0035985	Human
OAZ1	2.96315	2.63493	2.54199	2.94778	2.99782	Human
TRMT1	0.723362	0.311057	0.940933	0.641966	0.653813	Human
TBC1D17	0.142898	0.374009	0.103623	0.165933	0.165181	Human
TLE6	0.0112855	1.38088	0.225833	0.0106329	0.00630722	Human
YJU2B	0.388459	0.0932699	0.408725	0.243945	0.281544	Human
TLE5	0.0279646	0.237037	0.838426	0.0688084	0.063061	Human
SGTA	1.05395	0.671755	1.11659	1.14149	1.27164	Human
SNAPC2	0.150915	1.3706	0.95336	0.14017	0.102455	Human
C19orf53	1.44755	2.12554	2.05669	1.31035	1.36551	Human
ASF1B	0.383151	0.463609	0.351918	0.433217	0.508522	Human
TNNT1	0.0408473	0.43809	0.24202	0.0118837	0.00825715	Human
VRK3	0.436911	0.68394	0.635908	0.387043	0.478916	Human
FAM32A	1.2115	2.57105	1.79621	1.25755	1.27878	Human
MED26	0.0778715	0.28979	0.0820877	0.0899345	0.0743606	Human
AKAP8	0.705069	1.5994	1.05529	0.733216	0.713752	Human
EPHX3	0.277777	0.0382413	0.107066	0.123755	0.0682357	Human
ILVBL	0.352869	0.0151529	0.203294	0.369418	0.408595	Human
ZNF419	0.0823717	0.406068	0.261215	0.0950308	0.11179	Human
SLC1A6	0.00168173	0.216745	0.0275177	0.0344886	0.0109816	Human
AURKC	0.0653439	1.09315	0.633819	0.0343064	0.0510478	Human
POP4	0.678934	0.461458	1.13266	0.697918	0.813837	Human
CCNE1	0.524645	1.59519	0.658671	1.17899	0.900852	Human
URI1	0.298072	0.148841	0.36969	0.327663	0.314894	Human
PDCD5	0.888203	0.313163	0.619363	0.982227	0.979685	Human
RPS16	2.69713	1.94589	2.60368	2.70307	2.77304	Human
TIMM50	1.54789	1.68877	2.18463	1.34746	1.31823	Human
FBL	1.19375	1.46867	1.60633	1.28935	1.47984	Human
CCNP	0.0128388	0.286785	0.025061	0.00461522	0.0019186	Human
AKT2	0.344127	0.410028	0.185797	0.490897	0.392913	Human
PLD3	0.398809	0.288253	0.779572	0.504077	0.609815	Human
PIAS4	0.479595	0.532034	0.667569	0.442453	0.444982	Human
NUMBL	0.0752064	0.00569174	0.0380408	0.0558507	0.047201	Human
YJU2	0.423543	0.790409	0.633399	0.342054	0.375717	Human
TBCB	1.00547	1.21636	0.575671	0.805275	0.729904	Human
POLR2I	1.32168	0.609541	1.09951	0.923914	1.05412	Human
ZFR2	0.0101687	0.171565	0.341193	0.00244907	0.00165063	Human
SLC1A5	0.897804	0.78287	0.841904	1.33907	1.41045	Human
PRKD2	0.290068	1.33788	0.947025	0.172583	0.195029	Human
TJP3	0.298959	0.0871566	0.0115903	0.180472	0.442541	Human
CACTIN	0.132332	0.320677	0.150023	0.114217	0.110655	Human
HNRNPUL1	0.711626	0.467066	0.825663	0.627495	0.594955	Human
DMAC2	0.709857	0.267049	0.695038	0.692485	0.709151	Human
PLIN3	1.21453	1.03091	0.530402	0.742115	0.634286	Human
MRPL4	1.35868	0.706206	1.20463	1.49025	1.46183	Human
RPS19	3.18601	3.10302	3.25308	3.22227	3.27742	Human
NOP53	0.367019	0.505227	0.358847	0.451178	0.378943	Human
BABAM1	0.944761	0.528807	0.67762	1.05268	1.06268	Human
TYK2	0.178634	0.0473991	0.177447	0.178689	0.179167	Human
NAPA	0.880585	1.07608	0.826477	1.03125	0.989007	Human
RABAC1	0.965596	0.684844	0.762569	0.635981	0.529045	Human
KDELR1	0.678194	0.177279	0.302567	0.740975	0.564421	Human
CYTH2	0.478373	0.790987	0.421927	0.509187	0.493653	Human
GRWD1	1.15719	1.36303	1.46882	1.29042	1.24272	Human
PLA2G4C	0.000409144	0.253773	0.0390863	0.000361651	0.000524344	Human
RAB3D	0.321256	0.564318	0.439072	0.13981	0.108691	Human
DBP	0.0855201	0.197074	0.371747	0.029817	0.0216565	Human
THEG	0.0109794	0.268655	0.0781911	0	0.000323715	Human
BCAT2	0.18607	0.23384	0.241174	0.30706	0.417793	Human
MIER2	0.168454	0.0615113	0.102601	0.127713	0.0942139	Human
PLEKHA4	0.140156	0.12914	0.026638	0.349168	0.0438387	Human
PPP2R1A	1.48694	0.953826	0.968153	1.39224	1.38275	Human
TNPO2	0.403873	0.78525	0.731173	0.529949	0.519447	Human
GCDH	0.548165	0.160017	0.521968	0.409441	0.543227	Human
PRPF31	0.998609	0.749216	1.30109	0.999933	1.01817	Human
TFPT	0.290781	1.25123	0.360774	0.284828	0.266026	Human
RPL18A	0.778657	0.65195	0.780564	0.762208	0.758751	Human
SLC5A5	0.299878	0.488094	0.601539	0.352139	0.0724192	Human
ARRDC2	0.267367	0.60437	0.289164	0.132042	0.0342491	Human
RAB3A	0.0206798	0.196285	0.0314494	0.00459579	0.00870809	Human
ISYNA1	0.498513	0.0654175	0.0358846	0.549963	0.568584	Human
ELL	0.241341	0.303957	0.279805	0.378199	0.271987	Human
COPE	1.4244	1.1123	1.24548	1.42395	1.37011	Human
DDX49	0.750408	1.04618	1.01666	0.755683	0.800722	Human
ARMC6	0.571652	0.184941	0.765615	0.48021	0.541915	Human
TMEM147	1.1988	0.285783	0.47524	1.17551	1.17082	Human
KXD1	1.25696	0.226601	0.970185	1.21995	1.12281	Human
SUGP1	0.482522	0.523908	0.687005	0.479327	0.492436	Human
PBX4	0.177426	0.00744376	0.243503	0.132735	0.0576058	Human
ERF	0.215354	0.0842519	0.24093	0.202723	0.204839	Human
ATP13A1	0.538728	0.191675	0.411257	0.52352	0.399579	Human
ZNF574	0.515731	0.984943	1.13741	0.366808	0.413532	Human
ETHE1	0.586158	0.277765	0.269166	0.254443	0.254161	Human
AVL9	0.416157	0.407424	0.141083	0.349993	0.285234	Human
CDK6	0.371821	0.0341655	0.0693516	0.694178	0.748761	Human
PMPCB	0.824488	0.239775	0.857954	0.790901	0.818049	Human
DNAJC2	0.905574	0.507987	0.838493	0.992743	1.00036	Human
POLR1F	0.732949	0.727801	0.74551	0.916234	0.78163	Human
PON2	0.0445197	0.32145	0.0415426	0.0929916	0.0601215	Human
HBP1	0.528808	1.13841	0.753371	0.43037	0.47468	Human
DUS4L	0.10889	0.169852	0.287653	0.0898296	0.105257	Human
WDR91	0.0353431	0.0231497	0.0709664	0.0731146	0.0461437	Human
DNAH11	0.0140469	0.521466	0.0601859	0.0131562	0.00551545	Human
CBLL1	0.495632	1.14898	0.812315	0.492338	0.523718	Human
PTN	0.532816	0.406109	0.0606168	1.31417	1.44777	Human
PALS2	0.374337	0.104358	0.206774	0.399946	0.438871	Human
GSDME	0.0229953	0.415737	0.0455947	0.0771443	0.0475767	Human
ATP6V0A4	0.528799	0.0512828	0.0821408	0.34356	0.849897	Human
ZC3HAV1	0.954925	0.0303041	0.134627	1.25023	0.177322	Human
OGDH	0.691959	0.281131	0.312183	0.785577	0.792889	Human
ADAP1	0.0089338	0.190773	0.0210881	0.00182873	0.00373644	Human
TFEC	0.000235009	0.0041301	0.00138601	0.00917028	0.00392467	Human
H2AZ2	0.709061	1.06292	0.98082	0.586168	0.579407	Human
RNF32	0.00821051	0.0168034	0.0171807	0.00671138	0.00308499	Human
DNAJB6	1.23692	1.04902	0.649586	0.892962	0.901601	Human
BRAT1	0.347316	0.160685	0.41599	0.349318	0.224012	Human
SSBP1	1.78574	0.506689	1.738	1.74944	1.81325	Human
CPED1	0.00793984	0.306261	0.212149	0.00225549	0.0130085	Human
TAX1BP1	1.23395	1.6499	1.82158	1.31736	1.22918	Human
CPVL	0.637283	0.0571057	0.121854	0.405099	0.661521	Human
ABHD11	0.473515	0.196738	0.266772	0.485219	0.67111	Human
COBL	0.379214	0.0130304	0.142734	0.345073	0.432311	Human
STX1A	0.0508848	0.0285038	0.0602082	0.0574136	0.0814877	Human
NOD1	0.03717	0.213841	0.0537141	0.0164624	0.0148619	Human
GARS1	1.53714	0.708814	0.689193	1.30659	1.39176	Human
CASP2	0.425239	0.164921	0.176633	0.530231	0.591719	Human
CHCHD2	1.76676	1.58533	1.84513	1.75966	1.73909	Human
HSPB1	0.564298	1.75278	0.727634	0.271675	0.163239	Human
NPTX2	0.00212789	0.232164	0.0757046	0.000914017	0.00173961	Human
PDAP1	0.754888	0.411982	0.808407	0.842434	0.76063	Human
BUD31	1.3723	2.24492	1.22934	1.38421	1.38979	Human
EIF3B	1.30482	0.786649	1.08896	1.2819	1.24959	Human
SNX8	0.943366	0.550458	0.9418	0.505333	0.881257	Human
NUDT1	0.572471	0.148684	0.858257	0.385569	0.394647	Human
TAF6	0.381044	0.189601	0.386555	0.282312	0.311753	Human
WASL	0.874507	0.396951	0.558974	0.920399	0.695059	Human
AIMP2	0.888839	0.673712	0.654073	0.730089	0.83272	Human
RBM28	0.675648	0.771976	0.88185	0.615419	0.726631	Human
IMPDH1	0.550207	0.970122	1.85458	0.708779	0.784352	Human
AGFG2	0.0231417	0.194256	0.0477379	0.036723	0.0129159	Human
LSM5	1.00041	0.174299	0.772542	0.880124	1.02528	Human
AP1S1	0.781179	0.0995261	0.184103	0.519847	0.577611	Human
C1GALT1	0.332689	0.750853	0.862365	0.278051	0.354139	Human
PLOD3	0.394806	0.135956	0.0934331	0.465001	0.344526	Human
ZNHIT1	1.12707	1.43707	1.2682	1.08199	0.970005	Human
GLCCI1	0.0605416	0.25823	0.0346212	0.0342286	0.0441484	Human
NRF1	0.322099	1.35711	0.542693	0.285055	0.26482	Human
EZH2	0.458023	0.547221	0.7278	0.511378	0.612059	Human
MEST	0.947238	0.70977	1.04732	0.641399	0.640823	Human
ANKMY2	0.198756	0.32463	0.0835517	0.45545	0.362648	Human
TSPAN13	1.07889	0.241165	0.311977	0.690767	0.538775	Human
RARRES2	0.0010005	1.25556	0.26406	0.000474577	0.00419823	Human
CHCHD3	0.997977	0.186379	0.333115	0.986324	0.813678	Human
GLI3	0.025836	0.0174585	0.00597576	0.00313291	0.0141445	Human
COA1	0.562876	0.661261	0.767854	0.469175	0.555234	Human
BLVRA	0.00528089	0.0160349	0.0363072	0.00975085	0.00595403	Human
URGCP	0.143598	0.166989	0.47008	0.13532	0.0585219	Human
TMEM248	0.480974	1.03467	0.411348	0.628188	0.431066	Human
BCL7B	0.286206	0.0854036	0.26756	0.443539	0.28045	Human
YKT6	0.463637	0.834928	0.493985	0.63377	0.564384	Human
TBL2	0.167499	0.0136592	0.116638	0.48882	0.379551	Human
EIF4H	1.01232	0.573439	1.02294	1.06393	1.01649	Human
SPATA6L	0.00250944	0.262091	0.0168307	0.00600614	0.00578846	Human
SLC1A1	0.00248716	0.0114968	0.0141473	0.00277728	0.000889	Human
LHX2	0.00367888	0.196769	0.0995404	0.00374994	0.000784838	Human
SPIN1	0.946196	0.566084	0.842603	0.697577	0.745278	Human
TMEM245	0.404522	0.244922	0.349523	0.647592	0.578365	Human
PRUNE2	0.446967	0.201716	0.0661002	0.0881017	0.0200055	Human
TGFBR1	0.167622	0.319179	0.21236	0.149275	0.131002	Human
TLE4	0.103929	0.475453	0.153095	0.179344	0.188961	Human
PTGR1	1.16354	0.0470621	0.108841	1.02435	0.674143	Human
ENG	0.000904203	0.692441	0.0642265	0.0524279	0.0241954	Human
TBC1D13	0.323636	0.360232	0.624259	0.273861	0.226172	Human
KDM4C	0.429445	0.387839	0.340169	0.249536	0.210896	Human
KANK1	0.358444	0.097357	0.341309	0.651975	0.39648	Human
TESK1	0.0993889	0.293594	0.332978	0.107039	0.0674764	Human
CREB3	0.531008	0.490462	0.731777	0.333621	0.344963	Human
DDX58	0.0698459	0.236382	0.0903746	0.041385	0.0252169	Human
EDF1	1.3844	0.547152	0.948954	1.48854	1.52064	Human
PIP5K1B	0.110096	0.0907459	0.605817	0.102658	0.242354	Human
APBA1	0.00328358	0.189481	0.0407569	0.000569898	0.00237652	Human
SETX	0.568539	0.976806	0.625235	0.458664	0.358398	Human
ABHD17B	0.206426	0.253875	0.0914669	0.193344	0.149475	Human
EXOSC3	0.792796	1.51508	1.27179	0.818713	0.938837	Human
ZFAND5	0.69462	2.04285	1.76642	0.882678	0.657997	Human
PDLIM1	1.069	0.495321	0.903376	0.939848	1.36176	Human
CCNJ	0.193003	0.510704	0.0983362	0.170349	0.246785	Human
GATA3	0.860342	0.0640587	0.333882	1.41305	1.73616	Human
PHYH	0.0247262	0.0419931	0.0203988	0.0326506	0.0125129	Human
RASSF4	0.106284	0.00722323	0.00169186	0.0388648	0.0720957	Human
CXCL12	0.278779	0.000151607	0.00568803	0.00890266	0.00813871	Human
ERLIN1	0.613431	0.507524	0.801948	0.604705	0.67745	Human
EIF3A	1.48882	1.37281	1.65391	1.6143	1.63062	Human
CUBN	0.0169724	0.0265375	0.00692501	0.0371049	0.000498684	Human
DDX50	0.228399	0.575829	0.244718	0.200323	0.237912	Human
MAPK8	0.157928	0.804467	0.318836	0.172875	0.266628	Human
SEC23IP	0.431911	0.27713	0.359005	0.453024	0.446157	Human
NSMCE4A	0.406891	1.24459	0.389341	0.402016	0.45764	Human
PLEKHA1	0.414508	0.119258	0.389611	0.395026	0.475315	Human
UNC5B	0.651554	0.00332779	0.00670528	0.0399299	0.0497611	Human
MICU1	0.265164	0.78072	0.247847	0.33565	0.19659	Human
TWNK	0.279458	0.513344	0.56037	0.279826	0.327579	Human
NPM3	0.837237	1.05767	0.403313	0.72925	0.759594	Human
TNKS2	0.229332	0.239405	0.236851	0.317888	0.302338	Human
ARHGAP21	0.226893	0.182086	0.321877	0.30409	0.209477	Human
CPEB3	0.0294655	0.090465	0.0786946	0.0358806	0.0439904	Human
ACBD5	0.177115	0.42506	0.292344	0.185009	0.161116	Human
LARP4B	0.781295	1.35283	0.571883	0.781383	0.760937	Human
GTPBP4	1.25627	1.75804	1.50514	1.27402	1.39248	Human
EDRF1	0.219755	0.435457	0.222127	0.280542	0.295936	Human
BCCIP	1.18282	1.13974	1.40734	1.27887	1.35049	Human
MTPAP	0.817563	1.29506	1.16618	0.6457	0.796975	Human
SH3PXD2A	0.292262	0.0527955	0.271907	0.115127	0.0277925	Human
PITRM1	0.530856	1.0482	0.493818	0.43075	0.534882	Human
STN1	0.183609	0.160216	0.138162	0.162079	0.11877	Human
DKK1	0.00253591	0	0.00263408	0.0270671	0.00485364	Human
GLRX3	1.0677	0.575877	0.979267	1.2098	1.2476	Human
TASOR2	0.316728	0.894698	0.232451	0.367373	0.384384	Human
XPNPEP1	0.269932	0.0406916	0.161001	0.404161	0.516259	Human
SMC3	0.991248	1.48332	1.23653	1.20657	1.07485	Human
SHOC2	0.310586	0.886972	0.343563	0.324507	0.348463	Human
TFAM	0.984913	1.5925	1.27464	1.0835	1.11596	Human
CCDC6	0.403094	0.676464	0.373627	0.363812	0.445261	Human
CUL2	0.555747	2.44897	1.51723	0.579926	0.569165	Human
UBE2S	0.0984192	0.112242	0.100901	0.126003	0.083962	Human
RPL28	1.89683	2.07189	2.08116	1.91499	1.98957	Human
ZMIZ1	0.606687	0.0171717	0.24399	0.382262	0.486013	Human
PPIF	1.36273	0.832798	1.33137	1.45761	1.66868	Human
TSPAN14	0.803541	0.453125	0.994179	1.08911	0.978762	Human
KRT23	0.196919	0.00291113	0.00230145	0.552518	0.450774	Human
NUFIP2	0.600583	1.44563	0.916388	0.810899	0.88494	Human
RPL19	2.57962	1.42007	2.49479	2.61718	2.67021	Human
FBXL20	0.584821	0.924172	1.34661	0.305599	0.273345	Human
UBTF	0.619701	0.455731	0.624753	0.476235	0.448447	Human
CASC3	0.514104	0.54911	0.394996	0.589212	0.581814	Human
RAPGEFL1	0.0282593	0.0109553	0.0495588	0.039477	0.0387457	Human
RGS9	0.109024	0.00530715	0.0323965	0.448281	0.0258314	Human
WNT3	0.450283	0.0521152	0.0890017	0.0411471	0.0271347	Human
RAD51C	0.50621	0.57854	0.885988	0.455122	0.624647	Human
MTMR4	0.223996	0.130324	0.182635	0.250039	0.255803	Human
DHX40	0.272995	0.528943	0.371219	0.26808	0.259834	Human
KPNB1	1.61488	1.13471	1.25289	1.61389	1.69017	Human
GOSR2	0.605441	1.04329	1.01554	0.629342	0.597541	Human
RPS6KB1	0.446473	0.201399	0.279761	0.483511	0.514234	Human
CDK5RAP3	0.41846	0.101308	0.349094	0.256262	0.27848	Human
CBX1	0.75411	0.658938	0.608557	0.624271	0.641058	Human
RECQL5	0.14075	0.216697	0.300581	0.0895023	0.125843	Human
GALK1	0.418975	0.0190341	0.994713	0.214191	0.412774	Human
INTS2	0.220321	0.195922	0.156241	0.175283	0.211681	Human
CAMTA2	0.155039	0.758224	0.167152	0.146196	0.173718	Human
MED13	0.664722	0.902869	0.678523	0.8103	0.724401	Human
PFN1	3.24244	3.16542	3.02243	2.99641	3.0512	Human
RNF167	0.941698	0.567183	1.08885	0.883273	0.84097	Human
RASD1	0.415669	0.0886823	0.11283	0.115792	0.0412947	Human
RAI1	0.00456632	0.0132066	0.0120985	0.00514597	0.0030353	Human
NUP88	0.719272	0.392068	0.829769	0.777091	0.773375	Human
C1QBP	2.64973	2.0348	3.61558	2.63887	2.75734	Human
BLMH	0.899578	0.398804	0.663576	1.02085	1.11241	Human
CPD	0.238953	0.449426	0.284979	0.213118	0.11171	Human
GOSR1	0.662985	0.311851	0.982405	0.526507	0.574277	Human
MED31	0.169813	1.3434	0.535982	0.271055	0.303176	Human
DRG2	0.59976	0.222208	0.549108	0.641934	0.665757	Human
FTSJ3	1.09475	1.29651	1.2836	1.24348	1.25841	Human
SMARCD2	0.559391	0.329997	0.230257	0.517545	0.531782	Human
SYNGR2	0.965181	0.24203	1.18341	0.665535	0.948406	Human
UTP6	1.01325	1.48917	1.05203	1.05844	1.19425	Human
DDX5	2.30864	3.3961	2.81003	2.12941	2.17488	Human
CYTH1	0.115237	0.382358	0.384773	0.091632	0.125653	Human
PSMD11	1.86092	0.994768	1.37627	2.00957	2.06786	Human
PEX12	0.102004	0.511542	0.201926	0.0706094	0.0725298	Human
DHX58	0.00996396	0.336173	0.304966	0.0219658	0.0348559	Human
KAT2A	0.312915	0.0841192	0.249797	0.285379	0.282395	Human
RAB5C	1.16529	1.13285	1.33699	1.1478	1.27532	Human
HSD17B1	0.189029	0.000860873	0.0168133	0.271302	0.387635	Human
MLX	0.831927	0.803926	0.890484	1.02997	0.76463	Human
EZH1	0.0577945	0.0162771	0.0789646	0.072148	0.0853899	Human
PPP1R9B	0.0324999	0.0286939	0.0157907	0.0529596	0.0331736	Human
VAT1	1.38918	0.837187	0.828875	1.19053	1.22005	Human
LRRC59	1.07316	0.945504	1.05089	1.15125	1.03282	Human
RND2	0.420799	0.0281969	0.199522	0.200477	0.100123	Human
ALOX12	0.054944	0.00945647	0.0178957	0.103319	0.119458	Human
ABCC3	2.98714e-05	0.101055	0.0156299	0.0017214	0.00148411	Human
LUC7L3	1.04416	1.22877	1.24704	1.04602	1.13618	Human
MPP2	0.0783697	0.381439	0.0376142	0.00735903	0.00365147	Human
SMURF2	0.167989	0.388324	0.181316	0.165644	0.119861	Human
DUSP3	0.266696	0.274243	0.526525	0.51782	0.278612	Human
EFTUD2	1.2117	0.485348	1.32207	1.10768	1.21795	Human
SLC16A6	0.00879626	1.3312	0.116901	0.0158375	0.0230365	Human
EFNB3	0.0150882	0.128947	0.208932	0.0100279	0.00190683	Human
YWHAE	2.18818	2.3377	2.35879	2.11654	2.11015	Human
MMD	0.115363	0.0573021	0.0428207	0.292579	0.0952991	Human
RANGRF	0.829871	0.13303	0.223876	0.82637	0.938277	Human
DPH1	0.214786	0.0405955	0.288566	0.24346	0.199881	Human
MAP2K6	0.13294	0.102309	0.0543088	0.354612	0.0656601	Human
DHRS7B	0.217808	0.17921	0.592414	0.243807	0.236151	Human
WSB1	1.39593	1.21065	1.1727	1.50544	1.3849	Human
SLC9A3R1	1.10876	0.27183	0.796728	1.22185	1.47408	Human
TNFAIP1	0.408253	0.771329	0.70527	0.389428	0.380092	Human
IFT20	0.287362	0.603329	0.556381	0.321035	0.296976	Human
TMEM97	0.761863	0.534968	0.164132	0.948888	1.10004	Human
CDR2L	0.278341	0.067356	0.101645	0.470857	0.323536	Human
PMP22	0.413209	0.0204391	0.124214	0.103403	0.086422	Human
UNC119	0.273529	0.180425	0.0733573	0.193025	0.0878153	Human
SUPT6H	0.557632	0.575706	0.603294	0.649661	0.576275	Human
PHF12	0.249924	0.421624	0.214494	0.196375	0.187782	Human
TMEM33	1.02862	0.774198	1.43581	1.06846	1.23329	Human
SLAIN2	0.489176	0.399351	0.292658	0.367909	0.271291	Human
USP46	0.14208	0.0893681	0.224676	0.229143	0.157074	Human
ODAM	0.12668	5.63859e-05	0.00146457	0.326648	0.504776	Human
CHIC2	0.185975	0.485317	0.309486	0.274701	0.17581	Human
LAMTOR3	0.516282	1.08022	1.03947	0.655674	0.626619	Human
MANBA	0.319672	0.0235102	0.014443	0.12792	0.275287	Human
UBE2D3	1.48176	1.88231	1.6344	1.64063	1.59095	Human
NDUFC1	1.10704	0.339169	0.741104	1.12741	1.18705	Human
TBC1D9	0.00856232	0.14673	0.167415	0.0221538	0.0241937	Human
ZNF330	0.451241	0.866606	0.740857	0.425346	0.444672	Human
GAB1	0.405145	1.19394	0.400529	0.259112	0.231646	Human
RPL34	2.02602	0.989117	2.08954	2.12892	2.12383	Human
WFS1	0.272765	0.650826	0.1902	0.163348	0.210493	Human
GRPEL1	1.46351	1.63151	1.5764	1.55167	1.52646	Human
GAR1	0.468427	0.69953	0.814676	0.559337	0.629432	Human
FRG1	0.492678	1.23198	0.789244	0.461248	0.489977	Human
AADAT	0.14467	0.0123114	0.0234824	0.0743977	0.11273	Human
GALNT7	0.0966373	0.0775224	0.0213245	0.319695	0.0887353	Human
DHX15	1.43074	1.72732	1.46135	1.53388	1.51321	Human
SOD3	0.000177465	0	0	0.000808515	0.00181625	Human
TRIM2	0.392351	0.0100287	0.110035	1.22761	0.219529	Human
FBXW7	0.351892	1.10508	0.287946	0.311846	0.27366	Human
STIM2	0.102339	0.145536	0.209327	0.1184	0.125277	Human
MFSD10	0.356219	0.961943	0.17501	0.452978	0.443737	Human
UFSP2	0.218332	0.141108	0.31145	0.211151	0.249222	Human
KLF3	0.337577	0.355156	0.574795	0.283163	0.235817	Human
UGDH	0.391438	0.548768	0.220861	0.7471	0.385609	Human
DDX25	0.0166499	0.0986915	0.307264	0.0183429	0.00533218	Human
CRYAB	0.00508868	0.00873895	0	0.00835035	0.00441762	Human
HTATIP2	0.431782	0.0593724	0.0214682	0.748776	0.813183	Human
CTSC	2.01339	0.346193	1.37329	1.82497	1.61472	Human
CCDC34	0.320689	0.455393	0.901675	0.225827	0.442453	Human
ZBTB16	0.000743747	0.583825	0.0978898	0.00291185	0.00664929	Human
ELP4	0.222568	0.272709	0.208955	0.192507	0.191232	Human
ZPR1	0.552479	0.110962	0.418904	0.917348	0.750126	Human
MTCH2	1.37364	0.411228	1.06733	1.40134	1.39846	Human
FNBP4	0.690801	0.573089	0.434345	0.733787	0.605376	Human
TECTA	0.000125049	0.858064	0.0782953	5.79751e-05	0.00451698	Human
SC5D	0.508279	0.08771	0.102489	0.624029	0.707786	Human
HSPA8	3.45309	3.40402	3.56165	3.45161	3.61504	Human
VWA5A	0.123725	0.327537	0.120399	0.158275	0.0206833	Human
DTX4	0.135562	0.00087193	0.0194561	0.139891	0.31322	Human
ATG2A	0.246149	0.359479	1.51402	0.197061	0.283876	Human
EHD1	0.363264	0.618615	0.424868	0.614801	0.627931	Human
OSBP	0.334553	0.650833	0.253461	0.452376	0.388805	Human
PUS3	0.384979	0.239684	0.48855	0.413066	0.407441	Human
KMT5B	0.176648	0.42561	0.312576	0.193939	0.207544	Human
FOXRED1	0.794837	0.0492904	0.445139	0.697697	0.70716	Human
PPP6R3	0.883223	0.842898	0.818962	0.825195	0.842264	Human
ST3GAL4	0.192547	0.344333	0.085365	0.215529	0.265108	Human
CPT1A	0.277306	0.120533	0.0836146	0.0630251	0.0316415	Human
CCDC86	0.885704	0.727052	1.42258	1.09127	1.09822	Human
PRPF19	0.230528	0.543074	0.605927	0.221543	0.549404	Human
TMEM109	1.06328	0.509012	0.627632	0.916104	0.851711	Human
CCKBR	0.776582	0.00400295	0.0504561	1.62906	1.81424	Human
CHORDC1	0.835205	0.772059	0.835869	1.01973	0.993159	Human
FOLR1	0.713185	0.109478	0.262981	0.91224	1.31195	Human
ANAPC15	0.36774	0.838511	0.659502	0.418652	0.475495	Human
PANX1	0.0724766	0.512283	0.312857	0.128316	0.123544	Human
CEP164	0.373525	0.138191	0.685025	0.15764	0.111427	Human
RNF141	0.179712	0.0266871	0.253327	0.115487	0.132011	Human
EIF4G2	2.60702	2.7753	2.80392	2.87373	2.95718	Human
BIRC2	0.301848	0.909275	0.626159	0.416612	0.348815	Human
UBE4A	0.444735	0.665844	0.742151	0.468574	0.47617	Human
CBL	0.470989	0.488301	0.8919	0.556509	0.657606	Human
NECTIN1	0.333232	0.110557	0.0674715	0.21708	0.426856	Human
HIPK3	0.294933	2.60355	0.513674	0.306543	0.300495	Human
KIAA1549L	0.0464324	0.290172	0.0204465	0.00878409	0.00398449	Human
PDHX	0.745345	0.235613	0.536123	0.714481	0.715964	Human
COMMD9	0.597531	0.360613	0.54767	0.635291	0.741718	Human
MDK	1.73105	0.141448	0.417408	1.25005	1.03569	Human
AMBRA1	0.359839	0.78299	0.593167	0.319515	0.23214	Human
PTPMT1	0.342405	0.373466	0.312588	0.533586	0.497836	Human
NAA40	0.231672	0.39386	0.534226	0.283823	0.254259	Human
CARS1	0.688823	0.174475	0.474791	0.804492	0.848288	Human
CD81	1.22129	0.0538489	0.49756	1.08455	0.876854	Human
SLC35F2	0.767141	1.84178	1.92631	0.765622	0.769662	Human
ELMOD1	0.1199	0.0491848	0.0733953	0.0288875	0.0221479	Human
C11orf58	1.2214	0.550262	1.40313	1.1949	1.24883	Human
RPS13	2.64843	2.42848	2.81609	2.78131	2.72707	Human
AIP	0.207733	0.57453	0.470798	0.167639	0.165731	Human
NUP98	0.871882	1.26346	1.48012	0.876071	0.934703	Human
NDUFS8	1.18543	0.257299	0.79961	1.13524	1.2664	Human
TCIRG1	0.117802	0.0121481	0.0476816	0.162275	0.143687	Human
CHKA	0.0703401	0.0646717	0.0169562	0.108642	0.107148	Human
EXPH5	0.327728	0.0105385	0.124271	0.524592	0.428639	Human
HPS5	0.186428	0.544984	0.257808	0.216046	0.199966	Human
GTF2H1	0.628602	1.20647	0.652471	0.732051	0.713634	Human
PSMD9	1.01478	1.905	1.33791	1.02957	1.06612	Human
PPFIBP1	0.166576	0.179171	0.235012	0.263656	0.200488	Human
PRDM4	0.130752	0.401301	0.0776138	0.144379	0.163905	Human
COQ5	0.372227	0.0820863	0.48818	0.286693	0.239628	Human
CORO1C	1.58578	0.976548	1.59213	1.2107	1.58787	Human
CAPRIN2	0.0606227	0.277347	0.0964344	0.0820674	0.029504	Human
KCTD10	0.582757	0.854466	0.759971	0.680017	0.709878	Human
SLC11A2	0.522615	0.138501	0.072448	0.659625	0.875481	Human
MLEC	0.84488	0.273598	0.503866	0.776654	0.571155	Human
CSRNP2	0.205579	0.285473	0.178904	0.255888	0.231295	Human
ATP5F1B	3.56023	1.08837	1.97049	3.56382	3.60673	Human
PTGES3	1.85048	1.20102	1.50211	2.09354	2.1022	Human
BCL7A	0.13918	0.0602227	0.0144766	0.168089	0.132313	Human
RSRC2	0.913778	1.74374	1.14387	0.960843	0.886327	Human
KRT18	3.14926	0.0396517	1.44092	3.02286	3.6978	Human
METAP2	1.1216	1.5768	1.38168	1.17765	1.14759	Human
ELK3	0.20282	0.293277	0.205864	0.0708084	0.0385695	Human
MAGOHB	0.455435	0.138946	0.736072	0.484432	0.508096	Human
TRPV4	0.0182711	0.171923	0.018895	0.0100328	0.0240356	Human
FOXM1	0.623912	0.244777	0.576305	0.698976	0.567349	Human
PARP11	0.0484993	0.247211	0.11081	0.0358909	0.0416799	Human
ARPC3	0.973881	0.310988	1.05429	1.00803	0.950479	Human
GPN3	0.641208	1.0212	0.852672	0.608543	0.627655	Human
VPS29	1.0705	0.263371	0.67734	1.08323	1.12421	Human
RAD51AP1	0.418676	0.591106	0.585896	0.368631	0.433411	Human
CUX2	0.0120654	0.0423336	0.0197367	0.0016645	0.00147576	Human
SH2B3	0.386602	0.306483	0.160339	0.127565	0.121768	Human
DUSP16	0.428923	0.170573	0.300062	0.109628	0.116841	Human
CREBL2	0.432824	0.0608602	0.132208	0.153236	0.0820742	Human
ALDH2	1.18213	0.0118366	0.0283412	1.29872	0.49067	Human
SCNN1A	0.266722	0.000130834	0.00805633	0.080039	0.0329163	Human
OGFOD2	0.283146	0.399847	0.575496	0.321312	0.296812	Human
CDK2AP1	0.417577	0.357515	0.733707	0.402971	0.39635	Human
MGP	0.00303924	0.00969041	0.00109006	0.0014186	0.000930622	Human
GTF2H3	0.194257	0.0553253	0.228469	0.211231	0.256229	Human
EIF2B1	0.819549	0.756623	1.13027	0.896593	0.978761	Human
DDX55	0.588823	0.544414	0.728378	0.489485	0.567833	Human
SLC38A1	0.72652	0.00268543	0.0193422	1.40669	1.58818	Human
SPRING1	0.286104	0.674471	0.343138	0.553242	0.369014	Human
RFC5	0.663852	0.344994	0.471639	0.692756	0.752084	Human
STX2	0.192917	0.253392	0.0771768	0.0902797	0.0386976	Human
COPZ1	0.863586	0.132271	0.875241	0.864297	0.773177	Human
CAND1	0.695052	0.172506	0.514511	0.85253	0.771355	Human
RAB5B	0.250192	0.574651	0.206921	0.267943	0.272784	Human
NUP107	0.77758	0.419136	0.960249	0.761005	0.794988	Human
CNOT2	0.637036	0.645295	0.828669	0.592177	0.670975	Human
CPSF6	1.06487	0.663202	1.08329	0.926195	1.05175	Human
KRR1	0.546292	0.771215	0.696886	0.746669	0.677663	Human
MRPL51	1.4791	0.738131	1.63513	1.45191	1.41678	Human
GAPDH	3.57279	0.916158	2.34073	3.60008	3.81782	Human
NOP2	1.15074	1.09506	1.49947	1.14593	1.20642	Human
UHRF1BP1L	0.266167	0.491671	0.179987	0.258572	0.132925	Human
COPS7A	0.491437	0.602356	0.769262	0.446226	0.512238	Human
ING4	0.0710987	0.0910064	0.171168	0.0552205	0.0609271	Human
CDCA3	0.862995	0.406361	0.757992	1.09147	0.928206	Human
CHPT1	0.189454	0.0623997	0.136263	0.267344	0.280975	Human
USP5	0.484222	0.287355	0.339796	0.634372	0.55465	Human
TPI1	2.76368	0.908648	1.35365	2.81058	2.50604	Human
GNPTAB	0.449578	0.525629	0.44752	0.239263	0.204098	Human
SPSB2	0.357991	0.084731	0.45642	0.319404	0.119126	Human
ENO2	0.823164	1.15742	1.29691	0.93801	0.219626	Human
ATN1	0.263187	0.0884281	0.089725	0.350267	0.298923	Human
C12orf57	0.661406	0.830641	0.854266	0.59469	0.460932	Human
PTPN6	0.0649621	0.122119	0.0213117	0.0837778	0.108385	Human
LPCAT3	0.825479	0.0449821	1.46164	0.904029	0.860368	Human
NT5DC3	0.292798	1.2221	0.379981	0.291409	0.455459	Human
NANOG	0.791299	0.217614	0.135007	0.0937086	0.0292516	Human
SUDS3	0.543961	1.00359	0.530444	0.464464	0.440054	Human
GOLT1B	0.433698	0.749411	0.826024	0.52343	0.478904	Human
PRKAB1	0.483307	0.409839	0.418857	0.51136	0.492633	Human
CMAS	0.455522	0.0901509	0.413778	0.700473	0.497789	Human
HCFC2	0.0325234	0.268196	0.105704	0.0420007	0.0557314	Human
C2CD5	0.304321	0.366483	0.130411	0.087724	0.083272	Human
RAB35	0.653763	0.635629	0.458997	0.610737	0.658445	Human
PHC1	0.050501	0.00891032	0.00910636	0.0258275	0.0167224	Human
COX6A1	1.45962	1.38945	1.55683	1.42711	1.3102	Human
SRSF9	0.679881	0.789137	0.696417	0.821537	0.672425	Human
FGFR1OP2	0.326062	1.03084	0.360178	0.371049	0.34874	Human
TDP2	0.451134	0.521626	0.526924	0.537533	0.413489	Human
MAK	0.0243216	0.740278	0.154356	0.0113061	0.0167633	Human
TMEM14C	0.674117	0.131101	0.201502	0.549109	0.520843	Human
PAK1IP1	0.951177	1.09483	1.23905	1.06469	0.994571	Human
GCNT2	0.341285	0.00182981	0.025018	0.346291	0.236227	Human
NEDD9	0.0847175	0.0175751	0.123025	0.0538089	0.0573773	Human
CEP85L	0.338154	1.38488	0.592025	0.175697	0.11929	Human
ADTRP	0.249121	0.0894944	0.0985463	0.359656	0.410388	Human
ASF1A	0.38238	0.706195	0.877501	0.368129	0.471461	Human
RNGTT	0.293868	0.461309	0.460114	0.332269	0.340042	Human
SERINC1	0.523189	1.4687	0.9862	0.675512	0.591682	Human
TPD52L1	0.132557	0.00139226	0.0100585	0.224627	0.306918	Human
HINT3	0.220169	0.018834	0.271727	0.285516	0.2964	Human
SASH1	0.195905	0.0423766	0.299016	0.115609	0.105388	Human
FBXO5	0.420972	2.19706	1.27079	0.502532	0.506928	Human
PPARD	0.205397	0.371775	0.191582	0.2821	0.319176	Human
FANCE	0.193592	0.148621	0.751814	0.249878	0.24507	Human
MAPK14	0.411529	0.11903	0.303383	0.396517	0.510391	Human
[truncated: 20,630 more rows]
