# Supplementary material for: The guinea pig serves as an alternative model to study human preimplantation development
Source: Nat Cell Biol. 2025 Apr 4;27(4):696–710. doi: 10.1038/s41556-025-01642-9 (PMC11991919; doi:10.1038/s41556-025-01642-9)
Supplement: Supplementary file 9 — Summary of preimplantation developmental features in human and small animal models. [file 41556_2025_1642_MOESM9_ESM.xlsx]

## Sheet: sup table 7
Supplementary Table 7: Summary of preimplantation developmental features in human and small animal models.
Feature	Human		Guinea Pig	Rabbit	Rat		Mouse
Estrus cycle	Follicular and luteal phases (ref1)			Lack of luteal phase (ref1)
Preimplantation length	6-7 days(ref2)			6-7 days (ref3)	6-7 days (ref4)	4-5 days (ref5)
				(gastrulation occurs prior to implantation)
Major EGA	around 8-16 cell stage? (ref6)				2 cell stage (ref6)
	(In guinea pigs it is presumptive)
Compaction	8-16 cell stage (ref7)			32-64 cell stage (ref8)	8-16 cell stage (ref7)		8 cell stage (ref7)
Initiation of First Lineage segregation	around E5 (ref2)			around E3.5 (ref9)	E4 (ref6)		E2.75-3.26 (ref5)
X-Chromosome status	X-Chromosome dampening?				Paternally imprinted (ref10)
NR2F2	Nuclear expression in TE cells of the implantation pole (polar in humans and mural in guinea pigs) (ref11)			?	?		Not expressed
Rauber’s layer	No			Yes (ref 6,12)	No (ref12)
Implantation	Interstitial (ref13)			Centric (ref13)	Eccentric (ref13)
EPI (post implantation)	Bilaminar disc (EPI cavitation) (ref 3,14)				Egg cylinder (ref15)
Amnion formation	Cavitation (ref16)			Folding (ref16)
Placentation	Haemomonochorial (ref17)			Haemodichorial (ref17)	Haemotrichorial (ref17)
Gestational Length	280 days	68-72 days (ref18)		30-31 days (ref19)	21-23 days (ref19)		19-21 days (ref19)
Fetal development	Mimics development each trimester (ref17,18)			Birth of altricial young (ref17)
Neuro	Mature at birth (ref18)			?	Immature at birth (ref20)
development
Milk composition	Similar to humans (ref18)			?	?		?
Reference:
1.	Suzuki, O. et al. Optimization of superovulation induction by human menopausal gonadotropin in guinea pigs based on follicular waves and FSH-receptor homologies. Mol. Reprod. Dev. 64, 219–225 (2003).
2.	Petropoulos, S. et al. Single-Cell RNA-Seq Reveals Lineage and X Chromosome Dynamics in Human Preimplantation Embryos. Cell 165, 1012–1026 (2016).
3.	Ton, M.-L. N. et al. An atlas of rabbit development as a model for single-cell comparative genomics. Nat. Cell Biol. 25, 1061–1072 (2023).
4.	Edwards, M. J., Saunders, R. D. & Shiota, K. Effects of heat on embryos and foetuses. Int. J. Hyperthermia 19, 295–324 (2003).
5.	White, M. D. & Plachta, N. Specification of the first mammalian cell lineages in vivo and in vitro. Cold Spring Harb. Perspect. Biol. 12, a035634 (2020).
6.	Gerri, C. et al. A conserved role of the Hippo signalling pathway in initiation of the first lineage specification event across mammals. Development 150, (2023).
7.	Gerri, C., Menchero, S., Mahadevaiah, S. K., Turner, J. M. A. & Niakan, K. K. Human Embryogenesis: A Comparative Perspective. Annu. Rev. Cell Dev. Biol. 36, 411–440 (2020).
8.	Płusa, B. & Piliszek, A. Common principles of early mammalian embryo self-organisation. Development 147, dev183079 (2020).
9.	Bouchereau, W. et al. Major transcriptomic, epigenetic and metabolic changes underlie the pluripotency continuum in rabbit preimplantation embryos. Development 149, (2022).
10.	Magaraki, A. et al. A novel approach to differentiate rat embryonic stem cells in vitro reveals a role for RNF12 in activation of X chromosome inactivation. Sci. Rep. 9, 6068 (2019).
11.	Meistermann, D. et al. Integrated pseudotime analysis of human pre-implantation embryo single-cell transcriptomes reveals the dynamics of lineage specification. Cell Stem Cell 28, 1625–1640.e6 (2021).
12.	van Leeuwen, J., Rawson, P., Berg, D. K., Wells, D. N. & Pfeffer, P. L. On the enigmatic disappearance of Rauber’s layer. Proceedings of the National Academy of Sciences 117, 16409–16417 (2020).
13.	Lee, K. Y. & DeMayo, F. J. Animal models of implantation. Reproduction 128, 679–695 (2004).
14.	Kobayashi, T. et al. Tracing the emergence of primordial germ cells from bilaminar disc rabbit embryos and pluripotent stem cells. Cell Rep. 37, 109812 (2021).
15.	Copp, A. J. The mechanism of mouse egg-cylinder morphogenesisin vitro. Development 61, 277–287 (1981).
16.	Pfeffer, P. L. Alternative mammalian strategies leading towards gastrulation: losing polar trophoblast (Rauber’s layer) or gaining an epiblast cavity. Philos. Trans. R. Soc. Lond. B Biol. Sci. 377, 20210254 (2022).
17.	Carter, A. M. Animal models of human pregnancy and placentation: alternatives to the mouse. J Reprod Fertil 160, R129–R143 (2020).
18.	Morrison, J. L. et al. Guinea pig models for translation of the developmental origins of health and disease hypothesis into the clinic. J. Physiol. 596, 5535–5569 (2018).
19.	Merck Veterinary Manual. Merck Veterinary Manual https://www.merckvetmanual.com/.
20.	Zeiss, C. J. Comparative Milestones in Rodent and Human Postnatal Central Nervous System Development. Toxicol. Pathol. 49, 1368–1373 (2021).
