# Supplementary material for: The guinea pig serves as an alternative model to study human preimplantation development
Source: Nat Cell Biol. 2025 Apr 4;27(4):696–710. doi: 10.1038/s41556-025-01642-9 (PMC11991919; doi:10.1038/s41556-025-01642-9)
Supplement: Supplementary file 10 — In vitro culture conditions tested for guinea pig embryos. [file 41556_2025_1642_MOESM10_ESM.xlsx]

## Sheet: sup table 8
Supplementary Table 8: In vitro culture conditions tested for Guinea pig embryos.
Medium	days in culture	Number of embryos	Number (%) of arrested embryos	Number (%) of blastocysts	Notes
GTL	E1,5 to E3,5	4	4 (100)	0 (0)	arrested
(human medium)
mR1ECM	E1,5-E2,5 to E5,5	8	8 (100)	0 (0)	arrested
(rat medium)
M2	E3,5 to E5,5	3	3 (100)	0 (0)	arrested
(mouse medium)
KSOM	E3,5 to E5,5	4	4 (100)	0 (0)	arrested
(mouse medium)
N2B27	E3,5 to E5,5	3	3 (100)	0 (0)	arrested
(blastoids medium)
Global medium	E4,25 to E5,5-E6,5	5	3 (60)	2 (40)	delayed embryos
(human medium)
RDH	E4 to E6,5	6	1 (17)	5 (83)	delayed embryos
(rabbit medium)
N2B27	E4-E4,25 to E5,5	10	3 (30)	7 (70)	blastocyst at E5,5
(blastoids medium)
M2	E5,5 to E6	18	0 (0)	18 (100)	From MB to LB
(mouse medium)
GTL	E5,5 to E6.5	3	3 (100)	0 (0)	Non expanded, nor hatched
(human medium)
In vitro culture conditions: GTL medium at 5 % CO2 and 5 % O2, other media at 5 % CO2. For all culturing conditions a temperature of 37 °C was used.
