# Supplementary material for: The guinea pig serves as an alternative model to study human preimplantation development
Source: Nat Cell Biol. 2025 Apr 4;27(4):696–710. doi: 10.1038/s41556-025-01642-9 (PMC11991919; doi:10.1038/s41556-025-01642-9)
Supplement: Supplementary file 11 — Guinea pig modified N2B27 embryo culture medium composition (without insulin) used in functional analysis of the PI3K-AKT signalling pathway. [file 41556_2025_1642_MOESM11_ESM.xlsx]

## Sheet: sup table 9
Supplementary Table 9: Guinea pig modified N2B27 embryo culture medium composition (without insulin) used in functional analysis of PI3K-Akt signaling pathway.
Components	Catalogue Number	Brand	For 10ml
DMEM/F12	11330057	Life Technologies	4.69 ml
(in-house)
KSOM	MR-121-D	Sigma Aldrich	4.69 ml
Glutamax 100X	35050061	Life Technologies	100 µl
100 mM sodium pyruvate	11360070	Life Technologies	100 µl
MEM nonessential amino acids	11140050	Life Technologies	100 µl
1M HEPES	15630-080	Gibco	100 µl
50 μΜ β-mercapto ethanol	31350010	Life Technologies	20 µl
Penicillin/Streptomycin 100X	15140122	Life Technologies	50 µl
Water Embryo tested	W1503-500ML	Sigma	150 µl
BSA	A3311-10G	Sigma	0.1 g
Membrane-filtered, aliquoted, and stored at - 20 °C. In vitro culture conditions at 5 % CO2 and 38.5°C.
