# Supplementary material for: The guinea pig serves as an alternative model to study human preimplantation development
Source: Nat Cell Biol. 2025 Apr 4;27(4):696–710. doi: 10.1038/s41556-025-01642-9 (PMC11991919; doi:10.1038/s41556-025-01642-9)
Supplement: Supplementary file 12 — Primary antibodies used in guinea pig embryos. [file 41556_2025_1642_MOESM12_ESM.xlsx]

## Sheet: sup table 10
Supplementary Table 10: Primary antibodies used in guinea pig embryos.
FUNCTIONAL
Protein	Marker	Catalogue number	Host (type)	Brand	Dilution
SOX2	EPI	14981182	Rat (monoclonal)	Thermofisher Scientific	1/50
NANOG	EPI	AF2729	Goat (polyclonal)	R&D system	1/200
OCT4	EPI	AF1759-SP	Goat (polyclonal)	R&D system	1/250
GATA6	PE	AF1700-SP	Goat (polyclonal)	R&D System	1/100
GATA4	PE	sc-25310	Mouse (monoclonal)	Santa Cruz	1/500
SOX17	PE	AF1924-SP	Goat (polyclonal)	R&D system	1/200
Active YAP	TE	ab205270	Rabbit (monoclonal)	Abcam	1/200
YAP	TE	sc-101199	Mouse	Santa Cruz	1/200
			(monoclonal)
GATA3	TE	CM405A	Mouse (monoclonal)	Biocare Medical	1/250
CDX2	TE	MU392A-5UC	Mouse	Biogenex	1/250
ZO-1	Tight junction	33-9100	Mouse (monoclonal)	Life technologies	1/300
H3K27me3	Histone methylation	39157	Rabbit (polyclonal)	Active Motif also sells by Thermofisher Scientific	1/500
NR2F2	Mural TE	ab211776	Rabbit	Abcam	1/100
RXRa	Mural TE	sc-515929	Mouse	Santa Cruz	1/100
			(monoclonal)
NOT FUNCTIONAL
Protein	Marker	Catalogue number	Host (type)	Brand	Dilution
PARD6B	Apical domain	sc-166405	Mouse	Santa Cruz	1/50
			(monoclonal)
PKC	Apical domain	sc-17781	Mouse	Santa Cruz	1/50-1/200
			(monoclonal)
Active β-CATENIN	Adherens junctions	8814S	Rabbit	New Englands Biolabs	1/50-1/200
			(monoclonal)
E-CADHERINE	Adherens juntions	U3254-100UL	(monoclonal)	Sigma Aldrich	1/50-1/200
NANOG	EPI	AF1997-SP	Goat	R&D	1/200
			(polyclonal)
KLF17	EPI	HPA024629-25ul	Rabbit	Sigma	1/100
			(polyclonal)
PDGFRa	PE	AF1062	Goat	R&D	1/100
			(polyclonal)
PDGFRa	PE	14-1401-82	Mouse	Thermofisher	1/100
			(monoclonal)
OTX2	PE	AF1979-SP	Goat	R&D	1/100
			(polyclonal)
SPIC	ICM	MBS1497590	Rabbit	MyBiosource	1/50
			(polyclonal)
pERK	PE	4370T	Rabbit	Cell Signaling	1/50
			(polyclonal)
H4K20me1	Histones	39728	Mouse	Active Motif	1/500
			(monoclonal)
