# Supplementary material for: The guinea pig serves as an alternative model to study human preimplantation development
Source: Nat Cell Biol. 2025 Apr 4;27(4):696–710. doi: 10.1038/s41556-025-01642-9 (PMC11991919; doi:10.1038/s41556-025-01642-9)
Supplement: Supplementary file 13 — Guinea pig modified N2B27 embryo culture medium composition (without retinoic acid) used in in vitro implantation on ibidi plate. [file 41556_2025_1642_MOESM13_ESM.xlsx]

## Sheet: sup table 11
Supplementary Table 11: Guinea pig modified N2B27 embryo culture medium composition (without retinoic acid) used in in vitro implantation in ibidi plate.
Components	Catalogue Number	Brand	For 10ml
DMEM/F12	11330057	Life Technologies	9.38 ml
(in house)
Glutamax 100X	35050061	Life Technologies	100 µl
100 mM sodium pyruvate	11360070	Life Technologies	100 µl
MEM nonessential amino acids	11140050	Life Technologies	100 µl
1M HEPES	15630-080	Gibco	100 µl
50 μΜ β-mercapto ethanol	31350010	Life Technologies	20 µl
Penicillin/Streptomycin 100X	15140122	Life Technologies	50 µl
Water Embryo tested	W1503-500ML	Sigma	50 µl
ITS 100 X	51500-056	Gibco	100 µl
BSA	A3311-10G	Sigma	0.1 g
Membrane-filtered, aliquoted, and stored at - 20 °C. In vitro culture conditions at 5 % CO2 and 38.5 °C.
