# Supplementary material for: The guinea pig serves as an alternative model to study human preimplantation development
Source: Nat Cell Biol. 2025 Apr 4;27(4):696–710. doi: 10.1038/s41556-025-01642-9 (PMC11991919; doi:10.1038/s41556-025-01642-9)
Supplement: Supplementary file 14 — Source data for Supplementary figures. [file 41556_2025_1642_MOESM14_ESM.xlsx]

## Sheet: Supplementary Fig. 2a
embryo	stage	devTime	nGene	mt.perc
8.63892	0.811659	1.67173	3.66937	0.357461
15.2992	4.94235	7.3202	6.1606	0.947777
28.7985	15.5743	16.7836	11.6799	6.25711
16.1553	8.10294	8.5978	1.93958	1.53232
16.3929	3.4713	6.44792	12.4315	1.51568
8.45842	1.77642	2.70558	2.38808	0.807179
8.73088	2.01038	1.48557	3.10381	0.0211654
18.8189	6.56386	7.88737	2.56748	5.73591e-05
9.55477	1.0629	2.10638	7.11225	0.0942152
20.9756	7.655	11.342	7.04492	4.28659
15.6661	5.4466	7.64774	7.51379	1.93232
7.20561	1.46464	3.42301	5.31073	0.151326
12.5978	6.93409	7.71623	5.92625	1.07808
12.6822	5.50529	8.15633	7.11899	1.77526
8.876	2.90911	3.72051	5.63037	2.09375
14.3223	4.67536	6.00501	4.43478	1.08661
11.1956	2.23523	3.89257	5.35555	0.00112286
11.1941	3.65405	3.16802	1.38789	0.183916
13.857	3.06536	5.9875	3.92274	0.217513
19.464	3.13809	5.39755	7.95046	0.310627
11.3273	3.24046	4.08263	1.77252	0.221149
14.7608	3.51459	3.58134	9.59154	0.814423
33.905	4.88482	9.77877	0.537371	0.000132746
16.63	4.53717	5.27604	2.68395	1.43858
20.6042	4.58568	3.66107	0.015105	1.03211
18.5369	2.09193	2.06378	5.70688	0.555316
13.3331	5.51443	4.75414	4.84189	0.360098
8.33962	3.01502	3.02452	0.870132	0.226261
24.9708	10.8433	9.93322	15.225	3.7924
25.8758	10.8905	12.2781	13.5295	5.30393
12.7875	3.24373	4.77251	7.0133	1.00738
18.3443	9.95792	10.123	11.5404	2.64281
13.4735	0.788574	2.65879	10.1079	0.273606
10.4287	2.43023	3.31965	3.97664	1.20919
31.6563	9.5794	16.5719	1.06071	1.56432
14.8793	0.821148	3.18986	14.5995	1.41348
9.5881	1.95928	2.99242	10.5637	0.937303
12.4829	2.32364	3.89871	8.22744	0.165943
18.3429	3.22354	6.44671	11.8674	1.33269
29.4219	22.3032	23.0159	4.01331	1.83263
32.5592	23.1164	23.6728	13.7894	4.93299
38.0745	16.3031	15.4106	0.416162	0.481591
16.1236	4.81996	5.03245	4.07436	0.0754184
13.91	1.83827	1.45196	8.67907	1.46247
21.4409	13.7192	12.2603	16.3619	5.91278
12.464	7.23492	9.05532	4.37804	0.604288
13.8306	3.26797	3.01702	8.75237	1.0905
21.8145	6.14159	6.96047	14.7722	2.35408
12.8307	1.77063	4.24352	6.64325	0.594195
10.3697	3.5754	3.1897	7.49366	1.5064
15.0036	4.02007	5.45999	10.9766	1.24833
7.20704	1.32869	3.10888	4.04245	3.36966e-06
14.0743	2.16121	3.32367	2.85199	0.183908
17.2841	2.13456	4.53636	8.54541	1.84732
22.3837	14.2945	15.1596	9.9627	5.71321
15.7555	2.51831	2.74727	3.75602	0.386678
16.3556	2.81744	3.20817	4.70294	0.099451
29.9646	13.9432	10.2978	1.02656	2.13194
23.4421	15.8443	16.6297	24.0485	4.74092
41.2322	30.687	30.6875	19.0287	17.0272
17.1371	9.26436	9.89207	16.8856	1.99964
16.2723	9.44586	10.1921	6.17707	3.74623
15.0877	4.90902	3.47093	11.7328	1.70774
17.5111	7.24072	7.50531	1.35947	0.97438
21.9921	3.99687	7.8678	7.74458	0.0174312
10.346	3.2071	4.55358	1.91484	1.10823
24.0954	2.57438	7.80402	3.7789	0.00762092
11.7491	0.71674	1.83103	5.13119	0.00146417
10.6639	3.04823	5.58835	2.64557	1.08796
19.9452	10.6606	11.1398	12.106	2.76572
13.6123	3.81385	4.0484	6.56355	0.25231
15.582	6.68557	8.69429	5.57998	0.720948
42.8344	18.9384	20.7742	0.307242	0.496065
8.69706	0.320278	2.10002	0.964384	0.00293953
11.5418	2.44072	3.69105	6.74781	1.31026
10.0593	1.8479	1.77807	0.699015	0.0683308
5.92534	2.10257	2.06393	3.3853	0.0752473
16.6501	3.815	4.19031	8.79849	1.40706
15.7395	2.3156	4.6949	7.75043	0.0733732
13.1381	2.25786	2.2536	6.45687	1.50712
21.6994	10.2419	11.4155	0.0284678	2.33684
11.3125	1.95242	2.6521	4.19117	0.505439
9.30341	3.51518	4.11105	3.78956	0.437164
10.7093	1.60625	2.5385	1.67358	0.244844
8.11862	0.867678	1.15258	4.2988	0.384752
8.75983	1.83374	2.06064	2.87362	0.0348358
11.6755	4.47984	5.17514	3.82365	0.792941
11.4405	1.8182	1.56186	0.316616	0.0578403
24.4082	11.2655	15.7498	5.93195	0.888795
15.7057	8.16803	7.96826	11.3438	5.80948
21.3907	12.5913	12.4844	10.1785	6.94562
11.4726	0.757983	2.75807	2.13684	0.160557
10.6598	0.996205	1.40162	7.45985	0.000195263
28.7579	15.111	15.5422	4.87647	2.8189
17.8691	8.70977	13.437	4.80729	0.906421
9.76482	2.62298	3.99989	2.3302	0.17901
24.8468	9.30492	11.1331	9.49625	3.17426
19.7681	9.46074	13.5359	10.6548	1.22961
18.7093	6.63091	6.56881	2.1132	0.0842886
22.0742	12.956	9.66658	4.16996	2.01745
18.7161	4.71939	7.17054	8.37155	3.43906
37.5362	18.1564	22.8736	6.099	10.4641
8.50958	1.55936	4.04167	5.18383	0.176498
12.0348	3.97577	2.985	0.906199	0.387437
9.66595	1.76715	2.69753	7.35317	0.516583
11.6276	2.08437	5.54663	8.06021	1.68366
19.3521	6.35671	9.9217	13.0191	2.16546
12.0941	2.5369	3.87902	5.94164	2.15865
18.9817	10.817	10.5815	8.30764	4.69217
8.73615	2.36945	3.2716	3.67824	0.0142065
11.8813	1.6756	3.41462	10.457	0.725193
25.2715	15.984	16.5835	13.4591	7.85886
12.2771	4.18249	4.1915	3.68707	2.19492
12.6091	3.0344	6.14464	4.41824	0.628581
17.7822	5.14171	6.02702	6.90154	1.60771
13.6578	5.56826	6.45124	11.6373	0.753425
11.4444	1.18419	1.32053	7.6514	0.431436
36.4146	21.9309	20.5272	0.315137	5.21356
39.4607	17.3147	15.3969	4.3974	8.91865
11.8031	3.07118	3.39627	9.51945	0.553346
13.4957	2.55547	3.37315	6.08945	1.76465
14.9226	2.30335	2.92624	9.21994	0.726867
10.8802	0.601582	3.35679	1.74824	0.003331
10.9851	4.09065	5.58417	3.95957	0.269306
18.3952	9.36259	8.89345	14.0149	3.09096
28.5716	18.3994	18.853	6.51366	4.44593
10.315	0.912405	1.30484	5.61037	0.121413
13.2392	4.28615	5.55706	7.1484	1.15116
11.1236	1.5167	2.4862	3.49205	0.12149
33.1241	23.4756	24.1049	5.20642	7.06404
8.88533	1.89825	1.99774	4.64934	0.794203
16.858	9.34266	10.4066	4.9795	2.53553
14.3423	4.97052	5.02074	3.41695	4.02754
14.4436	5.57689	7.18158	6.2935	0.787553
9.03088	0.186916	0.843238	0.0656036	0.0189169
7.24545	0.416997	1.00638	2.52781	0.140753
8.00927	1.8153	1.6551	8.24536	0.226243
9.46125	0.362755	1.19766	1.158	0.180903
18.4342	4.09528	3.60484	2.57701	0.327199
9.359	1.43995	3.1112	3.07669	0.268686
18.0306	8.79552	8.53859	9.59673	3.83661
11.131	4.45274	6.13164	1.19657	0.000493003
17.7756	9.71278	10.6319	8.07793	2.67001
8.75418	0.897295	2.09263	0.639173	0.0622971
9.41279	2.35091	2.3277	6.35427	0.106963
7.6828	1.42521	1.5639	2.92669	0.115625
12.4066	3.20254	4.35331	8.10882	0.628625
14.9438	7.92138	9.46947	10.5223	1.5472
16.6974	9.33681	9.68534	10.1268	0.410127
31.7207	26.6982	24.1408	16.0996	6.47891
21.384	7.78345	7.41844	10.3552	2.90472
10.3128	4.82616	4.73741	2.89807	1.37282
13.7675	4.64369	5.14003	2.98412	1.46512
19.8401	5.66093	6.44442	7.28123	2.9379
16.6976	6.52836	8.24169	6.36153	3.18734
7.60194	1.66259	2.21637	1.55384	0.939857
11.7148	3.6958	1.20488	7.37472	0.0663055
11.7166	1.2126	1.62874	4.44013	0.514851
11.2534	3.54428	2.97906	2.59715	0.688082
18.2238	9.16271	9.30608	13.1013	4.34474
10.5983	3.05979	4.80564	7.12779	1.4674
9.32339	3.06022	2.27964	1.27838	0.0234282
48.9304	35.8698	35.8122	8.47784	13.564
9.01602	0.995025	1.19772	2.25345	0.105484
10.0887	1.03666	1.58038	0.811208	0.0526913
27.341	18.8257	20.7235	17.7204	4.47296
19.8784	8.86164	11.3896	7.36873	2.3873
17.0894	7.11258	7.06947	9.39765	2.31473
11.3508	0.367359	1.86961	1.36164	0.00317179
9.78248	2.88215	4.01757	7.32342	2.13579
12.4934	5.79999	4.66955	1.28551	0.909781
10.2349	1.93899	4.32647	2.78419	0.338805
19.9531	6.13239	6.20091	10.7361	3.04974
14.5627	0.877676	3.70645	4.20896	6.02657e-05
30.3534	13.7747	16.3422	8.88807	9.62472
13.1344	5.03587	5.79358	9.56405	1.1547
19.9375	11.4832	12.7589	10.5366	7.1927
16.3321	4.68759	7.18896	2.44409	0.816402
10.3383	1.60001	3.41812	5.847	0.501054
6.57747	1.49544	2.09562	3.32838	0.164968
32.6913	24.9609	25.0609	8.14842	2.80205
23.62	10.9679	16.5239	1.61832	2.52183
31.1959	22.2131	20.7943	2.38835	2.71039
17.8635	4.7337	3.70018	12.1803	1.13459
12.2518	6.31695	7.1147	3.80085	0.356421
14.4445	3.79663	4.24277	6.97908	0.0021921
19.157	6.00714	6.01235	8.60387	3.72309
12.3325	4.28952	4.9995	5.64977	1.68305
8.88803	2.97521	3.59897	0.276297	0.751162
26.7241	8.73292	9.84551	1.78033	0.458047
16.0486	3.15158	4.76919	7.17793	0.132665
23.3159	8.83183	9.31042	5.83279	0.692499
14.0969	3.93172	5.46835	13.8373	0.429295
23.0276	9.45979	6.48976	1.32471	0.341774
10.9005	2.52327	3.45758	2.76199	0.487086
16.487	1.51617	1.79056	8.05241	0.112889
6.6245	1.23513	1.5379	0.349917	0.0892493
11.9302	1.81754	2.33767	0.39737	0.00341014
23.5097	18.0077	17.7482	10.8446	5.95432
12.6501	7.34675	6.32491	4.89266	2.98543
7.41095	3.17161	2.68654	0.615173	0.582168
16.6685	9.08851	9.32132	6.1059	0.606467
11.6596	4.37168	5.03535	8.15734	0.971293
13.9203	4.54956	5.12944	3.25073	0.816937
36.0884	18.4998	18.4961	19.2554	6.4051
4.44677	0.508002	0.622281	1.72609	0.252823
12.0618	0.55869	1.38205	5.47509	0.391377
18.4929	8.92133	8.16842	9.5807	6.377
11.7541	2.10977	2.36527	5.23034	0.206775
16.1399	0.893234	2.38886	1.09266	0.185782
9.22939	3.22266	3.90732	4.93269	0.0985621
32.5772	20.8689	12.1024	2.78447	3.52883
12.3047	3.64095	5.35603	0.435371	3.46044
7.99334	2.20473	3.08165	1.00623	0.699926
10.0999	1.26666	2.89747	2.89457	0.411303
19.1932	7.3424	6.45174	5.71166	1.09709
9.56301	0.219368	0.426569	6.07646	0.0350701
18.1808	8.69629	9.81733	11.7063	4.5901
17.6891	1.06343	3.08976	8.09734	1.0586
17.8859	5.21152	8.04932	9.47484	0.850454
12.5216	1.79357	1.9208	6.80469	0.452825
8.32156	1.95734	2.26599	0.505866	0.0619666
11.7645	2.13102	2.33167	2.81763	0.24943
10.9542	1.82803	1.99018	6.93233	0.925657
10.0117	1.707	2.0836	3.69026	0.269547
9.32522	4.56209	4.40368	1.36636	0.765788
7.91173	0.929637	1.41466	2.11672	0.196598
10.3067	1.77135	2.33786	2.64365	1.03295
11.5672	2.19843	3.53571	3.27642	0.0703456
17.1307	8.01113	10.1154	10.3287	5.35084
9.14015	2.17359	2.29543	0.174955	0.85247
37.8791	22.2417	19.0436	0.721765	4.21168
15.2099	6.01631	6.39925	3.40412	1.43114
17.2323	5.94159	8.05549	8.81578	1.86713
18.2878	9.67584	10.4938	5.70705	0.756549
11.9937	4.26998	5.43879	2.49643	1.44713
25.9156	18.2871	18.3761	11.1931	3.32587
10.9979	1.55991	1.98385	2.82596	0.221519
9.91637	0.751414	1.33419	7.48717	0.0601278
11.1872	3.98825	4.51687	7.3881	0.23723
11.9915	3.31413	2.32168	1.22155	0.178047
9.68279	1.72577	1.45424	0.997919	0.0910096
18.2734	1.81007	1.47638	6.50515	0.335747
32.0349	23.0902	23.5315	10.0868	2.01512
15.9889	6.05634	8.08772	1.43783	1.82565
10.7301	2.00964	3.49849	1.67824	0.293181
11.735	2.76149	3.47577	4.88515	1.11974
10.5442	1.97523	1.95116	0.0963754	0.00216642
12.7872	5.42533	5.88202	4.36017	1.58212
10.6923	2.39319	2.11958	5.06359	0.808645
9.01114	1.80421	2.6352	2.51219	0.441656
9.75404	2.82278	2.45268	7.64814	0.0599973
10.704	3.19273	4.05272	6.2392	2.21119
14.7995	8.73441	7.22616	3.42129	0.915318
11.2142	3.27566	4.44388	2.00228	0.0841118
6.6082	0.801376	1.54418	2.4984	0.0767202
18.0569	10.0437	9.86987	7.02592	2.02589
11.7704	0.935437	1.65792	2.93781	0.00690503
12.4191	1.64461	1.67425	2.25541	0.178515
10.4559	1.05803	1.38223	8.3949	0.548088
17.5042	7.68471	9.68424	4.90055	0.354915
33.6139	8.81633	12.3507	2.96139	0.0112928
13.6734	3.7373	4.41846	7.72084	0.700869
21.3775	2.61803	3.26555	2.26091	0.508858
12.5733	0.768494	2.15601	8.99526	0.418258
10.2747	2.50239	3.26346	6.304	0.140543
13.2438	2.99316	3.74746	4.8368	0.758092
14.2297	6.17867	6.10265	3.07414	0.102126
13.4575	6.42316	7.27995	3.8401	0.33946
15.8539	2.40193	4.55658	5.91416	0.232176
11.056	2.77007	3.80813	3.82791	0.00353688
9.41511	2.96609	1.90778	1.66026	0.0275735
7.20099	1.1429	1.37925	4.5179	0.56938
9.77376	2.33992	2.72615	0.303637	0.104651
13.2404	3.07208	3.65923	2.15373	0.168542
26.5535	9.81057	8.80681	3.47278	1.83667
12.539	1.57119	1.92706	2.2338	0.0524014
9.30021	1.94249	1.51882	2.56854	0.109571
15.5477	2.01603	3.08777	4.23814	0.00990546
33.9956	21.9167	26.0447	10.8628	12.0232
10.1017	1.3651	2.06107	0.358918	0.288672
5.90045	1.28252	1.38398	0.854415	0.135826
14.6842	2.22634	2.49711	3.46742	0.639789
16.2132	4.8291	4.34029	8.41557	1.86424
10.4599	3.97064	5.38225	6.11103	1.32427
9.14723	1.30123	1.63471	3.81098	0.00679534
11.2751	3.46296	3.92159	2.95916	2.70629e-05
21.1769	3.81468	6.31025	6.5662	0.507377
9.32095	2.54648	2.11916	5.37211	0.345087
10.9829	3.84734	4.0311	0.406712	0.30629
16.7291	6.16576	7.9388	15.679	2.23355
24.4728	14.9153	13.8122	12.8394	5.29494
42.0531	29.759	30.1622	5.089	2.50658
12.6748	3.74224	3.38589	4.91804	0.676964
15.2579	7.24306	8.58938	2.87279	2.99111
14.0282	1.8444	3.54688	6.87181	1.28836
20.6733	6.45916	6.15326	5.34274	1.15145
23.9552	9.55453	7.53193	0.619755	3.11027
22.1333	8.56679	8.08265	3.62274	0.334224
11.067	4.64038	6.53085	1.93905	0.709608
8.06587	1.11107	1.64356	4.11034	0.000264436
12.6731	0.704545	0.670064	3.77934	0.218687
6.68776	0.73241	1.0566	0.00142542	0.138728
19.2099	7.14423	8.52181	6.66802	0.760731
35.6702	14.3347	18.3144	0.193915	3.26048
18.4352	3.76224	3.37411	4.90209	0.0820642
18.4084	7.95064	7.38968	15.7779	2.70494
10.6274	4.05169	4.93392	1.00973	0.00287417
15.7416	2.82607	4.79219	8.15947	1.09598
12.0584	3.68263	3.98861	6.54774	1.20013
9.4307	1.07177	2.05047	0.65696	0.173022
15.9807	8.36196	9.20877	5.7326	2.30686
31.313	7.30978	6.68412	0.127231	0.462407
11.7927	4.19236	4.93624	11.102	0.73102
8.09837	2.13328	3.12226	6.79278	0.264513
13.5573	4.42757	6.28103	3.27009	0.0412977
13.357	3.24855	3.25492	7.25544	1.25958
10.6149	1.95192	2.12887	0.0253862	1.50219
20.579	7.05976	7.73959	10.7178	2.96781
22.3389	13.0656	15.2684	6.92809	3.4113
48.1465	33.3645	33.1786	16.3781	14.8441
15.4857	8.34967	8.06866	2.4693	2.52571
12.5873	5.98484	5.43998	0.819463	0.621907
17.9186	12.7392	12.5518	4.70376	0.615942
27.2241	5.30184	4.35673	6.2521	0.0134479
13.7667	3.97085	4.62229	7.08401	0.206646
16.4381	6.86672	5.9157	6.71953	1.41871
8.93379	2.48182	2.72938	3.95297	0.0739007
36.2862	3.38895	3.95827	10.1469	0.617964
6.28849	0.345955	1.1286	1.04907	0.248698
8.38874	0.712194	1.34232	2.74602	0.834044
17.4475	10.2476	9.52121	4.00143	0.889535
22.9621	6.6161	8.4352	11.9576	6.01008
6.16216	1.71942	1.24019	0.727136	0.341584
11.9881	2.29448	4.09389	7.9765	0.104961
19.7339	6.45199	5.17939	0.0527765	0.814542
21.0253	5.3929	5.11943	5.61973	1.49292
38.9586	6.54097	12.2708	0.151979	1.00866
14.9969	6.05124	8.42427	5.86498	0.77713
9.23235	2.22616	1.9228	4.25932	0.0159502
25.9161	17.7528	18.5052	9.24164	4.93617
27.2297	20.203	19.0377	13.4609	5.80893
8.12497	2.98508	2.94584	4.7839	2.36416
17.7038	6.2529	6.90641	0.000941528	0.00338188
10.2565	3.17069	3.91949	3.95371	0.910562
15.0956	3.32217	1.50115	3.66589	0.229522
12.4377	1.26995	2.35523	7.47858	0.317354
13.3283	1.87847	3.33895	3.88831	0.320548
11.829	3.52979	5.27318	8.61386	1.50034
12.8698	1.79234	2.2567	2.5507	0.0195215
22.3545	13.3999	13.8356	6.55606	2.96969
13.0779	3.48785	4.65116	6.40669	1.60159
19.8694	6.63471	6.11451	1.12205	0.000210645
7.15842	0.927797	1.08712	1.68219	0.000209644
21.4743	15.0261	11.0309	3.19965	2.68188
17.3279	10.1842	10.7287	4.70928	3.29878
9.6241	2.35862	2.4814	2.64186	0.273735
12.4147	5.03007	6.54279	6.95127	1.89787
8.78205	1.29228	2.24269	0.278419	0.69865
21.5286	4.63264	4.2035	1.41729	0.0018478
24.0798	8.4039	8.5248	8.65629	3.80167
46.9963	40.4108	38.0422	9.68544	12.7291
8.26882	3.79362	1.97646	0.997225	0.418686
6.47057	1.21433	1.79508	2.03662	0.472209
14.1306	2.35329	3.98378	2.97263	0.151945
12.1169	3.8404	4.13304	3.36758	1.82322
25.6481	12.5903	17.2083	8.90217	2.21344
8.54722	2.54549	2.5443	2.55228	0.357898
18.4307	8.51904	8.63069	2.00858	0.218279
14.1348	1.31341	1.13232	2.92123	0.0199497
20.8517	7.36004	9.29499	11.495	3.54503
12.7809	4.62075	2.86655	2.0249	0.565892
12.9891	3.81605	5.53608	3.14642	1.34028
21.9066	8.45681	6.34531	14.1163	3.99845
18.0807	10.1275	11.0374	7.72377	0.890475
8.87599	1.0275	2.26849	7.45122	0.299053
13.2366	4.71522	5.13813	4.84041	0.623578
14.6979	2.29077	5.18304	11.3334	0.734394
13.118	6.28314	6.11025	13.9328	4.09502
11.2158	1.05668	3.69359	6.50725	0.226908
20.9887	5.32622	7.96032	9.65348	1.32738
12.8765	1.23231	3.39101	8.01183	0.0421959
9.82139	2.21621	3.18221	6.42972	0.000264007
13.634	0.82024	1.72975	3.55754	0.17596
8.55324	1.80456	2.10786	1.95949	0.84836
9.6461	4.03412	4.63589	0.986296	0.0800526
7.57511	0.973994	3.18429	2.27457	0.0751982
9.32817	1.74409	1.13965	0.140697	0.438829
12.6914	4.00634	4.27965	2.06425	0.108632
12.4397	2.33538	4.28558	12.0032	1.54171
7.33943	1.91576	2.52744	8.69193	0.19222
14.6752	3.15324	1.71871	0.142313	0.0720213
11.8069	2.81619	3.32459	2.52408	0.0340004
10.2954	2.98726	3.26009	2.52243	2.00316
14.3913	0.806256	1.33621	1.2995	0.0651908
15.2986	2.93477	4.88839	4.11245	3.4388
9.32018	1.88983	2.12837	0.0237381	0.19386
14.9151	3.45623	5.07305	10.7406	0.268261
22.7217	5.32765	8.71948	3.12234	0.3649
7.98512	1.50966	3.16914	1.11048	0.362463
17.2729	8.9172	10.7984	11.5905	2.92398
46.5274	25.1016	29.6063	19.6673	11.5658
16.3521	8.49351	8.35882	5.75332	1.76677
10.3744	2.06891	2.35538	1.7371	0.2431
38.8734	18.4814	16.4221	1.29618	1.19247
14.1684	1.96933	3.9264	7.66322	0.00697486
8.17795	1.51083	1.73794	5.312	0.150008
17.1593	5.9652	8.55302	6.53243	0.622336
16.431	5.17426	9.46252	3.04219	0.844507
8.00113	1.75311	1.53734	0.0662754	0.980096
14.5749	2.19146	3.1216	1.64961	0.0146663
11.0831	2.695	2.96613	2.52155	0.00645232
15.5798	4.71185	8.49214	12.1393	2.11545
14.3325	8.08042	8.92245	3.55381	0.957832
6.14336	0.448841	0.910133	0.533859	0.07977
15.9233	5.5362	8.92511	8.04919	1.8823
11.6137	4.11614	5.83471	1.47755	2.14218
14.1975	5.57996	5.07777	10.7475	2.80617
22.4092	7.56968	8.86792	14.4551	5.10132
11.9047	0.788824	2.44198	0.735807	0.545006
8.63122	0.242708	1.32458	4.79012	0.187665
13.9186	1.43046	3.97877	1.55632	0.550388
7.21002	1.25332	1.13761	1.20105	0.000237646
53.843	26.2794	26.6213	2.11591	0.0791153
11.6715	0.941646	2.401	1.5567	0.430946
11.9804	3.95355	5.44799	11.1826	0.539953
11.5363	0.368348	1.86647	5.95992	0.0875327
10.8001	0.941111	3.52935	2.43457	0.198263
13.7532	0.982225	3.67328	3.60813	0.130895
11.1287	1.0563	1.16951	1.3854	0.234686
17.4499	5.91482	6.42571	1.17985	0.00894161
14.9858	7.97659	9.38105	3.62519	2.78959
10.7575	2.15259	4.3718	9.4578	0.815766
13.7812	1.82696	2.52763	8.24944	0.196065
8.48862	2.71268	1.21589	3.39923	0.102845
12.3781	2.95418	2.57222	6.58086	0.98026
17.6932	8.19351	5.99564	13.2989	3.38935
7.20281	0.42259	0.815244	3.12266	0.197833
9.1451	2.43596	3.70684	3.36383	0.546176
8.58986	1.43118	2.0845	1.73109	0.0914017
15.6797	1.86668	2.17732	3.35551	0.0475134
14.1754	0.77697	1.92505	8.45161	0.0231642
17.5929	8.98291	7.93423	1.79807	1.30823
18.4656	2.39494	3.83883	5.89404	0.650955
12.4773	5.76168	6.19823	9.42276	5.13548
12.1748	0.598099	1.25878	4.26112	0.131406
11.4785	0.961927	2.14926	6.48278	0.0399423
16.6196	3.01714	6.19357	5.90897	0.00900826
11.8893	0.980714	1.03453	7.27647	0.043067
14.7288	1.2877	2.31706	0.899082	0.00432331
14.861	1.82276	2.31697	3.8404	1.08633
13.3686	3.77244	4.69645	2.79849	1.77324
8.97556	1.8303	2.965	6.20947	0.442969
17.2962	4.54908	4.53559	7.08805	0.507248
5.55035	0.924087	1.44455	0.344216	0.130455
32.5908	24.6752	23.7893	9.45546	11.1247
19.8689	5.69327	8.56175	11.5412	1.86622
10.0035	1.5409	2.54696	10.062	0.0853885
10.205	2.92643	4.37357	1.80209	0.310957
13.6076	5.64752	6.32147	4.81767	0.0759122
22.2617	11.5016	13.902	5.02618	0.872422
10.5036	1.92576	2.23858	10.6788	0.722857
20.6326	6.93434	6.64145	7.18069	4.21389
16.1471	2.22625	4.06854	7.72179	0.447851
9.20884	0.575047	0.467412	2.50575	0.128324
11.4777	2.21235	1.52232	1.59101	0.0818485
8.67325	0.555979	1.19713	3.54342	0.0152867
15.0912	3.81226	3.78173	0.760183	3.22222
20.4334	8.26372	8.55038	13.5421	5.84644
16.0254	8.2689	8.11165	16.7976	2.29026
19.3544	10.5892	10.946	2.15582	0.462244
23.1127	6.39107	9.69632	5.75467	2.42125
32.099	12.3131	14.8337	5.6209	2.73043
24.4021	7.00918	11.9829	7.25842	1.99754
6.47367	1.2924	1.53539	1.76261	0.760367
11.1752	3.0477	3.94813	1.32215	1.7962
10.3464	2.30078	3.47798	1.11902	0.62045
11.6194	3.50378	3.40032	0.489087	0.540876
7.83565	2.88682	3.79221	5.2524	0.0225632
60.935	49.8061	56.7755	10.3399	10.7316
11.3635	4.21744	5.17058	3.8791	0.0666575
8.44868	1.9678	2.37905	3.43049	0.0247448
26.3463	12.3161	12.6669	6.49216	1.58274
14.6427	2.74323	3.67314	0.077035	0.470258
23.2904	16.3257	16.3591	5.76233	2.73428
12.5855	3.94337	3.92256	3.71201	0.703008
14.7263	3.18333	4.82291	6.0273	0.384657
12.5767	1.28243	2.00905	2.76245	0.0962384
12.9232	4.7739	4.72304	7.051	0.373552
9.90106	1.92946	1.67363	2.41168	0.643491
15.6087	2.47991	3.67761	2.17119	0.144971
12.67	3.4097	4.67494	1.52658	1.12184
31.1679	22.2701	24.4324	4.77491	10.7942
7.97327	0.936436	1.69826	0.238967	0.373018
19.0366	7.50495	9.43747	1.95683	1.76052
21.3134	9.45785	11.5584	0.235054	1.46123
13.9556	3.48943	3.70127	5.78848	1.90634
14.6148	7.18995	8.43155	3.54561	0.26923
16.6475	3.46499	5.83326	4.64425	1.28725
8.04901	0.477184	0.781774	2.64169	0.582493
22.6959	11.0694	7.13871	1.42754	3.51012
8.35121	1.26755	1.52088	3.52348	0.21436
11.9079	3.06906	4.5438	5.46625	0.859297
14.164	1.19559	2.103	1.87054	1.05343
8.88124	1.34078	2.7269	0.499477	0.0377189
8.1623	1.58283	1.76489	4.70085	0.698746
8.55124	1.06878	2.60711	2.62292	0.0312525
11.2983	3.4909	3.90574	3.76725	0.267304
11.24	3.67559	3.8337	6.7447	0.895935
12.0153	0.769023	3.88104	8.93481	0.551359
31.0974	17.6119	18.1534	5.08665	0.983415
13.8247	2.99131	4.49125	11.0802	1.04826
8.61106	2.20411	2.36519	3.35236	1.24519
9.22317	1.91484	1.85411	3.09646	0.46067
13.5226	3.32573	2.82036	2.9392	0.0323075
11.6439	0.816519	1.47185	3.59639	0.00936496
12.2807	0.936448	3.10161	1.76588	0.281292
20.6702	5.63961	12.5365	2.78309	2.88468
9.27845	1.26947	3.00805	4.49228	0.322416
16.6089	8.8304	9.73783	1.82058	2.88163
14.2965	4.01031	5.30127	3.12753	1.0158
11.4038	3.028	3.04544	7.61263	2.78045
14.6251	1.02455	1.8476	0.550145	0.0557618
25.5021	12.7225	13.3252	0.744141	2.77448
9.31253	4.36529	3.68084	0.587929	0.263053
7.98203	1.82036	1.29613	1.19286	0.107188
17.1688	7.8699	6.23185	7.96726	0.903911
6.80243	1.69693	1.26277	1.47824	0.0244779
7.27578	0.359362	1.25652	2.90564	0.0311598
11.2833	4.09446	4.35236	8.12112	1.02659
9.10672	1.35057	2.05623	0.211343	0.398558
13.4326	2.48106	3.34087	2.2964	0.681666
13.7568	2.16247	3.51268	2.68366	0.31995
14.1315	2.1884	3.36544	3.40766	0.0654575
15.0754	5.69703	6.74978	11.2057	2.15398
13.3071	0.417164	1.92319	2.65577	0.0040079
14.8566	4.53566	5.66247	4.15141	2.95918
13.4733	7.96916	7.973	7.23839	3.33792
11.9853	4.98817	4.6051	4.53925	1.31554
35.4304	28.6772	25.8384	17.3583	9.73367
21.7891	12.6064	13.7423	5.28226	4.02223
46.6023	39.517	40.9639	11.6544	7.55432
18.5472	4.09634	4.67318	0.259205	0.783217
9.58358	3.36549	3.95406	4.0511	2.09981
8.40506	2.75847	2.74807	1.28097	0.628957
20.7784	10.6695	14.7936	14.9187	4.31316
15.9069	8.07157	9.98928	8.77527	3.32805
15.0465	2.94588	2.37015	3.98519	0.625657
8.57298	1.00454	1.28549	6.23103	1.33131
12.5242	2.71648	3.56948	5.61868	0.483594
17.2723	6.75575	7.24996	7.22676	3.51482
26.1473	2.323	11.7838	0.0927507	0.0149517
16.1841	7.10071	8.42451	14.3425	3.92886
16.9346	6.80968	6.8634	0.561098	3.37256
29.2756	9.67656	8.57724	8.2258	1.65544
13.646	2.57158	4.68506	8.9501	1.1993
21.2863	12.3874	12.1279	4.87424	2.44931
15.6479	5.6516	6.08731	14.5331	2.29975
9.11512	0.699676	2.13008	4.27387	0.249439
22.0313	15.7329	14.8225	6.36458	4.66338
10.1267	3.75631	4.63531	7.57445	1.73039
8.79254	1.49326	2.15892	4.63445	0.000902287
15.2291	2.10368	9.03117	4.66531	0.458275
27.5462	14.5685	16.0489	0.233019	6.20789
14.7927	0.659666	0.942531	1.86726	0.135872
12.7011	4.2664	2.49639	9.72886	0.749166
12.0991	2.29938	4.01047	3.45148	0.0869345
9.39601	0.417899	0.993807	0.977425	0.180453
10.6513	2.36505	1.3222	5.04828	0.0716405
12.3561	1.95991	2.20068	6.27295	0.14303
9.01684	1.12283	2.75396	1.27266	0.512987
15.8413	4.53035	5.08616	7.48835	4.15909
11.6013	1.36146	3.24849	11.7026	0.212163
11.9529	1.93565	3.38435	3.0841	0.190066
13.5931	1.88628	3.94724	2.49358	0.414747
11.42	1.85877	2.81881	2.75283	1.74976
11.5185	0.735914	1.02974	2.47556	0.307101
8.98194	4.28357	4.54811	2.46599	0.0343431
15.2912	8.3647	8.47445	0.366893	2.4881
14.5216	4.28869	4.99769	0.911016	0.130779
10.5655	1.47456	1.96704	3.74411	0.0126716
18.5904	7.72673	8.81298	5.10011	0.829338
15.5368	0.454937	1.01963	1.27717	0.0391243
6.17954	0.145534	1.50275	3.74102	0.036529
8.06872	0.927996	2.28838	2.51369	0.0170798
8.11621	4.01503	4.79231	1.11409	0.00760482
8.35411	3.16624	3.81557	4.26258	0.0459782
10.3373	2.79122	3.42556	7.92673	0.994806
20.9816	14.6956	15.5156	9.48091	6.18015
9.10201	2.35621	3.43293	2.27116	1.40465
14.7193	4.15007	5.61181	2.76494	0.320961
19.2266	6.53239	9.80477	3.33614	0.601849
16.3659	1.39047	1.59302	2.36437	0.392782
16.851	1.08211	2.4745	0.13352	0.386802
11.5743	0.748962	1.65424	1.54049	0.0585415
16.6602	9.8141	10.1933	4.25578	4.73242
10.8264	1.89242	2.19487	4.98501	0.954825
11.1563	1.6568	3.69318	2.22881	0.7156
16.317	6.85838	6.81098	6.55212	3.6844
11.1124	0.380773	1.29727	4.87892	0.002448
15.7069	4.07608	4.08182	9.03421	0.355159
9.26132	0.965722	4.30328	0.232582	0.0183171
18.9543	8.37766	9.37567	0.302987	2.09847
19.0163	5.81721	8.25345	1.45374	2.10968
6.6515	2.30566	2.71223	3.59197	0.797626
14.9874	1.84622	2.36123	0.754953	0.148158
10.5091	4.27384	4.42244	1.81641	1.31893
9.72605	1.39334	2.27534	2.26181	0.399511
10.4289	3.73444	3.88487	7.1288	0.0391924
8.46475	1.56673	1.97823	9.06761	1.14326
19.76	7.2379	7.45126	2.1985	0.961783
26.5968	14.4699	14.7277	8.76798	1.87426
19.056	7.01452	9.56705	2.77225	0.0108915
12.3084	2.67912	5.37127	1.91401	1.19504
13.3543	4.84983	5.89256	5.91812	0.271086
19.8035	12.2052	13.9427	4.95953	1.71752
11.2985	1.50771	3.06017	6.68438	1.63061
13.2711	4.10066	4.28792	8.48646	1.59809
18.3749	7.94734	6.86734	6.70741	1.0047
27.0947	12.5707	14.4486	0.856335	1.62278
18.8975	9.17287	8.80521	6.44305	0.334422
13.0523	2.61366	2.56565	1.46	0.61455
12.46	1.39583	3.12469	6.0102	0.0495028
20.9093	10.7025	10.0869	10.773	3.86737
19.5085	3.02481	4.19667	13.7867	2.94039
15.767	5.05777	5.15479	4.07495	1.12458
8.98081	1.13595	2.47797	6.56977	0.507777
8.18228	0.656277	1.74186	0.991606	0.0927213
12.5305	2.15442	2.508	4.67193	0.369491
19.0658	7.05506	9.74009	7.83833	0.332257
33.6985	28.1198	25.8904	11.8556	4.336
9.82137	5.1743	5.9233	2.71484	1.55902
12.4246	2.00541	2.6936	0.823421	0.00488269
12.1866	2.97473	2.33005	4.26778	1.14734
13.8592	4.80716	7.20928	3.30015	0.684805
12.6712	6.22468	6.33625	2.5831	1.01409
64.8064	14.9837	22.2234	3.18065	0.140323
11.0559	0.737609	1.83163	1.82099	0.00190902
19.9505	12.19	12.6271	7.4962	3.36913
15.1271	9.63012	10.1166	8.97126	1.60539
11.7197	3.7005	6.45418	2.67876	3.1943e-08
13.3197	1.49737	2.30969	2.15507	0.0249569
31.608	5.60706	5.53576	4.19368	0.160296
10.8491	1.09538	4.82961	2.39022	0.254727
10.5243	2.03499	3.73337	6.53725	1.0049
10.7416	1.0439	1.5587	0.567583	0.867089
12.65	1.18953	0.950757	6.02475	0.0990052
12.1587	0.725341	1.68569	1.15533	1.78751e-05
14.7932	2.83371	4.00748	12.4025	2.31977
12.198	3.85398	5.71864	8.19994	0.134723
9.2813	1.72666	3.45658	0.510915	0.111191
12.5373	2.04857	4.97959	7.03839	0.531162
22.7346	13.1287	14.9546	14.2859	5.10921
13.6039	4.3938	5.07691	7.40646	4.55152
37.9909	16.0246	14.6715	5.97856	6.1901
45.257	14.3328	19.3076	0.530108	2.442
8.74551	0.969437	2.97877	3.12249	0.403355
17.9289	1.82885	2.44574	9.11436	0.000180867
18.0855	2.00235	2.65983	8.29291	0.118762
12.7803	1.51753	2.99428	7.23286	0.396717
23.9131	13.2676	14.4524	1.61763	3.7659
10.8771	0.822002	0.956256	1.97486	0.365038
5.48179	0.651475	0.747141	0.29339	0.00109544
10.7056	2.0656	2.04599	10.2923	1.27078
19.4562	6.83583	7.03893	10.6652	0.573963
28.7911	22.04	21.1041	14.7791	9.93276
11.9404	4.17863	3.89726	11.7795	1.52172
15.8994	8.20049	9.24661	4.97941	1.38268
10.4202	1.68787	4.78056	8.68566	0.0944525
21.8985	12.3815	10.1397	3.13043	3.97716
15.1547	0.996941	4.02969	5.74086	0.227859
8.46619	1.79882	2.91741	0.759952	0.0997379
20.0982	6.73052	7.53997	1.18174	0.486464
17.1765	5.00982	3.90632	1.0382	0.0440251
10.3843	2.34904	3.64811	1.19587	0.237599
14.4309	3.78951	5.06529	4.66187	0.0826307
14.3787	4.81707	2.77278	6.24914	0.220415
8.55724	2.52949	3.25707	6.38336	1.06897
10.4101	5.29022	5.19078	2.22237	0.513434
15.3168	5.11098	4.33561	10.4699	1.49795
10.421	3.72026	2.67222	5.38246	0.97313
13.9302	3.65177	5.84039	1.46494	0.291176
25.7754	14.4816	16.5302	0.081527	1.08593
8.87319	1.28614	1.25893	4.63435	1.42941
12.8856	1.84831	4.4013	10.5662	0.424087
62.5318	40.7187	39.9203	0.162217	12.7144
14.1371	4.41847	6.32317	9.95957	0.391926
10.6487	2.51733	3.94112	6.39802	0.886894
9.25731	3.06612	2.86985	5.78035	0.00168131
26.6701	17.4324	16.3201	8.8866	3.05946
14.9714	5.80898	6.82098	4.09442	0.13686
8.24053	0.155107	0.893555	2.4682	0.118915
19.5662	11.2844	10.2725	2.33978	3.10623
19.0632	5.84605	5.78597	2.80074	0.0344959
17.7248	1.89757	5.6742	4.90568	0.580879
24.8788	14.0039	15.025	8.52276	2.23466
20.8341	13.2912	13.5493	8.89496	0.807824
16.2844	7.74458	7.79092	4.402	1.75641
12.7934	3.00082	2.53745	4.26087	0.488146
11.8917	3.66408	3.09974	2.88425	0.126628
22.7174	4.62288	7.13257	6.02015	0.14001
12.8128	1.94548	4.47183	4.28209	0.0518079
16.2308	3.60289	6.00973	7.93075	2.12051
6.83137	1.12462	2.3134	0.315238	7.02028e-05
15.5104	6.66474	6.22689	2.0805	2.18029
13.0567	3.74098	4.64628	6.77741	0.886549
11.4997	2.84171	3.83832	8.35231	1.12957
12.0806	1.31299	4.01397	2.35527	0.420246
14.2193	0.852585	1.9155	6.74202	0.00454893
9.86055	0.703034	0.875633	1.63701	0.0674955
14.4116	0.424591	3.74597	4.692	0.0225644
10.8687	2.6942	2.92793	4.16849	0.00508219
10.0707	1.62557	1.78664	5.21833	0.0360187
10.6177	2.40008	2.82273	2.11432	0.709231
13.0463	1.75788	4.11461	3.08016	0.567386
15.3607	9.46143	9.65348	3.44678	0.480628
13.7046	5.99787	5.94353	3.09859	0.0297763
19.1296	8.74863	10.5356	5.90194	3.49373
19.9161	14.6851	14.3886	3.8319	1.72592
8.44681	0.50428	1.0683	2.04663	0.0771668
45.319	20.3341	28.3992	0.374412	5.53085
25.8071	16.2787	17.9703	14.7761	4.81813
9.96716	2.87954	4.49026	2.21562	0.698193
6.32651	0.706089	0.698898	1.95784	0.00165582
17.4111	7.75391	7.892	0.527011	0.285201
26.0324	16.0093	18.0119	8.68421	5.1573
8.53632	1.53245	2.0334	2.46754	0.0037091
20.8324	11.7383	12.086	5.61723	1.9389
7.15046	0.196267	0.365005	3.22807	0.283045
15.0467	2.73375	2.8266	0.263496	0.078135
22.9596	6.25634	5.35391	2.46607	0.469923
13.8722	3.85981	4.68017	6.46929	0.946413
11.6957	3.06763	3.99985	3.33466	0.559721
19.6085	5.35638	6.29392	0.247919	0.0815939
12.3347	5.376	4.94187	7.35491	2.12104
11.1089	0.901368	2.64519	8.41799	0.0670049
12.6539	2.596	3.04582	6.90604e-05	0.890456
23.1635	5.87414	5.20649	9.68454	2.69741
10.4326	0.880904	2.74534	2.81252	0.318337
10.5277	1.02969	2.63625	1.86958	0.191526
46.513	4.89339	21.2073	10.8403	5.24914
15.5548	3.08133	3.55792	7.58674	0.850861
17.6174	3.7649	7.79765	14.8358	4.34517
18.935	3.54267	4.65611	4.69536	0.00419424
14.8444	2.46081	3.18732	1.2809	0.120669
14.404	4.44854	6.36524	6.06743	0.0641948
21.3126	7.39587	11.4128	8.62288	2.74299
27.2208	9.46475	12.4487	12.0033	1.55373
18.7166	5.1135	6.15879	3.47082	0.25609
9.7325	3.80973	4.08506	0.0638952	2.2189
11.2338	2.29702	3.53662	0.951938	1.01192
9.47049	1.16606	1.96072	0.873014	0.000735655
24.6797	11.5102	12.3481	10.1862	4.59462
37.9534	22.5034	21.08	7.72024	6.36165
16.1898	3.60822	7.11317	3.81056	0.0222154
12.8411	3.39787	6.98802	4.7162	0.237824
29.5738	2.69147	4.14376	9.02084	1.10659
10.4356	1.30843	1.01526	0.0573686	0.2199
12.591	2.33172	3.31581	4.86623	1.12862
13.5435	1.5217	4.44231	1.75968	0.188166
10.9157	0.597742	2.30653	1.65585	0.157405
15.102	6.13943	8.78052	13.2536	1.00789
12.7716	3.42168	4.05147	0.668669	0.0105541
47.5171	43.1204	43.9361	3.67867	2.1688
16.581	3.27316	5.25848	13.6764	1.91544
12.4434	2.72647	4.70352	8.21729	0.36599
14.6272	6.34091	6.18424	8.14096	2.86508
11.955	4.34913	4.4925	8.45914	0.455852
17.3247	5.10021	6.88477	7.88446	1.85253
15.1455	6.06864	7.03028	13.8706	2.2038
8.23466	1.56034	1.55075	2.51913	0.0979609
10.1608	1.29227	3.88963	5.17577	0.260156
19.7865	11.2658	11.6519	8.12467	3.63418
19.3733	3.21611	4.15828	0.0013776	0.126889
11.6487	2.14086	2.59878	6.38508	0.0144161
12.5072	3.59566	4.26996	4.34774	0.0158527
13.0097	0.9424	3.89864	4.67737	0.247472
15.128	4.62342	4.28787	2.31704	0.568148
28.266	20.9465	24.3586	5.05992	2.20659
14.5973	3.96389	6.93963	3.79408	1.1745
8.04786	1.24976	1.81773	1.73169	0.0171893
11.1369	3.12206	3.46155	7.75432	0.579475
18.995	6.13709	8.46022	4.32215	0.190041
20.0653	7.04778	8.16978	4.69245	2.26656
8.97955	0.64943	0.536782	3.65895	0.0494478
16.2592	1.83667	2.78715	4.54221	0.117798
9.31327	1.24697	2.41399	1.9612	0.531522
7.99314	3.21995	3.55221	0.13516	2.27191
10.9862	2.73788	4.40099	12.6136	0.452118
12.5032	1.48708	2.23663	0.836145	0.00376931
10.8015	0.356507	2.14261	0.727266	0.000796575
13.5814	2.33375	3.33296	4.52386	0.753937
16.9679	7.14573	5.90175	9.31087	0.719727
25.7646	11.9188	15.1021	4.15351	10.2238
13.9867	8.8817	7.49926	5.70228	0.920186
12.0522	5.57379	5.40131	1.54559	0.0681357
9.62484	4.82353	4.2909	1.10587	0.588522
15.2722	6.84751	5.68285	7.47749	3.76817
12.2848	4.89561	2.54922	5.05416	1.67665
11.8355	1.39211	1.51625	2.5878	0.179006
12.5099	0.822598	3.15235	4.61921	0.0489904
13.3273	2.14524	3.614	4.91221	1.36791
9.74635	1.37153	2.44815	1.29941	0.0449739
10.3476	0.387602	3.022	2.10221	0.140337
10.3491	1.03499	0.975836	0.0803107	0.0547786
22.5973	9.81341	12.8043	5.03853	0.00297291
7.64984	2.08838	1.09872	0.988574	0.0698261
10.9872	1.95236	2.8798	3.76648	0.193703
20.9183	10.7184	14.2818	8.78515	5.14042
7.02395	2.75564	3.20434	4.24019	0.00422979
10.428	2.90382	1.80922	3.7555	0.0270732
8.67983	3.32501	3.41095	3.17885	1.7592
16.4057	8.98027	11.2184	14.7811	1.69826
10.0733	1.59345	3.22459	2.04305	0.136023
14.1619	5.85249	6.64724	9.32782	3.16285
9.03154	0.999073	2.03852	3.96666	0.0462004
10.8688	1.94693	2.1892	6.57485	0.00705458
10.411	3.17098	2.97928	3.14603	1.12192
10.4134	1.78855	3.19157	0.472316	0.723427
10.3007	1.62266	2.4344	0.645965	0.442075
16.1598	4.8482	5.01003	6.57502	2.20281
18.3748	8.11429	7.43218	8.64544	1.53239
15.5742	1.58906	2.07278	14.1974	0.927284
17.774	8.34848	8.79227	6.97089	5.42499
11.9697	3.80999	5.14074	9.47333	0.486129
25.6806	10.36	12.9517	0.300889	1.49695
38.6717	19.9203	22.251	0.0604938	0.0779333
18.2914	2.89493	4.064	2.16286	0.647406
12.125	3.71214	4.848	6.40868	0.496237
13.1423	6.12001	6.59301	9.64399	1.8675
11.6867	1.70746	3.09742	3.15565	0.135207
51.1919	45.0474	44.6025	8.43848	6.56427
16.817	5.91057	6.59222	8.19581	1.62655
13.1184	2.43286	3.1367	4.20048	0.0120446
18.9484	8.12117	8.11395	9.47594	4.61414
16.7681	3.24456	4.65403	5.53384	0.640465
9.44316	1.07871	3.61883	2.98175	5.84386e-05
17.5958	4.29116	6.68496	3.10486	0.308563
7.18105	0.648058	1.01256	0.49691	0.154772
21.6799	7.7064	9.48705	3.92786	0.826915
8.66184	0.71169	4.07203	0.712175	0.217052
23.7994	9.71547	10.9787	17.5037	2.78736
12.6443	5.80078	5.99409	7.53534	5.2404
19.0016	5.00384	8.27607	2.96292	0.0188211
7.42714	1.86513	2.97376	8.53507	1.53065
14.5477	2.64479	2.70592	2.71041	0.791336
9.93339	1.63791	2.92482	0.339706	0.401175
8.48572	0.954182	0.966463	4.3483	0.624514
10.0964	4.40427	4.56514	4.11768	0.566534
22.5051	14.6622	9.51351	5.64042	2.40803
21.1078	10.6501	11.4911	12.7963	2.81501
23.348	8.59789	10.429	16.2792	7.81593
24.6438	14.5207	14.581	9.59272	8.06062
10.4161	4.53424	5.13609	2.56428	3.10131
24.6446	10.2551	12.2245	5.85755	1.27681
10.9512	2.60531	3.06324	10.9217	0.938006
8.97187	0.843224	2.28003	2.0914	0.00346824
13.9873	3.71516	3.47037	1.66946	0.00244119
10.6525	6.62023	6.27692	4.86265	0.500742
13.413	4.7137	4.51238	7.1565	1.2185
7.50053	1.17222	2.2978	0.781515	0.0368688
12.824	3.0161	5.05406	3.85434	1.22446
26.8528	21.5192	21.1491	2.40889	1.01212
13.7676	0.623007	1.82223	5.07725	0.315142
24.7156	12.168	11.6744	2.81276	3.35757
12.7084	2.60663	3.98274	2.52445	0.35255
5.24748	0.358125	0.461902	1.38621	0.251885
9.5214	2.99854	4.14848	4.29845	0.435583
11.0312	2.43016	3.05382	12.011	2.35998
27.7731	9.93432	9.79601	2.17047	1.3267
16.2046	5.63883	8.55337	5.19676	2.62573
10.2167	1.74401	3.0545	4.67532	0.0630642
23.4065	6.1413	5.0157	16.0479	0.247966
15.1825	3.65307	3.58694	3.15371	1.24075
39.6755	10.9089	12.5711	3.68871	0.048529
13.6427	2.96648	2.41969	1.43428	0.0225307
14.5139	2.52572	5.37662	7.95336	0.0135378
5.20365	0.533303	0.423504	1.15958	0.0389561
9.66938	1.02261	1.58282	0.0736913	0.163909
17.3567	6.12471	8.57928	10.7819	2.23399
9.84511	1.38052	2.04417	6.52008	0.0094323
10.236	1.12732	3.02248	2.90884	0.00888174
18.0242	4.63954	8.16523	0.64912	0.78299
13.4245	1.19673	2.68434	1.83364	0.221684
9.94032	1.29736	1.57623	5.49639	0.642209
11.8727	3.49134	4.36494	1.17811	1.5709
13.7844	3.29539	5.18909	0.979403	0.00615674
12.3102	4.30349	4.94765	2.78131	0.626243
8.43532	0.715532	0.906631	2.17453	0.0738637
19.876	5.58188	9.0884	7.586	0.153436
10.977	4.07452	5.43817	5.6699	0.0326787
13.3868	0.582994	0.781031	5.1505	0.174025
11.5058	4.37899	5.57477	6.41903	2.64098
9.18356	1.3745	2.81527	6.49646	0.944368
5.40405	0.627037	1.14764	3.45147	0.286855
9.93524	1.17807	1.551	1.36431	0.117177
29.0526	4.35241	5.49822	2.46094	0.019473
6.20439	1.64339	1.67737	0.678892	0.0464109
13.968	4.68674	5.68003	3.28048	2.70169
13.3922	2.38921	2.53186	7.71934	1.40794
12.5618	2.59109	5.17134	4.21365	0.293752
20.0268	7.28011	7.56986	2.39394	0.0768663
8.49344	0.976068	1.88523	0.287984	0.00476632
16.3807	5.23471	5.27558	7.58093	3.05943
9.97104	4.2651	3.90011	5.7004	1.22845
17.4067	7.67447	8.18665	5.17823	0.321512
34.6753	22.2524	25.5409	12.1275	1.47809
23.504	12.347	12.4354	4.22363	0.750026
20.6642	10.3498	8.76118	9.82669	3.11037
27.0361	16.9139	15.0476	10.7325	5.23661
10.9774	2.04353	4.45504	12.6917	2.10509
10.5809	0.863173	3.54535	3.06404	0.262378
13.0141	4.30906	5.24663	0.549577	0.936083
7.07542	1.10377	1.70694	0.943083	0.0235419
9.87616	4.57571	3.66214	5.4569	1.56454
19.0094	5.77136	7.12624	3.97267	2.28839
18.8111	5.45399	4.74929	4.92226	0.710125
10.2728	0.557829	0.34759	6.61382	0.764132
17.7502	11.4162	11.5191	4.78765	2.37278
23.0781	8.11424	8.93664	0.524971	0.493418
16.2561	1.37358	4.01396	10.3226	0.380206
20.8029	4.56969	6.08189	5.14276	1.46263
14.51	4.65667	6.12097	13.1084	0.116289
15.6886	2.81821	1.74566	4.49673	0.835366
10.7093	0.822865	0.683565	2.69457	0.120434
15.6335	7.11034	5.30493	15.5998	1.71587
16.47	4.01955	5.18133	6.68929	0.00347997
14.2988	4.74963	4.2512	10.1863	2.44834
8.52286	2.01899	3.59107	4.65434	0.154492
14.3244	2.65825	4.63587	9.26321	2.40699
13.6821	5.42537	4.74882	11.3677	0.53171
16.2436	3.46005	6.25096	1.83945	0.802759
20.1989	7.8648	7.04376	8.33823	0.262879
16.7911	7.02145	9.14746	6.26099	1.33972
15.7668	2.19457	2.31928	2.03523	0.0379425
7.33604	2.17409	1.97253	6.41602	0.291521
7.47778	0.672981	2.81807	0.478017	0.126151
12.0675	6.75426	5.66191	10.007	3.24624
15.4561	1.50562	2.56462	1.44026	0.137228
13.8401	3.73604	7.18994	3.81378	0.00282611
10.1037	1.70109	1.86944	2.41159	0.154325
27.1503	11.3864	11.9721	1.42217	2.69554
22.0553	9.06153	11.0766	1.5163	2.5919
14.9428	1.8655	4.2659	0.0647871	0.152131
15.9963	7.0108	7.04939	1.76238	0.811004
12.3721	2.30556	3.86875	8.30839	0.464362
14.6571	3.89989	4.72041	8.76692	1.03919
11.9743	2.95532	3.42649	12.737	1.69508
12.4767	1.51895	3.29052	13.1776	1.93272
15.4891	7.42239	6.44648	11.2351	2.6623
23.1717	10.3591	12.9808	13.9964	1.59082
30.9803	24.7642	25.2599	5.61707	0.905875
6.56077	1.17737	0.735533	2.90938	0.393065
5.15886	1.00512	0.931915	0.44616	0.00396075
15.8987	1.70426	1.32386	8.36862	0.00856912
6.70395	0.0748795	0.8137	1.01612	0.744774
6.43553	1.37797	1.94035	2.24776	0.661522
11.9752	0.783896	3.45118	8.14541	0.0550253
14.5251	3.60661	2.6237	5.60301	0.690785
18.7587	6.56988	9.27046	6.34164	1.65135
11.7182	3.82248	4.70268	3.52074	0.581706
11.8513	1.38606	2.91108	1.37389	0.167465
12.0025	3.88883	2.7133	9.51354	1.86824
20.3648	2.71551	5.0285	3.5528	0.0045678
12.2614	4.93575	6.02274	7.33329	0.61092
15.2098	6.51809	7.01858	8.14672	0.135403
13.0916	5.98462	6.56811	2.80999	0.279346
17.8602	7.08205	8.92955	9.3782	3.26641
11.9431	4.67562	4.0384	8.58902	1.26075
24.4977	15.8699	13.5726	18.5466	2.75016
9.74434	1.69934	1.19444	0.265962	0.384086
8.25579	2.08196	2.32376	3.08	1.9059
15.4078	6.67708	6.99206	8.22912	4.08231
10.0301	1.45064	1.99786	6.51458	0.0593242
10.6829	1.75394	2.62033	0.632607	0.419852
12.9144	2.14532	3.10898	2.41247	0.0704478
20.0446	7.1786	8.47389	4.68038	0.319527
10.5283	1.07911	2.22658	0.469031	0.034094
14.5679	5.92287	5.53368	7.72648	1.66753
8.17362	1.85502	1.87847	1.21219	0.393598
23.3867	4.33871	5.165	2.40726	0.0188638
9.19854	0.81768	1.27538	5.53861	0.0578155
10.6736	2.59801	2.84236	1.2981	1.14249
11.0813	1.6496	2.20234	0.271158	1.18022
12.671	2.32815	1.84748	6.42781	0.234565
9.84358	0.880067	2.33518	3.32722	0.645046
18.72	7.76965	8.44733	5.75888	4.06357
32.0238	13.577	15.3203	0.390933	2.49179
4.90484	1.15875	0.885837	0.0106025	0.0339236
4.98827	0.586381	0.856743	0.152848	0.127567
11.2933	4.95119	5.59922	1.39592	0.495148
13.6395	1.46161	0.992055	3.23947	0.0671728
10.4022	4.59542	4.33045	6.79324	0.528816
7.78341	3.30533	3.69071	1.32363	0.000706579
16.2339	6.7461	6.3457	4.05538	1.39785
11.6276	3.62055	3.34655	9.58474	1.75555
13.3683	3.29514	3.8861	12.0279	1.55577
9.21479	3.56549	4.54786	3.33598	2.63075
13.7536	2.84433	5.03356	5.68126	0.537114
11.654	1.25636	1.66697	2.14102	0.0541395
14.2019	2.91095	3.53404	1.64308	0.923327
19.9836	6.19459	9.29986	0.010678	9.45736e-05
8.38184	2.34128	2.65801	3.85377	1.02642
9.76063	2.87412	2.62915	5.94252	1.50894
17.5506	11.1235	10.9215	8.59833	6.07029
20.4556	8.68354	9.1569	2.47264	1.83459
12.5159	4.20482	6.02717	6.00933	3.39182
10.0099	0.0766812	3.26412	1.96607	0.272649
8.71476	2.42444	2.17348	0.542246	0.140501
9.75091	4.07916	5.02416	3.74918	0.00562278
16.2723	1.06758	1.70997	0.0465354	0.081801
18.1394	5.8513	7.64509	3.53735	1.45684
41.934	22.7257	26.1049	0.391304	4.06593
11.3666	1.79515	2.09431	7.22119	0.214304
12.5958	6.15635	5.99148	3.97893	1.20173
9.21521	1.11577	2.31057	1.86031	0.221354
13.4929	1.62755	2.87046	2.86309	0.142654
9.58623	2.06925	3.68759	6.60039	0.405311
13.7692	2.8038	4.00203	8.41875	0.287515
10.4595	2.02045	1.49774	4.02071	0.00709093
9.90863	1.54205	2.65953	7.25734	0.363625
33.3146	11.7083	11.0874	0.0499682	0.98387
22.9798	8.70433	7.32131	1.56456	0.00112305
13.1796	2.61667	3.13504	2.85777	0.130882
15.1981	2.41282	3.1134	5.0173	0.353107
15.4814	1.63205	1.53734	9.97077	0.5012
25.9058	13.4719	15.09	9.74002	3.36363
8.35065	2.93584	2.05374	0.584893	0.0880622
12.4541	1.93397	3.44963	2.83906	0.119394
21.1637	11.664	12.5699	13.9771	3.94772
14.5292	8.05004	7.80035	13.4023	4.73633
10.9779	2.71429	4.05622	2.3235	0.00565729
28.2986	10.4784	9.12645	5.18896	0.194135
6.74869	1.60358	1.94839	3.00929	0.153459
20.4425	7.42914	9.36348	11.0099	0.0135413
13.5033	4.23572	3.98533	4.39018	2.12408
18.8171	6.90326	10.3861	13.2071	0.730933
7.33582	1.93506	2.40111	0.303191	1.09429
12.3373	2.30066	2.6278	6.25288	0.00384527
14.1213	1.16835	1.13407	4.43332	0.0445986
13.7418	1.65748	3.68268	15.0823	0.434791
10.6248	2.07416	3.91531	9.55854	1.88755
11.2625	1.15083	4.27252	2.93092	0.0646201
15.0935	2.90616	4.99359	11.9342	3.06095
12.2866	4.89543	5.9896	9.60547	3.26623
8.33519	1.7988	2.89473	4.29151	0.0120431
23.5957	7.53503	6.31115	14.7531	1.57952
16.8549	7.41829	9.07296	6.4215	2.66279
15.4835	3.08257	4.02928	11.8085	1.77238
15.8348	5.53749	5.84608	13.6655	3.77399
16.234	5.22491	5.67842	7.21016	0.673211
10.8608	1.77609	3.70083	6.17442	0.420579
11.2207	2.11125	2.30128	6.97523	0.506843
4.95125	0.78254	1.50276	0.000314692	0.0551459
7.76865	1.49757	1.11589	0.221708	0.357642
16.7604	4.31133	5.73579	0.118245	1.50437
7.97353	1.00155	1.48348	1.59521	0.457844
21.5698	11.5568	11.4111	5.04786	2.39036
10.8063	1.73991	3.10265	2.38369	0.0964435
33.1818	7.81564	11.5469	3.58357	3.79358
14.5768	1.76577	2.63362	3.0426	0.497966
8.64059	0.655926	1.98396	3.66649	0.396987
23.4213	2.56751	4.27329	2.48851	0.308894
12.7177	4.78861	4.5819	4.28704	0.263775
9.36854	0.917223	1.42086	1.38677	0.0187589
16.1084	4.50184	6.14434	9.03408	2.48064
22.6604	10.6027	11.7983	14.2669	3.83748
12.5826	2.53669	4.00505	2.94163	0.542489
13.9886	6.43947	6.83079	7.37238	3.02606
27.5787	12.4996	14.2908	2.47667	2.63699
26.0954	8.43866	8.60802	1.38651	0.213234
7.44177	1.6179	1.09836	1.66196	0.323563
14.5789	8.41066	8.49831	12.2141	5.91249
15.6276	5.3547	6.50086	9.87407	2.21467
9.77174	0.980495	1.38968	0.793093	0.0384506
32.0332	18.6976	18.3867	0.725825	5.29997
10.8038	0.970195	3.85719	4.165	0.879235
19.6263	3.51612	4.68429	0.190735	1.98726
10.6626	2.39954	3.35937	2.04118	0.000296446
8.6113	0.570687	0.794805	7.7481	0.456467
19.7283	3.63165	4.10159	8.26394	0.773119
14.2309	3.83647	5.39543	2.34831	0.571125
12.9191	2.90049	4.20237	3.93585	0.0660529
9.00838	2.08958	2.75797	5.96051	0.213552
20.4395	8.37147	7.94483	18.2766	2.72055
11.852	2.81261	5.93185	4.68808	1.0803
5.90924	0.67827	1.15241	3.00591	0.608521
9.00354	2.15905	2.91912	3.76587	0.199344
10.1831	0.986587	0.622642	5.63299	0.25701
8.71708	2.5332	3.36178	4.34624	1.10579
16.9732	5.34862	6.35025	5.3065	1.31645
19.6995	10.0222	9.34496	8.85286	2.56966
31.4091	23.0627	21.7126	5.56837	4.34833
16.4793	10.2703	11.095	5.99888	1.6819
47.0006	29.1025	23.3215	2.04999	1.42914
11.8571	5.38429	5.17589	5.75466	2.12814
18.8832	5.17189	7.97208	11.3394	0.291683
26.9609	12.214	14.3292	4.22602	2.00755
14.8688	2.01833	2.69764	9.03453	0.368875
16.3853	3.68769	7.72344	12.3181	1.14986
35.3324	6.71571	6.68262	7.94971	0.588811
19.3655	8.80475	8.95828	5.28733	1.04849
12.6493	1.94078	1.52448	0.597688	0.00459897
24.2287	13.1408	11.3303	2.40023	0.376456
15.4307	5.36978	8.15773	8.36132	0.623096
15.2534	6.13156	7.001	12.8014	5.80183
9.90276	0.441273	0.993927	2.75134	0.223373
17.1207	1.42758	2.17545	4.59378	0.532147
14.0042	1.18301	1.20859	8.5112	0.705618
8.0277	0.887484	0.830287	1.56197	0.0866575
22.4557	13.7334	14.9109	13.7646	6.2726
15.2996	6.41228	6.57716	8.59432	2.07159
14.8324	4.09279	4.0227	9.62149	1.36437
10.1791	2.40389	2.88646	1.00129	0.00158599
9.71158	0.636076	1.09599	3.4163	0.00422892
6.90801	1.70072	2.41659	3.82638	0.0333945
12.8017	3.17893	3.19936	3.90242	0.143253
16.0042	5.42021	5.294	1.78474	0.32679
8.30983	0.481198	1.25207	3.01522	0.394793
11.3626	2.3633	3.56067	9.14668	1.02165
6.68589	0.737821	1.70091	0.727542	0.0139988
23.0467	9.1804	8.88982	1.0667	1.07563
10.3965	2.13995	1.67004	1.12476	0.884216
13.8345	5.44564	6.24652	3.5705	1.6235
7.94611	0.509307	0.897002	4.59105	0.0248699
17.4163	4.73567	4.51795	0.739846	0.236468
32.0296	27.2773	27.5912	8.26131	1.41838
13.736	1.54063	2.09876	3.56702	0.326528
12.8266	3.98903	5.91686	11.951	2.32207
19.4459	11.7664	11.0291	12.3131	5.63899
11.3288	3.2844	3.71092	4.67431	1.73808
13.9889	3.96977	5.47185	8.22257	0.29546
10.3235	0.474809	2.85874	2.08802	0.00649136
11.6648	3.62441	3.44565	4.45397	0.669492
11.3249	6.39781	6.66292	5.99667	0.0247597
13.9312	4.90739	4.81923	3.88162	1.29067
25.3364	13.9629	14.7402	1.41891	4.75396
13.2715	2.31605	2.5003	2.14295	0.00268017
20.5117	8.39645	8.83699	3.19337	0.00885587
14.1572	4.71967	4.07347	2.39191	0.304781
16.4718	7.51588	8.2233	8.17036	1.44329
10.8181	2.42747	3.73531	2.27225	0.450877
16.0438	5.55502	5.13709	6.49189	2.45848
9.04393	3.22216	2.92084	6.57626	0.318308
15.8096	6.85475	7.53572	12.9109	2.89994
14.2957	2.47118	2.92298	0.423758	0.0259453
20.0862	7.8133	12.558	11.3767	2.44456
26.0082	16.884	19.6435	5.85446	0.797012
10.4914	2.86887	5.06677	6.25797	2.0978
6.37899	1.42814	1.82782	0.0403152	0.0178872
11.7558	3.47091	4.89593	5.13152	0.802382
9.74344	0.916021	2.02416	6.30974	0.111897
20.5531	13.0433	13.1609	2.8133	0.381358
17.4211	0.931213	2.43672	5.47572	0.836625
15.6414	6.52145	8.4425	7.56493	1.13312
7.12932	1.01592	1.27652	2.37047	0.00106022
13.1039	1.98245	2.95528	6.9825	0.0971421
10.7544	1.53597	2.97506	1.23839	0.355261
29.307	3.06585	5.49574	0.347702	0.00758142
11.6112	2.48008	3.2895	3.92861	0.176677
11.0012	1.74415	4.37253	1.62041	1.17372
8.84794	3.39107	3.08102	0.745109	0.699872
21.3504	12.3963	6.56937	0.999535	0.561804
11.1716	2.5377	4.4928	3.27527	0.063246
15.1828	5.71472	7.23342	12.563	1.71333
10.8909	1.74806	3.45858	8.44435	0.439598
10.3016	1.56759	1.85883	0.927063	0.00392294
15.643	0.974716	1.46644	7.3256	0.721873
7.01477	0.297938	1.04453	6.27106	0.116141
13.8464	2.03944	2.7693	6.61845	0.0152708
14.7793	0.164858	1.58158	0.261238	0.0156637
16.5103	3.05938	3.16588	11.4526	0.885028
20.1946	10.8965	12.2813	7.98916	3.01686
13.9965	6.44147	6.45126	4.64332	0.0136662
10.3171	1.32743	1.19187	2.4205	0.240906
9.11059	1.26429	2.58278	2.29656	0.655646
11.3997	0.687493	1.29025	0.336329	0.0109222
17.4205	2.18206	4.04607	11.9712	2.63511
15.054	2.58027	3.10812	1.52498	0.0801225
7.507	0.236453	0.74077	1.90749	0.0483842
8.62672	1.56291	1.8251	3.66226	0.0697638
9.43366	2.19197	3.51163	4.11268	0.234013
9.65613	2.88565	4.88226	3.64572	0.920343
19.0012	3.51304	5.0863	19.7793	2.11892
4.78176	1.38532	0.95784	0.218574	0.0266755
12.7512	2.58124	2.98363	1.40219	0.305025
17.4751	8.40542	7.70298	5.47443	1.68828
12.5533	1.99895	2.45344	1.70601	0.0122919
35.5051	20.771	20.3563	18.5483	7.68791
27.2239	18.8485	18.1003	5.31088	2.69667
8.31474	1.87989	2.07514	2.78541	0.0771902
10.8684	3.32621	3.16013	3.54932	1.273
11.5184	4.31368	4.77163	4.36567	0.138824
7.39191	0.230786	0.644303	1.74321	0.0346101
7.53428	2.87014	3.46787	0.786097	0.0082346
9.95006	0.704399	1.65716	1.2213	0.000811129
10.626	0.754042	2.31761	1.85027	0.0909755
10.7975	2.07452	3.91041	3.32356	0.888997
13.4759	1.89507	1.23979	2.43486	0.0487807
20.8871	8.63946	9.46617	5.90983	0.680437
12.7981	2.00836	2.01403	1.71014	0.0506472
14.2257	1.56312	3.48782	5.80862	0.440403
26.0959	16.662	18.0878	8.76765	6.90128
19.558	5.03662	4.95785	4.8556	0.11645
9.75384	0.476656	0.723623	1.04871	0.0682848
11.7409	2.25159	3.39755	2.94795	0.774894
14.0115	2.44087	2.56163	5.19013	0.31926
21.6436	11.0638	9.89572	11.4667	2.73288
17.9213	8.92366	7.96157	8.21222	4.17695
12.8148	5.85371	7.2463	6.61958	1.05077
12.3503	1.56305	1.84729	4.64441	0.159969
9.3807	2.46749	3.92598	2.41594	0.0245068
15.1563	4.99041	4.50906	4.75027	1.19817
13.789	2.37831	3.54067	3.8238	0.811543
10.571	1.77582	2.53664	4.91143	0.570079
8.06722	2.07144	2.56163	2.05134	0.00132978
9.93971	0.94692	2.29266	4.30999	0.345359
7.4208	1.78168	2.00487	4.54974	1.49721
12.7929	4.70968	4.96882	3.71505	1.05337
8.84146	2.15843	3.41413	1.10678	0.303274
13.2023	3.32934	4.16606	9.27306	1.02356
9.39573	0.601896	1.4852	0.836255	0.00352154
12.1168	2.44724	5.42257	0.648427	0.0449334
11.3774	1.09828	3.64212	5.62825	0.477353
20.4843	3.53088	4.49276	1.62818	0.0385994
17.09	6.44344	8.80457	0.309915	1.85602
7.76178	2.22416	2.71949	2.18493	0.00832587
14.0356	5.23611	6.32342	6.40757	2.09246
12.3761	4.68306	4.44342	6.49333	2.28153
12.2504	2.1522	2.29955	2.20004	0.527335
16.2018	3.06125	3.0217	0.0137573	1.05655
29.2376	7.82405	10.5364	1.10789	3.11138
12.281	1.04341	1.5033	0.468095	0.0232461
11.2546	3.70463	3.62574	3.78017	1.89967
15.1184	6.48291	6.32043	6.17159	1.51463
10.7683	4.26265	4.37869	8.44747	1.39024
7.89266	1.16856	1.52976	1.57741	0.64495
13.018	3.31303	3.81386	5.0342	0.488285
17.8665	7.66941	10.4804	8.7059	3.59165
17.6176	6.6704	5.5634	2.33126	0.946224
18.4421	7.88121	5.96234	7.86804	1.57064
20.4797	11.0704	8.23856	4.99001	1.89697
12.955	6.22606	6.10257	4.92107	1.2834
17.2697	6.86349	9.39497	8.1055	3.63836
23.9621	3.84594	5.35188	3.23023	0.559324
19.0452	5.45942	6.67214	5.82439	0.543677
28.7177	17.9617	20.5114	7.08928	3.1432
11.781	2.21475	1.16085	0.827621	0.0274723
12.7155	1.03705	2.42854	1.58171	0.11669
7.5913	1.30132	0.661732	3.02306	0.0394346
14.329	2.23581	2.4949	8.74418	1.32009
10.8179	3.70044	4.87227	7.19322	2.81703
17.6962	3.43957	6.83865	9.95305	0.513356
27.8968	15.5156	14.0504	2.19623	5.18745
12.06	6.24014	6.94426	2.83497	1.37809
21.2202	8.71469	8.73775	9.12918	4.82673
15.4145	3.63893	4.01791	2.02668	0.606932
11.791	4.52843	4.74873	12.8843	3.38693
22.8842	13.9049	12.7242	6.61092	1.89707
13.8387	2.57902	3.45899	7.59313	1.80647
24.5609	10.8983	11.5886	0.133998	1.64964
17.5869	8.43868	8.88286	3.46185	0.12598
27.4523	12.1582	10.2151	0.166375	3.41195
21.9873	12.18	13.4126	2.37657	0.0669605
11.6711	5.746	4.47678	2.82315	1.98129
16.4159	4.33233	5.16299	5.05475	1.16811
11.3472	1.19375	3.4527	4.94759	0.102573
44.1258	16.9237	23.9029	0.985366	3.02492
9.42819	0.66417	0.898148	0.333601	0.189274
18.2851	5.41035	5.99863	0.921259	2.82055
21.6707	6.8718	7.833	8.58759	3.01006
13.2826	3.69175	4.24024	1.78713	0.00897643
21.1159	12.7541	11.9933	6.60624	3.54528
17.6937	1.90744	4.51955	5.02402	0.895225
13.2714	4.70738	6.38056	10.7566	4.53146
19.6425	12.8409	12.657	9.56859	5.43945
15.5344	3.14319	4.6529	6.73076	0.768348
11.655	3.04467	4.29928	1.66474	0.427722
7.50073	1.15946	1.60448	6.87016	0.553305
16.1789	7.43992	7.47661	4.05647	5.25697
14.8909	5.30323	6.55842	5.38259	0.768921
15.3648	1.11942	2.75079	8.31644	0.67624
12.5558	1.54349	2.28029	4.07243	0.0126818
14.8885	3.73585	2.8931	6.78929	0.492974
15.5963	3.88636	4.57274	4.23034	1.67212
15.595	5.34273	4.98017	5.016	0.520853
18.8639	5.58231	8.34324	2.83388	5.86696e-05
9.5454	1.89764	2.37568	0.723746	0.0300812
12.816	2.48048	2.97749	1.20776	0.0975819
13.6079	3.0242	3.66497	4.82934	1.71124
27.273	12.2604	13.5344	0.344254	2.96379
13.9256	4.92909	5.84056	7.50005	0.74748
22.4229	6.18946	12.7485	8.21091	2.15519
20.6258	7.97149	9.03486	18.8833	2.75376
41.5386	26.1629	18.0721	0.17279	3.64044
28.1745	11.3172	12.8231	0.484125	0.308647
13.219	3.44186	4.99249	1.68015	0.633697
16.7807	4.5294	3.80473	7.02014	0.488871
37.7157	18.8247	23.9283	4.61787e-06	3.69807
10.0303	0.646731	0.662716	7.90891	0.195892
10.5196	2.8504	3.4112	4.52955	1.64031
12.4689	2.2838	1.4739	0.598515	0.0917317
8.59667	0.448917	1.17917	3.17623	0.0383526
13.4826	3.69838	4.21911	4.77835	2.25865
9.46277	3.38807	4.60395	10.035	0.573496
11.2896	1.99592	3.47383	9.04244	0.728473
12.8389	2.13278	1.01246	4.95723	0.00715541
15.7067	4.11853	3.73167	0.109878	2.34745
11.8714	3.19592	2.42545	0.751699	0.00538029
5.09292	0.65567	1.39671	2.21217	0.936145
12.4599	2.97711	4.12539	4.78355	2.56258
7.16091	0.312529	0.732959	0.32221	0.356997
19.4326	9.0431	10.9593	3.7518	0.428126
14.5209	4.58407	8.10657	2.55606	1.14479
49.2822	31.1065	30.2909	0.526082	9.05599
9.55239	0.972887	1.94572	9.3888	0.0991297
10.4748	1.87395	2.59858	5.5361	0.557865
12.1457	0.140946	0.5288	3.93604	0.0049111
20.9569	7.05246	9.30614	2.21122	0.142621
28.401	5.63772	10.914	1.73011	0.205826
19.8527	5.16088	5.79075	0.138027	0.0533975
6.82319	1.87906	1.16855	1.29904	0.671285
13.875	4.18926	3.92256	4.13547	1.86157
11.6556	2.53083	2.54973	2.41303	1.00264
12.7084	2.80288	5.07172	6.81104	0.882102
11.5538	1.01506	1.69427	1.58424	0.055592
15.9866	7.2376	7.45423	0.0114426	3.15997
6.66008	0.449026	1.37765	0.938639	0.178802
8.52801	2.47959	2.42836	7.58349	0.533207
10.1562	3.70855	3.84234	4.27284	1.37103
12.5837	3.18438	4.39991	4.94209	0.226185
15.5962	4.13964	4.89592	3.12603	0.623735
10.5658	2.56983	3.2823	4.28196	0.0983554
10.0574	2.67205	3.23026	2.85675	0.708195
11.5488	1.02188	1.45077	2.73505	0.101936
15.2366	8.0046	8.09842	11.3562	1.00786
14.7815	5.55814	3.65225	2.75846	2.22354
9.66604	1.93602	2.5185	4.84476	0.210661
16.1934	3.97211	6.48407	1.43556	0.392874
13.5041	0.886892	3.80975	2.39908	0.0505915
13.472	4.60562	3.07481	9.20193	0.241625
10.6555	4.14712	4.45755	1.27926	1.08951
14.6018	6.67897	6.26814	3.80969	2.28998
10.5194	2.93305	2.86832	2.63478	0.882873
17.5345	3.12694	6.92976	6.076	2.30965e-05
12.9176	4.35231	4.5968	4.66024	0.889913
13.6979	6.39839	6.89719	2.54958	0.809914
16.7537	9.39737	9.01156	7.43529	3.35776
9.17633	1.72725	2.37052	8.3083	0.22229
28.7907	14.8874	12.465	5.73331	2.33615
17.0404	4.69191	6.16631	1.19919	0.121213
12.4221	0.428843	1.08566	0.915392	0.104404
11.1016	0.788618	1.88405	2.89707	0.0226742
11.9711	2.57313	1.0128	2.86217	0.235643
13.0831	0.819039	2.47908	1.82043	0.0643501
14.1382	4.95318	4.8223	5.65697	1.82764
10.7406	2.20573	3.55301	1.73601	0.115774
9.60994	0.501114	2.17461	0.962834	0.893692
10.7266	2.8074	2.43707	0.718585	0.294178
12.9841	1.3894	2.49877	3.12938	0.445134
8.8299	1.15337	1.96519	0.0700201	0.065435
11.1975	4.75478	5.62816	2.27316	0.670004
13.6477	1.73869	3.12357	4.52847	0.577062
10.4369	1.85559	2.33341	0.948877	0.253222
11.5165	0.92272	1.57123	1.01883	0.417206
11.8666	0.320865	0.884337	0.394757	0.023823
8.97161	1.69683	3.09092	3.22174	1.15259
11.4745	3.38357	4.73054	1.19924	0.367711
19.7417	9.09232	13.1881	9.06375	1.8487
8.99158	1.09368	1.53955	2.62789	0.190869
14.6985	5.41119	6.64801	8.24644	0.933549
19.9765	9.60319	11.7731	6.73699	1.85297
23.5639	4.23071	3.85521	10.7751	1.80658
10.6011	4.46596	3.90343	3.08692	0.721724
10.2449	3.2518	2.12664	3.55019	0.787019
13.4876	3.9065	4.87734	5.02337	1.12018
11.6001	1.12741	2.67577	2.83561	0.262397
13.2846	4.03776	4.54879	5.6186	1.231
17.2913	3.35915	3.24173	6.81603	0.287942
38.3306	14.7371	13.2248	3.70648	1.36395
10.4728	5.40272	4.85425	5.93314	2.19444
29.2069	4.37587	7.59942	4.37745	0.62359
20.3	0.610467	3.44457	9.76888	0.0128901
14.2766	0.673577	3.77789	7.39594	0.211045
12.3118	2.02191	3.79768	6.51751	1.39984
14.6487	2.66099	2.00878	0.143586	1.53942e-05
13.1743	0.40872	2.4279	8.31019	1.05423
10.3973	1.44569	2.21728	1.57601	1.46722
10.2665	1.27722	2.20313	1.92398	0.182305
11.5317	1.84302	3.40264	3.34988	0.226192
18.8496	10.2804	12.0644	11.0511	1.55797
10.8888	4.87159	5.20466	2.6021	0.777511
12.1914	1.78578	3.1614	1.65438	0.0550569
9.74406	1.96107	1.99992	5.70218	0.591336
16.7199	8.0214	7.65354	3.05445	5.00159
13.6868	6.29074	6.49959	1.95552	0.485862
13.6093	2.28596	2.05955	5.27252	1.55319
20.299	8.12669	10.6794	9.93317	1.31868
34.0241	22.998	20.4526	12.7761	8.4423
11.4038	4.88644	4.22195	5.80279	0.148787
14.147	5.95803	6.26641	6.06726	1.3662
28.5655	21.1679	17.5883	2.99797	5.4258
11.6368	3.13804	3.10155	1.49705	0.0620484
13.6472	4.08229	5.10081	5.01057	2.22079
18.3996	12.3022	12.3893	0.00998083	3.45227
15.0481	1.86232	4.60489	10.1219	0.44908
16.5035	3.78748	5.40184	4.81169	3.95195
15.0743	6.91396	8.51629	1.14061	0.534718
14.3214	2.89623	3.80464	5.00388	0.126414
12.127	1.89518	3.35689	4.23265	0.280152
10.0288	1.76874	2.15663	4.37521	0.0110996
12.9389	1.03444	4.15626	2.73037	0.22675
17.9088	7.87584	8.15695	11.0875	1.00417
7.46057	0.353064	1.91641	2.8687	0.202223
9.34019	3.98802	4.75584	4.86556	1.6659
6.98958	2.28176	3.2936	1.75775	0.00644934
10.9233	1.87788	2.76002	2.28761	0.000943189
22.0192	4.03557	4.56175	0.749966	0.297564
17.7955	6.68709	6.98491	4.24565	0.331688
16.8771	8.23278	8.44946	2.21715	2.13222
23.2942	15.8571	15.8175	15.9001	7.19958
11.5137	3.54034	3.64912	3.97788	1.27509
17.3595	7.73673	11.9129	8.45423	5.86043
24.9703	2.12052	2.19125	0.0135315	0.00991569
47.7575	30.775	28.5173	3.93302	11.1643
13.334	3.09138	5.528	9.87036	1.68159
14.9157	6.16986	7.30321	7.38183	0.101729
4.96657	2.24624	2.11778	1.24208	0.601149
12.1699	1.1664	4.55337	5.72002	0.852985
14.0953	2.60152	2.43385	4.70112	0.0102259
10.8769	1.86505	0.885266	0.0911321	0.155575
7.65597	0.477155	1.43235	0.752392	0.279622
13.8148	2.68932	6.83098	3.31564	0.0186123
9.83616	5.38966	4.74714	2.78754	3.89958
8.46094	0.774521	1.69387	0.0249496	0.212376
15.2491	3.28449	4.51622	7.20156	0.627085
10.1011	2.60389	1.74365	7.08146	0.332918
10.6113	2.51234	1.56402	0.673106	0.28099
43.4865	23.0661	24.2541	0.0388935	0.390413
16.6805	9.22364	9.73872	13.3611	5.23924
19.1356	9.47001	7.1607	10.9902	5.80978
19.0483	11.41	11.8298	7.09116	1.68382
21.6782	12.4021	9.74559	4.65161	2.32527
11.539	3.80738	4.35629	8.34469	0.371025
13.5147	5.13318	5.52821	4.45198	0.838291
8.09121	2.28081	3.64324	4.23743	0.181298
5.39567	1.34901	1.39402	0.932486	0.00152802
12.3051	2.44318	3.54161	11.601	0.146592
12.4183	1.12727	2.06745	7.38101	0.000441261
22.804	5.97465	9.19996	10.6174	4.64024
30.3414	4.95161	10.4602	4.48355	0.19737
16.8896	5.94895	6.13427	14.7556	2.39165
9.99877	2.39553	4.52857	8.59235	2.32701
20.177	8.76685	8.39366	6.42241	2.2689
9.56443	0.894209	1.62477	0.736928	0.0310943
10.5218	3.21085	3.86897	1.68757	0.0729212
17.4113	5.7947	5.91386	0.958249	0.0215271
13.9832	3.73082	5.73161	9.06032	1.12438
12.4981	2.14276	2.27195	10.3453	1.76425
13.656	2.37654	3.79025	4.61927	0.383398
12.7652	0.211115	1.10031	11.111	0.00808071
9.23175	1.20029	3.01105	4.07625	0.00564158
13.4314	2.41285	4.48857	2.20811	0.0567604
15.7778	3.3619	6.53217	1.93512	1.21982
13.2953	2.52083	3.21356	5.12969	0.669383
8.96589	1.03662	2.34019	5.4308	0.143057
6.96172	1.55313	1.2062	3.54666	0.00493336
12.5959	0.720746	1.71511	6.03263	0.0362637
9.68104	0.996739	1.75426	6.31098	0.579005
10.7785	2.00416	2.10507	2.50545	0.020925
14.5298	1.27899	2.19183	1.63532	0.101897
56.8519	40.3914	35.8526	1.08075	11.2557
9.0983	2.7518	3.85664	4.46929	1.12319
9.13146	3.42306	2.22355	2.88962	0.724527
19.2976	4.55366	6.03021	7.35838	2.43168
14.2289	1.46179	4.02953	3.25203	0.387338
21.0154	14.3826	14.9359	9.10368	3.53783
22.5762	5.4126	10.4375	13.5071	3.70916
10.2952	4.19944	3.29935	6.34388	2.37611
13.786	1.69575	2.45522	7.54865	0.0332472
7.16443	1.53726	1.13168	3.65688	0.00790112
22.4971	6.63065	5.67664	5.56186	0.944651
41.956	4.13455	14.5307	1.33941	0.411394
11.7065	1.5255	2.29971	6.63885	0.203996
10.782	1.05085	1.04757	4.31491	0.0700428
9.70866	0.807344	1.24631	1.46393	0.330116
12.5218	0.793147	1.47069	6.91989	0.00369392
12.754	1.19806	2.39482	3.99364	0.262572
17.059	4.63151	6.02155	7.68166	1.57392
18.9065	8.54711	10.8034	7.95157	0.966338
15.534	5.04061	11.0473	0.00075395	0.918292
28.7906	10.0283	10.0425	3.85737	0.243571
17.524	4.73876	3.97442	18.9486	2.7669
9.11543	2.84447	2.37967	3.15359	0.660266
5.93902	0.61795	2.27476	0.0668426	0.178462
12.0968	1.14115	1.49765	4.11053	0.152596
6.69075	1.8965	2.43338	0.910448	0.000838287
13.9145	4.26635	4.55481	6.25113	0.16135
13.3278	6.03488	7.17885	6.41911	1.97788
18.7374	2.28323	5.68691	6.44682	0.169066
14.1456	4.96325	5.53071	4.36184	1.86469
11.3643	1.8188	1.48928	3.93129	0.073303
14.4257	3.4909	3.14686	9.85304	3.44676
8.5985	2.41533	2.55583	1.25458	0.988512
8.59087	0.613846	1.10827	4.28327	0.458776
14.4409	3.25052	4.38683	2.63115	0.13062
13.9478	7.11035	6.9033	4.59417	0.154512
23.5085	4.08178	8.26982	5.77373	3.00332
16.0179	2.70545	2.0511	7.67204	0.112924
15.235	3.26634	3.8894	8.6468	2.37562
8.30253	3.00401	3.53648	2.35656	0.340897
15.9798	6.28476	5.60879	5.89991	1.87398
12.704	2.59408	4.57647	3.18192	0.018733
8.03697	1.19396	1.24566	4.25889	0.00873903
12.0926	5.48752	5.93669	5.24867	1.3259
10.4599	1.69341	4.06691	9.14512	1.07559
12.2365	1.34626	2.53125	10.136	0.444458
14.078	2.11984	4.16836	6.52958	0.0139062
17.7152	5.05859	6.63945	3.7017	1.55821
22.2811	13.7508	10.8052	3.57774	3.1203
15.4139	5.38851	5.07867	8.70603	0.801977
10.4699	3.23189	3.65821	3.54301	0.977963
23.776	6.87186	8.31056	0.508108	1.12047
13.4821	0.80866	3.0552	4.3554	0.0925366
17.3505	6.9898	7.96586	7.35388	0.0399683
13.17	3.38756	3.09332	8.29781	1.40802
22.8555	13.9019	14.1206	5.99503	2.98735
12.0059	0.913582	1.18289	5.38742	0.531921
20.8955	6.76716	7.45883	3.23976	0.20778
9.49058	0.818504	3.79852	5.73525	0.0460118
6.45144	1.36579	1.67833	0.580314	0.409287
12.4423	0.463379	2.64826	8.21406	0.188524
23.9211	9.6258	9.54079	1.82521	0.552852
11.4399	1.00829	1.17898	1.21653	0.241419
13.9224	2.28526	3.00788	2.17958	0.000513262
17.4152	8.49888	9.81005	13.8994	3.56244
17.4744	7.7166	9.75721	1.2755	0.0251499
7.8522	0.487436	1.14772	3.45169	0.173099
28.7767	6.31755	14.6581	4.31442	0.722162
10.0872	2.72739	3.07759	0.503267	0.0998613
16.1717	8.50476	9.20273	2.41183	0.253365
14.5277	5.67502	5.51376	4.30488	2.98326e-05
12.8453	4.64658	5.58551	4.50723	0.169145
16.8455	8.42901	9.63611	2.33304	2.33879
14.2826	4.94427	6.67859	6.70128	4.9402
14.3561	1.46417	3.27101	2.12483	0.215603
13.245	5.16935	4.3124	5.63626	0.897246
8.02294	0.976221	0.940166	2.15227	0.0443811
9.27408	0.251403	0.97869	1.51689	0.0403214
12.6816	3.80822	6.0272	9.14108	0.607755
10.7163	0.5431	0.914604	0.670305	0.0361955
8.90169	1.86518	2.01846	11.6299	1.1333
15.6344	2.21154	4.32548	7.74149	0.468475
13.2292	4.34505	3.92221	7.33986	2.06267
12.8915	3.43562	3.93447	10.9227	0.367956
12.6509	3.5167	3.62255	3.25744	0.00599166
11.703	2.63358	3.45192	4.16279	0.0445408
13.052	0.547781	1.54895	5.53454	0.019763
27.0295	2.0649	7.93784	4.7871	0.0906988
25.5698	6.73098	10.0404	0.488186	1.00094
12.3918	0.903154	1.88713	6.58115	0.0163247
13.9813	6.70178	5.88945	11.0697	2.03193
11.9572	1.48379	3.24417	3.36446	0.022945
10.8875	0.834565	1.58566	4.12216	0.0239213
19.7704	5.81591	9.35288	6.46071	0.0942092
12.0339	1.3183	2.8038	6.80983	0.222157
23.576	16.8776	17.6758	9.35637	3.14869
13.8591	4.88982	4.63605	2.23871	0.622216
12.6431	0.655126	0.900224	0.0281603	0.381631
27.6377	17.6738	16.0606	13.0634	6.46699
10.729	1.6985	3.57134	8.21441	1.59393
19.1081	5.00556	5.70655	4.9318	0.000907573
11.5412	2.9886	3.19528	5.54987	0.367059
11.2876	1.92924	1.70628	6.17757	0.0543676
9.66735	1.11866	0.978432	6.53668	0.0240707
14.2854	8.15108	7.89067	5.23389	3.4491
13.1727	4.07965	3.51747	6.90331	0.0535232
8.87385	0.994495	1.4827	4.31952	0.259519
14.5289	1.82056	3.95402	0.617253	0.159051
11.1365	3.43641	3.48769	5.05612	1.42763
12.6458	5.79911	5.48481	9.82111	2.25772
13.4503	3.38342	4.36437	9.5353	2.07059
16.5113	9.22002	8.06116	8.51577	1.6972
11.0509	2.60186	3.85878	6.07551	1.74741
27.4626	10.8677	11.8807	2.1068	0.606722
16.0186	5.94128	5.83487	4.56477	1.49568
11.6695	3.76786	5.85551	7.21324	2.17066
29.3158	12.8308	10.5877	7.6349	4.04202
10.8299	3.51057	3.79034	5.07941	1.64337
14.7002	8.79811	8.74737	11.3263	3.38453
9.31215	1.82597	2.00254	1.78108	0.0396898
15.5221	5.37811	5.39195	6.43638	3.07485
14.0708	2.30176	3.23054	4.52511	1.58938
11.5249	1.25108	3.6422	5.03523	0.00380658
11.6673	1.08829	1.42226	5.70662	0.0985469
13.1048	2.2945	2.33696	1.60425	0.49906
16.3879	7.06348	6.42274	12.6887	4.01838
10.6764	1.90382	1.95038	2.37758	0.27647
7.52159	1.83606	1.98961	0.506439	0.0463081
12.3706	1.55488	2.15541	1.4594	0.726508
12.4604	4.87706	4.99249	0.766764	0.286341
10.4313	2.819	2.89561	10.3211	1.71549
8.71842	3.46836	3.21179	6.26441	0.732756
16.6393	1.54981	4.59272	2.62085	0.80793
28.4379	3.99592	10.8057	1.8378	0.18929
14.1301	3.43891	2.8816	3.07857	0.227816
19.6873	7.26868	8.90701	19.3125	3.65673
12.4688	3.12255	3.28707	10.6489	1.56543
16.8863	5.24416	7.25611	5.50583	0.756365
13.7249	4.17965	6.46989	7.80494	0.810523
9.76986	1.01543	1.20821	3.92035	0.00299904
11.6609	0.659931	1.4068	8.54432	0.036183
10.2057	3.52591	3.83511	6.33262	0.04775
16.8283	7.42426	7.91373	4.39948	0.156859
43.8342	9.90246	11.8591	7.32509	3.33662
24.8994	16.3455	16.6949	7.29701	1.15159
22.8207	6.86033	7.07385	2.25253	1.52314
10.7242	4.39186	5.56417	2.21806	1.91454e-05
9.88545	2.36526	2.19719	3.69534	1.0889
16.0346	1.92443	3.06735	7.25508	1.62576
9.92758	1.18683	1.54154	4.7419	0.0517715
12.1801	1.45762	2.69932	4.0424	0.072729
16.0366	5.15151	6.89969	7.72757	1.69126
21.8291	7.86804	8.53169	13.5848	2.31851
17.0459	1.77619	2.52496	8.92611	0.0937306
14.6507	2.77734	6.11868	5.18768	0.0662673
17.9951	7.95706	7.7574	4.17982	0.245245
10.5925	4.34596	4.72006	3.18476	1.02847
11.1267	4.60386	5.40692	2.71897	0.340655
10.9852	3.42441	3.37086	1.72889	0.222537
27.1645	14.515	13.6893	11.3089	7.14081
10.1719	5.56493	6.04086	5.52067	0.23308
10.8965	2.06305	0.890177	6.90996	0.131254
18.4947	3.82343	5.43104	4.41741	0.4169
16.2225	2.3695	1.86114	2.70791	0.0019315
16.2429	2.2304	4.86005	2.37878	0.000172708
14.3175	11.3639	10.0963	0.00313086	1.26759
26.2535	20.1271	19.4249	12.3403	2.81229
12.327	2.6903	3.58353	8.71759	0.696535
12.8907	1.98041	2.28754	0.841169	0.00842807
10.4964	3.89198	4.2597	0.330125	0.862906
13.7646	1.00073	1.8675	4.00414	0.0463664
10.3174	1.98053	2.79473	5.10858	0.275063
11.1561	2.56809	3.27174	4.82285	0.29223
12.6044	1.28808	2.75317	0.928386	0.000138619
17.8676	7.07428	6.66434	5.97454	1.13853
18.0797	10.2969	10.6727	3.28032	3.7904
9.36021	0.705296	2.38219	2.42056	0.45254
9.77122	1.1	1.39449	9.21734	0.228153
18.734	6.82737	11.2286	4.31695	4.24068
11.861	2.18023	3.39468	1.41733	0.0149293
13.7468	4.1798	6.25908	6.92685	0.00782295
6.69797	0.67077	1.2737	0.635898	0.00116021
8.88121	2.12835	3.95448	2.95117	0.109537
9.79976	0.574903	1.37757	0.0263173	0.00627364
14.2019	2.98521	3.73705	3.35244	7.78065e-07
18.7006	9.71126	10.5921	4.57291	2.10274
17.5556	6.13265	5.72305	9.37713	1.15335
19.5114	7.57836	7.93044	10.3079	3.50606
11.6518	0.154055	1.64252	5.65237	0.0334248
11.9743	3.94192	4.63634	6.43374	1.11695
16.2467	8.4862	8.90418	10.8985	2.00575
6.01235	0.255601	1.47612	2.35772	0.372997
7.48775	1.44577	2.40523	0.65042	0.21759
18.3546	5.0317	7.34194	3.13138	0.687199
34.4788	18.0407	14.9819	0.321426	3.40281
37.9227	25.1914	26.8436	0.0477496	1.00196
20.3427	5.33132	5.3062	4.21729	0.771873
11.9769	2.177	3.37518	0.378646	0.607022
10.8332	0.414047	1.88502	1.36595	0.000709679
9.01576	1.96052	1.76054	0.638632	0.00436832
10.0854	3.0905	3.70542	1.11547	0.189694
13.8544	8.77993	9.10952	2.38402	0.65859
10.8132	2.45361	2.67783	10.0794	0.00491689
21.2702	4.06076	4.56557	9.03969	0.160964
19.6799	9.87365	10.6659	12.1454	2.52517
8.78857	0.893117	2.08301	0.063896	0.423785
11.2547	2.89011	2.23661	0.869968	0.00857586
20.5623	7.8481	7.3202	11.047	3.2435
10.9264	2.04253	4.37459	3.89358	0.708298
42.5771	16.4221	17.2114	0.0846004	5.60966
17.7458	11.5947	12.7313	4.0119	1.99883
53.4937	47.7615	49.2607	9.22398	3.14199
23.2628	11.1982	11.9903	6.94981	7.14931
11.7132	3.22188	4.5951	6.73104	0.182361
17.1309	5.63434	4.58603	11.5791	0.647884
10.9955	1.45208	2.68414	4.15557	0.688832
13.5286	3.55207	3.90697	8.42455	2.08695
18.3017	3.6281	4.40856	1.66261	0.0116474
20.1008	8.60485	10.3905	7.49311	0.904259
14.3902	2.43657	4.24802	10.364	0.943096
15.1215	2.78292	2.85986	9.39732	0.253944
18.1652	3.87909	6.45383	6.28729	0.0500825
14.5747	5.09219	4.1649	9.89633	0.0604578
23.7364	4.00241	7.89206	6.64476	0.0714107
9.78063	0.970267	2.10076	1.4217	0.00574335
21.6238	8.13588	9.4984	17.1214	5.37521
11.0375	1.6527	2.09592	8.18809	0.260202
13.1843	2.33525	2.73302	2.48371	0.0243989
11.3094	0.371677	1.14382	7.19861	0.80943
9.29463	1.63545	2.90166	6.19088	0.0122349
15.3988	2.46914	2.42878	5.41104	0.448642
13.4493	1.04347	1.28596	3.54032	0.507234
7.07234	0.726742	2.15818	2.49241	0.0149018
12.7804	2.30906	3.33438	7.63051	0.933584
12.5904	0.989924	1.16307	5.8002	0.633567
15.3031	5.75183	5.80363	5.31694	2.44509
15.3333	5.10476	4.57261	0.806141	6.04135
10.015	2.91301	2.87731	0.624862	0.180309
19.4885	3.40991	4.14892	4.20371	0.187875
19.3955	6.19541	8.4342	8.68431	1.7631
17.3114	4.52399	7.74777	2.29831	0.289114
18.2803	1.7312	3.68686	10.3425	0.182565
8.96688	3.1408	2.86303	6.95221	0.750532
15.1311	4.80593	3.78737	12.8962	2.07197
24.2839	11.8373	12.5949	7.3563	3.0926
29.9018	6.84121	12.4584	3.96849	0.585323
15.6431	2.02766	2.8343	7.79934	2.17104
8.80887	2.17399	1.64687	3.79314	2.55714
22.7723	12.4331	12.121	7.71848	2.43886
13.3853	4.04359	5.03777	8.97408	0.786772
17.2939	1.77623	2.15538	12.4964	2.08341
16.4876	4.34941	5.77106	5.31195	0.257483
5.56075	0.521732	0.983561	0.456282	0.065468
6.66052	0.90618	1.54233	1.06488	0.0142857
26.3731	17.4912	18.2563	7.81536	6.34372
16.0545	10.779	9.67497	11.6884	3.30834
17.2236	4.48438	5.46378	9.51636	0.509477
13.1235	3.7471	4.63131	2.6871	0.0807635
12.0479	3.18586	4.41172	7.32392	0.354324
10.5856	1.20713	4.4104	2.61416	0.0901807
7.87091	1.3131	1.49705	0.00404206	0.000451081
14.229	7.2951	8.21238	1.2622	3.14153
49.8974	44.2617	41.9393	13.8045	10.7774
23.712	5.26508	8.56912	2.24338	0.301259
15.7458	3.53014	5.18669	2.55381	0.484345
44.2605	36.5082	36.9334	4.26057	2.07836
16.3574	4.20025	7.70929	5.59318	2.99265
10.654	1.73171	2.84437	0.269409	2.05092
18.1232	7.8094	7.65044	9.50848	2.16519
26.3347	17.8565	18.8148	11.7069	8.28327
19.2359	4.97326	8.3099	9.76173	0.0191997
8.02305	2.87023	2.29719	1.41459	0.635851
24.2522	14.4941	12.6723	10.4684	0.871524
9.41186	0.836887	2.53334	5.86171	1.3435e-07
12.4899	1.29862	3.95539	1.26359	0.253123
11.2944	1.13485	1.53266	1.80051	0.512085
17.9161	5.61733	6.49276	0.597032	0.0281038
8.63968	3.81967	4.92358	1.36673	0.577276
12.6837	2.25151	4.79162	3.42424	1.5048
16.6751	7.52775	8.19315	7.59788	3.30783
14.3543	2.53401	3.66319	0.317593	1.52429
17.7253	3.47998	4.23483	8.02672	0.136105
13.8661	6.61875	6.69527	0.814749	0.214143
13.039	7.20345	6.26736	6.51875	2.07713
18.1212	5.58429	6.70462	1.57762	0.022224
11.2967	1.16809	2.05007	0.983484	0.497386
9.17508	2.39372	3.56828	2.84793	0.277077
16.1528	4.62642	5.93689	9.35409	2.33866
16.388	2.36511	2.19639	9.15554	0.0602784
15.6852	5.5493	7.0566	8.04359	3.51475
10.7656	2.96567	2.31886	4.26415	0.0166908
9.54341	0.780697	1.60937	5.82159	0.102675
16.0442	4.41527	6.96417	3.50452	1.85684
12.3785	3.85872	5.07556	2.87223	1.07181
14.5251	5.34907	6.65938	8.29453	2.77899
11.5925	1.02649	1.09616	1.03381	0.0415631
11.7539	3.93621	3.28831	7.22845	0.639811
14.9247	2.68707	3.65514	8.30896	0.0499191
10.3043	2.08177	2.13257	9.23188	1.31604
10.7886	2.1736	3.14761	2.31298	0.297964
15.6183	3.28648	2.97333	4.12432	0.924735
25.1828	15.2918	16.0024	6.11582	5.68075
13.8352	2.36357	4.80691	3.4997	0.254691
33.4129	24.9016	23.8048	12.4421	7.48357
19.1802	8.60719	7.48881	6.69703	2.68399
10.8177	1.6891	3.30295	9.714	0.103662
12.9316	1.52025	4.17239	2.36158	0.256751
10.1213	2.41632	1.69212	0.952812	0.0281945
21.7931	3.08717	7.50702	5.52226	0.00692789
16.6647	5.52536	5.86372	5.90402	1.30942
13.1037	4.16126	5.72098	5.55966	1.53628
16.5126	2.65188	5.65931	3.11718	0.821152
5.3497	0.725933	0.960486	3.23423	0.269846
9.6755	1.01195	1.7403	2.83258	0.512739
11.0974	1.14681	1.87915	3.06479	0.211049
19.8631	7.85332	6.49534	6.11046	1.77732
9.276	1.76462	2.43863	2.89269	0.016096
10.0318	0.786236	1.15725	1.08969	0.342929
12.0877	1.83909	4.05358	1.39214	0.13058
7.51509	1.28824	2.33326	2.43793	0.0348474
9.11709	1.23514	1.71703	5.59819	0.0709373
12.3033	3.08187	3.70754	0.468535	0.383012
23.3439	13.207	12.5507	0.190135	3.51107
9.92949	1.20653	2.87935	1.69104	5.02174e-05
24.1409	7.12082	8.7829	2.4018	0.0100464
40.7619	17.8014	15.63	0.0603708	0.164484
19.8352	6.33612	6.72029	3.42225	0.0290693
16.4707	3.22161	5.06922	2.38978	0.0442683
11.1343	2.83981	3.35296	3.55057	0.576114
12.3293	2.94536	2.90973	5.45389	0.983862
13.8498	4.6296	6.25215	2.70408	0.617807
15.4411	5.70836	7.56236	3.04598	1.70955
13.4985	1.90586	3.74308	3.8613	0.501961
28.5687	15.106	13.4288	8.87239	7.51295
8.30887	1.53668	2.02654	0.565213	0.459455
12.3561	4.55977	5.19945	2.16177	0.338591
15.451	7.38064	8.10468	1.49275	0.661693
12.9998	4.65097	5.20268	7.42922	1.44603
9.97351	1.03449	2.49361	0.279835	0.067522
9.35093	1.70122	1.96116	2.61771	0.0587664
9.28013	1.46677	2.08236	2.42682	0.0809784
14.4255	5.37716	3.69148	7.67897	2.20657
27.8937	19.1196	19.4321	0.851627	1.71527
27.7664	6.15127	5.37095	3.61074	0.0705816
8.51778	0.270939	0.838415	0.164535	0.00990076
15.1058	2.92201	5.31797	8.00027	0.373636
12.7776	2.16468	3.66622	5.50498	0.188689
9.9591	3.49667	4.09312	7.32619	1.57792
18.7124	7.42777	7.79247	1.7374	0.138135
8.78071	1.1488	1.58147	2.73466	0.0589431
10.2211	3.88393	2.97954	3.02222	0.12672
12.4314	3.69368	4.34777	5.82326	1.30564
16.8511	3.81428	5.34742	9.49916	3.02085
12.8187	3.3965	4.13793	1.00042	0.10104
26.5314	16.8431	13.1889	10.2639	4.42759
10.3959	5.26633	4.23052	8.00355	1.97478
18.0611	4.11275	4.59568	4.67783	2.17905
13.3986	4.39978	5.3347	8.12562	1.14801
27.2465	18.6314	20.2324	11.9345	4.16292
14.1316	4.35599	3.55728	1.41766	0.691883
15.1564	6.37152	6.49461	2.34446	0.0139968
20.8608	5.00795	7.5871	3.34564	0.19912
11.195	0.07489	0.11864	5.55509	0.0772894
12.742	8.8416	9.35617	2.02847	2.09957
11.5654	2.04769	3.42871	3.05255	0.00673398
12.1808	5.18359	5.7276	0.819855	0.205684
22.5515	12.4806	13.2999	11.376	2.72845
9.08289	1.40119	2.10598	2.36077	0.074003
13.1666	3.26095	4.4222	11.0507	0.912817
10.0461	0.756821	1.95449	0.02146	0.14268
11.8892	2.36043	4.12502	8.70241	0.05354
15.7519	9.01763	8.86548	6.90152	0.742981
20.9477	7.63205	10.1813	13.7486	3.53193
11.8635	4.11187	3.60821	8.89377	2.96957
13.0551	6.51589	7.34545	8.08656	1.78423
10.3372	3.97549	3.86778	4.96454	1.45511
13.3326	3.76509	3.3555	2.1708	0.0652897
27.6562	16.6805	17.5779	3.4172	0.791915
10.3316	3.25982	2.89534	1.08291	0.660281
14.2681	4.00548	5.89712	3.77032	0.461519
10.894	2.39002	2.64886	1.66794	0.0416412
11.1562	4.11362	6.23856	5.1212	1.07542
17.6544	6.37081	8.56224	4.91493	2.23758
34.8823	25.722	26.1808	13.7351	8.6884
18.6567	5.16999	5.23881	7.47187	3.56258
12.5862	4.48547	5.08641	4.41645	0.789448
18.3568	9.02456	11.4378	9.25523	2.45484
19.2701	6.97038	8.10467	6.29237	2.31417
14.6271	5.05117	6.96196	3.82509	0.758074
13.56	3.75687	5.1357	11.9584	0.536737
15.5553	8.46193	9.52767	6.95897	2.41742
10.7535	2.93642	4.46543	1.14093	1.27364
9.99521	0.906997	1.49089	0.170039	0.508811
16.9004	8.13234	8.89794	2.10468	0.630507
45.3647	24.1851	26.7611	0.0211962	6.48496
36.6533	20.9011	25.4915	4.72677	8.03673
26.5074	21.1837	21.0918	8.35983	2.59626
16.0394	6.9613	5.15674	11.5663	2.31064
14.9103	4.90173	6.52591	4.082	0.0743267
16.2054	4.13412	7.23749	6.26314	0.101592
16.1928	5.97677	6.60283	11.276	0.939494
15.6619	5.38754	4.83598	5.78704	2.71694
8.50875	0.827873	1.38158	2.12329	0.288057
20.9666	0.603282	2.13579	0.202357	0.025075
5.09525	0.5619	0.79717	1.07164	0.20662
22.9396	9.94988	10.4812	0.673018	2.20576
4.77491	0.890222	0.839179	5.11118	0.129366
18.8667	13.0099	12.9931	4.76776	5.85724
34.4469	16.4305	16.775	0.764151	1.71582
18.7645	10.5915	10.2629	7.06758	5.02107
10.6838	1.43468	1.41093	4.60807	0.429083
14.39	7.91084	7.35268	4.12825	2.19434
15.7709	4.94309	7.71649	3.51603	1.30949
18.9763	10.5624	10.0516	9.47571	2.47462
21.2734	10.2543	10.3962	5.65551	5.36825
10.0843	2.16488	2.59372	1.01196	0.148963
8.40993	0.313359	0.712343	1.45427	0.00140023
9.60357	2.73311	2.32742	3.80635	0.536649
12.0269	2.95786	1.84716	0.759812	0.359733
16.0603	6.99528	7.47275	7.3477	0.82881
10.0054	1.31604	1.56143	3.40425	0.367529
20.6602	9.08934	7.78503	0.363488	1.30217
14.6723	1.34599	1.64248	2.78027	0.025896
31.0282	15.9191	17.3938	0.496781	1.91384
5.11433	0.59071	1.16353	1.14912	0.00168215
10.6631	1.38098	2.22709	4.3894	1.7602
8.96104	2.21143	2.55135	7.04449	0.166553
15.0736	8.94881	8.44317	1.4923	1.27355
14.4723	5.01243	5.27345	2.65814	0.0609632
10.0208	1.10381	0.611112	4.05394	0.124885
13.9584	1.82814	4.75307	4.48468	0.285982
16.932	3.10453	5.79458	4.82206	0.103846
7.69606	1.44741	1.56882	2.34586	0.396887
17.2765	4.46193	6.10875	6.14431	0.481789
16.558	7.65586	9.68594	5.06459	2.92481
23.6113	3.14448	9.12022	4.48672	0.296632
14.3117	6.05022	6.57239	5.17326	0.5044
9.44061	1.11547	2.15008	1.08397	0.730185
13.2816	0.581113	1.31616	1.91996	0.0178944
23.4333	6.651	4.45264	0.137927	0.351376
12.0904	5.59862	6.31169	8.38933	1.83197
6.01197	0.321575	1.22865	0.349277	0.00046354
12.3923	1.83748	1.61416	2.77091	0.998808
5.13732	0.841273	1.17211	0.905166	0.0100719
12.729	1.89439	3.46751	2.74317	0.686353
10.0255	1.49394	1.86918	3.14124	0.15382
13.8256	1.24577	2.27614	2.38288	0.379758
9.5097	0.932178	1.6641	2.38876	0.1942
24.5653	10.2719	14.6573	5.04386	2.16256
10.901	1.4854	3.52056	0.577457	0.353325
9.92535	2.97291	3.68036	4.26481	0.415973
6.07255	0.633804	0.759818	0.673182	0.301707
12.6079	4.17942	3.68777	2.64933	0.12076
11.3198	3.1092	3.31088	3.75982	0.311968
11.5303	2.26909	2.22694	2.0678	0.307789
44.4287	29.4487	30.9544	0.147609	9.1568
28.6206	12.9201	15.2915	1.67094	2.25116
11.6009	1.26939	2.64768	2.70075	0.0180474
12.0762	2.93012	3.65522	4.72558	0.927575
12.5162	5.13032	5.26495	5.07035	1.0542
6.06953	0.646361	0.35093	0.848101	0.00598421
5.98565	0.253928	1.2365	1.77637	0.209653
8.49212	0.518855	1.62774	0.506284	0.00415753
9.47129	3.14072	4.4607	5.48099	1.97476
11.8231	4.06831	3.31651	4.76695	0.331722
11.2273	1.86413	2.39804	0.674855	0.00930668
13.2187	4.07455	5.47158	0.811193	0.782506
24.5828	13.8971	12.4953	7.04693	5.93096
10.019	3.00438	3.53031	2.52026	0.878937
12.7877	0.690421	2.94918	5.31429	0.546244
19.2431	7.60335	8.47489	1.95567	0.441375
10.8904	3.19834	3.65395	1.61398	0.525004
9.30556	1.48882	1.43904	1.5246	0.0277913
7.34185	0.711211	1.60337	4.41635	0.038853
13.4601	2.93355	1.93544	2.54295	0.230151
10.6894	1.07233	0.857784	9.34905	0.00201849
12.9687	1.70977	2.27999	3.89796	0.127813
12.3379	2.96691	5.35052	0.21776	0.0350013
10.1152	1.361	2.016	1.25211	0.893899
15.4378	2.73155	3.68987	2.32801	0.0648808
10.8397	3.13955	3.90265	7.13639	0.440507
14.1074	4.61588	4.65698	7.17876	0.187783
15.1333	5.28784	7.11615	5.46026	0.389314
18.666	6.52067	10.0648	6.12225	1.749
7.86281	1.05693	2.21475	6.65754	0.0755346
13.6489	4.01433	3.57762	8.10699	1.78713
14.1784	5.3079	5.31926	2.13723	0.0440085
14.8112	5.18152	7.31121	10.5317	1.39028
18.5514	6.52353	5.15792	2.92622	0.408859
14.2593	6.31216	7.85423	6.78933	2.02794
15.9808	4.47819	4.68013	2.67673	1.05386
12.7175	1.49026	2.53531	2.66359	0.0110695
8.85923	2.77847	2.36956	3.96844	2.43704
18.9441	6.55124	11.8632	0.0828171	2.22623
10.2626	4.97695	5.68485	11.3937	2.55986
19.7615	6.42578	8.6996	1.44857	0.0906545
11.8061	3.48289	3.85953	2.9443	0.744837
15.5204	4.54318	5.18276	8.65442	2.42256
9.67561	1.67137	3.78437	3.38312	1.01671
19.6466	11.7496	13.9987	6.92383	2.2867
15.2121	4.10872	7.88902	5.21878	0.966665
8.68928	1.13993	2.17529	1.74444	0.0696445
11.8978	3.38269	3.79464	4.81389	0.00503742
8.59877	1.41333	1.04129	3.0937	0.0732985
12.3381	1.73918	1.55883	1.31799	0.0657655
10.5608	0.924306	1.86496	7.53808	0.317681
15.5676	6.6127	5.28452	6.25295	0.325649
48.8191	26.8357	23.5343	0.296927	2.69917
21.9976	17.318	16.0592	10.4203	1.65388
23.4745	11.2319	13.8876	10.5268	1.50577
13.3811	4.68356	5.84888	8.64362	0.688042
9.46078	0.711391	1.61927	6.01562	0.0323539
15.669	5.18932	5.52771	6.25224	1.92421
44.1666	35.4006	37.4883	9.50801	6.71666
9.51518	1.70324	2.2776	6.06505	0.0371987
12.3409	4.1568	4.33983	8.21743	2.31218
40.8066	22.8456	25.9747	3.45437	2.19212
16.3243	7.78197	8.5802	11.3556	3.5216
18.2766	12.4074	10.9484	6.31558	2.17906
16.8492	7.7273	6.39074	13.0658	4.17227
18.5664	6.64365	8.22368	17.9388	3.18209
21.3875	6.75713	6.90466	7.77486	1.36948
18.0475	10.6834	11.3292	9.70338	3.94261
22.2832	5.91995	6.24597	8.2756	0.0960572
12.1215	2.90632	3.1257	6.46408	0.524048
13.2203	4.23114	3.39463	7.73434	3.92311
11.1315	1.05106	2.47893	1.76611	0.30779
23.0281	11.0044	11.1232	3.57662	3.27437
[truncated: 14,273 more rows]

## Sheet: Supplementary Fig.3_gpig
Gene	JC_1_18	JC_1_19	JC_1_20	JC_1_21	JC_1_22	JC_1_23	JC_1_24	JC_1_25	JC_1_26	JC_1_27	JC_1_29	JC_1_30	JC_1_31	JC_1_32	JC_1_33	JC_1_34	JC_1_35	JC_1_36	JC_1_37	JC_1_38	JC_1_39	JC_1_43	JC_1_44	JC_1_45	JC_1_46	JC_1_47	JC_1_48	JC_1_49	JC_1_50	JC_1_51	JC_1_52	JC_1_53	JC_1_54	JC_1_55	JC_1_56	JC_1_57	JC_1_58	JC_1_59	JC_1_60	JC_1_61	JC_1_62	JC_1_63	JC_1_64	JC_1_65	JC_1_66	JC_1_67	JC_1_68	JC_1_69	JC_1_70
ENSCPOG00000036300:	0.428773	0	0.68643	0.00843816	0.11314	0.838246	0.460529	0.466401	0.164005	0	0.123832	0	0	0.0487833	0.353488	0.491814	0.403544	1.09041	0	0	0.546613	0.474612	0.388509	0	0	0	0.0348589	0.126751	0	0	0	0	0	0.0098919	0.289912	0.0348841	0.318184	0.00985107	1.12835	0.47138	0	0.0357242	0	0	0	0.670385	0	0	0
ENSCPOG00000038489:	0.353651	0	0.392699	0	0.134309	0.201736	0.0802508	0.198533	0.0736036	0	0	0	0	0	0	0.588344	0	0.867296	0.00912175	0	0.671787	0.517613	0.0333505	0	0	0	0	0	0.0358282	0	0	0	0	0	0	0	0	0	1.03559	0.47138	0	0	0	0	0.0093479	0	0	0	0
ENSCPOG00000024858:DNMT3B	2.56731	2.22988	0.716997	2.1127	1.31993	2.47309	0.343191	1.38879	2.04729	2.13702	1.1642	1.51941	1.95485	1.34797	1.43725	1.61595	1.14288	3.89269	2.13307	1.34869	3.06468	2.76379	3.189	3.15642	2.65275	2.75467	2.56782	3.28922	3.68966	2.81606	2.02096	3.3659	2.1707	3.62363	2.88853	2.3025	2.50165	1.48958	3.3851	0.0659507	0.0418011	2.6534	3.95445	2.83393	3.53029	2.63973	3.08615	2.19879	2.82433
ENSCPOG00000025190:ESRRB	0.677897	1.94028	1.07292	1.52636	1.66552	1.46918	0.598219	1.18984	1.29762	0.119595	0.977285	1.16705	0.280711	1.17083	1.91572	1.83667	0.676318	1.46881	1.88133	0.821143	1.15757	0.0278591	1.17503	0.0208942	0	0.447967	1.0073	0.460951	0.957441	2.2776	0.0184247	0.285574	1.53588	0.876168	1.85595	0.163392	1.31672	0.0853496	1.83278	1.1466	1.99997	0.0357242	1.0707	0.0475691	0.847423	0.449538	1.28735	0.213731	1.03142
ENSG00000181449:SOX2	0.158476	0.0671402	0.0828036	0.206033	0.0353058	0.403813	0.00832116	0	0.131055	0	0	0	0	0	0	0	0.0182444	0.0577997	0	0.315284	0.0588499	0	0.0223568	0.7658	0	0	0.464505	0.0332254	0.459729	0.579723	0.316203	0	0.198775	0	0.430545	0	0.835151	0.0483127	0	0	0	0	0.00954151	0.0929778	0	0.0779643	0.0115402	0.0489485	0.0411207
ENSCPOG00000040220:SALL2	0	0	0	0	0	0	0	0	0	0	0	0	0	0	0	0	0	0	0	0	0	0	0	0	0.0178145	0	0	0	0	0.106358	0	0.0149121	0.769526	0	0.0884551	0	0	0	0	0	0	1.11078	0	0	0	0	0	0	0.00597893
ENSCPOG00000020471:GBX2	0	0	0	0	0	0	0	0	0	0	0	0	0	0	0	0	0	0	0	0	0.336519	0	0	0	0	0	0	0	0	0	0	0	0	0	0	0	0	0	0	0	0	0	0	0	0	0.224951	0	0	0
ENSCPOG00000039902:POU3F1	0	0	0	0	0.165245	0.115628	0	0.0255086	0.0736036	0	0.156567	0	0	0.0566874	0	0	0.153328	0.0465039	0	0	0	0	0	0.314442	0	0	0	0	0	0.673908	0	0	0.246167	0	0.0650964	0	0	0	0	0	0	0	0	0.107667	0.0093479	0	0	0	0
ENSCPOG00000023586:TCF3	0.029854	0.0562586	0.220462	0.0168057	0.0119076	0.0354178	0.00832116	0	0.0126497	0	0	0.509075	0	0.0723105	0	0.0137159	0.0182444	0.356569	0.0271194	0.222971	0.0239571	0	0.0333505	0.0208942	0	0	0	0.0862597	0	0.0315597	0	0	0.104318	0.0196869	0.238267	0.0175942	0	0.00985107	0	0.526563	0.0141287	0	0.429756	0.0475691	0.602386	0.0695958	0	0.0369341	0.0237042
ENSCPOG00000027176:PRDM14	1.44754	1.64224	0.0940922	1.27426	0.782029	0.955791	0.449928	1.01411	1.23668	0.0209523	0.372923	0.181593	1.18845	0.559554	0.87838	1.55367	1.23267	1.60438	0.00912175	0.902791	0.395366	0	1.04073	0	0.0353173	2.27708	0.0117552	0.705454	0.310992	0.0771069	0.00925476	0	0.0167745	0.197786	0.441418	0.0175942	0.670237	1.31438	0	0	0	0.0702161	0.00954151	0.0161091	0	0.0266692	1.23811	0.56104	0.00597893
ENSCPOG00000010094:ETV5	1.40632	0.0115078	0	0.881755	1.50625	0.478028	0.706938	0.728623	1.60121	1.14375	0.70158	0.637834	1.55895	0.0408162	0	0.669325	0.37864	0.710667	0.018161	0.655767	0.983202	0.0140265	0.620107	1.22583	0.0525189	0.0442179	0.730459	1.15125	0.854278	0.485648	0	0.058359	1.48547	0	0.837943	1.90705	0.706661	0.415275	0	0.0112983	0	0.0357242	0	0.0161091	0	1.22008	1.3965	0.0124636	0.00597893
ENSCPOG00000025010:	0.825435	0.800597	0.567937	0.476307	0.905591	0.880977	0.611907	1.10369	0.798444	0.0209523	0.977285	0.345716	0.921212	0.926153	0.549513	0.092281	0.643001	1.13346	0.0271194	0.388927	0.771878	0.775835	0.935579	0.997036	0.696419	0.504131	0.508126	0.529565	0.151991	1.8262	0.597846	0.0296052	1.08022	0.888509	1.20266	1.38623	0.612987	0.172351	0.626504	0.956315	1.29379	0.0357242	0.834584	1.12976	0.458871	2.18213	1.82267	0.213731	0.586441
ENSCPOG00000001346:KLF5	1.18565	1.42546	1.29851	1.24297	1.25036	1.14928	1.01937	1.05541	1.55659	0.119595	1.42643	1.20975	2.09551	1.83246	1.31049	1.06672	1.29256	0.348203	1.23474	1.42904	1.38793	1.92188	1.63874	0.109865	2.10725	2.08039	1.28787	1.15481	1.46735	1.08378	0.281729	0.318888	1.6923	1.76665	1.92082	2.32878	1.42411	1.39114	0.990412	1.39751	1.87936	1.65229	1.44467	1.49493	1.51514	1.27946	0.0229487	0.928247	0.0638808
ENSCPOG00000007041:RBPJ	1.1543	0.547645	1.45694	1.22819	0.37514	0.482489	1.02538	0.595456	0.0126497	0	1.18168	0.7961	2.36599	1.88315	0.803584	0.516834	0.0182444	0.524866	1.49188	0.799645	1.48585	2.45049	1.0605	1.81331	2.72951	0.0656146	1.44175	1.29064	1.50043	1.73998	1.96912	0.542991	1.33934	0.0293869	1.72709	2.48827	0.855904	1.81126	2.49524	1.90438	0.0418011	2.22919	0.627239	1.82663	1.08932	0.87774	1.76276	2.15178	0.0353489
ENSCPOG00000003952:TBX3	0.249075	0.649386	0.680203	0.552289	0.876103	0.746885	0.118084	0.474471	0.236913	0.243144	0.123832	0.421093	0.89397	0.30622	0.215856	0.104795	0.657416	0.559464	0.408122	0.254698	0.708268	1.4265	0.418709	0.594922	0.209989	0.0656146	0.192966	0.432131	0	0.42464	0.744994	0.361647	0.212546	0.291171	0.914921	0.461054	0.361202	0	0.241974	0.51305	0.958537	0.684101	0.324607	0.107667	0.0724451	0.89261	0.0115402	0.406573	0.752081
ENSCPOG00000025120:	0.158476	0.280717	0	0.0734965	0.0236752	0	0	0.0625915	0	0	0	0.00734796	0	0	0.00959083	0.0667724	0	0	0	0	0.207291	0	0	0	0	0	0	0.0965372	0	0.106358	0	0	0.141711	0	0.133597	0.236058	0	0	0	0.186083	0	0	0.00954151	0.0161091	0.148126	0.0354032	0	0.300966	0
ENSCPOG00000011523:TFCP2L1	0.0100507	1.37408	1.27122	1.15885	2.00588	1.63823	0.0328771	0.806549	0.78692	2.74108	0.172542	1.52424	1.56743	2.31158	1.04404	0.0272463	0.791171	0	1.87292	0.59098	1.13053	0.0415028	0.308762	0.0413608	0.0178145	2.10823	1.31363	1.61123	0	0.0315597	0.0184247	2.34084	1.60107	1.74605	0.837943	0.0175942	0.724386	0.408718	0	2.56746	2.58623	1.18017	0	0	0.0093479	1.92776	0	0.0124636	1.54502
ENSCPOG00000008888:	2.26137	3.27838	2.86226	2.88652	2.54186	2.71303	2.61257	2.82823	2.63248	1.5351	1.35131	1.81369	2.20401	2.08658	2.51072	2.7742	2.79118	3.13929	1.62125	2.83003	2.46103	3.2722	2.40034	2.79422	2.27577	2.02227	2.60433	2.3345	2.97292	2.92158	2.61268	1.25533	2.26897	1.67415	2.66327	2.92263	2.63323	2.04918	2.49729	1.53629	1.24584	2.20141	1.57387	2.00345	2.19742	3.15876	2.81636	2.90525	1.50589
ENSCPOG00000027434:KLF4	0	0.217575	0.0122572	0.701543	1.16443	1.20483	0.651881	0.458264	0.0617065	0.0812972	0.561492	0.335222	0.0526037	0.0327851	0	0.0137159	0.0272433	0.0118303	0.136815	0.896236	0	0	0.0865762	0.770696	0	0.0223533	0.570185	0.0111982	0.547864	0.106358	1.19005	1.23369	0.0495022	0.0196869	0.534298	0.163392	0.344217	0.472429	0.298936	0.0224703	1.63718	0	0.0189928	0	0	0.008969	0.0115402	0.0369341	0.0178306
ENSCPOG00000003420:OTX2	0	0	0	0	0.0915126	0	0.00832116	0	0	0	0	0	0	0	0	0	0	0.631613	0	0	0.574299	0	0	0	0	0	0.0117552	0.0111982	0.0180746	0	0	0	0	0	0.0166757	0	0	0	0	0.0112983	0	0	0.00954151	0.0161091	0	0	0	0	0
ENSCPOG00000005386:FGF2	0	0	0	0	0	0	0	0	0	0	0	0	0	0	0	0	0	0	0	0	0	0	0	0	0	0	0	0	0	0	0	0	0	0	0	0	0	0	0	0	0	0	0	0	0	0	0	0	0
ENSCPOG00000025772:NODAL	0	0	0	0	0	0	0	0	0	0	0	0	0	0	0	0	0	0	0	0	0	0	0	0	0	0	0	0	0	0	0	0	0	0	0	0	0	0	0	0	0	0	0.496123	0	0	0	0	0	0
ENSCPOG00000012235:SFRP2	0	0	0	0	0	0	0	0	0	0	0	0	0	0	0	0	0	0	0	0	0	0	0	0	0	0	0	0	0	0	0	0	0	0	0	0	0	0	0	0	0	0	0	0	0	0	0	0	0
[truncated: 206 more columns]

## Sheet: Supplementary Fig.3_human
Gene	E5.38.3255	E5.41.3308	E5.41.3310	E5.41.3328	E5.13.1773	E5.13.1779	E5.13.1780	E5.14.1782	E5.14.1806	E5.14.1807	E5.14.1813	E5.14.1918	E5.16.1898	E5.16.1909	E5.3.50	E5.37.3239	E5.37.3242	E5.37.3246	E5.40.3286	E5.40.3290	E5.1.31	E5.14.1783	E5.14.1785	E5.14.1793	E5.14.1811	E5.14.1812	E5.16.1890	E5.16.1891	E5.37.3243	E5.37.3245	E5.40.3288	E5.40.3289	E5.40.3292	E5.9.931	E5.13.1750	E5.14.1784	E5.14.1794	E5.16.1897	E5.16.1913	E5.3.59	E5.3.61	E5.40.3281	E5.40.3282	E5.40.3287	E5.40.3300	E5.8.922	E5.10.936	E5.10.939	E5.11.953
TCF3	0.015764	0.0158554	0	0.109765	0.396601	0.495741	0.224845	0.376407	0.317599	0.381923	0.274407	0.113908	0.251724	0.201151	0.194308	0.198199	0.239251	0.407125	0.0191612	0.648736	0.185619	0.358352	0	0.103706	0.327831	0.136298	0.18534	0.170894	0.351019	0.602465	0.236079	0.116769	0.299343	0.117889	0.341858	0.189042	0.568571	0.25332	0.227234	0.281549	0.00392112	0.282416	0.634116	0.261309	0	0.271409	0.302098	0.262453	0.244862
DNMT3B	1.20646	1.37674	1.16349	0.983696	1.38503	1.67024	1.61623	0.896278	0.827392	0.850626	0.767958	0.840645	1.37569	1.11204	1.60446	1.1923	0.899046	1.08664	0.65479	1.05353	0.897409	1.27422	0.936948	0.805196	1.43251	1.56791	1.24922	1.24507	1.65502	1.57688	0.836414	1.05225	0.788273	1.25089	1.33471	1.17446	1.08936	1.38336	1.06867	0.533029	0.903966	1.36411	1.35033	1.45182	0.928005	0.398447	1.56238	1.265	1.4504
KLF5	0.580258	1.01643	0.931735	1.29108	0.156161	0.454098	0.345414	0.481752	0.50593	0.742788	0	0.613908	0.867769	0.658602	0.684396	0.614555	0.0459369	0.267017	0.102861	1.21093	0.637814	0.271615	0.296341	0.124595	0.558119	0	0.413577	0.383224	0.539339	0.14383	0.641157	0.1001	0.496779	0.80748	0.466343	0.158895	0.417545	0.894871	0.638127	0.134715	0.249104	0.376803	0.840915	0.170758	0.752171	0.470099	1.83321	1.17649	0.208866
NANOG	0.195966	0	0	0.0104917	1.00084	0.646873	0.784761	0.678647	0.612047	0.546386	1.1426	0.508036	1.21946	1.41253	0.60864	0.728853	0.936593	0.913796	1.44604	0.796378	0.746238	0.441354	0.296341	0.148427	0.0768433	0.363303	0.36377	0.0840662	0.131178	0.420073	0.452661	0.814117	0.960881	0.941562	0.534791	0.371336	0.48406	0.555559	0.860576	0.45003	0.601609	0.443047	0.712715	1.14967	1.04216	0.484659	0.0120885	0.244061	0.38595
TFCP2L1	1.34603	1.39407	1.97766	1.59615	1.4802	1.72937	1.60432	1.08675	1.37959	1.32775	1.0873	1.42591	1.51583	1.71429	1.35143	1.99056	1.70387	1.93775	2.20382	1.82784	2.20043	1.41605	0.936948	1.36886	0.433077	0.704169	1.23832	0.784148	0.996982	0.862056	2.03907	2.19186	2.22521	2.23985	1.76585	1.29478	0.648517	1.61388	1.39054	1.59486	1.72218	1.90134	2.04231	2.26693	2.2792	1.88796	1.45765	1.49851	2.02227
ESRRB	0.440912	0.67781	0.127646	0.722689	0.333249	0.105803	0.461702	0.318104	0.0944249	0.169858	0.0248063	0.116665	0.181038	0.25149	0.0859742	0.450438	0.28004	0.474716	0.219693	0	0.0126671	0.147141	0	0.271713	0	0	0.297417	0.18557	0.0545531	0.51494	0.510238	0.734182	0.0321924	0.614656	0.348811	0.241119	0.440212	0.163319	0.386345	0.572081	0	0.108038	0	0.54653	0.185589	0.780948	0.869808	0.718036	0.0503296
KLF2	0	0	0	0.00787907	0	0.0110984	0.0448219	0	0	0	0	0	0	0.0129135	0.00497528	0	0	0	0	0	0	0	0	0	0	0	0	0	0	0	0	0	0	0	0	0	0	0	0	0.242384	0	0.00125755	0	0	0	0	0	0	0
TBX3	1.15211	1.12762	0.496901	0.894015	0.932721	0.376771	0.817676	0.580607	0.862486	0.636343	0.385288	0.500563	1.15904	0.396403	0.00497528	0.728853	0.365131	1.56971	0.406173	0.698118	0.784774	1.13789	0.936948	1.28934	0.599688	1.50509	0.846265	1.50732	1.37564	1.00215	0.104214	1.26912	0	1.89569	0.848277	0.861097	0.875466	0.817161	0.91467	1.38279	0.502098	0.11067	0.553039	0.390558	0.41199	0.685984	1.44912	1.40806	0.605591
KLF4	1.28033	0.891325	1.30451	1.06508	1.41339	1.51979	1.13126	1.20477	1.17725	1.07898	1.2058	1.37638	1.0793	1.05745	1.15047	1.39183	1.17338	1.09431	1.6798	2.48174	1.38309	1.02186	1.12154	1.10448	0.709337	1.01243	0.701133	1.32219	1.73972	1.32619	1.92397	1.18187	1.6712	1.36898	1.29919	0.72251	1.30504	0.888051	1.28242	0.595736	2.00836	1.92205	2.0096	1.44852	1.77398	1.20303	1.37507	1.32133	1.47136
FGF2	0.00396435	0	0	0	0	0	0.0491956	0	0	0	0	0.0030888	0.00760411	0	0.0905406	0	0	0	0	0	0	0	0	0.00777496	0	0	0	0	0	0	0.00332291	0	0.0836453	0	0	0.00238901	0	0	0	0.00282367	0.00392112	0.00167638	0	0	0	0.0033472	0	0	0
SFRP2	0	0	0	0	0	0	0	0	0.0268681	0	0	0	0	0	0	0	0	0	0	0	0	0	0	0	0	0	0	0.49081	0	0	0	0	0	0	0	0	0.304391	0	0.13029	0	0.079278	0	0	0	0	0	0	0	0
PRDM14	0.305645	0.0210852	0	0	1.16649	1.12538	0.939466	0.612075	0.826309	0.714462	1.4941	0.976467	0.577957	1.03989	1.27915	1.18234	1.55668	0.939118	1.50744	1.18447	0	0	0	0.455898	0.0336584	0	0.167745	0	0.380192	0	0.984895	0.0184086	0.042697	0.299026	0.284422	0	0.526066	0.29132	0.525867	0	0.947551	0.0797816	0.0884684	1.22468	1.44994	0.887189	0	0.193294	0.160595
NODAL	0	0	0	0	0.270781	0.884978	0.568465	0	0.723706	0.0739602	0.605645	0.955271	0.425595	0.385098	1.19523	0.286035	1.0781	0.65376	0.92219	0.211231	0	0.344408	0	0	0	0	0.129756	0	0.54748	0	0.834971	0.26502	0.188306	0.0690562	0	0.318834	0	0	0	0.528039	0.169451	0.247664	1.42367	0.492195	0.266886	0.101915	0	0	0.00643148
OTX2	0	2.15199	0.00206076	1.07413	0.00673784	0	0.0271335	0.0645244	0.211223	0.196179	0	0.77301	0.0700058	0.378761	0.619437	0	0.31495	0.382501	0.160514	0.297047	1.34839	0.494101	0.866981	1.0993	0.205556	0.957917	0.721745	1.31161	1.64425	1.27754	0.259461	0.841184	0.803037	0.164447	0.133132	0.231678	0	0.26827	0.12348	0.853902	0.00392112	0.606881	0.83137	0.182536	0.266886	0.28158	0	0.16691	0
SALL2	0	0	0	0	0	0	0	0	0.00247261	0	0	0	0	0	0.462819	0	0.234615	0	0	0	0	0	0	0	0	0	0	0	0	0	0	0	0	0	0	0	0	0	0	0.0196003	0	0	0	0	0	0	0	0	0.00643148
RBPJ	1.08125	1.55147	1.11463	0.709807	0.820217	1.20873	0.897385	0.601695	0.863531	0.956669	0.549258	1.20002	1.26356	0.851189	0.558559	0.753304	0.656698	0.589999	0.528541	1.10981	1.78488	0.425296	0.791748	0.529788	0.483578	0.773893	0.527595	0.684233	0.803573	0.659888	0.0921457	0.466579	0.490121	0.895191	0.447689	0.625001	0.598774	1.0489	0.934603	0.937028	0.36193	0.670861	0.643417	0.605761	0.477341	1.02618	1.06376	0.962808	0.912467
GBX2	0.00198414	0	0	0	0.164799	0.41802	0.0181706	0	0.09892	0.0864625	0.271677	0.346803	0.155231	0.178112	0.230603	0.118606	0	0	0.118449	0.141662	0	0	0	0	0	0	0	0	0	0	0.15679	0	0.0108464	0	0.0526057	0	0.116677	0.0327235	0.058189	0	0.682226	0.00460331	0.166018	0.208538	0	0.0958411	0.0475012	0	0
SOX11	0	0	0	0	0	0	0	0	0	0	0	0	0.00380928	0.00185503	0	0	0	0	0	0	0.00212236	0	0	0	0	0	0	0.00219012	0	0	0	0	0	0	0	0	0	0.00552883	0	0	0.00392112	0.348789	0.0598398	0	0	0	0	0	0
SOX2	0.538254	0	0	0	0.425729	0.571012	0.36151	0.105338	0.195059	0.347432	0.58587	0.154482	0.115228	0.559688	0.838009	0.678082	0.177233	0.163951	0.163804	0.262181	0	0	0	0	0	0.136298	0.157037	0	0.0545531	0.0715031	0.0165052	0.414768	0	0	0.295446	0.058077	0.123536	0.0591982	0.0545354	0.656209	0.631301	0.306784	0.127995	0.472677	0.266886	0.213537	0	0.304096	0.313186
POU3F1	0	0	0	0	0	0.0166018	0.00912655	0	0	0	0	0	0	0.00370662	0	0	0	0	0	0	0	0	0	0	0	0	0	0	0	0	0	0	0	0	0	0	0	0	0	0	0	0.000838543	0	0	0	0	0	0	0
POU5F1	0.932645	0.616461	0.622911	0.331368	1.23367	1.39238	1.27561	1.37013	1.65222	1.70593	1.59658	1.2597	1.18505	1.37099	1.06996	0.957199	0.862518	1.02137	1.25813	1.01417	0.625387	1.91558	1.27731	1.66858	1.35466	1.32826	1.13251	0.943846	0.506097	0.925973	0.832078	0.992098	1.15034	1.35755	1.20664	1.37472	1.34512	1.06528	1.10324	1.21563	1.32285	1.02295	1.25079	1.02416	0.886859	1.40393	0.924352	1.25153	1.51343
ETV5	0.109029	0	0	0	0.427935	0.140339	0.60417	0	0.458552	0.403268	0	0.271896	0.272282	0.35821	0.246321	0.293018	0.239251	0.0533676	0.708598	0.00460112	0.00212236	0.168295	0	0.532083	0.055484	0	0.0310031	0.282684	0.531132	0.0363905	0.277275	0.672902	0.0215763	0.0773623	0.425476	0.0512833	0.0453639	0.0798846	0.101022	0.431836	0.635472	0.379389	0.547959	0.706003	0.477341	0.0394454	0.0120885	0.0686673	0
[truncated: 206 more columns]

## Sheet: Supplementary Fig.4a
ID	pval	NES	Count	GeneRatio	Nlog10Pvalue	species	compair
ECM-receptor interaction	0.000805408	-1.83774	11	0.13253	3.09398	mouse	EPI_vs_PE
Steroid biosynthesis	0.00183358	-1.77138	2	0.105263	2.7367	mouse	EPI_vs_PE
Glycolysis / Gluconeogenesis	0.00373777	-1.75262	7	0.104478	2.42739	mouse	EPI_vs_PE
Signaling pathways regulating pluripotency of stem cells	0.00420539	1.59224	16	0.116788	2.37619	mouse	EPI_vs_PE
PI3K-Akt signaling pathway	0.00522784	-1.50578	35	0.0980392	2.28168	mouse	EPI_vs_PE
Rap1 signaling pathway	0.00839766	-1.55054	22	0.105263	2.07584	mouse	EPI_vs_PE
Tight junction	0.0206753	-1.4667	23	0.137725	1.68455	mouse	EPI_vs_PE
Focal adhesion	0.0207584	-1.47668	20	0.100503	1.68281	mouse	EPI_vs_PE
PPAR signaling pathway	0.0388802	-1.55312	5	0.0588235	1.41027	mouse	EPI_vs_PE
p53 signaling pathway	0.041367	1.39368	5	0.0704225	1.38335	mouse	EPI_vs_PE
Galactose metabolism	0.0436893	-1.55706	4	0.125	1.35962	mouse	EPI_vs_PE
Tight junction	1.07743e-08	-2.17631	48	0.287425	7.96761	mouse	EPI_vs_TE
Rap1 signaling pathway	0.000321653	-1.78379	24	0.114833	3.49261	mouse	EPI_vs_TE
Hippo signaling pathway	0.000715005	-1.79089	30	0.188679	3.14569	mouse	EPI_vs_TE
Cysteine and methionine metabolism	0.00124915	1.8223	10	0.2	2.90338	mouse	EPI_vs_TE
Focal adhesion	0.0127714	-1.50158	25	0.125628	1.89376	mouse	EPI_vs_TE
Galactose metabolism	0.0172724	-1.58786	5	0.15625	1.76265	mouse	EPI_vs_TE
Hedgehog signaling pathway	0.0205616	-1.58572	3	0.0681818	1.68694	mouse	EPI_vs_TE
Signaling pathways regulating pluripotency of stem cells	0.0490057	1.39275	26	0.189781	1.30975	mouse	EPI_vs_TE
Focal adhesion	4.60533e-06	-1.98892	13	0.0643564	5.33674	human	EPI_vs_PE
ECM-receptor interaction	7.80173e-06	-2.08848	7	0.0853659	5.10781	human	EPI_vs_PE
PI3K-Akt signaling pathway	0.000440748	-1.64792	20	0.058651	3.35581	human	EPI_vs_PE
PPAR signaling pathway	0.000467299	-1.92889	6	0.0869565	3.33041	human	EPI_vs_PE
Signaling pathways regulating pluripotency of stem cells	0.0425323	1.35272	14	0.0985915	1.37128	human	EPI_vs_PE
MAPK signaling pathway	0.0498155	-1.32489	16	0.0627451	1.30264	human	EPI_vs_PE
Estrogen signaling pathway	0.0499252	-1.43951	4	0.040404	1.30168	human	EPI_vs_PE
Signaling pathways regulating pluripotency of stem cells	8.64267e-05	1.82658	26	0.183099	4.06335	human	EPI_vs_TE
Insulin resistance	0.00193466	1.66771	18	0.165138	2.7134	human	EPI_vs_TE
Glycolysis / Gluconeogenesis	0.00351409	1.69384	13	0.19403	2.45419	human	EPI_vs_TE
PPAR signaling pathway	0.0085358	-1.62692	7	0.101449	2.06876	human	EPI_vs_TE
Cysteine and methionine metabolism	0.010142	-1.62927	5	0.111111	1.99388	human	EPI_vs_TE

## Sheet: Supplementary Fig.4c
gene	EPI_vs_PE_G	EPI_vs_PE_H	EPI_vs_PE_M	EPI_vs_TE_G	EPI_vs_TE_H	EPI_vs_TE_M	pathway
YAP1	1.14133	-0.42707	-0.0763421	0.894889	-0.40563	0	Hippo signaling pathway
MYC	-0.448067	0.261526	0.308485	-0.109674	-0.640715	-0.075566	Hippo signaling pathway
ACTG1	-0.709387	-0.745731	-0.133155	-0.892787	0.344788	-0.872778	Hippo signaling pathway
YWHAE	0.659486	0.103339	0.0692646	0.587886	0.112571	0.255948	Hippo signaling pathway
TGFB3	-0.295925	0.354647	0	-0.802667	0.388248	0	Hippo signaling pathway
AMOT	0.14467	-0.401114	-1.45163	-0.205853	-0.276255	-0.462463	Hippo signaling pathway
PARD6B	-0.408133	-0.863968	-0.102009	0	-0.327179	-0.323275	Hippo signaling pathway
PRKCI	-0.53647	-0.292851	-0.384201	-0.213627	-0.0880602	-0.0580821	Hippo signaling pathway
DLG3	0	0.535752	0	0	0.494864	-0.097481	Hippo signaling pathway
SOX2	0.0933771	0.48939	1.00422	0.183754	0.527065	1.34766	Hippo signaling pathway
BMP6	-0.0389323	-0.734864	0	0	0.0276911	0	Hippo signaling pathway
BMP2	-0.40614	-0.811062	0	-0.0483695	0.303165	0	Hippo signaling pathway
ID1	-0.0269865	0.722693	-0.456778	0.0907254	0.974386	0.107981	Hippo signaling pathway
ID2	0.0677369	-0.99235	-0.444424	-0.042547	-0.161917	-2	Hippo signaling pathway
NF2	-0.233256	0.689216	0.10885	-0.0452125	0.769568	0	Hippo signaling pathway
TEAD1	-0.404927	-0.550327	-0.255767	-0.400821	-0.757801	-0.229766	Hippo signaling pathway
WNT3	0	0.590274	0	0	0.610475	0	Hippo signaling pathway
TCF7L2	-0.0666622	-0.497846	0	0.1002	-0.798703	0.196895	Hippo signaling pathway
LEF1	0	0	0.427434	0	0	0.434365	Hippo signaling pathway
PPP1CC	-0.338573	-0.0451849	0.326812	-0.330135	0.0955914	-0.109767	Hippo signaling pathway
ACTB	-0.37094	0.0786473	-0.484872	-1.06783	-0.296249	-1.74911	Hippo signaling pathway
CCND3	-0.0785774	0.327723	0.329875	-0.274584	0.0126229	0.124841	Hippo signaling pathway
CCND1	0	0.258073	0.388946	-0.027687	-0.103297	0	Hippo signaling pathway
WWTR1	0.889137	-0.22462	-0.340982	0.443252	-0.182429	-0.322645	Hippo signaling pathway
SMAD2	0.0733418	0.0357315	-0.262501	0.210069	0.0583737	-0.0591389	Hippo signaling pathway
YWHAG	-0.266212	-0.0744284	0.319569	0.15245	-0.030174	0.279245	Hippo signaling pathway
YWHAQ	0	0.209735	0.470466	0	-0.0759177	-0.261034	Hippo signaling pathway
TCF7L1	-0.0261643	0.0646085	0.328111	-0.601137	-0.227852	0.38287	Hippo signaling pathway
CSNK1D	-0.30231	-0.0320901	-0.0742427	-0.80143	0.0798488	-0.122042	Hippo signaling pathway
CDH1	0.025976	0.284571	-0.123111	-1.07466	-0.353816	-0.754924	Hippo signaling pathway
SMAD7	-0.23011	0.162696	0.0462558	-0.523955	0.279178	-0.655817	Hippo signaling pathway
PRKCZ	-0.373054	-0.0378076	0.0918227	-0.919998	-0.0419864	-0.80186	Hippo signaling pathway
WWC1	-0.335755	-0.0189067	-0.0253003	-0.474619	-0.24783	-0.279131	Hippo signaling pathway
WNT6	-0.10551	-0.0188945	-0.0673233	-0.610024	-0.13958	-0.476921	Hippo signaling pathway
AJUBA	-0.404188	-0.103338	-0.0736278	-0.207085	-0.288425	0.114389	Hippo signaling pathway
SERPINE1	0.102739	0.134713	0	0.145078	0.261732	0	Hippo signaling pathway
FZD5	0.26075	0.549103	0.0767427	-0.110678	0.770359	0.285435	Hippo signaling pathway
PARD3	-0.262623	0.120232	-0.206955	-0.206449	0.271301	-0.208913	Hippo signaling pathway
GSK3B	0.547631	-0.340283	-0.0918765	0.359855	-0.293909	-0.731602	Hippo signaling pathway
TEAD3	-0.0517752	-0.538984	0	-0.260358	-0.547568	-0.107935	Hippo signaling pathway
TEAD4	-0.042299	0.109805	-0.123463	-0.344255	0.370781	-0.557159	Hippo signaling pathway
CTNNB1	-0.15617	-0.413905	-0.101719	-0.519742	-0.627687	0	Hippo signaling pathway
PPP1CB	-0.11198	-0.374849	0	0.0243664	-0.244758	-0.540783	Hippo signaling pathway
MOB1A	0.454047	0.0960794	-0.0596813	-0.0126744	0.0657532	-0.264768	Hippo signaling pathway
LATS2	-0.0591954	-0.178389	0	-0.0794621	-0.177207	-0.265052	Hippo signaling pathway
BIRC5	-0.109997	0.0514287	0.0575439	-0.324205	0.0553593	-0.319162	Hippo signaling pathway
RASSF1	0.168037	-0.0612031	-0.14604	0.0756647	0.0447766	-0.275827	Hippo signaling pathway
BMP4	-0.0136127	-0.207189	0.230284	0	0	0.988641	Hippo signaling pathway
LIMD1	-0.241559	-0.0858744	-0.175498	-0.157557	0.0429576	-0.333946	Hippo signaling pathway
TEAD2	0.0349443	0.143227	0.0784438	0.0831773	0.121551	-0.457798	Hippo signaling pathway
YWHAH	0	0.0822638	-0.0467258	0	0.100817	-0.570805	Hippo signaling pathway
WNT7B	0	-0.0221918	-0.0427373	0	-0.099363	-1.08931	Hippo signaling pathway
LLGL2	-0.0540245	0.131685	-0.0404543	0.138895	-0.160864	-0.266745	Hippo signaling pathway
CTNNA1	0.164656	0.022395	0.0768152	-0.390684	-0.193477	-0.491415	Hippo signaling pathway
LIFR	-0.860831	-0.155771	0	0.193111	-0.0424867	0.337323	Jak-STAT signaling pathway
IL6ST	-1.06105	-0.29939	-0.13704	-1.14747	0.26149	0.221091	Jak-STAT signaling pathway
MYC	-0.448067	0.261526	0.308485	-0.109674	-0.640715	-0.075566	Jak-STAT signaling pathway
PTPN2	0	0.308916	-0.141845	0.661652	0.388863	0.0284555	Jak-STAT signaling pathway
CSF3R	0	-0.430023	0	0	-0.267005	-0.719302	Jak-STAT signaling pathway
BCL2L1	-0.654146	-0.405601	-0.0533235	-0.653844	-0.163273	-0.154099	Jak-STAT signaling pathway
CCND3	-0.0785774	0.327723	0.329875	-0.274584	0.0126229	0.124841	Jak-STAT signaling pathway
CCND1	0	0.258073	0.388946	-0.027687	-0.103297	0	Jak-STAT signaling pathway
PIAS2	0	0.164117	0.257987	0	0.15987	0.0962825	Jak-STAT signaling pathway
PIM1	0.0370024	0.105192	0.274613	-0.190125	-0.0140265	0.318448	Jak-STAT signaling pathway
AKT2	-0.129733	-0.21176	0.212293	-1.05838	-0.0703835	0.216515	Jak-STAT signaling pathway
MCL1	-0.163016	0.451347	0.0864098	-0.580601	0.954025	-0.0607377	Jak-STAT signaling pathway
EPOR	-0.0308422	0.0409566	0	-0.255825	0.0873733	0	Jak-STAT signaling pathway
SOCS6	-0.448891	-0.225307	-0.0486811	-0.270743	-0.260614	-0.0516663	Jak-STAT signaling pathway
STAT3	0	0.36297	0	-0.26197	0.80723	-0.178812	Jak-STAT signaling pathway
MTOR	-0.186519	0.325807	0	-0.272508	0.326548	-0.0750696	Jak-STAT signaling pathway
JAK1	0	0.200041	-0.114654	-0.235073	0.314583	-0.475441	Jak-STAT signaling pathway
AKT1	-0.0837249	-0.171859	-0.197762	0	-0.154321	-0.643503	Jak-STAT signaling pathway
CISH	0.0124322	-0.0723136	0	0.042185	0.0513229	-0.291213	Jak-STAT signaling pathway
SOCS1	0.104271	-0.0929969	-0.078241	-0.0942154	0.0389507	-0.422284	Jak-STAT signaling pathway
MYC	-0.448067	0.261526	0.308485	-0.109674	-0.640715	-0.075566	MAPK signaling pathway
PDGFRA	-1.48364	-1.66133	-1.10907	0.319715	0.471426	0.0365116	MAPK signaling pathway
FGFR2	-0.826541	-0.318769	-0.587066	0.224077	0.31215	-0.979753	MAPK signaling pathway
PLA2G4F	0	0.433558	0	0	0.440673	0	MAPK signaling pathway
STMN1	-0.0690323	0.960493	0.0416984	0.494146	0.934544	0.89382	MAPK signaling pathway
DUSP5	-0.214861	-0.532306	-0.0147964	0	-0.256785	-0.0611838	MAPK signaling pathway
DUSP3	0	-0.362314	-0.0393045	0	-0.0171911	-0.321196	MAPK signaling pathway
DUSP4	-0.210602	-1.02297	-0.687958	-0.755056	0.105523	-0.386026	MAPK signaling pathway
MAP4K1	0.204123	0.410205	0.290305	0.0902465	0.465218	0.40392	MAPK signaling pathway
MAP4K4	-0.0616604	-0.425327	-0.272308	-0.18999	-0.0726065	0.0905409	MAPK signaling pathway
TGFB3	-0.295925	0.354647	0	-0.802667	0.388248	0	MAPK signaling pathway
FGF4	0.76164	0.802776	1.13188	0.63388	0.841541	1.14973	MAPK signaling pathway
DUSP16	-0.272446	0.460659	-0.0114631	-0.101701	0.450242	-0.093362	MAPK signaling pathway
CDC42	0.447179	-0.400715	-0.280016	0.29942	-0.2245	-0.533326	MAPK signaling pathway
KRAS	0.32425	-0.369978	0.0874761	0.0634889	-0.170855	-0.171212	MAPK signaling pathway
DUSP9	0	-0.0465686	-0.482178	0	-0.0304676	-0.683265	MAPK signaling pathway
MRAS	0.0279161	0.138412	-0.388896	-0.0476089	0.140118	-0.894049	MAPK signaling pathway
MAPT	0	-0.0396406	0.272841	0	-0.0213848	0.524072	MAPK signaling pathway
RRAS2	0.0804755	-0.0711951	-0.605657	0.0633681	0.0918884	-0.372887	MAPK signaling pathway
LAMTOR3	0.1035	-0.20111	-0.358366	0.101269	-0.159183	-0.292292	MAPK signaling pathway
FGF10	-0.257803	0	-0.373601	0	0	0.301077	MAPK signaling pathway
RASGRP2	0.0329837	0.367679	0.43644	-0.044359	-0.15767	0.402522	MAPK signaling pathway
FGF3	0	0	-0.298071	0	0	0.0620631	MAPK signaling pathway
MAPK3	-0.20495	0.184262	-0.315057	0	-0.0291513	0.0148261	MAPK signaling pathway
AKT2	-0.129733	-0.21176	0.212293	-1.05838	-0.0703835	0.216515	MAPK signaling pathway
PLA2G4A	-0.404157	0	0	-1.34402	0	0	MAPK signaling pathway
DUSP6	-0.783115	-0.357085	0.0824391	-1.07676	-0.299831	-0.407627	MAPK signaling pathway
MAP3K4	-0.112656	-0.010105	-0.0807655	-0.687142	0.0692908	-0.202243	MAPK signaling pathway
PAK1	0.114351	0.0908269	-0.0421629	-0.620696	0.373151	-0.0752377	MAPK signaling pathway
FLNB	-0.064859	0.281398	-0.198342	-0.566352	-0.124461	-0.276025	MAPK signaling pathway
MAX	-0.281577	0.0223892	0.190358	-0.588773	0	-0.142365	MAPK signaling pathway
CACNA2D2	-0.113254	0.143814	0	0	0.271661	0	MAPK signaling pathway
NFKB2	0	0.332232	0	0	0.459145	0	MAPK signaling pathway
CACNB3	0	0.190532	-0.0556645	0	0.325371	-0.386487	MAPK signaling pathway
FGFR1	-0.163374	-0.0826288	0.0429166	-0.0202068	1.04493	-0.0472887	MAPK signaling pathway
TNFRSF1A	0	0.097687	-0.0124369	0	0.363165	-0.0314087	MAPK signaling pathway
HSPB1	-0.0209498	0.422165	-0.668604	-0.113862	0.578607	1.11089	MAPK signaling pathway
MAPK1	0.0287884	-0.0706142	-0.0997751	0	0.254032	-0.141579	MAPK signaling pathway
ATF2	0.135684	0.0213988	0.111687	0.539526	-0.0220001	0.311793	MAPK signaling pathway
AKT1	-0.0837249	-0.171859	-0.197762	0	-0.154321	-0.643503	MAPK signaling pathway
JUND	0.015866	0	0.0967486	0	-0.110619	-0.452155	MAPK signaling pathway
RAP1B	0	-0.231093	-0.0589163	0	-0.0583172	-0.371425	MAPK signaling pathway
RAC3	0	-0.0793082	-0.0110616	0	0	-0.26676	MAPK signaling pathway
RAC1	0.0163052	-0.18006	-0.150925	0.103279	-0.0693308	-0.371342	MAPK signaling pathway
PAK2	-0.147039	0.191157	-0.221648	-0.0623258	0.0866652	-0.318294	MAPK signaling pathway
FGFR4	-0.610089	-0.225236	-0.101394	-0.11353	-0.0979973	-0.270985	MAPK signaling pathway
CASP3	0	0.158602	0.0846618	0	-0.0237038	0.268625	MAPK signaling pathway
PPM1A	0.0726669	-0.0264061	0.145294	0.0333979	0.0273903	0.370701	MAPK signaling pathway
SRF	-0.0338702	-0.143855	-0.100294	0	0.0774988	-0.333638	MAPK signaling pathway
CALM1	0.59955	0.0147831	-0.82077	0.202076	-0.20057	-1.04224	Rap1 signaling pathway
PDGFRA	-1.48364	-1.66133	-1.10907	0.319715	0.471426	0.0365116	Rap1 signaling pathway
FGFR2	-0.826541	-0.318769	-0.587066	0.224077	0.31215	-0.979753	Rap1 signaling pathway
ACTG1	-0.709387	-0.745731	-0.133155	-0.892787	0.344788	-0.872778	Rap1 signaling pathway
PARD6B	-0.408133	-0.863968	-0.102009	0	-0.327179	-0.323275	Rap1 signaling pathway
INSR	-0.0987326	0.762743	-0.0543974	-0.143273	0.772811	0.0165497	Rap1 signaling pathway
PRKCI	-0.53647	-0.292851	-0.384201	-0.213627	-0.0880602	-0.0580821	Rap1 signaling pathway
IGF1	0	-0.668816	-0.110583	0	0	0	Rap1 signaling pathway
ID1	-0.0269865	0.722693	-0.456778	0.0907254	0.974386	0.107981	Rap1 signaling pathway
PGF	0	-1.9325	0	0	-1.48783	0	Rap1 signaling pathway
FGF4	0.76164	0.802776	1.13188	0.63388	0.841541	1.14973	Rap1 signaling pathway
CDC42	0.447179	-0.400715	-0.280016	0.29942	-0.2245	-0.533326	Rap1 signaling pathway
KRAS	0.32425	-0.369978	0.0874761	0.0634889	-0.170855	-0.171212	Rap1 signaling pathway
CALM2	0	0.115963	0.276731	0	-0.2367	-0.360836	Rap1 signaling pathway
PFN1	0	0.35492	-0.410248	0	0.275897	-1.32178	Rap1 signaling pathway
ACTB	-0.37094	0.0786473	-0.484872	-1.06783	-0.296249	-1.74911	Rap1 signaling pathway
MRAS	0.0279161	0.138412	-0.388896	-0.0476089	0.140118	-0.894049	Rap1 signaling pathway
GNAI2	0.196103	0.27254	0.302421	-0.162283	0.391512	-0.531406	Rap1 signaling pathway
F2R	-0.0316566	0.0163376	-0.557527	0.0635399	0.0146234	0	Rap1 signaling pathway
EFNA4	0.0261106	0.16172	-0.628223	-0.08625	0.105163	-0.221336	Rap1 signaling pathway
EFNA3	0	0.0155823	-0.483909	0	0	-0.140071	Rap1 signaling pathway
FGF10	-0.257803	0	-0.373601	0	0	0.301077	Rap1 signaling pathway
RASGRP2	0.0329837	0.367679	0.43644	-0.044359	-0.15767	0.402522	Rap1 signaling pathway
FGF3	0	0	-0.298071	0	0	0.0620631	Rap1 signaling pathway
ITGB1	-0.229602	-0.157873	-0.296051	-0.848214	-0.0546251	-0.311332	Rap1 signaling pathway
MAPK3	-0.20495	0.184262	-0.315057	0	-0.0291513	0.0148261	Rap1 signaling pathway
RALB	-0.392905	0.0238084	-0.168849	-1.01565	-0.0102642	0.229255	Rap1 signaling pathway
AKT2	-0.129733	-0.21176	0.212293	-1.05838	-0.0703835	0.216515	Rap1 signaling pathway
PRKCZ	-0.373054	-0.0378076	0.0918227	-0.919998	-0.0419864	-0.80186	Rap1 signaling pathway
GNAI1	-0.263388	-0.0473352	-0.0352982	-0.998029	-0.0369039	-0.0345325	Rap1 signaling pathway
CDH1	0.025976	0.284571	-0.123111	-1.07466	-0.353816	-0.754924	Rap1 signaling pathway
CALM3	0.133866	0.150271	-0.0354382	-0.015656	0.440545	-0.0772188	Rap1 signaling pathway
PARD3	-0.262623	0.120232	-0.206955	-0.206449	0.271301	-0.208913	Rap1 signaling pathway
LPAR2	-0.0326369	0.14137	-0.107453	0.0796572	0.372694	0	Rap1 signaling pathway
CTNNB1	-0.15617	-0.413905	-0.101719	-0.519742	-0.627687	0	Rap1 signaling pathway
SIPA1L2	0.14921	0.0374608	-0.033991	-0.209827	0.379914	-0.176414	Rap1 signaling pathway
EFNA1	0.0434071	0	0	-0.147591	-0.726895	-0.126575	Rap1 signaling pathway
FGFR1	-0.163374	-0.0826288	0.0429166	-0.0202068	1.04493	-0.0472887	Rap1 signaling pathway
ADORA2B	0	0.217736	-0.0669398	0	0.312967	0	Rap1 signaling pathway
ITGAM	0	0.231157	0	0	0.402637	0	Rap1 signaling pathway
MAPK1	0.0287884	-0.0706142	-0.0997751	0	0.254032	-0.141579	Rap1 signaling pathway
TLN1	0.058256	-0.185774	-0.060499	-0.204216	-0.0129257	-0.315834	Rap1 signaling pathway
AKT1	-0.0837249	-0.171859	-0.197762	0	-0.154321	-0.643503	Rap1 signaling pathway
VASP	0.191703	-0.114366	-0.0496688	-0.33026	-0.129035	-0.98563	Rap1 signaling pathway
RAP1B	0	-0.231093	-0.0589163	0	-0.0583172	-0.371425	Rap1 signaling pathway
RAC3	0	-0.0793082	-0.0110616	0	0	-0.26676	Rap1 signaling pathway
RAC1	0.0163052	-0.18006	-0.150925	0.103279	-0.0693308	-0.371342	Rap1 signaling pathway
CTNND1	-0.107386	-0.155725	-0.0551814	-0.380549	-0.116493	-0.396794	Rap1 signaling pathway
FGFR4	-0.610089	-0.225236	-0.101394	-0.11353	-0.0979973	-0.270985	Rap1 signaling pathway
TIAM1	0.14836	0.323011	-0.0125153	0.358906	-0.0324972	-0.367585	Rap1 signaling pathway
MYC	-0.448067	0.261526	0.308485	-0.109674	-0.640715	-0.075566	PI3K-Akt signaling pathway
FN1	-1.15811	-2	0.818719	-0.263636	-0.0584623	1.42984	PI3K-Akt signaling pathway
PDGFRA	-1.48364	-1.66133	-1.10907	0.319715	0.471426	0.0365116	PI3K-Akt signaling pathway
FGFR2	-0.826541	-0.318769	-0.587066	0.224077	0.31215	-0.979753	PI3K-Akt signaling pathway
YWHAE	0.659486	0.103339	0.0692646	0.587886	0.112571	0.255948	PI3K-Akt signaling pathway
LAMC1	-0.902439	-0.491437	-1.59948	-0.523649	-0.258541	0.130812	PI3K-Akt signaling pathway
CREB3L2	0	-0.471711	-0.46567	0	-0.0796012	0.0314423	PI3K-Akt signaling pathway
INSR	-0.0987326	0.762743	-0.0543974	-0.143273	0.772811	0.0165497	PI3K-Akt signaling pathway
IGF1	0	-0.668816	-0.110583	0	0	0	PI3K-Akt signaling pathway
COL4A1	-0.290814	-2	-2	-0.480187	0.0898292	0.0140488	PI3K-Akt signaling pathway
COL4A2	-0.057645	-1.4857	-1.66588	-0.0193182	0.0433251	0.100741	PI3K-Akt signaling pathway
CCNE1	-0.711572	-0.94406	-0.149963	-2	-0.542754	-0.208901	PI3K-Akt signaling pathway
CSF3R	0	-0.430023	0	0	-0.267005	-0.719302	PI3K-Akt signaling pathway
RXRA	-0.028518	-0.3575	-0.0162754	-0.374752	-0.358604	-0.148157	PI3K-Akt signaling pathway
PGF	0	-1.9325	0	0	-1.48783	0	PI3K-Akt signaling pathway
BCL2L1	-0.654146	-0.405601	-0.0533235	-0.653844	-0.163273	-0.154099	PI3K-Akt signaling pathway
FGF4	0.76164	0.802776	1.13188	0.63388	0.841541	1.14973	PI3K-Akt signaling pathway
ITGA5	0.0115997	-0.533727	-0.202014	-0.206254	-0.475905	0.0850299	PI3K-Akt signaling pathway
LAMB1	-0.603958	-0.990501	-1.52826	-0.571415	-0.488832	0.270836	PI3K-Akt signaling pathway
G6PC3	-0.23318	0.733228	-0.114331	-0.071541	0.729952	-0.0499782	PI3K-Akt signaling pathway
CDK6	0	-0.465089	0.0321563	-0.073073	-0.543812	-0.0434021	PI3K-Akt signaling pathway
KRAS	0.32425	-0.369978	0.0874761	0.0634889	-0.170855	-0.171212	PI3K-Akt signaling pathway
LAMA1	0	-1.37553	-1.8702	0	-0.920627	-0.0196463	PI3K-Akt signaling pathway
GNG5	0	-0.0605044	-0.302704	0	-0.182796	-0.283126	PI3K-Akt signaling pathway
SGK1	0	-0.43028	0.285352	0	0.0590688	0.114607	PI3K-Akt signaling pathway
HSP90B1	0.199508	0.152814	-1.61566	0.0980935	0.561669	-0.201534	PI3K-Akt signaling pathway
CCND3	-0.0785774	0.327723	0.329875	-0.274584	0.0126229	0.124841	PI3K-Akt signaling pathway
CCND1	0	0.258073	0.388946	-0.027687	-0.103297	0	PI3K-Akt signaling pathway
SPP1	0	1.10369	0.962486	0	1.35604	2	PI3K-Akt signaling pathway
F2R	-0.0316566	0.0163376	-0.557527	0.0635399	0.0146234	0	PI3K-Akt signaling pathway
EFNA4	0.0261106	0.16172	-0.628223	-0.08625	0.105163	-0.221336	PI3K-Akt signaling pathway
EFNA3	0	0.0155823	-0.483909	0	0	-0.140071	PI3K-Akt signaling pathway
GNB1	-0.178277	-0.0906344	-0.306088	-0.0904773	-0.226172	-0.606126	PI3K-Akt signaling pathway
GNB2	0.0924228	0.125713	-0.386515	-0.17717	0.180532	-0.323081	PI3K-Akt signaling pathway
FGF10	-0.257803	0	-0.373601	0	0	0.301077	PI3K-Akt signaling pathway
EIF4EBP1	-0.332722	0.0470679	0.561982	-0.0374596	0.330196	1.01587	PI3K-Akt signaling pathway
FGF3	0	0	-0.298071	0	0	0.0620631	PI3K-Akt signaling pathway
THEM4	-0.527331	0.0275219	0.321803	0.254386	-0.100043	0.300094	PI3K-Akt signaling pathway
HSP90AA1	0	-0.400072	0.340284	0	-0.237582	0.327308	PI3K-Akt signaling pathway
ITGA6	0.382714	0.0256226	-0.360947	-0.133923	0.485418	0	PI3K-Akt signaling pathway
EIF4E2	0.0658315	0	0.258522	0.214798	-0.0628441	0.423949	PI3K-Akt signaling pathway
YWHAG	-0.266212	-0.0744284	0.319569	0.15245	-0.030174	0.279245	PI3K-Akt signaling pathway
YWHAQ	0	0.209735	0.470466	0	-0.0759177	-0.261034	PI3K-Akt signaling pathway
PDPK1	0.399067	-0.219	0.412988	0.282728	-0.0601709	0.447858	PI3K-Akt signaling pathway
ITGB1	-0.229602	-0.157873	-0.296051	-0.848214	-0.0546251	-0.311332	PI3K-Akt signaling pathway
MAPK3	-0.20495	0.184262	-0.315057	0	-0.0291513	0.0148261	PI3K-Akt signaling pathway
AKT2	-0.129733	-0.21176	0.212293	-1.05838	-0.0703835	0.216515	PI3K-Akt signaling pathway
PPP2R5A	-0.480009	-0.114957	-0.0576882	-0.809277	-0.16638	-0.259586	PI3K-Akt signaling pathway
CDK2	-0.259359	-0.24758	-0.112329	-1.0127	-0.27077	-0.0294685	PI3K-Akt signaling pathway
ITGA7	-0.133351	0.0341798	0	-1.2498	0.0288534	-0.152165	PI3K-Akt signaling pathway
MCL1	-0.163016	0.451347	0.0864098	-0.580601	0.954025	-0.0607377	PI3K-Akt signaling pathway
EPOR	-0.0308422	0.0409566	0	-0.255825	0.0873733	0	PI3K-Akt signaling pathway
ITGB6	-0.57029	0	0	-2	0	0	PI3K-Akt signaling pathway
ITGAV	0	-0.0408349	-0.0312208	-1.35502	0.0689938	-0.125685	PI3K-Akt signaling pathway
LPAR2	-0.0326369	0.14137	-0.107453	0.0796572	0.372694	0	PI3K-Akt signaling pathway
CCNE2	0	-0.107873	-0.0781522	0	-0.265978	-0.102206	PI3K-Akt signaling pathway
GYS1	0	-0.0715227	0	0.303991	-0.430629	-0.0329286	PI3K-Akt signaling pathway
JAK1	0	0.200041	-0.114654	-0.235073	0.314583	-0.475441	PI3K-Akt signaling pathway
CREB3	0.121668	0.284771	-0.0906405	0.0727116	0.268407	-0.0451712	PI3K-Akt signaling pathway
EFNA1	0.0434071	0	0	-0.147591	-0.726895	-0.126575	PI3K-Akt signaling pathway
FGFR1	-0.163374	-0.0826288	0.0429166	-0.0202068	1.04493	-0.0472887	PI3K-Akt signaling pathway
GSK3B	0.547631	-0.340283	-0.0918765	0.359855	-0.293909	-0.731602	PI3K-Akt signaling pathway
MTOR	-0.186519	0.325807	0	-0.272508	0.326548	-0.0750696	PI3K-Akt signaling pathway
CDC37	0.0612787	-0.241563	0.0583558	0	-0.271398	0.101881	PI3K-Akt signaling pathway
LAMA4	0	0.0496881	0.0357871	0	0.304154	0.0895394	PI3K-Akt signaling pathway
MAPK1	0.0287884	-0.0706142	-0.0997751	0	0.254032	-0.141579	PI3K-Akt signaling pathway
ATF2	0.135684	0.0213988	0.111687	0.539526	-0.0220001	0.311793	PI3K-Akt signaling pathway
GNG2	-0.169725	-0.22022	-0.178434	0	0	-1.33325	PI3K-Akt signaling pathway
AKT1	-0.0837249	-0.171859	-0.197762	0	-0.154321	-0.643503	PI3K-Akt signaling pathway
SGK3	0	0.0970633	-0.145813	0	0.0625511	-0.308243	PI3K-Akt signaling pathway
RAC1	0.0163052	-0.18006	-0.150925	0.103279	-0.0693308	-0.371342	PI3K-Akt signaling pathway
FGFR4	-0.610089	-0.225236	-0.101394	-0.11353	-0.0979973	-0.270985	PI3K-Akt signaling pathway
CDK4	0	0.128027	0.118407	0.121731	-0.0583513	0.627983	PI3K-Akt signaling pathway
YWHAH	0	0.0822638	-0.0467258	0	0.100817	-0.570805	PI3K-Akt signaling pathway

## Sheet:  Supplementary Fig.9a
ID	GeneRatio	pvalue	Count	type
Fatty acid metabolism	4/30	3.89561e-05	4	human:mural
Fatty acid elongation	3/30	0.000101654	3	human:mural
Gap junction	3/30	0.00643174	3	human:mural
beta-Alanine metabolism	2/30	0.00829351	2	human:mural
Fatty acid degradation	2/30	0.016277	2	human:mural
Sphingolipid metabolism	2/30	0.016277	2	human:mural
Arginine and proline metabolism	2/30	0.0191957	2	human:mural
Pathogenic Escherichia coli infection	2/30	0.0247885	2	human:mural
Phagosome	3/30	0.0301045	3	human:mural
PPAR signaling pathway	2/30	0.0376839	2	human:mural
Thyroid hormone signaling pathway	7/91	0.00104116	7	human:polar
Arrhythmogenic right ventricular cardiomyopathy (ARVC)	5/91	0.0031713	5	human:polar
Ovarian steroidogenesis	4/91	0.00453225	4	human:polar
Steroid hormone biosynthesis	4/91	0.00723507	4	human:polar
Viral myocarditis	4/91	0.00769182	4	human:polar
Ubiquitin mediated proteolysis	6/91	0.00912659	6	human:polar
HIF-1 signaling pathway	5/91	0.0117269	5	human:polar
Hippo signaling pathway	6/91	0.0158609	6	human:polar
Focal adhesion	7/91	0.0184656	7	human:polar
FoxO signaling pathway	5/91	0.0321827	5	human:polar
mRNA surveillance pathway	4/91	0.0334519	4	human:polar
Insulin signaling pathway	5/91	0.0389698	5	human:polar

## Sheet:  Supplementary Fig.9b
Gene	Gpig.MP.FC	Human.MP.FC	cluster	nG
MOSPD1	0.740297	0.00182848	Gpig.mural (328)	328
MRPS2	0.00525615	0.273291	Human.mural (43)	43
FAM102A	1.19587	-0.00967327	Gpig.mural (328)	328
VCP	-0.683472	-0.248198	Gpig.polar (94)	94
GLIPR2	-0.992886	0.314035	Gpig.polar,Human.mural (4)	4
TOMM5	0.803946	-0.0212105	Gpig.mural (328)	328
PIM3	0.596743	0.00257578	Gpig.mural (328)	328
CRELD2	-0.92992	-0.0723825	Gpig.polar (94)	94
BRD1	0.531284	0.012254	Gpig.mural (328)	328
GSE1	0.826743	-0.333407	Gpig.mural,Human.polar (21)	21
GINS2	0.267375	0.0597567	Gpig.mural (328)	328
EGLN3	1.69173	-0.270975	Gpig.mural,Human.polar (21)	21
SPTSSA	1.2583	0.166301	Gpig.mural (328)	328
DUT	-0.649929	0.153663	Gpig.polar (94)	94
SLC27A2	0.489973	-0.107529	Gpig.mural (328)	328
EIF4G2	-0.189708	-0.306883	Human.polar (122)	122
NUCB2	-0.480338	-0.326228	Gpig.polar,Human.polar (2)	2
HEXIM1	-0.0349432	-0.438278	Human.polar (122)	122
HDAC5	0.0900586	-0.304603	Human.polar (122)	122
LRPAP1	-0.886872	0.0786351	Gpig.polar (94)	94
CDC42SE1	0.350019	-0.296252	Human.polar (122)	122
MLLT11	-0.15398	-0.394685	Human.polar (122)	122
S100A11	-0.332872	-0.332627	Human.polar (122)	122
ARHGAP29	-0.918869	0.197864	Gpig.polar (94)	94
AGL	-0.311951	0.304033	Human.mural (43)	43
SLC35A3	0.776553	0.0226668	Gpig.mural (328)	328
SARS1	0.979486	-0.251276	Human.polar (122)	122
PSMA5	-0.912803	-0.0882065	Gpig.polar (94)	94
MAGI3	0.683018	0.0371034	Gpig.mural (328)	328
ATP1A1	-0.962978	0.00208671	Gpig.polar (94)	94
GTF2B	0.616217	-0.0814399	Gpig.mural (328)	328
DOCK7	1.25386	0.0113697	Gpig.mural (328)	328
TSG101	0.780811	-0.0589668	Gpig.mural (328)	328
GALK1	-0.774365	0.124457	Gpig.polar (94)	94
ACOX1	0.866106	-0.0886267	Gpig.mural (328)	328
SPTBN1	-0.00764143	0.32621	Human.mural (43)	43
ELF5	2.05994	-0.00157985	Gpig.mural (328)	328
CD24	0.795646	0.144168	Gpig.mural (328)	328
CD164	0.826986	-0.16977	Gpig.mural (328)	328
THEG	0.423717	-0.00049932	Gpig.mural (328)	328
ATAD5	0.420457	-0.00104832	Gpig.mural (328)	328
SLC43A2	1.67448	-0.219303	Gpig.mural (328)	328
MYO1C	0.939712	0.0280673	Gpig.mural (328)	328
YWHAE	-0.55821	-0.0292126	Gpig.polar (94)	94
WSB1	-0.184046	-0.315723	Human.polar (122)	122
SLBP	0.79826	0.320651	Gpig.mural,Human.mural (2)	2
RNF4	0.71331	0.0252007	Gpig.mural (328)	328
FAM193A	0.580735	0.0179007	Gpig.mural (328)	328
CNNM4	0.389858	-0.0433259	Gpig.mural (328)	328
RBM47	1.67166	0.0243735	Gpig.mural (328)	328
TMEM33	0.979774	-5.58196e-06	Gpig.mural (328)	328
SGCB	-0.272914	-0.286461	Human.polar (122)	122
KIT	2.24318	0.00918082	Gpig.mural (328)	328
PRKCZ	1.1872	-0.183176	Gpig.mural (328)	328
NADK	0.951447	-0.0214368	Gpig.mural (328)	328
SLC6A6	1.42866	-0.147587	Gpig.mural (328)	328
CCNE1	3.24854	-0.518757	Gpig.mural,Human.polar (21)	21
TAGLN2	-0.942302	0.428179	Gpig.polar,Human.mural (4)	4
F11R	-0.141438	-0.263182	Human.polar (122)	122
DUSP5	-0.000731538	-0.391538	Human.polar (122)	122
HILPDA	0.961555	-0.0761067	Gpig.mural (328)	328
TSPAN33	0.748666	0.00369751	Gpig.mural (328)	328
AHCYL2	2.08485	-0.00771287	Gpig.mural (328)	328
UBE2H	-0.117663	-0.266132	Human.polar (122)	122
DCBLD2	-0.521157	-0.025198	Gpig.polar (94)	94
CD47	1.22781	0.094764	Gpig.mural (328)	328
NECTIN3	2.70739	-0.0606724	Gpig.mural (328)	328
CD200	1.31923	-0.00514004	Gpig.mural (328)	328
ARHGAP31	1.76744	-0.00521127	Gpig.mural (328)	328
GSK3B	0.0635149	-0.259371	Human.polar (122)	122
PSMB1	-0.609189	-0.03864	Gpig.polar (94)	94
RXRG	-0.50395	-0.000924641	Gpig.polar (94)	94
ITGB1	1.38729	-0.0332732	Gpig.mural (328)	328
RAB18	-0.921975	0.0571951	Gpig.polar (94)	94
MAP3K8	0.0888452	-0.255719	Human.polar (122)	122
TALDO1	-0.68605	0.0710968	Gpig.polar (94)	94
CD82	1.92012	0.00130982	Gpig.mural (328)	328
ISYNA1	-0.117232	-0.27884	Human.polar (122)	122
AKIRIN2	0.709865	-0.0251583	Gpig.mural (328)	328
S100A16	-0.132304	0.636081	Human.mural (43)	43
S100A13	0.00362904	0.416728	Human.mural (43)	43
SHE	0.849707	-0.00539787	Gpig.mural (328)	328
KATNBL1	-0.233682	-0.261758	Human.polar (122)	122
EMC7	0.0502731	-0.261338	Human.polar (122)	122
TYRO3	-0.592007	-0.305028	Human.polar (122)	122
TJP1	-0.906349	0.0603133	Gpig.polar (94)	94
RHOU	1.30001	-0.0337702	Gpig.mural (328)	328
TAF5L	0.926108	0.040755	Gpig.mural (328)	328
C1orf198	0.778975	-0.0885808	Gpig.mural (328)	328
FAM89A	1.55833	-0.147482	Gpig.mural (328)	328
ITIH2	0.44131	-0.000241242	Gpig.mural (328)	328
NET1	-0.37321	-0.536444	Human.polar (122)	122
ARL6IP5	2.60743	-0.00327457	Gpig.mural (328)	328
ARL8B	-1.25546	-0.190474	Gpig.polar (94)	94
PRDX1	-1.11854	0.0491783	Gpig.polar (94)	94
SLC2A1	-0.440677	-0.670937	Human.polar (122)	122
PTPRF	0.880775	-0.0693392	Gpig.mural (328)	328
E2F1	0.595241	-0.00125465	Gpig.mural (328)	328
SPAG4	0.917424	-0.0025604	Gpig.mural (328)	328
TOP1	0.885013	-0.155132	Gpig.mural (328)	328
SERINC3	-0.333748	-0.278219	Human.polar (122)	122
CTSA	-1.10474	0.0698937	Gpig.polar (94)	94
NCOA3	0.212082	-0.280259	Human.polar (122)	122
PREX1	1.6468	-0.0233072	Gpig.mural (328)	328
PTGIS	-1.62585	0.00329173	Gpig.polar (94)	94
FAM110B	0.682418	0.0525622	Gpig.mural (328)	328
PSMC4	-0.331194	-0.28955	Human.polar (122)	122
PLD3	-0.364341	-0.337518	Human.polar (122)	122
PLEKHA2	1.30462	0.00730384	Gpig.mural (328)	328
NSD3	0.584451	-0.0947418	Gpig.mural (328)	328
OST4	-0.480739	0.0307065	Gpig.polar (94)	94
PPP1CB	0.300224	-0.461752	Human.polar (122)	122
YPEL5	0.762516	-0.294985	Human.polar (122)	122
FEZ2	-0.119522	0.402585	Human.mural (43)	43
CDC42EP3	1.78611	-0.0635343	Gpig.mural (328)	328
GALM	-1.26767	0.131873	Gpig.polar (94)	94
RHOQ	0.395823	-0.00169756	Gpig.mural (328)	328
MCFD2	1.34003	-0.0772715	Gpig.mural (328)	328
FBXO11	1.01659	-0.0622511	Gpig.mural (328)	328
TFAP2C	1.04491	-0.359268	Gpig.mural (328)	328
HMOX1	0.0341657	-0.482899	Human.polar (122)	122
FNDC3B	0.902593	-0.00827479	Gpig.mural (328)	328
BCL2L1	0.819916	0.0810994	Gpig.mural (328)	328
FKBP1A	-0.676062	-0.139468	Gpig.polar (94)	94
ALAS1	-0.01771	-0.502331	Human.polar (122)	122
PLOD2	-0.941843	-0.0335802	Gpig.polar (94)	94
WWTR1	-0.744681	-0.355923	Human.polar (122)	122
KPNA4	0.318757	0.0105488	Gpig.mural (328)	328
CUL5	0.845648	0.0280061	Gpig.mural (328)	328
TEAD4	-0.691796	0.0342333	Gpig.polar (94)	94
CD9	-0.827465	-0.061311	Gpig.polar (94)	94
MPP1	0.767615	-0.619276	Gpig.mural,Human.polar (21)	21
BCAP31	-0.803027	-0.119554	Gpig.polar (94)	94
RMND5A	0.782473	-0.116002	Gpig.mural (328)	328
VAMP8	-0.562427	0.190099	Gpig.polar (94)	94
MXD1	0.646466	-0.576428	Human.polar (122)	122
MAX	0.780183	-0.00375759	Gpig.mural (328)	328
ZFP36L1	-0.28268	-0.292837	Human.polar (122)	122
ERH	-0.489189	0.0237602	Gpig.polar (94)	94
SUSD6	0.837663	-0.0244772	Gpig.mural (328)	328
PSEN1	0.812654	-0.132032	Gpig.mural (328)	328
NPC2	-0.264438	0.275883	Human.mural (43)	43
EIF2B2	-0.245354	-0.387567	Human.polar (122)	122
FLVCR2	0.703722	-0.0436403	Gpig.mural (328)	328
SPTLC2	-0.292049	0.286868	Human.mural (43)	43
FOXN3	0.844298	0.079199	Gpig.mural (328)	328
RPS6KA5	3.13879	-0.0302372	Gpig.mural (328)	328
ARF1	-0.722436	-0.0191168	Gpig.polar (94)	94
MRPL55	-0.448887	0.0839231	Gpig.polar (94)	94
CYSTM1	1.62095	0.126725	Gpig.mural (328)	328
PCDH1	-0.53363	0.152884	Gpig.polar (94)	94
GRAMD2B	0.248788	-0.326094	Human.polar (122)	122
SNX2	-0.154874	0.322871	Human.mural (43)	43
SUPT20H	-1.30231	-0.0387148	Gpig.polar (94)	94
DNAJC15	-0.366439	0.335191	Human.mural (43)	43
LCP1	2.7042	-0.735552	Gpig.mural,Human.polar (21)	21
MYO1E	2.68475	-0.295683	Gpig.mural,Human.polar (21)	21
KMT5A	0.626959	-0.075356	Gpig.mural (328)	328
ZCCHC8	-0.0152928	-0.320735	Human.polar (122)	122
TMEM120B	0.310856	0.0147938	Gpig.mural (328)	328
SMARCA2	0.0289777	-0.342214	Human.polar (122)	122
ANXA1	1.31136	-0.859979	Gpig.mural,Human.polar (21)	21
RFK	-0.41365	0.338287	Human.mural (43)	43
GCNT1	1.86099	0.00436736	Gpig.mural (328)	328
PSAT1	1.51926	0.128945	Gpig.mural (328)	328
TLE1	0.0171154	0.27175	Human.mural (43)	43
MGAT1	-0.0802838	-0.409741	Human.polar (122)	122
SASH1	1.24172	0.0532	Gpig.mural (328)	328
GMEB2	0.519206	-0.0398712	Gpig.mural (328)	328
SLCO4A1	0.0226427	-0.706916	Human.polar (122)	122
LSM14B	0.39911	0.00159066	Gpig.mural (328)	328
ACAA2	0.0135775	0.28863	Human.mural (43)	43
SMAD7	0.67048	-0.0632671	Gpig.mural (328)	328
GALNT1	0.830759	0.0628447	Gpig.mural (328)	328
DSC2	0.135984	-0.390449	Human.polar (122)	122
TYMS	0.85653	0.0631624	Gpig.mural (328)	328
YES1	1.80792	0.0877169	Gpig.mural (328)	328
TCF12	0.888014	0.0232753	Gpig.mural (328)	328
ACSL3	-0.065028	0.335079	Human.mural (43)	43
EPHA4	1.02708	0.00666592	Gpig.mural (328)	328
WNT10A	-0.559415	-0.000258597	Gpig.polar (94)	94
WNT6	-0.628966	0.0280885	Gpig.polar (94)	94
PLK2	1.99006	-0.284691	Gpig.mural,Human.polar (21)	21
IL6ST	0.849413	-0.0920262	Gpig.mural (328)	328
GPX8	-1.29953	0.0161044	Gpig.polar (94)	94
PELO	0.189972	-0.357446	Human.polar (122)	122
MAP7D1	0.503826	-0.0939467	Gpig.mural (328)	328
RNF19B	0.688162	-0.147879	Gpig.mural (328)	328
FABP3	-0.789072	0.633893	Gpig.polar,Human.mural (4)	4
EPB41	1.00369	0.00697956	Gpig.mural (328)	328
YTHDF2	0.643245	-0.233923	Gpig.mural (328)	328
SMPDL3B	-0.0202231	-0.401613	Human.polar (122)	122
SFN	-0.958849	0.0233133	Gpig.polar (94)	94
CEP85	-0.0774416	-0.356195	Human.polar (122)	122
STMN1	-0.15067	0.337065	Human.mural (43)	43
GRHL3	-0.150605	-0.449916	Human.polar (122)	122
FUCA1	0.758946	-0.0283219	Gpig.mural (328)	328
DHRS3	0.473869	-0.00998398	Gpig.mural (328)	328
SRM	-0.015714	0.394643	Human.mural (43)	43
ERRFI1	-0.204395	-0.365779	Human.polar (122)	122
E2F8	1.21522	-0.224462	Gpig.mural (328)	328
NATD1	0.031067	-0.33283	Human.polar (122)	122
PECAM1	1.43986	0.00176468	Gpig.mural (328)	328
DDB1	-0.441161	-0.31503	Human.polar (122)	122
MBOAT2	0.926639	0.0687721	Gpig.mural (328)	328
ASAP2	0.807307	0.0792945	Gpig.mural (328)	328
XIAP	1.42696	-0.0867138	Gpig.mural (328)	328
SUSD3	0.632607	-0.00210759	Gpig.mural (328)	328
IPPK	0.984666	-0.0898143	Gpig.mural (328)	328
CTSV	-0.123968	-0.388995	Human.polar (122)	122
NUDT22	0.75789	-0.0502119	Gpig.mural (328)	328
PRDX5	-0.488619	-0.0174876	Gpig.polar (94)	94
EHD1	1.6859	-0.0937449	Gpig.mural (328)	328
KAT5	1.18728	-0.0557706	Gpig.mural (328)	328
OVOL1	2.44769	-1.05726	Gpig.mural,Human.polar (21)	21
BANF1	-0.525475	0.0414607	Gpig.polar (94)	94
RIN1	0.855221	0.00334897	Gpig.mural (328)	328
GSTP1	-1.02457	0.180092	Gpig.polar (94)	94
CARS1	0.870778	-0.0630201	Gpig.mural (328)	328
CDKN1C	0.106945	-0.645938	Human.polar (122)	122
CD81	-0.994105	0.110608	Gpig.polar (94)	94
ASCL2	1.05585	7.17006e-05	Gpig.mural (328)	328
CALR	-0.770457	-0.157739	Gpig.polar (94)	94
PRDX2	-0.735553	-0.0706813	Gpig.polar (94)	94
DUSP4	1.45808	0.0235771	Gpig.mural (328)	328
ERI1	2.14238	0.00499009	Gpig.mural (328)	328
DLC1	-0.40352	0.316434	Human.mural (43)	43
NPHS1	0.76624	-0.0005004	Gpig.mural (328)	328
SIRT2	0.481845	-0.0121165	Gpig.mural (328)	328
SLC30A1	1.94847	-0.0860731	Gpig.mural (328)	328
AKT3	0.989683	0.00248529	Gpig.mural (328)	328
ZBTB18	0.354211	0.0117716	Gpig.mural (328)	328
ADSS2	1.82014	-0.0266795	Gpig.mural (328)	328
EXO1	0.0468658	-0.280827	Human.polar (122)	122
EFS	0.7737	-0.00178818	Gpig.mural (328)	328
SLC22A17	0.488562	0.00343302	Gpig.mural (328)	328
SUMO1	-0.559271	-0.0255505	Gpig.polar (94)	94
RAPH1	1.51187	9.37149e-05	Gpig.mural (328)	328
IDH1	-1.5478	0.338577	Gpig.polar (94)	94
TXNRD1	-0.999425	0.217114	Gpig.polar (94)	94
HPCAL4	-0.804847	0.00117977	Gpig.polar (94)	94
PRPS1L1	-0.645485	0.00768473	Gpig.polar (94)	94
BZW2	0.913141	-0.287182	Gpig.mural,Human.polar (21)	21
ZNF277	-0.209185	-0.318115	Human.polar (122)	122
DNAJB9	0.323139	-0.290282	Human.polar (122)	122
PNPLA8	0.547224	-0.0124332	Gpig.mural (328)	328
HBP1	0.427764	-0.257016	Human.polar (122)	122
SYPL1	0.696411	-0.0616391	Gpig.mural (328)	328
ATXN7L1	-0.861188	-0.000848924	Gpig.polar (94)	94
NME2	-0.552781	0.153694	Gpig.polar (94)	94
TOB1	1.74724	0.0417429	Gpig.mural (328)	328
SP6	-0.00188174	-0.687883	Human.polar (122)	122
PSMB3	-0.468461	-0.101712	Gpig.polar (94)	94
CDC6	1.53227	-0.0623251	Gpig.mural (328)	328
TOP2A	0.885806	0.0696376	Gpig.mural (328)	328
CCR7	-0.256827	-1.02225	Human.polar (122)	122
RRM2	1.261	-0.528339	Gpig.mural,Human.polar (21)	21
GRHL1	-0.783704	-0.329762	Human.polar (122)	122
ARPC5	0.624158	-0.0896622	Gpig.mural (328)	328
GLUL	0.917112	-0.00309834	Gpig.mural (328)	328
QSOX1	0.0307976	-0.347545	Human.polar (122)	122
CD34	3.03319	0.000652843	Gpig.mural (328)	328
PPP1R15B	1.11446	-0.0616906	Gpig.mural (328)	328
ATP2B4	-0.712717	-0.138367	Gpig.polar (94)	94
BTG2	1.34443	-0.121885	Gpig.mural (328)	328
CYB5R1	-0.00641981	-0.286212	Human.polar (122)	122
ADIPOR1	0.867756	-0.0646885	Gpig.mural (328)	328
NAV1	1.3075	-0.185518	Gpig.mural (328)	328
PLA2G4A	1.84085	-0.00214065	Gpig.mural (328)	328
PTGS2	2.77554	0.000456244	Gpig.mural (328)	328
ZNF292	-0.587328	-0.527298	Human.polar (122)	122
LGMN	-0.216974	-0.375323	Human.polar (122)	122
PRKAR1A	2.21903	-0.00498368	Gpig.mural (328)	328
KIF3A	1.41346	0.0568841	Gpig.mural (328)	328
ATOX1	-0.278999	-0.0918971	Gpig.polar (94)	94
RCN1	-0.705661	-0.0938011	Gpig.polar (94)	94
LMTK2	1.56569	0.0110521	Gpig.mural (328)	328
SNX8	-0.695325	0.292425	Human.mural (43)	43
ZFAND2A	0.669552	-0.286672	Gpig.mural,Human.polar (21)	21
PDGFA	0.306857	0.305052	Human.mural (43)	43
BLVRA	0.661265	0.00458355	Gpig.mural (328)	328
NUCB1	-0.8155	-0.0368068	Gpig.polar (94)	94
GOLGA7	0.0740045	-0.426992	Human.polar (122)	122
RABAC1	0.785229	-0.0334711	Gpig.mural (328)	328
RTN2	1.03256	-0.0312617	Gpig.mural (328)	328
VASP	0.423326	-0.0981608	Gpig.mural (328)	328
SLC1A5	1.21555	-0.0556659	Gpig.mural (328)	328
TET2	-1.48136	0.119243	Gpig.polar (94)	94
ELOVL6	-0.1054	0.279857	Human.mural (43)	43
CCDC125	0.428794	-0.0100766	Gpig.mural (328)	328
SLC25A4	1.01213	-0.0311341	Gpig.mural (328)	328
YWHAZ	0.513879	-0.137663	Gpig.mural (328)	328
ZBTB10	1.69515	-0.179473	Gpig.mural (328)	328
KCTD6	1.20346	0.0306004	Gpig.mural (328)	328
ADAMTS9	1.99395	-0.0016069	Gpig.mural (328)	328
EOMES	1.4174	0.00351139	Gpig.mural (328)	328
NGLY1	1.15765	-0.0503206	Gpig.mural (328)	328
DST	0.867697	0.0133661	Gpig.mural (328)	328
PIAS1	0.705065	0.0736729	Gpig.mural (328)	328
TMEM154	-0.027942	-0.312963	Human.polar (122)	122
FHDC1	0.204916	-0.47628	Human.polar (122)	122
TMEM131L	0.955969	0.0388161	Gpig.mural (328)	328
FNIP2	1.07069	0.0599196	Gpig.mural (328)	328
CTNNB1	-0.60055	-0.436487	Human.polar (122)	122
ABHD5	1.01045	-0.103301	Gpig.mural (328)	328
B3GNT5	2.6308	-0.256485	Gpig.mural,Human.polar (21)	21
MYO10	-0.114466	-0.536127	Human.polar (122)	122
BASP1	0.0519919	0.348623	Human.mural (43)	43
RAB43	-0.981302	-0.00422762	Gpig.polar (94)	94
CUBN	-0.866593	0.000169444	Gpig.polar (94)	94
CDYL	0.864941	-0.136416	Gpig.mural (328)	328
DSP	1.32835	-0.114906	Gpig.mural (328)	328
GCNT2	0.665703	0.0642915	Gpig.mural (328)	328
KIF13A	0.760576	-0.00560564	Gpig.mural (328)	328
KDM1B	2.30181	-0.00363562	Gpig.mural (328)	328
PPFIBP1	1.09091	-0.00125131	Gpig.mural (328)	328
ZFY	-1.14413	0.0144401	Gpig.polar (94)	94
DNMT1	0.539897	-0.371711	Gpig.mural,Human.polar (21)	21
HAS2	1.10473	0.00568709	Gpig.mural (328)	328
LY6E	0.87777	0.209502	Gpig.mural (328)	328
GLRX	-0.406236	0.264221	Human.mural (43)	43
PDLIM1	-0.158874	0.466524	Human.mural (43)	43
BAG3	0.659446	-0.25991	Human.polar (122)	122
SHTN1	-1.01889	-0.0127996	Gpig.polar (94)	94
FDFT1	0.0657488	0.276729	Human.mural (43)	43
SMPDL3A	-1.44149	0.0882582	Gpig.polar (94)	94
FABP7	-0.575466	-0.288366	Gpig.polar (94)	94
PKIB	0.892196	-0.0469782	Gpig.mural (328)	328
ASF1A	0.86107	-0.0642553	Gpig.mural (328)	328
FAM126A	1.50073	-0.0121452	Gpig.mural (328)	328
NFE2L3	-0.00198332	-0.335977	Human.polar (122)	122
SLC3A2	0.748415	-0.241433	Gpig.mural (328)	328
B3GNT2	1.11005	0.242085	Gpig.mural (328)	328
APLP2	-0.760403	-0.0304721	Gpig.polar (94)	94
STT3A	0.976523	-0.0562333	Gpig.mural (328)	328
SC5D	0.789924	-0.156905	Gpig.mural (328)	328
USP2	1.52033	-0.00505916	Gpig.mural (328)	328
PAPOLA	2.08159	-0.756898	Gpig.mural,Human.polar (21)	21
SLC25A5	-0.800981	0.201518	Gpig.polar (94)	94
IL13RA1	1.1157	0.000913062	Gpig.mural (328)	328
PLS3	-0.877307	0.049623	Gpig.polar (94)	94
HK1	-0.745699	-0.278646	Human.polar (122)	122
SGPL1	-1.07084	0.0353425	Gpig.polar (94)	94
ANXA7	-1.04988	0.0134346	Gpig.polar (94)	94
DLG5	0.597861	-0.474592	Human.polar (122)	122
TNFRSF21	1.36463	-0.211782	Gpig.mural (328)	328
TOMM6	-0.638571	0.109633	Gpig.polar (94)	94
TFEB	0.164844	-0.493642	Human.polar (122)	122
PIM1	0.65776	-0.0966942	Gpig.mural (328)	328
ILRUN	0.953708	-0.103589	Gpig.mural (328)	328
RGL2	0.203006	-0.262184	Human.polar (122)	122
CLIC1	-0.702857	-0.0884007	Gpig.polar (94)	94
AIF1	-1.5655	-9.3094e-05	Gpig.polar (94)	94
POU5F1	-0.587397	0.044969	Gpig.polar (94)	94
KIAA1217	-0.100959	-0.503307	Human.polar (122)	122
WARS1	0.498899	0.356477	Human.mural (43)	43
RCOR1	1.22721	-0.0704538	Gpig.mural (328)	328
CCNG2	0.701021	-0.00396795	Gpig.mural (328)	328
ANXA3	-0.546826	0.284629	Human.mural (43)	43
IRX3	0.706171	0.00889341	Gpig.mural (328)	328
EFNB2	1.78952	0.0310638	Gpig.mural (328)	328
ABCC4	3.52981	0.17877	Gpig.mural (328)	328
ACOD1	0.970205	-1.44976e-05	Gpig.mural (328)	328
KLF5	-0.387074	0.437015	Human.mural (43)	43
TLE3	0.458881	-0.240376	Gpig.mural (328)	328
YTHDC1	1.31473	-0.0543309	Gpig.mural (328)	328
RP2	0.074435	-0.360772	Human.polar (122)	122
TIMP1	-0.988568	0.00407753	Gpig.polar (94)	94
PARPBP	1.62121	-0.006828	Gpig.mural (328)	328
NUP37	0.450964	-0.019673	Gpig.mural (328)	328
TMPO	-0.279408	0.273483	Human.mural (43)	43
BTG1	0.6179	-0.0796329	Gpig.mural (328)	328
ATP2B1	1.10233	0.10891	Gpig.mural (328)	328
DUSP6	1.5382	0.0726892	Gpig.mural (328)	328
E2F7	-1.52989	-0.0191712	Gpig.polar (94)	94
CPM	1.1039	-0.189672	Gpig.mural (328)	328
MDM2	-0.0172868	-0.377028	Human.polar (122)	122
PIP4K2C	0.92042	-0.0850276	Gpig.mural (328)	328
ERBB3	-1.20913	-0.444514	Gpig.polar,Human.polar (2)	2
CDK2	1.60613	-0.205796	Gpig.mural (328)	328
CD63	0.510876	-0.467173	Human.polar (122)	122
ITGA5	0.207222	-0.319733	Human.polar (122)	122
ATP5MC2	0.0198313	0.253687	Human.mural (43)	43
SP1	0.827409	-0.0526594	Gpig.mural (328)	328
KRT7	0.2677	-0.48872	Human.polar (122)	122
RACGAP1	0.81205	-0.0333319	Gpig.mural (328)	328
SLC38A2	-0.263645	-0.317964	Human.polar (122)	122
SLC38A1	-0.264009	-0.382836	Human.polar (122)	122
SLC34A2	-1.2259	0.402248	Gpig.polar (94)	94
RNF10	0.691316	-0.0851204	Gpig.mural (328)	328
NF2	-0.0904944	0.361986	Human.mural (43)	43
DGCR2	1.30652	0.0187349	Gpig.mural (328)	328
ESS2	1.01444	0.0349717	Gpig.mural (328)	328
SLC25A1	1.33414	0.156373	Gpig.mural (328)	328
HIC2	1.11879	-0.0130919	Gpig.mural (328)	328
SNN	0.809033	-0.00267333	Gpig.mural (328)	328
RBBP6	0.988943	0.0991675	Gpig.mural (328)	328
CLN3	0.92076	-0.120156	Gpig.mural (328)	328
ALDOA	-0.513837	0.00732415	Gpig.polar (94)	94
PHKG2	-0.543948	-0.709764	Human.polar (122)	122
TPRA1	0.52915	-0.0237322	Gpig.mural (328)	328
ARG1	-1.17657	0.000432487	Gpig.polar (94)	94
EZR	-1.04328	0.159668	Gpig.polar (94)	94
CNDP2	-0.876175	0.0599992	Gpig.polar (94)	94
CTNND1	-0.476079	-0.339525	Human.polar (122)	122
TPM4	-1.13758	0.0906189	Gpig.polar (94)	94
SEMA6A	0.654601	-0.113745	Gpig.mural (328)	328
PAK1	0.755209	-0.0456511	Gpig.mural (328)	328
SLC20A1	1.13418	-0.177638	Gpig.mural (328)	328
CHD7	1.69828	-0.0487937	Gpig.mural (328)	328
NABP1	1.46443	-0.54975	Gpig.mural,Human.polar (21)	21
SLC40A1	3.63092	-0.952781	Gpig.mural,Human.polar (21)	21
DNAJC10	-0.930034	-0.0209919	Gpig.polar (94)	94
GORASP2	1.09526	-0.0833077	Gpig.mural (328)	328
ITGB6	2.78771	7.53122e-05	Gpig.mural (328)	328
UBXN4	-0.655763	-0.109009	Gpig.polar (94)	94
RALB	0.750139	-0.0409799	Gpig.mural (328)	328
TFCP2L1	-1.3234	0.217615	Gpig.polar (94)	94
CHCHD2	-0.613083	0.0331836	Gpig.polar (94)	94
JPT1	0.970526	0.12805	Gpig.mural (328)	328
SLC9A3R1	-0.743568	0.363852	Gpig.polar,Human.mural (4)	4
TTYH2	-0.8406	-0.00559739	Gpig.polar (94)	94
BAIAP2	0.268433	0.0480087	Gpig.mural (328)	328
ACTG1	-0.146612	-0.308856	Human.polar (122)	122
MAFG	1.03739	-0.0740232	Gpig.mural (328)	328
NARF	0.692136	0.0124706	Gpig.mural (328)	328
RIMKLB	-0.955757	0.0398435	Gpig.polar (94)	94
GABARAPL1	-0.375178	-0.292239	Human.polar (122)	122
GPRC5A	-0.71806	0.596936	Human.mural (43)	43
ATF7IP	0.806029	-0.0387022	Gpig.mural (328)	328
PDE3A	-0.925459	0.000174925	Gpig.polar (94)	94
LGALS2	-0.423901	-0.0048002	Gpig.polar (94)	94
PACSIN2	2.28228	-0.0429997	Gpig.mural (328)	328
PNPLA3	0.854017	-0.0109154	Gpig.mural (328)	328
PIK3R1	1.92166	-0.0108874	Gpig.mural (328)	328
ARHGEF28	1.19779	0.000100755	Gpig.mural (328)	328
UGCG	0.0335958	0.579102	Human.mural (43)	43
PRXL2A	0.032755	0.27215	Human.mural (43)	43
PPARG	2.30728	-0.203093	Gpig.mural (328)	328
BCAR1	0.3538	-0.0706715	Gpig.mural (328)	328
NQO1	-1.00559	0.107184	Gpig.polar (94)	94
CYB5B	-0.960671	0.0347642	Gpig.polar (94)	94
CDH1	0.81094	-0.0466913	Gpig.mural (328)	328
PLA2G15	-0.625634	-0.343546	Human.polar (122)	122
HERPUD1	2.20866	-0.274497	Gpig.mural (328)	328
MT1A	-1.26168	0.00481753	Gpig.polar (94)	94
MT1F	-0.399372	-0.00221452	Gpig.polar (94)	94
SMARCAD1	-1.06573	0.0239993	Gpig.polar (94)	94
NIN	1.13237	-0.0106957	Gpig.mural (328)	328
LGALS3	-0.465962	-0.604218	Human.polar (122)	122
ADM	-0.13522	-0.765836	Human.polar (122)	122
MYO18A	0.42272	-0.00257839	Gpig.mural (328)	328
CBLB	-0.0938067	-0.699129	Human.polar (122)	122
SLC15A2	1.14454	0.204275	Gpig.mural (328)	328
BHLHE40	-0.0446119	-0.481235	Human.polar (122)	122
ADA	0.972493	0.0430146	Gpig.mural (328)	328
RXRA	0.549498	-0.0672509	Gpig.mural (328)	328
PAIP2B	1.25687	-0.110766	Gpig.mural (328)	328
ZFP36	0.487364	-0.0291625	Gpig.mural (328)	328
CCNYL1	0.831793	-0.0185922	Gpig.mural (328)	328
DNAH11	0.26948	0.0076671	Gpig.mural (328)	328
GNAI1	1.66301	-0.154571	Gpig.mural (328)	328
IER3	0.636862	-0.147109	Gpig.mural (328)	328
ETFB	0.527321	0.0141042	Gpig.mural (328)	328
SLC20A2	0.118453	-0.284656	Human.polar (122)	122
CMTM6	-0.229687	-0.265036	Human.polar (122)	122
DAPK2	0.916158	0.00186031	Gpig.mural (328)	328
GLCE	0.584895	0.0402	Gpig.mural (328)	328
BCL6	0.347077	0.00228716	Gpig.mural (328)	328
RPS6KA3	1.93819	0.0128307	Gpig.mural (328)	328
BNIP3	-0.197306	-0.294009	Human.polar (122)	122
ST3GAL4	0.669531	-0.0689396	Gpig.mural (328)	328
PDZD3	-0.977801	-0.000680294	Gpig.polar (94)	94
ITGA7	1.58574	-0.000265941	Gpig.mural (328)	328
EMP2	-0.227404	0.412715	Human.mural (43)	43
TNFAIP6	-1.00329	-0.00127777	Gpig.polar (94)	94
H1-0	-0.0454679	-0.302746	Human.polar (122)	122
TUBB4A	0.0243422	0.785832	Human.mural (43)	43
ADGRG6	0.988579	0.027289	Gpig.mural (328)	328
TNFAIP3	1.28964	-0.307259	Gpig.mural,Human.polar (21)	21
RGS3	0.405943	-0.20149	Gpig.mural (328)	328
NR6A1	-0.178339	-0.340213	Human.polar (122)	122
PLEKHF1	0.0157344	-0.359235	Human.polar (122)	122
MTRNR2L1	1.68591	0.00248765	Gpig.mural (328)	328
LYN	-0.0130202	-0.456509	Human.polar (122)	122
RARRES1	1.01686	0.00611848	Gpig.mural (328)	328
PLEKHD1	0.492155	0.00188814	Gpig.mural (328)	328
TAF4B	0.95064	-0.153088	Gpig.mural (328)	328
CNR2	0.673493	2.55934e-05	Gpig.mural (328)	328
LRRFIP1	-0.238097	0.279434	Human.mural (43)	43
IGFBP2	0.487854	-0.0700205	Gpig.mural (328)	328
HIP1	0.0824471	0.27619	Human.mural (43)	43
NUPR1	1.39158	-0.217614	Gpig.mural (328)	328
MYOF	0.928514	0.170294	Gpig.mural (328)	328
CBX2	0.797183	-0.0314647	Gpig.mural (328)	328
AIF1L	0.0230679	-0.454176	Human.polar (122)	122
NID2	1.0327	0.00339585	Gpig.mural (328)	328
CHAC1	1.49271	0.0616376	Gpig.mural (328)	328
RIPOR3	0.347638	-0.00157665	Gpig.mural (328)	328
SNRK	0.264696	-0.0398061	Gpig.mural (328)	328
TFAP2A	1.33793	-0.163309	Gpig.mural (328)	328
PKP2	1.57044	0.169961	Gpig.mural (328)	328
ST8SIA4	0.26556	-0.262682	Human.polar (122)	122
TEAD3	-0.193947	-0.45782	Human.polar (122)	122
TMPRSS11E	0.699619	-0.0340543	Gpig.mural (328)	328
TRIB1	1.01833	-0.0314363	Gpig.mural (328)	328
GCM1	-0.330858	-1.27195	Human.polar (122)	122
TMEM229B	0.819572	0.00960073	Gpig.mural (328)	328
PLEKHH1	0.779458	0.013546	Gpig.mural (328)	328
CDX2	0.442339	0.305131	Human.mural (43)	43
RNF34	1.01832	0.0309287	Gpig.mural (328)	328
FST	0.117946	-0.250189	Human.polar (122)	122
PLEKHG2	0.434405	-0.0206527	Gpig.mural (328)	328
CLDN3	0.324779	0.162256	Gpig.mural (328)	328
TDRP	0.106749	-0.258519	Human.polar (122)	122
RGL3	0.346261	-0.0197106	Gpig.mural (328)	328
RGS16	0.171768	-0.471926	Human.polar (122)	122
MPP7	0.801255	-0.122362	Gpig.mural (328)	328
HS3ST3B1	0.374129	-0.236454	Gpig.mural (328)	328
PPT1	-0.355385	0.293811	Human.mural (43)	43
ELMO1	1.32335	-0.282476	Gpig.mural,Human.polar (21)	21
S1PR2	0.111351	-0.724425	Human.polar (122)	122
ADAM19	1.82381	-0.023992	Gpig.mural (328)	328
SLC7A6	0.0582706	-0.399757	Human.polar (122)	122
MAB21L3	-0.607164	-0.0454374	Gpig.polar (94)	94
LRRC1	0.383237	0.0159892	Gpig.mural (328)	328
CAMKK2	0.46332	0.062026	Gpig.mural (328)	328
APPL2	0.423446	-0.0323389	Gpig.mural (328)	328
AK7	0.545567	-0.0985036	Gpig.mural (328)	328
PTGES	1.99952	0.437872	Gpig.mural,Human.mural (2)	2
NECAB3	0.887428	-0.0253138	Gpig.mural (328)	328
VAMP5	0.3508	-0.0103111	Gpig.mural (328)	328
MDH1B	1.16532	0.0023637	Gpig.mural (328)	328
PALLD	-0.298969	0.255394	Human.mural (43)	43
NR2F2	1.17219	-0.37256	Gpig.mural,Human.polar (21)	21
PARVB	0.330306	0.00323062	Gpig.mural (328)	328
PLEKHO1	0.397382	0.00445466	Gpig.mural (328)	328
GNG12	0.38593	-0.231094	Gpig.mural (328)	328
SCARF1	2.45999	0.00169273	Gpig.mural (328)	328
PROM2	0.763891	-0.00397784	Gpig.mural (328)	328
MOB3C	0.320135	0.000998976	Gpig.mural (328)	328
ZBED6	0.555149	-0.0348358	Gpig.mural (328)	328
SLC25A37	0.591445	0.0921487	Gpig.mural (328)	328
LHX1	0.474145	-0.000671672	Gpig.mural (328)	328
NYAP2	0.715965	0.000593687	Gpig.mural (328)	328
GRAMD2A	-0.113934	-0.340983	Human.polar (122)	122
GNA12	-0.00103037	-0.522436	Human.polar (122)	122
NHS	0.908613	-0.00244585	Gpig.mural (328)	328
STC2	0.259735	0.123473	Gpig.mural (328)	328
LYPD3	-0.0616209	-0.456094	Human.polar (122)	122
EPHB4	0.0019816	-0.34764	Human.polar (122)	122
STAT6	1.23306	-0.01527	Gpig.mural (328)	328
FRMD6	0.61963	-0.133785	Gpig.mural (328)	328
FYB1	-0.044947	-0.378675	Human.polar (122)	122
MFSD2A	0.310958	-0.013843	Gpig.mural (328)	328
CLMN	0.444307	-0.0018883	Gpig.mural (328)	328
TGFB3	1.47257	-0.000416458	Gpig.mural (328)	328
KRT23	0.18223	-0.816354	Human.polar (122)	122
C1orf21	0.573894	-0.0343268	Gpig.mural (328)	328
HSPB8	1.16597	-0.736191	Gpig.mural,Human.polar (21)	21
NRP1	-0.0248344	-0.490808	Human.polar (122)	122
TRPV2	-0.0810482	-0.535218	Human.polar (122)	122
HS3ST1	0.836815	0.0128633	Gpig.mural (328)	328
SERTAD2	1.41024	-0.081686	Gpig.mural (328)	328
SLC3A1	0.433112	0.00981835	Gpig.mural (328)	328
FBLN2	0.270816	-0.0351755	Gpig.mural (328)	328
CDC42EP1	0.00858638	-0.307698	Human.polar (122)	122
PDGFB	0.471516	-0.00540816	Gpig.mural (328)	328
OSBPL5	1.07362	0.00300866	Gpig.mural (328)	328
EXOC3L4	0.886674	-0.000118212	Gpig.mural (328)	328
RAP1GAP	0.428245	0.00267738	Gpig.mural (328)	328
ADAP1	0.803493	0.00101071	Gpig.mural (328)	328
NEDD9	1.18777	-0.0356587	Gpig.mural (328)	328
GPX3	0.304455	-0.0534482	Gpig.mural (328)	328
LRRC32	0.969874	0.00282004	Gpig.mural (328)	328
KCNE4	0.662403	-0.00147487	Gpig.mural (328)	328
ALDH8A1	1.08401	-0.00136871	Gpig.mural (328)	328
PRDM1	0.409749	-0.0096365	Gpig.mural (328)	328
CMKLR1	1.49666	0.000998893	Gpig.mural (328)	328
CTTNBP2	0.599236	0.0262224	Gpig.mural (328)	328
KRT80	0.695209	-0.235055	Gpig.mural (328)	328
NOS2	0.071412	-0.338796	Human.polar (122)	122
DLX5	-0.0111393	-0.58288	Human.polar (122)	122
TPMT	1.41637	0.0657009	Gpig.mural (328)	328
CDC14A	0.799309	-0.00221621	Gpig.mural (328)	328
LZTS3	0.415703	0.000830946	Gpig.mural (328)	328
GFPT2	2.56123	-0.0282062	Gpig.mural (328)	328
EXOC3L2	0.562943	-0.000200351	Gpig.mural (328)	328
CYP17A1	1.48604	-0.000768373	Gpig.mural (328)	328
PTPRE	2.03621	-0.226627	Gpig.mural (328)	328
SYNE3	1.00117	0.0207923	Gpig.mural (328)	328
NR4A3	0.505127	-8.8274e-05	Gpig.mural (328)	328
ALPL	0.397979	0.213174	Gpig.mural (328)	328
GATA2	0.484122	-0.274336	Gpig.mural (328)	328
NUAK2	0.896989	-0.018953	Gpig.mural (328)	328
DLL1	0.313578	-0.0030793	Gpig.mural (328)	328
P2RY14	0.750063	-0.0389315	Gpig.mural (328)	328
PGF	0.0233273	-1.40565	Human.polar (122)	122
ZC3H12D	0.731129	-0.000378834	Gpig.mural (328)	328
TMPRSS11F	0.662283	-0.00244331	Gpig.mural (328)	328
TIMP4	-0.0410157	-0.321212	Human.polar (122)	122
SLC29A1	0.0359811	-0.253041	Human.polar (122)	122
SLC25A23	0.625647	0.0365344	Gpig.mural (328)	328
RIPOR2	0.518211	-0.213033	Gpig.mural (328)	328
LARGE2	-0.0459573	0.300369	Human.mural (43)	43
ITPRIPL2	0.284704	0.0215936	Gpig.mural (328)	328
SMOX	-0.00667448	0.300567	Human.mural (43)	43
MSX2	0.102918	-0.467559	Human.polar (122)	122
SLC9A3R2	0.289459	0.00297366	Gpig.mural (328)	328
GALNT10	0.0432103	0.285943	Human.mural (43)	43
FAM13A	0.74557	0.0105486	Gpig.mural (328)	328
PLXNA2	0.0791019	-0.294608	Human.polar (122)	122
CD274	0.000629352	-0.268706	Human.polar (122)	122
SDC1	0.010006	-0.900274	Human.polar (122)	122
GREM2	0.0212636	-0.897818	Human.polar (122)	122
TINAGL1	-0.00757452	-0.258603	Human.polar (122)	122

## Sheet: Supplementary Fig.9c
Adherens junction	Arginine and proline metabolism	Arrhythmogenic right ventricular cardiomyopathy (ARVC)	Axon guidance	Bacterial invasion of epithelial cells	beta-Alanine metabolism	Biosynthesis of amino acids	Carbon metabolism	Cell cycle	Chemokine signaling pathway	Fatty acid elongation	Fatty acid metabolism	Focal adhesion	Galactose metabolism	Glutathione metabolism	Glycosaminoglycan biosynthesis - heparan sulfate / heparin	Glycosphingolipid biosynthesis - lacto and neolacto series	Hematopoietic cell lineage	Hippo signaling pathway	Insulin resistance	Legionellosis	Leukocyte transendothelial migration	Mineral absorption	Mucin type O-Glycan biosynthesis	Pentose phosphate pathway	Proteasome	Rap1 signaling pathway	Regulation of actin cytoskeleton	Renal cell carcinoma	Thyroid hormone signaling pathway	Tight junction	Ubiquitin mediated proteolysis	Viral myocarditis
0	0	0	0	0	0	0	0	0	0	0	0	0	0	0	1.70468	1.67099	1.35421	0	0	0	0	0	2.61291	0	0	1.39846	0	0	0	2.13114	0	0
1.66808	0	1.58873	0	1.65168	0	0	0	0	0	0	0	0	0	0	0	0	0	2.75581	0	1.93166	1.74261	0	0	0	3.3162	0	0	0	2.47246	0	1.56116	1.8691
0	3.41349	0	0	0	2.84604	3.78667	2.07125	0	0	1.99807	2.40564	0	1.72785	3.27937	0	0	0	0	0	0	0	2.22459	0	2.93155	0	0	0	0	0	0	0	0
0	0	2.02282	2.79274	3.68004	0	0	0	3.50983	2.30608	0	0	3.72419	0	0	0	0	0	2.32233	2.59769	0	0	0	0	0	0	2.45782	2.90674	2.31682	0	0	0	0

## Sheet: Supplementary Fig.10
Gene	lineage	exp	species
PRSS3	L8C	0.00129788	Human
IGF1	L8C	0.00822089	Human
CDH1	L8C	0.747784	Human
PRDM1	L8C	0.00373887	Human
DLX3	L8C	0.00184077	Human
FGFR2	L8C	0.125563	Human
TGFBR3	L8C	0.107212	Human
TP63	L8C	0.228307	Human
FGF4	L8C	0.000530525	Human
FGFR1	L8C	0.24035	Human
TFAP2C	L8C	2.37306	Human
DLX5	L8C	0.00873275	Human
GATA3	L8C	0.0640587	Human
NANOG	L8C	0.217614	Human
VEGFA	L8C	0.00443259	Human
LAMA4	L8C	0.079424	Human
TFCP2L1	L8C	0.0408327	Human
PGF	L8C	0.0379728	Human
TGFB3	L8C	0.00521439	Human
SNAI1	L8C	1.12462	Human
FOXA2	L8C	0.00134321	Human
BMP2	L8C	0	Human
DNMT1	L8C	3.96893	Human
PPARG	L8C	0.0174521	Human
PDGFRA	L8C	0.0982636	Human
CGA	L8C	0.00178424	Human
HEY2	L8C	0.0607083	Human
IL6	L8C	0.00351402	Human
GATA4	L8C	0.0484923	Human
KLF4	L8C	0.36896	Human
TFAP2A	L8C	0.0521203	Human
YAP1	L8C	0.274549	Human
LEF1	L8C	0.437372	Human
IGF1R	L8C	0.797636	Human
GATA6	L8C	0.573782	Human
DNMT3L	L8C	0.0369024	Human
PRDM14	L8C	0.0660568	Human
DAB2	L8C	0.329307	Human
IL6R	L8C	0.199421	Human
FGFR4	L8C	0.0326337	Human
ELF3	L8C	0.021671	Human
TGFBR2	L8C	0	Human
IFI16	L8C	0.00484036	Human
PITX2	L8C	0.0320075	Human
HEY1	L8C	0.24964	Human
SOX17	L8C	0	Human
CDX2	L8C	0.0246515	Human
OTX2	L8C	2.16049	Human
SPIC	L8C	0.000896592	Human
UTF1	L8C	0.0013101	Human
KLF17	L8C	2.99994	Human
KLF11	L8C	0.658331	Human
ZFP42	L8C	0.916323	Human
GATA2	L8C	0.128681	Human
ZSCAN4	L8C	3.35517	Human
SOX2	L8C	0.16564	Human
NR2F2	L8C	0.0674112	Human
ARGFX	L8C	1.87961	Human
TEAD1	L8C	0.187089	Human
PDGFA	L8C	0.162965	Human
TEAD4	L8C	0.299039	Human
CSF2RA	L8C	0.0251324	Human
POU5F1	L8C	0.126539	Human
POU5F1B	L8C	0.00946056	Human
DUXA	L8C	2.95173	Human
PRSS3	Morula	0.00746246	Human
IGF1	Morula	0.00756551	Human
CDH1	Morula	1.03963	Human
PRDM1	Morula	0.00665349	Human
DLX3	Morula	0.00525059	Human
FGFR2	Morula	0.219816	Human
TGFBR3	Morula	0.405333	Human
TP63	Morula	0.0318716	Human
FGF4	Morula	0.000137189	Human
FGFR1	Morula	0.311424	Human
TFAP2C	Morula	1.38349	Human
DLX5	Morula	0.0138221	Human
GATA3	Morula	0.326526	Human
NANOG	Morula	0.135698	Human
VEGFA	Morula	0.000899523	Human
LAMA4	Morula	0.0941572	Human
TFCP2L1	Morula	0.807484	Human
PGF	Morula	0.0796563	Human
TGFB3	Morula	0.116742	Human
SNAI1	Morula	0.817009	Human
FOXA2	Morula	0.00162478	Human
BMP2	Morula	0.00762858	Human
DNMT1	Morula	1.6315	Human
PPARG	Morula	0.0336928	Human
PDGFRA	Morula	0.0128493	Human
CGA	Morula	0.13515	Human
HEY2	Morula	0.133063	Human
IL6	Morula	0.0642531	Human
GATA4	Morula	0.00238981	Human
KLF4	Morula	1.21578	Human
TFAP2A	Morula	0.031709	Human
YAP1	Morula	0.17044	Human
LEF1	Morula	0.0237657	Human
IGF1R	Morula	0.301299	Human
GATA6	Morula	1.55558	Human
DNMT3L	Morula	1.96667	Human
PRDM14	Morula	0.348131	Human
DAB2	Morula	1.03166	Human
IL6R	Morula	0.221979	Human
FGFR4	Morula	0.0836049	Human
ELF3	Morula	0.7185	Human
TGFBR2	Morula	0.00178663	Human
IFI16	Morula	0.0419693	Human
PITX2	Morula	0.045153	Human
HEY1	Morula	0.0755293	Human
SOX17	Morula	0.000270218	Human
CDX2	Morula	0.0219442	Human
OTX2	Morula	0.823657	Human
SPIC	Morula	0.0855963	Human
UTF1	Morula	0.000120042	Human
KLF17	Morula	1.12834	Human
KLF11	Morula	0.375491	Human
ZFP42	Morula	1.4964	Human
GATA2	Morula	0.0122925	Human
ZSCAN4	Morula	0.562087	Human
SOX2	Morula	0.422609	Human
NR2F2	Morula	0.0111728	Human
ARGFX	Morula	1.94859	Human
TEAD1	Morula	0.4176	Human
PDGFA	Morula	0.37768	Human
TEAD4	Morula	1.5729	Human
CSF2RA	Morula	0.0450055	Human
POU5F1	Morula	0.964683	Human
POU5F1B	Morula	0.0144778	Human
DUXA	Morula	1.64487	Human
PRSS3	EB_ICM	0.482525	Human
IGF1	EB_ICM	0.0476137	Human
CDH1	EB_ICM	1.14468	Human
PRDM1	EB_ICM	0.20052	Human
DLX3	EB_ICM	0.189613	Human
FGFR2	EB_ICM	0.761969	Human
TGFBR3	EB_ICM	0.227026	Human
TP63	EB_ICM	0.00569184	Human
FGF4	EB_ICM	0.359273	Human
FGFR1	EB_ICM	0.959592	Human
TFAP2C	EB_ICM	0.609765	Human
DLX5	EB_ICM	0.0624194	Human
GATA3	EB_ICM	0.211988	Human
NANOG	EB_ICM	0.57684	Human
VEGFA	EB_ICM	0.00429042	Human
LAMA4	EB_ICM	0.477549	Human
TFCP2L1	EB_ICM	1.70483	Human
PGF	EB_ICM	0.0482748	Human
TGFB3	EB_ICM	0.108189	Human
SNAI1	EB_ICM	0.144379	Human
FOXA2	EB_ICM	0.0509436	Human
BMP2	EB_ICM	0.627174	Human
DNMT1	EB_ICM	0.682495	Human
PPARG	EB_ICM	0.0579066	Human
PDGFRA	EB_ICM	1.33296	Human
CGA	EB_ICM	0.00475988	Human
HEY2	EB_ICM	0.123857	Human
IL6	EB_ICM	0.0108729	Human
GATA4	EB_ICM	0.15444	Human
KLF4	EB_ICM	1.50828	Human
TFAP2A	EB_ICM	0.0150791	Human
YAP1	EB_ICM	0.193879	Human
LEF1	EB_ICM	0.00063747	Human
IGF1R	EB_ICM	0.195012	Human
GATA6	EB_ICM	0.871657	Human
DNMT3L	EB_ICM	3.27771	Human
PRDM14	EB_ICM	0.691291	Human
DAB2	EB_ICM	0.334423	Human
IL6R	EB_ICM	1.36682	Human
FGFR4	EB_ICM	0.43576	Human
ELF3	EB_ICM	1.24674	Human
TGFBR2	EB_ICM	0.00123569	Human
IFI16	EB_ICM	1.08551	Human
PITX2	EB_ICM	0.130824	Human
HEY1	EB_ICM	0.0067253	Human
SOX17	EB_ICM	0.221556	Human
CDX2	EB_ICM	0.259887	Human
OTX2	EB_ICM	0.509335	Human
SPIC	EB_ICM	0.500104	Human
UTF1	EB_ICM	0.127638	Human
KLF17	EB_ICM	0.301048	Human
KLF11	EB_ICM	0.289282	Human
ZFP42	EB_ICM	1.80586	Human
GATA2	EB_ICM	0.151266	Human
ZSCAN4	EB_ICM	0.0779156	Human
SOX2	EB_ICM	0.351013	Human
NR2F2	EB_ICM	0.0136219	Human
ARGFX	EB_ICM	0.765237	Human
TEAD1	EB_ICM	0.138643	Human
PDGFA	EB_ICM	0.314179	Human
TEAD4	EB_ICM	1.38052	Human
CSF2RA	EB_ICM	0.0566132	Human
POU5F1	EB_ICM	1.23341	Human
POU5F1B	EB_ICM	0.0276679	Human
DUXA	EB_ICM	0.0101955	Human
PRSS3	EB_EPI	0.292385	Human
IGF1	EB_EPI	0.105758	Human
CDH1	EB_EPI	1.44189	Human
PRDM1	EB_EPI	0.261548	Human
DLX3	EB_EPI	0.458637	Human
FGFR2	EB_EPI	0.432597	Human
TGFBR3	EB_EPI	0.689206	Human
TP63	EB_EPI	0.0824293	Human
FGF4	EB_EPI	0.347571	Human
FGFR1	EB_EPI	0.704903	Human
TFAP2C	EB_EPI	1.19425	Human
DLX5	EB_EPI	0.185001	Human
GATA3	EB_EPI	1.11953	Human
NANOG	EB_EPI	0.56329	Human
VEGFA	EB_EPI	0.014341	Human
LAMA4	EB_EPI	0.392856	Human
TFCP2L1	EB_EPI	1.53274	Human
PGF	EB_EPI	0.167021	Human
TGFB3	EB_EPI	0.0982511	Human
SNAI1	EB_EPI	0.176549	Human
FOXA2	EB_EPI	0.101033	Human
BMP2	EB_EPI	0.481394	Human
DNMT1	EB_EPI	0.478109	Human
PPARG	EB_EPI	0.226895	Human
PDGFRA	EB_EPI	1.33203	Human
CGA	EB_EPI	0	Human
HEY2	EB_EPI	0.0614489	Human
IL6	EB_EPI	0.0522758	Human
GATA4	EB_EPI	0.0542474	Human
KLF4	EB_EPI	1.16019	Human
TFAP2A	EB_EPI	0.15067	Human
YAP1	EB_EPI	0.255038	Human
LEF1	EB_EPI	0	Human
IGF1R	EB_EPI	0.10644	Human
GATA6	EB_EPI	0.856342	Human
DNMT3L	EB_EPI	3.29087	Human
PRDM14	EB_EPI	0.606304	Human
DAB2	EB_EPI	1.68294	Human
IL6R	EB_EPI	1.13095	Human
FGFR4	EB_EPI	0.767722	Human
ELF3	EB_EPI	1.5362	Human
TGFBR2	EB_EPI	0.0119378	Human
IFI16	EB_EPI	0.994236	Human
PITX2	EB_EPI	0.109241	Human
HEY1	EB_EPI	0.00776543	Human
SOX17	EB_EPI	0.0987612	Human
CDX2	EB_EPI	0.602343	Human
OTX2	EB_EPI	0.322069	Human
SPIC	EB_EPI	0.262036	Human
UTF1	EB_EPI	0.0357704	Human
KLF17	EB_EPI	0.226446	Human
KLF11	EB_EPI	0.189389	Human
ZFP42	EB_EPI	1.87614	Human
GATA2	EB_EPI	1.253	Human
ZSCAN4	EB_EPI	3.4392e-05	Human
SOX2	EB_EPI	0.169011	Human
NR2F2	EB_EPI	0.12257	Human
ARGFX	EB_EPI	0.472982	Human
TEAD1	EB_EPI	0.541887	Human
PDGFA	EB_EPI	0.820954	Human
TEAD4	EB_EPI	1.23122	Human
CSF2RA	EB_EPI	0.202202	Human
POU5F1	EB_EPI	1.06983	Human
POU5F1B	EB_EPI	0.0256669	Human
DUXA	EB_EPI	0.000211256	Human
PRSS3	MLB_EPI	0.0730092	Human
IGF1	MLB_EPI	0.0311506	Human
CDH1	MLB_EPI	1.58138	Human
PRDM1	MLB_EPI	0.158089	Human
DLX3	MLB_EPI	0.590261	Human
FGFR2	MLB_EPI	0.431599	Human
TGFBR3	MLB_EPI	0.530619	Human
TP63	MLB_EPI	0.0650109	Human
FGF4	MLB_EPI	0.611838	Human
FGFR1	MLB_EPI	0.977415	Human
TFAP2C	MLB_EPI	1.15134	Human
DLX5	MLB_EPI	0.16893	Human
GATA3	MLB_EPI	0.859841	Human
NANOG	MLB_EPI	0.814369	Human
VEGFA	MLB_EPI	0.0784584	Human
LAMA4	MLB_EPI	0.192933	Human
TFCP2L1	MLB_EPI	1.35934	Human
PGF	MLB_EPI	0.881639	Human
TGFB3	MLB_EPI	0.327117	Human
SNAI1	MLB_EPI	0.190206	Human
FOXA2	MLB_EPI	0.0830013	Human
BMP2	MLB_EPI	0.239264	Human
DNMT1	MLB_EPI	0.656723	Human
PPARG	MLB_EPI	0.231722	Human
PDGFRA	MLB_EPI	0.297003	Human
CGA	MLB_EPI	1.09785	Human
HEY2	MLB_EPI	0.171725	Human
IL6	MLB_EPI	0.119209	Human
GATA4	MLB_EPI	0.0948726	Human
KLF4	MLB_EPI	1.26749	Human
TFAP2A	MLB_EPI	0.127154	Human
YAP1	MLB_EPI	0.298988	Human
LEF1	MLB_EPI	1.06279e-05	Human
IGF1R	MLB_EPI	0.229968	Human
GATA6	MLB_EPI	0.333264	Human
DNMT3L	MLB_EPI	2.75312	Human
PRDM14	MLB_EPI	0.823301	Human
DAB2	MLB_EPI	1.13132	Human
IL6R	MLB_EPI	1.12076	Human
FGFR4	MLB_EPI	0.736722	Human
ELF3	MLB_EPI	1.5062	Human
TGFBR2	MLB_EPI	0.051858	Human
IFI16	MLB_EPI	0.793743	Human
PITX2	MLB_EPI	0.220613	Human
HEY1	MLB_EPI	0.0219343	Human
SOX17	MLB_EPI	0.0934177	Human
CDX2	MLB_EPI	0.340248	Human
OTX2	MLB_EPI	0.169455	Human
SPIC	MLB_EPI	0.0863679	Human
UTF1	MLB_EPI	0.343796	Human
KLF17	MLB_EPI	0.69039	Human
KLF11	MLB_EPI	0.19587	Human
ZFP42	MLB_EPI	1.45119	Human
GATA2	MLB_EPI	1.14811	Human
ZSCAN4	MLB_EPI	0.00586727	Human
SOX2	MLB_EPI	0.42416	Human
NR2F2	MLB_EPI	0.279854	Human
ARGFX	MLB_EPI	0.830648	Human
TEAD1	MLB_EPI	0.571897	Human
PDGFA	MLB_EPI	0.725247	Human
TEAD4	MLB_EPI	1.32264	Human
CSF2RA	MLB_EPI	0.15113	Human
POU5F1	MLB_EPI	1.37992	Human
POU5F1B	MLB_EPI	0.0361058	Human
DUXA	MLB_EPI	0.000595883	Human
PRSS3	EB_PE	0.219518	Human
IGF1	EB_PE	0.399415	Human
CDH1	EB_PE	0.381522	Human
PRDM1	EB_PE	0.159108	Human
DLX3	EB_PE	0.082715	Human
FGFR2	EB_PE	0.867233	Human
TGFBR3	EB_PE	0.208847	Human
TP63	EB_PE	0	Human
FGF4	EB_PE	0	Human
FGFR1	EB_PE	1.029	Human
TFAP2C	EB_PE	0.208847	Human
DLX5	EB_PE	0.082715	Human
GATA3	EB_PE	0.416994	Human
NANOG	EB_PE	0.330382	Human
VEGFA	EB_PE	0	Human
LAMA4	EB_PE	1.15579	Human
TFCP2L1	EB_PE	0.827316	Human
PGF	EB_PE	0.082715	Human
TGFB3	EB_PE	0.082715	Human
SNAI1	EB_PE	0.19806	Human
FOXA2	EB_PE	0.082715	Human
BMP2	EB_PE	0.942348	Human
DNMT1	EB_PE	0.520903	Human
PPARG	EB_PE	0.136298	Human
PDGFRA	EB_PE	2.69642	Human
CGA	EB_PE	0	Human
HEY2	EB_PE	0	Human
IL6	EB_PE	0	Human
GATA4	EB_PE	0.870132	Human
KLF4	EB_PE	1.06847	Human
TFAP2A	EB_PE	0	Human
YAP1	EB_PE	0.463989	Human
LEF1	EB_PE	0	Human
IGF1R	EB_PE	0	Human
GATA6	EB_PE	1.18469	Human
DNMT3L	EB_PE	2.18413	Human
PRDM14	EB_PE	0	Human
DAB2	EB_PE	0.742646	Human
IL6R	EB_PE	1.47028	Human
FGFR4	EB_PE	0.421538	Human
ELF3	EB_PE	0.266408	Human
TGFBR2	EB_PE	0	Human
IFI16	EB_PE	0.87828	Human
PITX2	EB_PE	0.528725	Human
HEY1	EB_PE	0.296341	Human
SOX17	EB_PE	0.082715	Human
CDX2	EB_PE	1.09536	Human
OTX2	EB_PE	0.913482	Human
SPIC	EB_PE	0.159108	Human
UTF1	EB_PE	0	Human
KLF17	EB_PE	0	Human
KLF11	EB_PE	0.0704695	Human
ZFP42	EB_PE	2.26305	Human
GATA2	EB_PE	0.296341	Human
ZSCAN4	EB_PE	0	Human
SOX2	EB_PE	0.0704695	Human
NR2F2	EB_PE	0	Human
ARGFX	EB_PE	0.0704695	Human
TEAD1	EB_PE	0	Human
PDGFA	EB_PE	0.390509	Human
TEAD4	EB_PE	1.50329	Human
CSF2RA	EB_PE	0.147768	Human
POU5F1	EB_PE	1.30311	Human
POU5F1B	EB_PE	0	Human
DUXA	EB_PE	0	Human
PRSS3	MLB_PE	0.010072	Human
IGF1	MLB_PE	0.481508	Human
CDH1	MLB_PE	1.38993	Human
PRDM1	MLB_PE	0.144645	Human
DLX3	MLB_PE	0.795404	Human
FGFR2	MLB_PE	0.610481	Human
TGFBR3	MLB_PE	0.563895	Human
TP63	MLB_PE	0.129287	Human
FGF4	MLB_PE	0.0478323	Human
FGFR1	MLB_PE	0.985782	Human
TFAP2C	MLB_PE	1.26473	Human
DLX5	MLB_PE	0.429872	Human
GATA3	MLB_PE	1.44196	Human
NANOG	MLB_PE	0.081211	Human
VEGFA	MLB_PE	0.178902	Human
LAMA4	MLB_PE	0.11143	Human
TFCP2L1	MLB_PE	0.674134	Human
PGF	MLB_PE	2.0327	Human
TGFB3	MLB_PE	0.041506	Human
SNAI1	MLB_PE	0.302749	Human
FOXA2	MLB_PE	0.215784	Human
BMP2	MLB_PE	0.797155	Human
DNMT1	MLB_PE	0.980568	Human
PPARG	MLB_PE	0.378495	Human
PDGFRA	MLB_PE	1.49958	Human
CGA	MLB_PE	3.07325	Human
HEY2	MLB_PE	0.0149338	Human
IL6	MLB_PE	0.305657	Human
GATA4	MLB_PE	0.789802	Human
KLF4	MLB_PE	0.962687	Human
TFAP2A	MLB_PE	0.276003	Human
YAP1	MLB_PE	0.568498	Human
LEF1	MLB_PE	0.000486156	Human
IGF1R	MLB_PE	0.0792712	Human
GATA6	MLB_PE	0.953229	Human
DNMT3L	MLB_PE	1.98616	Human
PRDM14	MLB_PE	0.111812	Human
DAB2	MLB_PE	1.3012	Human
IL6R	MLB_PE	1.244	Human
FGFR4	MLB_PE	0.901656	Human
ELF3	MLB_PE	0.751733	Human
TGFBR2	MLB_PE	0.202842	Human
IFI16	MLB_PE	0.209333	Human
PITX2	MLB_PE	0.890749	Human
HEY1	MLB_PE	0.0648827	Human
SOX17	MLB_PE	0.37886	Human
CDX2	MLB_PE	0.388348	Human
OTX2	MLB_PE	0.58527	Human
SPIC	MLB_PE	0.0144959	Human
UTF1	MLB_PE	0.0339233	Human
KLF17	MLB_PE	0.0873259	Human
KLF11	MLB_PE	0.053366	Human
ZFP42	MLB_PE	1.43525	Human
GATA2	MLB_PE	1.70421	Human
ZSCAN4	MLB_PE	0.00599331	Human
SOX2	MLB_PE	0.0474859	Human
NR2F2	MLB_PE	0.881666	Human
ARGFX	MLB_PE	0.066429	Human
TEAD1	MLB_PE	0.935332	Human
PDGFA	MLB_PE	0.310571	Human
TEAD4	MLB_PE	1.22623	Human
CSF2RA	MLB_PE	0.26143	Human
POU5F1	MLB_PE	0.524846	Human
POU5F1B	MLB_PE	0.00883163	Human
DUXA	MLB_PE	0	Human
PRSS3	EB_TE	0.0942161	Human
IGF1	EB_TE	0.014681	Human
CDH1	EB_TE	1.69886	Human
PRDM1	EB_TE	0.0215195	Human
DLX3	EB_TE	0.57586	Human
FGFR2	EB_TE	0.287409	Human
TGFBR3	EB_TE	0.993403	Human
TP63	EB_TE	0.0808153	Human
FGF4	EB_TE	0.0528337	Human
FGFR1	EB_TE	0.300035	Human
TFAP2C	EB_TE	1.29506	Human
DLX5	EB_TE	0.209681	Human
GATA3	EB_TE	1.68002	Human
NANOG	EB_TE	0.0780714	Human
VEGFA	EB_TE	0.0520819	Human
LAMA4	EB_TE	0.0584833	Human
TFCP2L1	EB_TE	1.58103	Human
PGF	EB_TE	0.171391	Human
TGFB3	EB_TE	0.0143347	Human
SNAI1	EB_TE	0.197372	Human
FOXA2	EB_TE	0.0113706	Human
BMP2	EB_TE	0.154456	Human
DNMT1	EB_TE	0.576707	Human
PPARG	EB_TE	0.230704	Human
PDGFRA	EB_TE	0.426224	Human
CGA	EB_TE	0.0131086	Human
HEY2	EB_TE	0.0558293	Human
IL6	EB_TE	0.0931877	Human
GATA4	EB_TE	0.0109595	Human
KLF4	EB_TE	0.842296	Human
TFAP2A	EB_TE	0.198455	Human
YAP1	EB_TE	0.258065	Human
LEF1	EB_TE	0.000629485	Human
IGF1R	EB_TE	0.156826	Human
GATA6	EB_TE	0.730289	Human
DNMT3L	EB_TE	3.40317	Human
PRDM14	EB_TE	0.139515	Human
DAB2	EB_TE	2.19018	Human
IL6R	EB_TE	0.313973	Human
FGFR4	EB_TE	0.783221	Human
ELF3	EB_TE	1.63207	Human
TGFBR2	EB_TE	0.00433982	Human
IFI16	EB_TE	0.305764	Human
PITX2	EB_TE	0.0249474	Human
HEY1	EB_TE	0.00876012	Human
SOX17	EB_TE	0.0427022	Human
CDX2	EB_TE	0.747202	Human
OTX2	EB_TE	0.22978	Human
SPIC	EB_TE	0.0453371	Human
UTF1	EB_TE	0.0247223	Human
KLF17	EB_TE	0.0558161	Human
KLF11	EB_TE	0.164987	Human
ZFP42	EB_TE	1.64536	Human
GATA2	EB_TE	1.65216	Human
ZSCAN4	EB_TE	0.000298576	Human
SOX2	EB_TE	0.0675206	Human
NR2F2	EB_TE	0.264239	Human
ARGFX	EB_TE	0.14851	Human
TEAD1	EB_TE	0.829574	Human
PDGFA	EB_TE	1.15242	Human
TEAD4	EB_TE	1.19701	Human
CSF2RA	EB_TE	0.244201	Human
POU5F1	EB_TE	0.661676	Human
POU5F1B	EB_TE	0.00826848	Human
DUXA	EB_TE	0.00012946	Human
PRSS3	MLB_TE	0.00127198	Human
IGF1	MLB_TE	0.0127031	Human
CDH1	MLB_TE	1.81763	Human
PRDM1	MLB_TE	0.0138751	Human
DLX3	MLB_TE	1.19373	Human
FGFR2	MLB_TE	0.171078	Human
TGFBR3	MLB_TE	0.866754	Human
TP63	MLB_TE	0.221076	Human
FGF4	MLB_TE	0.0140301	Human
FGFR1	MLB_TE	0.19233	Human
TFAP2C	MLB_TE	1.62163	Human
DLX5	MLB_TE	0.409894	Human
GATA3	MLB_TE	1.74377	Human
NANOG	MLB_TE	0.0222326	Human
VEGFA	MLB_TE	0.181569	Human
LAMA4	MLB_TE	0.00729819	Human
TFCP2L1	MLB_TE	1.20445	Human
PGF	MLB_TE	1.78917	Human
TGFB3	MLB_TE	0.0208772	Human
SNAI1	MLB_TE	0.19948	Human
FOXA2	MLB_TE	0.00494186	Human
BMP2	MLB_TE	0.0133465	Human
DNMT1	MLB_TE	0.976125	Human
PPARG	MLB_TE	0.509814	Human
PDGFRA	MLB_TE	0.067421	Human
CGA	MLB_TE	2.79879	Human
HEY2	MLB_TE	0.00778106	Human
IL6	MLB_TE	0.197726	Human
GATA4	MLB_TE	0.0183865	Human
KLF4	MLB_TE	0.242135	Human
TFAP2A	MLB_TE	0.391776	Human
YAP1	MLB_TE	0.583932	Human
LEF1	MLB_TE	0.000417757	Human
IGF1R	MLB_TE	0.0960178	Human
GATA6	MLB_TE	0.461186	Human
DNMT3L	MLB_TE	2.50816	Human
PRDM14	MLB_TE	0.0235906	Human
DAB2	MLB_TE	1.90878	Human
IL6R	MLB_TE	0.0663497	Human
FGFR4	MLB_TE	0.798216	Human
ELF3	MLB_TE	1.0526	Human
TGFBR2	MLB_TE	0.133091	Human
IFI16	MLB_TE	0.0306967	Human
PITX2	MLB_TE	0.0323569	Human
HEY1	MLB_TE	0.0121809	Human
SOX17	MLB_TE	0.00651863	Human
CDX2	MLB_TE	0.514437	Human
OTX2	MLB_TE	0.071335	Human
SPIC	MLB_TE	0.000993693	Human
UTF1	MLB_TE	0.0083075	Human
KLF17	MLB_TE	0.018198	Human
KLF11	MLB_TE	0.0462102	Human
ZFP42	MLB_TE	1.53662	Human
GATA2	MLB_TE	1.97468	Human
ZSCAN4	MLB_TE	0.00980048	Human
SOX2	MLB_TE	0.0159189	Human
NR2F2	MLB_TE	0.972813	Human
ARGFX	MLB_TE	0.0227874	Human
TEAD1	MLB_TE	1.07926	Human
PDGFA	MLB_TE	0.852205	Human
TEAD4	MLB_TE	1.0386	Human
CSF2RA	MLB_TE	0.315231	Human
POU5F1	MLB_TE	0.180747	Human
POU5F1B	MLB_TE	0.0033641	Human
DUXA	MLB_TE	0.00172562	Human
KLF4	L8C	1.41202	Marmoset
PDGFA	L8C	0.977308	Marmoset
FGFR4	L8C	0.000476559	Marmoset
DAB2	L8C	1.00777	Marmoset
ZFP42	L8C	1.52285	Marmoset
PITX2	L8C	0.402625	Marmoset
LEF1	L8C	0.113856	Marmoset
PDGFRA	L8C	0.00611386	Marmoset
TFAP2A	L8C	0.0522521	Marmoset
POU5F1	L8C	0.0900692	Marmoset
VEGFA	L8C	0.0125989	Marmoset
CGA	L8C	0.468728	Marmoset
PRDM1	L8C	0.145993	Marmoset
LAMA4	L8C	0.075997	Marmoset
HEY2	L8C	0.31381	Marmoset
BMP2	L8C	0.0187333	Marmoset
FOXA2	L8C	0	Marmoset
SNAI1	L8C	0.895453	Marmoset
TFAP2C	L8C	1.23527	Marmoset
DLX3	L8C	0.00854894	Marmoset
CDX2	L8C	0.0130061	Marmoset
IGF1R	L8C	0.00254689	Marmoset
NR2F2	L8C	0.0400601	Marmoset
TFCP2L1	L8C	0.112003	Marmoset
GATA3	L8C	0.0542389	Marmoset
KLF17	L8C	1.64923	Marmoset
TGFBR3	L8C	0.0459767	Marmoset
OTX2	L8C	0.301303	Marmoset
PGF	L8C	0.0137386	Marmoset
TGFB3	L8C	0.00503859	Marmoset
YAP1	L8C	0.114942	Marmoset
TEAD1	L8C	0.68175	Marmoset
FGF4	L8C	0.0199997	Marmoset
IL6	L8C	0	Marmoset
DLX5	L8C	0.198231	Marmoset
TEAD4	L8C	0.091929	Marmoset
NANOG	L8C	0.464441	Marmoset
POU5F1B	L8C	0.0329843	Marmoset
SPIC	L8C	0.198806	Marmoset
IGF1	L8C	0.00868206	Marmoset
FGFR2	L8C	0.075899	Marmoset
UTF1	L8C	0.00135222	Marmoset
GATA4	L8C	0.00424122	Marmoset
FGFR1	L8C	0.0213168	Marmoset
GATA6	L8C	0.662885	Marmoset
KLF11	L8C	0.597154	Marmoset
SOX2	L8C	0.137892	Marmoset
TP63	L8C	0.288079	Marmoset
PPARG	L8C	0.324031	Marmoset
GATA2	L8C	0.00355999	Marmoset
ARGFX	L8C	0.432131	Marmoset
SOX17	L8C	0.0335827	Marmoset
PRDM14	L8C	0.969859	Marmoset
HEY1	L8C	0.784961	Marmoset
TGFBR2	L8C	0	Marmoset
DNMT3L	L8C	0.139177	Marmoset
ELF3	L8C	0.0955619	Marmoset
DNMT1	L8C	0.830039	Marmoset
IL6R	L8C	0.0278029	Marmoset
IFI16	L8C	0.830656	Marmoset
CDH1	L8C	0.454641	Marmoset
DUXA	L8C	0.0122668	Marmoset
KLF4	Morula	0.965156	Marmoset
PDGFA	Morula	0.913287	Marmoset
FGFR4	Morula	0.141708	Marmoset
DAB2	Morula	2.07302	Marmoset
ZFP42	Morula	0.617992	Marmoset
PITX2	Morula	0.0160576	Marmoset
LEF1	Morula	0.00032304	Marmoset
PDGFRA	Morula	0.0385051	Marmoset
TFAP2A	Morula	0.0307613	Marmoset
POU5F1	Morula	2.10018	Marmoset
VEGFA	Morula	6.83771e-05	Marmoset
CGA	Morula	0.0210278	Marmoset
PRDM1	Morula	0.0237079	Marmoset
LAMA4	Morula	0.321504	Marmoset
HEY2	Morula	0.0760048	Marmoset
BMP2	Morula	0.00613038	Marmoset
FOXA2	Morula	9.23262e-05	Marmoset
SNAI1	Morula	0.253407	Marmoset
TFAP2C	Morula	0.795795	Marmoset
DLX3	Morula	0.00352458	Marmoset
CDX2	Morula	0.0280471	Marmoset
IGF1R	Morula	0.01618	Marmoset
NR2F2	Morula	0.0508495	Marmoset
TFCP2L1	Morula	0.894266	Marmoset
GATA3	Morula	0.109817	Marmoset
KLF17	Morula	0.24232	Marmoset
TGFBR3	Morula	0.462941	Marmoset
OTX2	Morula	0.201348	Marmoset
PGF	Morula	0.00224977	Marmoset
TGFB3	Morula	0.0101683	Marmoset
YAP1	Morula	0.200813	Marmoset
TEAD1	Morula	0.76722	Marmoset
FGF4	Morula	0.00939253	Marmoset
IL6	Morula	0.244081	Marmoset
DLX5	Morula	0.0293627	Marmoset
TEAD4	Morula	0.486507	Marmoset
NANOG	Morula	1.64194	Marmoset
POU5F1B	Morula	0.130687	Marmoset
SPIC	Morula	1.26838	Marmoset
IGF1	Morula	0.000106459	Marmoset
FGFR2	Morula	0.532926	Marmoset
UTF1	Morula	0.0865041	Marmoset
GATA4	Morula	0.0267064	Marmoset
FGFR1	Morula	0.144601	Marmoset
GATA6	Morula	1.64916	Marmoset
KLF11	Morula	0.522992	Marmoset
SOX2	Morula	0.252925	Marmoset
TP63	Morula	0.00634122	Marmoset
PPARG	Morula	0.0486433	Marmoset
GATA2	Morula	0.0785003	Marmoset
ARGFX	Morula	0.31646	Marmoset
SOX17	Morula	0.00971863	Marmoset
PRDM14	Morula	0.42188	Marmoset
HEY1	Morula	0.106832	Marmoset
TGFBR2	Morula	0.00771276	Marmoset
DNMT3L	Morula	0.728765	Marmoset
ELF3	Morula	0.210114	Marmoset
DNMT1	Morula	0.228645	Marmoset
IL6R	Morula	0.0553151	Marmoset
IFI16	Morula	0.292568	Marmoset
CDH1	Morula	0.833879	Marmoset
DUXA	Morula	0.00395386	Marmoset
KLF4	EB_ICM	0.850148	Marmoset
PDGFA	EB_ICM	0.514254	Marmoset
FGFR4	EB_ICM	0.421639	Marmoset
DAB2	EB_ICM	2.08505	Marmoset
ZFP42	EB_ICM	0.389206	Marmoset
PITX2	EB_ICM	0.00520804	Marmoset
LEF1	EB_ICM	0.00516476	Marmoset
PDGFRA	EB_ICM	1.31639	Marmoset
TFAP2A	EB_ICM	0.054912	Marmoset
POU5F1	EB_ICM	2.28925	Marmoset
VEGFA	EB_ICM	0.000204173	Marmoset
CGA	EB_ICM	0.0569965	Marmoset
PRDM1	EB_ICM	0.0769584	Marmoset
LAMA4	EB_ICM	0.820588	Marmoset
HEY2	EB_ICM	0.0220738	Marmoset
BMP2	EB_ICM	0	Marmoset
FOXA2	EB_ICM	0	Marmoset
SNAI1	EB_ICM	0.128537	Marmoset
TFAP2C	EB_ICM	0.858584	Marmoset
DLX3	EB_ICM	0.0547228	Marmoset
CDX2	EB_ICM	0.0482401	Marmoset
IGF1R	EB_ICM	0.0485394	Marmoset
NR2F2	EB_ICM	0.0425077	Marmoset
TFCP2L1	EB_ICM	1.56919	Marmoset
GATA3	EB_ICM	0.08077	Marmoset
KLF17	EB_ICM	0.385398	Marmoset
TGFBR3	EB_ICM	0.585403	Marmoset
OTX2	EB_ICM	0.186942	Marmoset
PGF	EB_ICM	0	Marmoset
TGFB3	EB_ICM	0.00368689	Marmoset
YAP1	EB_ICM	0.16826	Marmoset
TEAD1	EB_ICM	0.844355	Marmoset
FGF4	EB_ICM	0.0437395	Marmoset
IL6	EB_ICM	0.153653	Marmoset
DLX5	EB_ICM	0.0269414	Marmoset
TEAD4	EB_ICM	0.378263	Marmoset
NANOG	EB_ICM	2.49566	Marmoset
POU5F1B	EB_ICM	0.119707	Marmoset
SPIC	EB_ICM	2.21947	Marmoset
IGF1	EB_ICM	0	Marmoset
FGFR2	EB_ICM	0.642163	Marmoset
UTF1	EB_ICM	0.0865172	Marmoset
GATA4	EB_ICM	0.0264073	Marmoset
FGFR1	EB_ICM	0.567321	Marmoset
GATA6	EB_ICM	1.50569	Marmoset
KLF11	EB_ICM	0.452952	Marmoset
SOX2	EB_ICM	0.138182	Marmoset
TP63	EB_ICM	0.00932772	Marmoset
PPARG	EB_ICM	0.0430879	Marmoset
GATA2	EB_ICM	0.108409	Marmoset
ARGFX	EB_ICM	0.0895112	Marmoset
SOX17	EB_ICM	0.00242771	Marmoset
PRDM14	EB_ICM	0.265079	Marmoset
HEY1	EB_ICM	0.105456	Marmoset
TGFBR2	EB_ICM	0.00732726	Marmoset
DNMT3L	EB_ICM	1.14971	Marmoset
ELF3	EB_ICM	0.40051	Marmoset
DNMT1	EB_ICM	0.149055	Marmoset
IL6R	EB_ICM	0.337157	Marmoset
IFI16	EB_ICM	0.282486	Marmoset
CDH1	EB_ICM	1.18101	Marmoset
DUXA	EB_ICM	0	Marmoset
KLF4	MLB_EPI	0.822289	Marmoset
PDGFA	MLB_EPI	0.553833	Marmoset
FGFR4	MLB_EPI	0.58007	Marmoset
DAB2	MLB_EPI	0.991274	Marmoset
ZFP42	MLB_EPI	0.568122	Marmoset
PITX2	MLB_EPI	0.186863	Marmoset
LEF1	MLB_EPI	0.00170294	Marmoset
PDGFRA	MLB_EPI	0.334554	Marmoset
TFAP2A	MLB_EPI	0.0118382	Marmoset
POU5F1	MLB_EPI	2.57974	Marmoset
VEGFA	MLB_EPI	0.0251163	Marmoset
CGA	MLB_EPI	0.481993	Marmoset
PRDM1	MLB_EPI	0.135049	Marmoset
LAMA4	MLB_EPI	0.948662	Marmoset
HEY2	MLB_EPI	0.0231156	Marmoset
BMP2	MLB_EPI	0.0224116	Marmoset
FOXA2	MLB_EPI	0.0183761	Marmoset
SNAI1	MLB_EPI	0.195783	Marmoset
TFAP2C	MLB_EPI	0.814311	Marmoset
DLX3	MLB_EPI	0.0244427	Marmoset
CDX2	MLB_EPI	0.0698052	Marmoset
IGF1R	MLB_EPI	0.0334687	Marmoset
NR2F2	MLB_EPI	0.035584	Marmoset
TFCP2L1	MLB_EPI	1.34696	Marmoset
GATA3	MLB_EPI	0.0380825	Marmoset
KLF17	MLB_EPI	1.54955	Marmoset
TGFBR3	MLB_EPI	0.747483	Marmoset
OTX2	MLB_EPI	0.0386546	Marmoset
PGF	MLB_EPI	0.00420042	Marmoset
TGFB3	MLB_EPI	0.000440077	Marmoset
YAP1	MLB_EPI	0.31476	Marmoset
TEAD1	MLB_EPI	0.343237	Marmoset
FGF4	MLB_EPI	0.399551	Marmoset
IL6	MLB_EPI	0.00548291	Marmoset
DLX5	MLB_EPI	0.00132102	Marmoset
TEAD4	MLB_EPI	0.659799	Marmoset
NANOG	MLB_EPI	3.27509	Marmoset
POU5F1B	MLB_EPI	0.336978	Marmoset
SPIC	MLB_EPI	0.742552	Marmoset
IGF1	MLB_EPI	0.0369152	Marmoset
FGFR2	MLB_EPI	0.0367063	Marmoset
UTF1	MLB_EPI	0.117008	Marmoset
GATA4	MLB_EPI	0.0593776	Marmoset
FGFR1	MLB_EPI	0.568203	Marmoset
GATA6	MLB_EPI	0.142659	Marmoset
KLF11	MLB_EPI	0.568662	Marmoset
SOX2	MLB_EPI	0.210378	Marmoset
TP63	MLB_EPI	0.00450163	Marmoset
PPARG	MLB_EPI	0.0261039	Marmoset
GATA2	MLB_EPI	0.251157	Marmoset
ARGFX	MLB_EPI	0.0736723	Marmoset
SOX17	MLB_EPI	0.0604086	Marmoset
PRDM14	MLB_EPI	1.20046	Marmoset
HEY1	MLB_EPI	0.589653	Marmoset
TGFBR2	MLB_EPI	0.00514492	Marmoset
DNMT3L	MLB_EPI	1.50881	Marmoset
ELF3	MLB_EPI	0.808071	Marmoset
DNMT1	MLB_EPI	0.2505	Marmoset
IL6R	MLB_EPI	0.351949	Marmoset
IFI16	MLB_EPI	1.32244	Marmoset
CDH1	MLB_EPI	0.959303	Marmoset
DUXA	MLB_EPI	0	Marmoset
KLF4	MLB_PE	0.824673	Marmoset
PDGFA	MLB_PE	0.216801	Marmoset
FGFR4	MLB_PE	0.953035	Marmoset
DAB2	MLB_PE	1.9188	Marmoset
ZFP42	MLB_PE	0.659785	Marmoset
PITX2	MLB_PE	0.327983	Marmoset
LEF1	MLB_PE	0.000300558	Marmoset
PDGFRA	MLB_PE	1.53742	Marmoset
TFAP2A	MLB_PE	0.00927057	Marmoset
POU5F1	MLB_PE	1.74593	Marmoset
VEGFA	MLB_PE	0.0379623	Marmoset
CGA	MLB_PE	0.586036	Marmoset
PRDM1	MLB_PE	0.128403	Marmoset
LAMA4	MLB_PE	1.14713	Marmoset
HEY2	MLB_PE	0.0207094	Marmoset
BMP2	MLB_PE	0.37662	Marmoset
FOXA2	MLB_PE	0.10563	Marmoset
SNAI1	MLB_PE	0.36772	Marmoset
TFAP2C	MLB_PE	0.43507	Marmoset
DLX3	MLB_PE	0.0272172	Marmoset
CDX2	MLB_PE	0.119292	Marmoset
IGF1R	MLB_PE	0.0234482	Marmoset
NR2F2	MLB_PE	0.0650046	Marmoset
TFCP2L1	MLB_PE	0.978552	Marmoset
GATA3	MLB_PE	0.162897	Marmoset
KLF17	MLB_PE	0.702764	Marmoset
TGFBR3	MLB_PE	0.610626	Marmoset
OTX2	MLB_PE	0.363734	Marmoset
PGF	MLB_PE	0.00202089	Marmoset
TGFB3	MLB_PE	0.0139636	Marmoset
YAP1	MLB_PE	0.194652	Marmoset
TEAD1	MLB_PE	0.509268	Marmoset
FGF4	MLB_PE	0.00962529	Marmoset
IL6	MLB_PE	0.00906812	Marmoset
DLX5	MLB_PE	0.00347401	Marmoset
TEAD4	MLB_PE	0.736326	Marmoset
NANOG	MLB_PE	1.17442	Marmoset
POU5F1B	MLB_PE	0.133706	Marmoset
SPIC	MLB_PE	0.039013	Marmoset
IGF1	MLB_PE	0.460032	Marmoset
FGFR2	MLB_PE	0.238771	Marmoset
UTF1	MLB_PE	0.0359356	Marmoset
GATA4	MLB_PE	0.166628	Marmoset
FGFR1	MLB_PE	0.838635	Marmoset
GATA6	MLB_PE	0.833956	Marmoset
KLF11	MLB_PE	0.366312	Marmoset
SOX2	MLB_PE	0.0273107	Marmoset
TP63	MLB_PE	0.00275118	Marmoset
PPARG	MLB_PE	0.0972054	Marmoset
GATA2	MLB_PE	0.576771	Marmoset
ARGFX	MLB_PE	2.79866e-05	Marmoset
SOX17	MLB_PE	0.428136	Marmoset
PRDM14	MLB_PE	0.0461257	Marmoset
HEY1	MLB_PE	0.0591048	Marmoset
TGFBR2	MLB_PE	0.00325715	Marmoset
DNMT3L	MLB_PE	0.986454	Marmoset
ELF3	MLB_PE	0.457695	Marmoset
DNMT1	MLB_PE	0.236718	Marmoset
IL6R	MLB_PE	0.126385	Marmoset
IFI16	MLB_PE	0.483825	Marmoset
CDH1	MLB_PE	0.792497	Marmoset
DUXA	MLB_PE	0	Marmoset
KLF4	MLB_TE	0.793882	Marmoset
PDGFA	MLB_TE	0.778832	Marmoset
FGFR4	MLB_TE	0.517713	Marmoset
DAB2	MLB_TE	2.55141	Marmoset
ZFP42	MLB_TE	0.503182	Marmoset
PITX2	MLB_TE	0.003069	Marmoset
LEF1	MLB_TE	0.00452157	Marmoset
PDGFRA	MLB_TE	0.118753	Marmoset
TFAP2A	MLB_TE	0.107412	Marmoset
POU5F1	MLB_TE	1.85364	Marmoset
VEGFA	MLB_TE	0.000448561	Marmoset
CGA	MLB_TE	1.51441	Marmoset
PRDM1	MLB_TE	0.0118355	Marmoset
LAMA4	MLB_TE	0.314534	Marmoset
HEY2	MLB_TE	0.0194938	Marmoset
BMP2	MLB_TE	0.000176091	Marmoset
FOXA2	MLB_TE	0.00250088	Marmoset
SNAI1	MLB_TE	0.138338	Marmoset
TFAP2C	MLB_TE	1.29267	Marmoset
DLX3	MLB_TE	0.324286	Marmoset
CDX2	MLB_TE	0.346202	Marmoset
IGF1R	MLB_TE	0.0869506	Marmoset
NR2F2	MLB_TE	0.310583	Marmoset
TFCP2L1	MLB_TE	1.09189	Marmoset
GATA3	MLB_TE	0.620003	Marmoset
KLF17	MLB_TE	0.133705	Marmoset
TGFBR3	MLB_TE	0.637145	Marmoset
OTX2	MLB_TE	0.0384219	Marmoset
PGF	MLB_TE	0.0231676	Marmoset
TGFB3	MLB_TE	0.000364159	Marmoset
YAP1	MLB_TE	0.418284	Marmoset
TEAD1	MLB_TE	0.606645	Marmoset
FGF4	MLB_TE	0.00818664	Marmoset
IL6	MLB_TE	0.285419	Marmoset
DLX5	MLB_TE	0.14335	Marmoset
TEAD4	MLB_TE	0.591368	Marmoset
NANOG	MLB_TE	1.71193	Marmoset
POU5F1B	MLB_TE	0.18707	Marmoset
SPIC	MLB_TE	0.262637	Marmoset
IGF1	MLB_TE	0.0479217	Marmoset
FGFR2	MLB_TE	0.0817118	Marmoset
UTF1	MLB_TE	0.0364593	Marmoset
GATA4	MLB_TE	0.0240696	Marmoset
FGFR1	MLB_TE	0.334749	Marmoset
GATA6	MLB_TE	0.814984	Marmoset
KLF11	MLB_TE	0.2068	Marmoset
SOX2	MLB_TE	0.0842504	Marmoset
TP63	MLB_TE	0.00885535	Marmoset
PPARG	MLB_TE	0.0367074	Marmoset
GATA2	MLB_TE	1.71378	Marmoset
ARGFX	MLB_TE	0.00765292	Marmoset
SOX17	MLB_TE	0.000993223	Marmoset
PRDM14	MLB_TE	0.162836	Marmoset
HEY1	MLB_TE	0.0251364	Marmoset
TGFBR2	MLB_TE	0.021027	Marmoset
DNMT3L	MLB_TE	2.33879	Marmoset
ELF3	MLB_TE	0.66838	Marmoset
DNMT1	MLB_TE	0.373296	Marmoset
IL6R	MLB_TE	0.034137	Marmoset
IFI16	MLB_TE	0.129374	Marmoset
CDH1	MLB_TE	1.42899	Marmoset
DUXA	MLB_TE	0.000139504	Marmoset
ARGFX	EB_ICM	0.84241	Cyno
BMP2	EB_ICM	0.0189198	Cyno
CDH1	EB_ICM	0.00248605	Cyno
CDX2	EB_ICM	0.13063	Cyno
CGA	EB_ICM	0	Cyno
DAB2	EB_ICM	0.960556	Cyno
DLX3	EB_ICM	0.0668843	Cyno
DLX5	EB_ICM	0.00187099	Cyno
DNMT1	EB_ICM	0.0450409	Cyno
DUXA	EB_ICM	0.0169088	Cyno
ELF3	EB_ICM	1.90438	Cyno
FGF4	EB_ICM	0.0440094	Cyno
FGFR1	EB_ICM	0.602714	Cyno
FGFR2	EB_ICM	0.960149	Cyno
FGFR4	EB_ICM	0.00520072	Cyno
FOXA2	EB_ICM	0.0171145	Cyno
GATA2	EB_ICM	0.489214	Cyno
GATA3	EB_ICM	0.743734	Cyno
GATA4	EB_ICM	0.00175199	Cyno
GATA6	EB_ICM	0.0291066	Cyno
HEY1	EB_ICM	0.188997	Cyno
HEY2	EB_ICM	0.0246648	Cyno
IFI16	EB_ICM	0	Cyno
IGF1	EB_ICM	0.0448942	Cyno
IGF1R	EB_ICM	0.00356955	Cyno
IL6	EB_ICM	0.165006	Cyno
IL6R	EB_ICM	0.742543	Cyno
KLF11	EB_ICM	0.712955	Cyno
KLF17	EB_ICM	0	Cyno
KLF4	EB_ICM	0.935972	Cyno
LAMA4	EB_ICM	0.343741	Cyno
LEF1	EB_ICM	0	Cyno
NANOG	EB_ICM	1.66843	Cyno
NR2F2	EB_ICM	0.00353802	Cyno
OTX2	EB_ICM	0.365649	Cyno
PDGFA	EB_ICM	0.000788468	Cyno
PDGFRA	EB_ICM	0.0154899	Cyno
PGF	EB_ICM	0.0199022	Cyno
PITX2	EB_ICM	0.0110496	Cyno
PPARG	EB_ICM	0.0423287	Cyno
PRDM1	EB_ICM	0.00950552	Cyno
PRDM14	EB_ICM	0.112046	Cyno
PRSS3	EB_ICM	0	Cyno
SNAI1	EB_ICM	0.209	Cyno
SOX17	EB_ICM	0.0462246	Cyno
SOX2	EB_ICM	0.0116836	Cyno
SPIC	EB_ICM	0	Cyno
TEAD1	EB_ICM	0.0221826	Cyno
TEAD4	EB_ICM	0.409328	Cyno
TFAP2A	EB_ICM	0.0978022	Cyno
TFAP2C	EB_ICM	1.04742	Cyno
TFCP2L1	EB_ICM	0	Cyno
TGFB3	EB_ICM	0.0114195	Cyno
TGFBR2	EB_ICM	0.00366665	Cyno
TGFBR3	EB_ICM	0.337191	Cyno
TP63	EB_ICM	0	Cyno
VEGFA	EB_ICM	0.0187001	Cyno
YAP1	EB_ICM	0.379238	Cyno
ZSCAN4	EB_ICM	0.00254275	Cyno
ARGFX	MLB_EPI	0.0291744	Cyno
BMP2	MLB_EPI	0.033549	Cyno
CDH1	MLB_EPI	0.0053059	Cyno
CDX2	MLB_EPI	0.0797553	Cyno
CGA	MLB_EPI	0	Cyno
DAB2	MLB_EPI	1.6595	Cyno
DLX3	MLB_EPI	0.050119	Cyno
DLX5	MLB_EPI	0.0108242	Cyno
DNMT1	MLB_EPI	0.331609	Cyno
DUXA	MLB_EPI	0.0165172	Cyno
ELF3	MLB_EPI	1.70188	Cyno
FGF4	MLB_EPI	1.04536	Cyno
FGFR1	MLB_EPI	1.43013	Cyno
FGFR2	MLB_EPI	0.180799	Cyno
FGFR4	MLB_EPI	0.0155595	Cyno
FOXA2	MLB_EPI	0.010934	Cyno
GATA2	MLB_EPI	0.347298	Cyno
GATA3	MLB_EPI	0.199113	Cyno
GATA4	MLB_EPI	0	Cyno
GATA6	MLB_EPI	0.00168335	Cyno
HEY1	MLB_EPI	0.178231	Cyno
HEY2	MLB_EPI	0.0172671	Cyno
IFI16	MLB_EPI	0.00588997	Cyno
IGF1	MLB_EPI	0.00094331	Cyno
IGF1R	MLB_EPI	0.0250207	Cyno
IL6	MLB_EPI	0.000260647	Cyno
IL6R	MLB_EPI	0.198001	Cyno
KLF11	MLB_EPI	0.55421	Cyno
KLF17	MLB_EPI	0.000277457	Cyno
KLF4	MLB_EPI	0.587921	Cyno
LAMA4	MLB_EPI	0.000207335	Cyno
LEF1	MLB_EPI	0.00839729	Cyno
NANOG	MLB_EPI	3.42724	Cyno
NR2F2	MLB_EPI	0.0342271	Cyno
OTX2	MLB_EPI	0.01466	Cyno
PDGFA	MLB_EPI	0.000209824	Cyno
PDGFRA	MLB_EPI	0.0110798	Cyno
PGF	MLB_EPI	0.0145494	Cyno
PITX2	MLB_EPI	0.0495432	Cyno
PPARG	MLB_EPI	0.00625917	Cyno
PRDM1	MLB_EPI	0.0605236	Cyno
PRDM14	MLB_EPI	0.45245	Cyno
PRSS3	MLB_EPI	0	Cyno
SNAI1	MLB_EPI	0.0811275	Cyno
SOX17	MLB_EPI	0.0220895	Cyno
SOX2	MLB_EPI	0.0401708	Cyno
SPIC	MLB_EPI	0	Cyno
TEAD1	MLB_EPI	0.0124596	Cyno
TEAD4	MLB_EPI	0.63485	Cyno
TFAP2A	MLB_EPI	0.0723689	Cyno
TFAP2C	MLB_EPI	1.52948	Cyno
TFCP2L1	MLB_EPI	0	Cyno
TGFB3	MLB_EPI	0.000380413	Cyno
TGFBR2	MLB_EPI	0.0189809	Cyno
TGFBR3	MLB_EPI	0.783842	Cyno
TP63	MLB_EPI	0.0412911	Cyno
VEGFA	MLB_EPI	0.0788031	Cyno
YAP1	MLB_EPI	0.232026	Cyno
ZSCAN4	MLB_EPI	0	Cyno
ARGFX	MLB_PE	0.0102537	Cyno
BMP2	MLB_PE	2.46006	Cyno
CDH1	MLB_PE	0.00132593	Cyno
CDX2	MLB_PE	0.298257	Cyno
CGA	MLB_PE	0.00964744	Cyno
DAB2	MLB_PE	1.57403	Cyno
DLX3	MLB_PE	0.0263064	Cyno
DLX5	MLB_PE	0.0118917	Cyno
DNMT1	MLB_PE	0.171303	Cyno
DUXA	MLB_PE	0.003083	Cyno
ELF3	MLB_PE	1.08279	Cyno
FGF4	MLB_PE	0.0204752	Cyno
FGFR1	MLB_PE	1.95798	Cyno
FGFR2	MLB_PE	0.573561	Cyno
FGFR4	MLB_PE	0.114025	Cyno
FOXA2	MLB_PE	1.32902	Cyno
GATA2	MLB_PE	0.535796	Cyno
GATA3	MLB_PE	0.848374	Cyno
GATA4	MLB_PE	0.00988466	Cyno
GATA6	MLB_PE	0.119935	Cyno
HEY1	MLB_PE	0.0614855	Cyno
HEY2	MLB_PE	0.0111284	Cyno
IFI16	MLB_PE	0	Cyno
IGF1	MLB_PE	0.389524	Cyno
IGF1R	MLB_PE	0.00303438	Cyno
IL6	MLB_PE	0.00288429	Cyno
IL6R	MLB_PE	1.58395	Cyno
KLF11	MLB_PE	0.666011	Cyno
KLF17	MLB_PE	0.000944937	Cyno
KLF4	MLB_PE	0.801433	Cyno
LAMA4	MLB_PE	0.0901001	Cyno
LEF1	MLB_PE	0	Cyno
NANOG	MLB_PE	0.164141	Cyno
NR2F2	MLB_PE	0.203421	Cyno
OTX2	MLB_PE	0.924357	Cyno
PDGFA	MLB_PE	0.000424259	Cyno
PDGFRA	MLB_PE	0.148802	Cyno
PGF	MLB_PE	0.0173801	Cyno
PITX2	MLB_PE	1.50244	Cyno
PPARG	MLB_PE	0.33803	Cyno
PRDM1	MLB_PE	0.50969	Cyno
PRDM14	MLB_PE	0.00340416	Cyno
PRSS3	MLB_PE	0	Cyno
SNAI1	MLB_PE	0.214808	Cyno
SOX17	MLB_PE	1.94125	Cyno
SOX2	MLB_PE	0.000791578	Cyno
SPIC	MLB_PE	0	Cyno
TEAD1	MLB_PE	0.0285526	Cyno
TEAD4	MLB_PE	0.691042	Cyno
TFAP2A	MLB_PE	0.0886157	Cyno
TFAP2C	MLB_PE	0.172275	Cyno
TFCP2L1	MLB_PE	0.000319185	Cyno
TGFB3	MLB_PE	0.000424259	Cyno
TGFBR2	MLB_PE	0.0628807	Cyno
TGFBR3	MLB_PE	1.01218	Cyno
TP63	MLB_PE	0.0134459	Cyno
VEGFA	MLB_PE	0.172293	Cyno
YAP1	MLB_PE	0.398171	Cyno
ZSCAN4	MLB_PE	0	Cyno
ARGFX	EB_TE	0.500709	Cyno
BMP2	EB_TE	0.0123522	Cyno
CDH1	EB_TE	0.00417838	Cyno
CDX2	EB_TE	0.505938	Cyno
CGA	EB_TE	0	Cyno
DAB2	EB_TE	1.95996	Cyno
DLX3	EB_TE	0.337657	Cyno
DLX5	EB_TE	0.0544119	Cyno
DNMT1	EB_TE	0.276049	Cyno
DUXA	EB_TE	0.000248391	Cyno
ELF3	EB_TE	2.04833	Cyno
FGF4	EB_TE	0.0162057	Cyno
FGFR1	EB_TE	0.383911	Cyno
FGFR2	EB_TE	0.681821	Cyno
FGFR4	EB_TE	0.0460896	Cyno
FOXA2	EB_TE	0.00971456	Cyno
GATA2	EB_TE	2.31818	Cyno
GATA3	EB_TE	1.50407	Cyno
GATA4	EB_TE	0.00062274	Cyno
GATA6	EB_TE	0.0516168	Cyno
HEY1	EB_TE	0.0493332	Cyno
HEY2	EB_TE	0.00316796	Cyno
IFI16	EB_TE	0	Cyno
IGF1	EB_TE	0	Cyno
IGF1R	EB_TE	0.00714622	Cyno
IL6	EB_TE	0.104381	Cyno
IL6R	EB_TE	0.0693522	Cyno
KLF11	EB_TE	0.516625	Cyno
KLF17	EB_TE	0	Cyno
KLF4	EB_TE	0.538206	Cyno
LAMA4	EB_TE	0.0745969	Cyno
LEF1	EB_TE	0	Cyno
NANOG	EB_TE	1.0166	Cyno
NR2F2	EB_TE	0.0584102	Cyno
OTX2	EB_TE	0.0999636	Cyno
PDGFA	EB_TE	0.000923789	Cyno
PDGFRA	EB_TE	0.000583561	Cyno
PGF	EB_TE	0.0831966	Cyno
PITX2	EB_TE	0.021336	Cyno
PPARG	EB_TE	0.084688	Cyno
PRDM1	EB_TE	0.0180385	Cyno
PRDM14	EB_TE	0.0171205	Cyno
PRSS3	EB_TE	0	Cyno
SNAI1	EB_TE	0.176403	Cyno
SOX17	EB_TE	0.038131	Cyno
SOX2	EB_TE	0.00167514	Cyno
SPIC	EB_TE	0	Cyno
TEAD1	EB_TE	0.0329068	Cyno
TEAD4	EB_TE	0.600139	Cyno
TFAP2A	EB_TE	0.19924	Cyno
TFAP2C	EB_TE	1.62008	Cyno
TFCP2L1	EB_TE	0	Cyno
TGFB3	EB_TE	0.00368162	Cyno
TGFBR2	EB_TE	0.00792932	Cyno
TGFBR3	EB_TE	1.02424	Cyno
TP63	EB_TE	0.0314226	Cyno
VEGFA	EB_TE	0.0725784	Cyno
YAP1	EB_TE	0.394184	Cyno
ZSCAN4	EB_TE	0	Cyno
ARGFX	MLB_TE	0	Cyno
BMP2	MLB_TE	0.0288954	Cyno
CDH1	MLB_TE	0.0131589	Cyno
CDX2	MLB_TE	0.954766	Cyno
CGA	MLB_TE	0.00387153	Cyno
DAB2	MLB_TE	2.79426	Cyno
DLX3	MLB_TE	0.576877	Cyno
DLX5	MLB_TE	0.208489	Cyno
DNMT1	MLB_TE	0.303994	Cyno
DUXA	MLB_TE	0	Cyno
ELF3	MLB_TE	1.81431	Cyno
FGF4	MLB_TE	0.040972	Cyno
FGFR1	MLB_TE	0.709953	Cyno
FGFR2	MLB_TE	0.309184	Cyno
FGFR4	MLB_TE	0.109391	Cyno
FOXA2	MLB_TE	0.0105831	Cyno
GATA2	MLB_TE	2.65649	Cyno
GATA3	MLB_TE	1.83925	Cyno
GATA4	MLB_TE	0.000928559	Cyno
GATA6	MLB_TE	0.0633935	Cyno
HEY1	MLB_TE	0.0452889	Cyno
HEY2	MLB_TE	0.00296721	Cyno
IFI16	MLB_TE	0	Cyno
IGF1	MLB_TE	0.000771653	Cyno
IGF1R	MLB_TE	0.00232102	Cyno
IL6	MLB_TE	0.031843	Cyno
IL6R	MLB_TE	0.021221	Cyno
KLF11	MLB_TE	0.333432	Cyno
KLF17	MLB_TE	0	Cyno
KLF4	MLB_TE	0.0944012	Cyno
LAMA4	MLB_TE	0.000347414	Cyno
LEF1	MLB_TE	0.00379166	Cyno
NANOG	MLB_TE	0.175347	Cyno
NR2F2	MLB_TE	0.394324	Cyno
OTX2	MLB_TE	0.0428531	Cyno
PDGFA	MLB_TE	0.00972209	Cyno
PDGFRA	MLB_TE	0.00138454	Cyno
PGF	MLB_TE	0.190724	Cyno
PITX2	MLB_TE	0.0197189	Cyno
PPARG	MLB_TE	0.250452	Cyno
PRDM1	MLB_TE	0.00147559	Cyno
PRDM14	MLB_TE	0.028005	Cyno
PRSS3	MLB_TE	0	Cyno
SNAI1	MLB_TE	0.0787647	Cyno
SOX17	MLB_TE	0.0380391	Cyno
SOX2	MLB_TE	0.00116669	Cyno
SPIC	MLB_TE	0	Cyno
TEAD1	MLB_TE	0.036138	Cyno
TEAD4	MLB_TE	0.583087	Cyno
TFAP2A	MLB_TE	0.48651	Cyno
TFAP2C	MLB_TE	1.80797	Cyno
TFCP2L1	MLB_TE	0.00379465	Cyno
TGFB3	MLB_TE	0.000197665	Cyno
TGFBR2	MLB_TE	0.000362612	Cyno
TGFBR3	MLB_TE	1.2657	Cyno
TP63	MLB_TE	0.123557	Cyno
VEGFA	MLB_TE	0.0555609	Cyno
YAP1	MLB_TE	0.510968	Cyno
ZSCAN4	MLB_TE	0.00249958	Cyno
CDH1	L8C	1.04793	Mouse
PPARG	L8C	0.000235087	Mouse
DNMT3L	L8C	0.716177	Mouse
DLX3	L8C	0.029222	Mouse
KLF4	L8C	0.827821	Mouse
ELF3	L8C	0.877495	Mouse
DNMT1	L8C	0.496697	Mouse
SPIC	L8C	2.49476	Mouse
PGF	L8C	0.000240545	Mouse
FGFR4	L8C	0.192153	Mouse
IGF1R	L8C	0.0280761	Mouse
GATA6	L8C	1.56825	Mouse
NANOG	L8C	0.603406	Mouse
GATA2	L8C	0.00718516	Mouse
GATA3	L8C	0.339297	Mouse
HEY2	L8C	3.71227e-05	Mouse
LAMA4	L8C	0.0137439	Mouse
IGF1	L8C	0.000593798	Mouse
KLF11	L8C	0.532124	Mouse
TGFB3	L8C	0.00504824	Mouse
TFAP2A	L8C	0.000327342	Mouse
OTX2	L8C	0.0268532	Mouse
GATA4	L8C	0.423483	Mouse
DAB2	L8C	0.929602	Mouse
TP63	L8C	0.00516232	Mouse
VEGFA	L8C	0.00241829	Mouse
POU5F1	L8C	1.55742	Mouse
IL6	L8C	0.00468318	Mouse
PDGFA	L8C	0.286922	Mouse
SOX17	L8C	0	Mouse
TFCP2L1	L8C	1.79144	Mouse
BMP2	L8C	0.0279405	Mouse
IL6R	L8C	0.258897	Mouse
LEF1	L8C	0.00750734	Mouse
PITX2	L8C	0.0222754	Mouse
CGA	L8C	0.00596253	Mouse
TFAP2C	L8C	1.09417	Mouse
PDGFRA	L8C	0.03385	Mouse
TGFBR3	L8C	0.0128522	Mouse
CDX2	L8C	0.199709	Mouse
DLX5	L8C	0.00192036	Mouse
TEAD4	L8C	1.26509	Mouse
NR2F2	L8C	0.0460181	Mouse
FGFR2	L8C	0.854864	Mouse
FGFR1	L8C	0.543196	Mouse
TGFBR2	L8C	0.00889804	Mouse
FOXA2	L8C	0	Mouse
PRDM1	L8C	0.014004	Mouse
HEY1	L8C	0.0520977	Mouse
PRDM14	L8C	0.114687	Mouse
SNAI1	L8C	0.18427	Mouse
UTF1	L8C	0.195052	Mouse
KLF17	L8C	0.79625	Mouse
FGF4	L8C	0.250156	Mouse
ZFP42	L8C	0.580299	Mouse
YAP1	L8C	0.772789	Mouse
TEAD1	L8C	0.520734	Mouse
CSF2RA	L8C	0.0525866	Mouse
PRSS3	L8C	0	Mouse
SOX2	L8C	0.0180514	Mouse
CDH1	Morula	1.10098	Mouse
PPARG	Morula	0	Mouse
DNMT3L	Morula	0.568818	Mouse
DLX3	Morula	0.00676179	Mouse
KLF4	Morula	0.828604	Mouse
ELF3	Morula	1.65569	Mouse
DNMT1	Morula	0.458515	Mouse
SPIC	Morula	1.98253	Mouse
PGF	Morula	0	Mouse
FGFR4	Morula	0.105828	Mouse
IGF1R	Morula	0.0177561	Mouse
GATA6	Morula	1.60805	Mouse
NANOG	Morula	1.1289	Mouse
GATA2	Morula	0.000108004	Mouse
GATA3	Morula	0.554899	Mouse
HEY2	Morula	0.00962141	Mouse
LAMA4	Morula	0.0060402	Mouse
IGF1	Morula	8.24051e-05	Mouse
KLF11	Morula	0.237874	Mouse
TGFB3	Morula	0.0344979	Mouse
TFAP2A	Morula	0.000342588	Mouse
OTX2	Morula	0.0319662	Mouse
GATA4	Morula	0.232809	Mouse
DAB2	Morula	1.69366	Mouse
TP63	Morula	0.127123	Mouse
VEGFA	Morula	0.00334684	Mouse
POU5F1	Morula	1.46979	Mouse
IL6	Morula	0	Mouse
PDGFA	Morula	0.330503	Mouse
SOX17	Morula	0	Mouse
TFCP2L1	Morula	2.20706	Mouse
BMP2	Morula	0.0316367	Mouse
IL6R	Morula	0.141514	Mouse
LEF1	Morula	0.000105901	Mouse
PITX2	Morula	0	Mouse
CGA	Morula	0.00349321	Mouse
TFAP2C	Morula	0.860141	Mouse
PDGFRA	Morula	0.0934093	Mouse
TGFBR3	Morula	0.0533481	Mouse
CDX2	Morula	0.488204	Mouse
DLX5	Morula	0.000275582	Mouse
TEAD4	Morula	1.19741	Mouse
NR2F2	Morula	0.0177445	Mouse
FGFR2	Morula	0.700142	Mouse
FGFR1	Morula	0.331684	Mouse
TGFBR2	Morula	0.0021712	Mouse
FOXA2	Morula	2.993e-05	Mouse
PRDM1	Morula	0	Mouse
HEY1	Morula	0.0803033	Mouse
PRDM14	Morula	0.0819858	Mouse
SNAI1	Morula	0.1833	Mouse
UTF1	Morula	0.188248	Mouse
KLF17	Morula	0.403264	Mouse
FGF4	Morula	0.252958	Mouse
ZFP42	Morula	0.867332	Mouse
YAP1	Morula	0.872994	Mouse
TEAD1	Morula	0.649206	Mouse
CSF2RA	Morula	0.0341303	Mouse
PRSS3	Morula	0	Mouse
SOX2	Morula	0.0331215	Mouse
CDH1	EB_ICM	0.687264	Mouse
PPARG	EB_ICM	0.00138455	Mouse
DNMT3L	EB_ICM	0.141528	Mouse
DLX3	EB_ICM	0	Mouse
KLF4	EB_ICM	1.21057	Mouse
ELF3	EB_ICM	0.391035	Mouse
DNMT1	EB_ICM	0.241822	Mouse
SPIC	EB_ICM	1.18246	Mouse
PGF	EB_ICM	0	Mouse
FGFR4	EB_ICM	0.0222846	Mouse
IGF1R	EB_ICM	0.0238165	Mouse
GATA6	EB_ICM	0.936417	Mouse
NANOG	EB_ICM	1.27264	Mouse
GATA2	EB_ICM	0.00753557	Mouse
GATA3	EB_ICM	0.0168489	Mouse
HEY2	EB_ICM	0	Mouse
LAMA4	EB_ICM	0.0714945	Mouse
IGF1	EB_ICM	0	Mouse
KLF11	EB_ICM	0.148097	Mouse
TGFB3	EB_ICM	0	Mouse
TFAP2A	EB_ICM	0.0198067	Mouse
OTX2	EB_ICM	0.185049	Mouse
GATA4	EB_ICM	0.0367521	Mouse
DAB2	EB_ICM	0.0537849	Mouse
TP63	EB_ICM	0	Mouse
VEGFA	EB_ICM	0.0219326	Mouse
POU5F1	EB_ICM	2.87569	Mouse
IL6	EB_ICM	0.00395443	Mouse
PDGFA	EB_ICM	0.833458	Mouse
SOX17	EB_ICM	0.11019	Mouse
TFCP2L1	EB_ICM	1.21423	Mouse
BMP2	EB_ICM	0.0022607	Mouse
IL6R	EB_ICM	0.199749	Mouse
LEF1	EB_ICM	0	Mouse
PITX2	EB_ICM	0.00198431	Mouse
CGA	EB_ICM	0.018961	Mouse
TFAP2C	EB_ICM	0.415598	Mouse
PDGFRA	EB_ICM	0.24434	Mouse
TGFBR3	EB_ICM	0.00543081	Mouse
CDX2	EB_ICM	0.159091	Mouse
DLX5	EB_ICM	0	Mouse
TEAD4	EB_ICM	0.319027	Mouse
NR2F2	EB_ICM	0.0180265	Mouse
FGFR2	EB_ICM	0.0942704	Mouse
FGFR1	EB_ICM	0.5346	Mouse
TGFBR2	EB_ICM	0.00533585	Mouse
FOXA2	EB_ICM	0.00229797	Mouse
PRDM1	EB_ICM	0.0029272	Mouse
HEY1	EB_ICM	0.0150355	Mouse
PRDM14	EB_ICM	0.147734	Mouse
SNAI1	EB_ICM	0.11399	Mouse
UTF1	EB_ICM	1.31225	Mouse
KLF17	EB_ICM	0.00397004	Mouse
FGF4	EB_ICM	0.395425	Mouse
ZFP42	EB_ICM	1.87812	Mouse
YAP1	EB_ICM	0.394425	Mouse
TEAD1	EB_ICM	0.504364	Mouse
CSF2RA	EB_ICM	0.0418976	Mouse
PRSS3	EB_ICM	0	Mouse
SOX2	EB_ICM	0.783039	Mouse
CDH1	EB_EPI	0.591199	Mouse
PPARG	EB_EPI	0	Mouse
DNMT3L	EB_EPI	0.139667	Mouse
DLX3	EB_EPI	0	Mouse
KLF4	EB_EPI	1.37727	Mouse
ELF3	EB_EPI	0.311846	Mouse
DNMT1	EB_EPI	0.315478	Mouse
SPIC	EB_EPI	0.772008	Mouse
PGF	EB_EPI	0	Mouse
FGFR4	EB_EPI	0.00505956	Mouse
IGF1R	EB_EPI	0.0244704	Mouse
GATA6	EB_EPI	0.316625	Mouse
NANOG	EB_EPI	1.30653	Mouse
GATA2	EB_EPI	0.0639406	Mouse
GATA3	EB_EPI	0.00478373	Mouse
HEY2	EB_EPI	0	Mouse
LAMA4	EB_EPI	0.0763011	Mouse
IGF1	EB_EPI	0	Mouse
KLF11	EB_EPI	0.133005	Mouse
TGFB3	EB_EPI	0	Mouse
TFAP2A	EB_EPI	0.0184131	Mouse
OTX2	EB_EPI	0.150026	Mouse
GATA4	EB_EPI	0.0128582	Mouse
DAB2	EB_EPI	0.0228944	Mouse
TP63	EB_EPI	0	Mouse
VEGFA	EB_EPI	0.026054	Mouse
POU5F1	EB_EPI	2.84576	Mouse
IL6	EB_EPI	0.00293719	Mouse
PDGFA	EB_EPI	1.14224	Mouse
SOX17	EB_EPI	0.0235742	Mouse
TFCP2L1	EB_EPI	1.12941	Mouse
BMP2	EB_EPI	0	Mouse
IL6R	EB_EPI	0.228531	Mouse
LEF1	EB_EPI	0	Mouse
PITX2	EB_EPI	0.0112247	Mouse
CGA	EB_EPI	0.02903	Mouse
TFAP2C	EB_EPI	0.188503	Mouse
PDGFRA	EB_EPI	0.0526232	Mouse
TGFBR3	EB_EPI	0.00337934	Mouse
CDX2	EB_EPI	0.0174657	Mouse
DLX5	EB_EPI	0	Mouse
TEAD4	EB_EPI	0.358642	Mouse
NR2F2	EB_EPI	0.0065017	Mouse
FGFR2	EB_EPI	0.00406874	Mouse
FGFR1	EB_EPI	0.476066	Mouse
TGFBR2	EB_EPI	0.00123878	Mouse
FOXA2	EB_EPI	0	Mouse
PRDM1	EB_EPI	0.005638	Mouse
HEY1	EB_EPI	0.00862838	Mouse
PRDM14	EB_EPI	0.252358	Mouse
SNAI1	EB_EPI	0.0435459	Mouse
UTF1	EB_EPI	1.69766	Mouse
KLF17	EB_EPI	0	Mouse
FGF4	EB_EPI	0.83634	Mouse
ZFP42	EB_EPI	2.50008	Mouse
YAP1	EB_EPI	0.361266	Mouse
TEAD1	EB_EPI	0.432535	Mouse
CSF2RA	EB_EPI	0.0581641	Mouse
PRSS3	EB_EPI	0	Mouse
SOX2	EB_EPI	0.951467	Mouse
CDH1	MLB_EPI	0.864512	Mouse
PPARG	MLB_EPI	0	Mouse
DNMT3L	MLB_EPI	1.98673	Mouse
DLX3	MLB_EPI	0.00839596	Mouse
KLF4	MLB_EPI	0.109379	Mouse
ELF3	MLB_EPI	0.0860114	Mouse
DNMT1	MLB_EPI	0.632459	Mouse
SPIC	MLB_EPI	0	Mouse
PGF	MLB_EPI	0	Mouse
FGFR4	MLB_EPI	0.0388051	Mouse
IGF1R	MLB_EPI	0.0543761	Mouse
GATA6	MLB_EPI	0.047432	Mouse
NANOG	MLB_EPI	0.0692187	Mouse
GATA2	MLB_EPI	0.00838696	Mouse
GATA3	MLB_EPI	0.00315106	Mouse
HEY2	MLB_EPI	0	Mouse
LAMA4	MLB_EPI	0	Mouse
IGF1	MLB_EPI	0	Mouse
KLF11	MLB_EPI	0.0403137	Mouse
TGFB3	MLB_EPI	0	Mouse
TFAP2A	MLB_EPI	0.014574	Mouse
OTX2	MLB_EPI	1.12216	Mouse
GATA4	MLB_EPI	0.0309777	Mouse
DAB2	MLB_EPI	0.310874	Mouse
TP63	MLB_EPI	0	Mouse
VEGFA	MLB_EPI	0	Mouse
POU5F1	MLB_EPI	2.56929	Mouse
IL6	MLB_EPI	0	Mouse
PDGFA	MLB_EPI	1.12838	Mouse
SOX17	MLB_EPI	0.0123335	Mouse
TFCP2L1	MLB_EPI	0.187596	Mouse
BMP2	MLB_EPI	0	Mouse
IL6R	MLB_EPI	0.0328156	Mouse
LEF1	MLB_EPI	1.04493	Mouse
PITX2	MLB_EPI	0.00395955	Mouse
CGA	MLB_EPI	0.00712191	Mouse
TFAP2C	MLB_EPI	0.00610737	Mouse
PDGFRA	MLB_EPI	0.0064394	Mouse
TGFBR3	MLB_EPI	0.00395955	Mouse
CDX2	MLB_EPI	0	Mouse
DLX5	MLB_EPI	0	Mouse
TEAD4	MLB_EPI	0.114889	Mouse
NR2F2	MLB_EPI	0	Mouse
FGFR2	MLB_EPI	0.00289932	Mouse
FGFR1	MLB_EPI	0.294627	Mouse
TGFBR2	MLB_EPI	0	Mouse
FOXA2	MLB_EPI	0.00483152	Mouse
PRDM1	MLB_EPI	0	Mouse
HEY1	MLB_EPI	0.00637767	Mouse
PRDM14	MLB_EPI	0	Mouse
SNAI1	MLB_EPI	0.0307202	Mouse
UTF1	MLB_EPI	2.26292	Mouse
KLF17	MLB_EPI	0	Mouse
FGF4	MLB_EPI	0.686678	Mouse
ZFP42	MLB_EPI	2.07822	Mouse
YAP1	MLB_EPI	0.409245	Mouse
TEAD1	MLB_EPI	0.292308	Mouse
CSF2RA	MLB_EPI	0.0446217	Mouse
PRSS3	MLB_EPI	0	Mouse
SOX2	MLB_EPI	0.912591	Mouse
CDH1	EB_PE	0.820712	Mouse
PPARG	EB_PE	0	Mouse
DNMT3L	EB_PE	0.71543	Mouse
DLX3	EB_PE	0.00208876	Mouse
KLF4	EB_PE	0.86741	Mouse
ELF3	EB_PE	0.833986	Mouse
DNMT1	EB_PE	0.257278	Mouse
SPIC	EB_PE	0.284178	Mouse
PGF	EB_PE	0	Mouse
FGFR4	EB_PE	0.0189502	Mouse
IGF1R	EB_PE	0.0323727	Mouse
GATA6	EB_PE	1.45476	Mouse
NANOG	EB_PE	0.381628	Mouse
GATA2	EB_PE	0.00736694	Mouse
GATA3	EB_PE	0.0204464	Mouse
HEY2	EB_PE	0	Mouse
LAMA4	EB_PE	0.0566746	Mouse
IGF1	EB_PE	0.0316767	Mouse
KLF11	EB_PE	0.108209	Mouse
TGFB3	EB_PE	0	Mouse
TFAP2A	EB_PE	0.0189174	Mouse
OTX2	EB_PE	0.0784376	Mouse
GATA4	EB_PE	0.444511	Mouse
DAB2	EB_PE	0.187115	Mouse
TP63	EB_PE	0.000840144	Mouse
VEGFA	EB_PE	0.0337542	Mouse
POU5F1	EB_PE	2.75016	Mouse
IL6	EB_PE	0.00583109	Mouse
PDGFA	EB_PE	0.791022	Mouse
SOX17	EB_PE	1.19946	Mouse
TFCP2L1	EB_PE	0.986646	Mouse
BMP2	EB_PE	0.00258425	Mouse
IL6R	EB_PE	0.101855	Mouse
LEF1	EB_PE	0.000551465	Mouse
PITX2	EB_PE	0.00934669	Mouse
CGA	EB_PE	0.012459	Mouse
TFAP2C	EB_PE	0.0662978	Mouse
PDGFRA	EB_PE	0.827396	Mouse
TGFBR3	EB_PE	0.00592179	Mouse
CDX2	EB_PE	0.0320076	Mouse
DLX5	EB_PE	0	Mouse
TEAD4	EB_PE	0.38074	Mouse
NR2F2	EB_PE	0.0138313	Mouse
FGFR2	EB_PE	0.516997	Mouse
FGFR1	EB_PE	0.565317	Mouse
TGFBR2	EB_PE	0.0151384	Mouse
FOXA2	EB_PE	0.054851	Mouse
PRDM1	EB_PE	0.0148676	Mouse
HEY1	EB_PE	0.00469621	Mouse
PRDM14	EB_PE	0.0163901	Mouse
SNAI1	EB_PE	0.246495	Mouse
UTF1	EB_PE	1.2822	Mouse
KLF17	EB_PE	0	Mouse
FGF4	EB_PE	0.0355373	Mouse
ZFP42	EB_PE	1.29302	Mouse
YAP1	EB_PE	0.349365	Mouse
TEAD1	EB_PE	0.504378	Mouse
CSF2RA	EB_PE	0.0617869	Mouse
PRSS3	EB_PE	0	Mouse
SOX2	EB_PE	0.35114	Mouse
CDH1	MLB_PE	0.565181	Mouse
PPARG	MLB_PE	0.020827	Mouse
DNMT3L	MLB_PE	1.35143	Mouse
DLX3	MLB_PE	0	Mouse
KLF4	MLB_PE	0.447158	Mouse
ELF3	MLB_PE	0.405043	Mouse
DNMT1	MLB_PE	0.364128	Mouse
SPIC	MLB_PE	0	Mouse
PGF	MLB_PE	0	Mouse
FGFR4	MLB_PE	0.18361	Mouse
IGF1R	MLB_PE	0.0716022	Mouse
GATA6	MLB_PE	1.13968	Mouse
NANOG	MLB_PE	0	Mouse
GATA2	MLB_PE	0.0240497	Mouse
GATA3	MLB_PE	0.00319941	Mouse
HEY2	MLB_PE	0.0197719	Mouse
LAMA4	MLB_PE	0.00225129	Mouse
IGF1	MLB_PE	0.150931	Mouse
KLF11	MLB_PE	0.06559	Mouse
TGFB3	MLB_PE	0	Mouse
TFAP2A	MLB_PE	0.0104812	Mouse
OTX2	MLB_PE	0.0773907	Mouse
GATA4	MLB_PE	0.915439	Mouse
DAB2	MLB_PE	3.09875	Mouse
TP63	MLB_PE	0	Mouse
VEGFA	MLB_PE	0.268715	Mouse
POU5F1	MLB_PE	1.34407	Mouse
IL6	MLB_PE	0	Mouse
PDGFA	MLB_PE	0.666072	Mouse
SOX17	MLB_PE	0.668881	Mouse
TFCP2L1	MLB_PE	0.116448	Mouse
BMP2	MLB_PE	0.0193516	Mouse
IL6R	MLB_PE	0.0102921	Mouse
LEF1	MLB_PE	0.0194029	Mouse
PITX2	MLB_PE	0.159879	Mouse
CGA	MLB_PE	0	Mouse
TFAP2C	MLB_PE	0.0102826	Mouse
PDGFRA	MLB_PE	0.78616	Mouse
TGFBR3	MLB_PE	0.085747	Mouse
CDX2	MLB_PE	0.0141285	Mouse
DLX5	MLB_PE	0	Mouse
TEAD4	MLB_PE	0.437371	Mouse
NR2F2	MLB_PE	0.013524	Mouse
FGFR2	MLB_PE	0.191848	Mouse
FGFR1	MLB_PE	0.0758327	Mouse
TGFBR2	MLB_PE	0.0101842	Mouse
FOXA2	MLB_PE	0.459014	Mouse
PRDM1	MLB_PE	0.0273778	Mouse
HEY1	MLB_PE	0.0178933	Mouse
PRDM14	MLB_PE	0	Mouse
SNAI1	MLB_PE	0.147535	Mouse
UTF1	MLB_PE	1.54762	Mouse
KLF17	MLB_PE	0	Mouse
FGF4	MLB_PE	0.00535348	Mouse
ZFP42	MLB_PE	0.724144	Mouse
YAP1	MLB_PE	0.541801	Mouse
TEAD1	MLB_PE	0.710686	Mouse
CSF2RA	MLB_PE	0.0540778	Mouse
PRSS3	MLB_PE	0	Mouse
SOX2	MLB_PE	0.0367699	Mouse
CDH1	EB_TE	1.18084	Mouse
PPARG	EB_TE	0	Mouse
DNMT3L	EB_TE	0.613773	Mouse
DLX3	EB_TE	0	Mouse
KLF4	EB_TE	0.344053	Mouse
ELF3	EB_TE	1.29345	Mouse
DNMT1	EB_TE	0.232194	Mouse
SPIC	EB_TE	0.0257446	Mouse
PGF	EB_TE	0	Mouse
FGFR4	EB_TE	0.255199	Mouse
IGF1R	EB_TE	0	Mouse
GATA6	EB_TE	0.750043	Mouse
NANOG	EB_TE	0.200503	Mouse
GATA2	EB_TE	0.502642	Mouse
GATA3	EB_TE	1.72046	Mouse
HEY2	EB_TE	0	Mouse
LAMA4	EB_TE	0	Mouse
IGF1	EB_TE	0	Mouse
KLF11	EB_TE	0.172549	Mouse
TGFB3	EB_TE	0	Mouse
TFAP2A	EB_TE	0.748902	Mouse
OTX2	EB_TE	0.018053	Mouse
GATA4	EB_TE	0.0111775	Mouse
DAB2	EB_TE	1.38032	Mouse
TP63	EB_TE	0	Mouse
VEGFA	EB_TE	0.0349878	Mouse
POU5F1	EB_TE	2.07752	Mouse
IL6	EB_TE	0.061113	Mouse
PDGFA	EB_TE	1.37607	Mouse
SOX17	EB_TE	0.0211242	Mouse
TFCP2L1	EB_TE	1.27922	Mouse
BMP2	EB_TE	0	Mouse
IL6R	EB_TE	0.0542066	Mouse
LEF1	EB_TE	0.00359406	Mouse
PITX2	EB_TE	0.00249191	Mouse
CGA	EB_TE	0.0240437	Mouse
TFAP2C	EB_TE	0.634279	Mouse
PDGFRA	EB_TE	0.0228215	Mouse
TGFBR3	EB_TE	0.00351891	Mouse
CDX2	EB_TE	2.14011	Mouse
DLX5	EB_TE	0	Mouse
TEAD4	EB_TE	0.721609	Mouse
NR2F2	EB_TE	0.0232485	Mouse
FGFR2	EB_TE	0.702923	Mouse
FGFR1	EB_TE	0.521614	Mouse
TGFBR2	EB_TE	0.00693363	Mouse
FOXA2	EB_TE	0	Mouse
PRDM1	EB_TE	0	Mouse
HEY1	EB_TE	0.015247	Mouse
PRDM14	EB_TE	0	Mouse
SNAI1	EB_TE	0.00823278	Mouse
UTF1	EB_TE	0.385388	Mouse
KLF17	EB_TE	0.0121023	Mouse
FGF4	EB_TE	0.0166491	Mouse
ZFP42	EB_TE	1.49639	Mouse
YAP1	EB_TE	0.414972	Mouse
TEAD1	EB_TE	0.597408	Mouse
CSF2RA	EB_TE	0.045161	Mouse
PRSS3	EB_TE	0	Mouse
SOX2	EB_TE	0.0102273	Mouse
CDH1	MLB_TE	1.15108	Mouse
PPARG	MLB_TE	0	Mouse
DNMT3L	MLB_TE	0.592331	Mouse
DLX3	MLB_TE	0	Mouse
KLF4	MLB_TE	0.161388	Mouse
ELF3	MLB_TE	0.705702	Mouse
DNMT1	MLB_TE	0.298414	Mouse
SPIC	MLB_TE	0	Mouse
PGF	MLB_TE	0.0744677	Mouse
FGFR4	MLB_TE	0.0213685	Mouse
IGF1R	MLB_TE	0.0519307	Mouse
GATA6	MLB_TE	0.0341669	Mouse
NANOG	MLB_TE	0	Mouse
GATA2	MLB_TE	0.337579	Mouse
GATA3	MLB_TE	0.911158	Mouse
HEY2	MLB_TE	0	Mouse
LAMA4	MLB_TE	0	Mouse
IGF1	MLB_TE	0	Mouse
KLF11	MLB_TE	0.0205488	Mouse
TGFB3	MLB_TE	0	Mouse
TFAP2A	MLB_TE	0.588487	Mouse
OTX2	MLB_TE	0	Mouse
GATA4	MLB_TE	0.047987	Mouse
DAB2	MLB_TE	0.340659	Mouse
TP63	MLB_TE	0	Mouse
VEGFA	MLB_TE	0.0314983	Mouse
POU5F1	MLB_TE	0.178842	Mouse
IL6	MLB_TE	0	Mouse
PDGFA	MLB_TE	1.53606	Mouse
SOX17	MLB_TE	0.0282075	Mouse
TFCP2L1	MLB_TE	0.23996	Mouse
BMP2	MLB_TE	0	Mouse
IL6R	MLB_TE	0.164758	Mouse
LEF1	MLB_TE	0	Mouse
PITX2	MLB_TE	0.018028	Mouse
CGA	MLB_TE	0	Mouse
TFAP2C	MLB_TE	1.27244	Mouse
PDGFRA	MLB_TE	0.00645273	Mouse
TGFBR3	MLB_TE	0.0383989	Mouse
CDX2	MLB_TE	0.538366	Mouse
DLX5	MLB_TE	0	Mouse
TEAD4	MLB_TE	0.64506	Mouse
NR2F2	MLB_TE	0.028737	Mouse
FGFR2	MLB_TE	0.623611	Mouse
FGFR1	MLB_TE	0.335138	Mouse
TGFBR2	MLB_TE	0	Mouse
FOXA2	MLB_TE	0.0217825	Mouse
PRDM1	MLB_TE	0	Mouse
HEY1	MLB_TE	0	Mouse
PRDM14	MLB_TE	0	Mouse
SNAI1	MLB_TE	0.193676	Mouse
UTF1	MLB_TE	1.19967	Mouse
KLF17	MLB_TE	0	Mouse
FGF4	MLB_TE	0	Mouse
ZFP42	MLB_TE	1.64396	Mouse
YAP1	MLB_TE	0.238846	Mouse
TEAD1	MLB_TE	0.471948	Mouse
CSF2RA	MLB_TE	0.105857	Mouse
PRSS3	MLB_TE	0	Mouse
SOX2	MLB_TE	0.00952702	Mouse
TEAD1	L8C	0.536569	Gpig
PDGFRA	L8C	0.0904379	Gpig
IGF1R	L8C	0.493033	Gpig
GATA3	L8C	1.08708	Gpig
SNAI1	L8C	0.497846	Gpig
FGFR1	L8C	0.452156	Gpig
TFAP2C	L8C	1.7471	Gpig
TEAD4	L8C	0.929072	Gpig
SOX2	L8C	0.262075	Gpig
GATA6	L8C	0.941749	Gpig
FGF4	L8C	0.296036	Gpig
KLF11	L8C	0.372931	Gpig
PDGFA	L8C	0.573739	Gpig
PRDM14	L8C	1.25965	Gpig
DNMT1	L8C	0.439766	Gpig
FGFR2	L8C	0.37762	Gpig
YAP1	L8C	1.50114	Gpig
POU5F1	L8C	1.02018	Gpig
SPIC	L8C	0.974549	Gpig
FGFR4	L8C	0.0543099	Gpig
TFCP2L1	L8C	0.0896817	Gpig
NANOG	L8C	1.94563	Gpig
KLF4	L8C	1.86647	Gpig
PPARG	L8C	0.0570021	Gpig
CDH1	L8C	0.500872	Gpig
OTX2	L8C	0.264166	Gpig
ELF3	L8C	0.0505951	Gpig
BMP2	L8C	0.0018547	Gpig
HEY1	L8C	0.0262559	Gpig
TGFBR3	L8C	0.0266494	Gpig
TFAP2A	L8C	0.00109185	Gpig
CDX2	L8C	0.00109185	Gpig
TGFBR2	L8C	0	Gpig
DAB2	L8C	0.0131439	Gpig
DLX3	L8C	0.00501638	Gpig
IL6R	L8C	0.0359146	Gpig
NR2F2	L8C	0.00835587	Gpig
HEY2	L8C	0.00922465	Gpig
GATA4	L8C	0.000573127	Gpig
SOX17	L8C	0	Gpig
TGFB3	L8C	0.00397337	Gpig
PRDM1	L8C	0.0181791	Gpig
DLX5	L8C	0.0338596	Gpig
GATA2	L8C	0	Gpig
PGF	L8C	0.0266709	Gpig
LEF1	L8C	0.00482631	Gpig
FOXA2	L8C	0	Gpig
LAMA4	L8C	0	Gpig
TP63	L8C	0.00981536	Gpig
IGF1	L8C	0	Gpig
TEAD1	Morula	0.381005	Gpig
PDGFRA	Morula	0.419222	Gpig
IGF1R	Morula	0.409962	Gpig
GATA3	Morula	0.713913	Gpig
SNAI1	Morula	0.739778	Gpig
FGFR1	Morula	0.401871	Gpig
TFAP2C	Morula	1.55522	Gpig
TEAD4	Morula	0.949136	Gpig
SOX2	Morula	0.161116	Gpig
GATA6	Morula	0.568652	Gpig
FGF4	Morula	0.263052	Gpig
KLF11	Morula	0.163428	Gpig
PDGFA	Morula	0.345393	Gpig
PRDM14	Morula	1.06607	Gpig
DNMT1	Morula	1.0942	Gpig
FGFR2	Morula	0.0972566	Gpig
YAP1	Morula	1.29218	Gpig
POU5F1	Morula	0.921756	Gpig
SPIC	Morula	1.13789	Gpig
FGFR4	Morula	0.0830524	Gpig
TFCP2L1	Morula	0.320527	Gpig
NANOG	Morula	1.83497	Gpig
KLF4	Morula	0.957276	Gpig
PPARG	Morula	0.422824	Gpig
CDH1	Morula	1.45495	Gpig
OTX2	Morula	1.19823	Gpig
ELF3	Morula	0.356945	Gpig
BMP2	Morula	0.0148124	Gpig
HEY1	Morula	0.0256764	Gpig
TGFBR3	Morula	0.0109308	Gpig
TFAP2A	Morula	0.0971034	Gpig
CDX2	Morula	0.00570251	Gpig
TGFBR2	Morula	0.0105654	Gpig
DAB2	Morula	0.161734	Gpig
DLX3	Morula	0.0729656	Gpig
IL6R	Morula	0.0547315	Gpig
NR2F2	Morula	0.0085432	Gpig
HEY2	Morula	0.00591011	Gpig
GATA4	Morula	0.00337011	Gpig
SOX17	Morula	0.00114581	Gpig
TGFB3	Morula	0.000374663	Gpig
PRDM1	Morula	0.000564919	Gpig
DLX5	Morula	0.0164111	Gpig
GATA2	Morula	0	Gpig
PGF	Morula	0.00112696	Gpig
LEF1	Morula	0.00197632	Gpig
FOXA2	Morula	0	Gpig
LAMA4	Morula	0	Gpig
TP63	Morula	0	Gpig
IGF1	Morula	0	Gpig
TEAD1	EB_ICM	0.454674	Gpig
PDGFRA	EB_ICM	0.73848	Gpig
IGF1R	EB_ICM	0.0181935	Gpig
GATA3	EB_ICM	0.570468	Gpig
SNAI1	EB_ICM	0.329955	Gpig
FGFR1	EB_ICM	0.616738	Gpig
TFAP2C	EB_ICM	1.46619	Gpig
TEAD4	EB_ICM	0.858758	Gpig
SOX2	EB_ICM	0.198339	Gpig
GATA6	EB_ICM	0.394666	Gpig
FGF4	EB_ICM	0.343432	Gpig
KLF11	EB_ICM	0.24752	Gpig
PDGFA	EB_ICM	0.267599	Gpig
PRDM14	EB_ICM	1.09095	Gpig
DNMT1	EB_ICM	0.481632	Gpig
FGFR2	EB_ICM	0.314823	Gpig
YAP1	EB_ICM	1.30263	Gpig
POU5F1	EB_ICM	0.897529	Gpig
SPIC	EB_ICM	0.664384	Gpig
FGFR4	EB_ICM	0.231527	Gpig
TFCP2L1	EB_ICM	1.12324	Gpig
NANOG	EB_ICM	2.64316	Gpig
KLF4	EB_ICM	0.539673	Gpig
PPARG	EB_ICM	0.0298725	Gpig
CDH1	EB_ICM	1.68501	Gpig
OTX2	EB_ICM	0.0430729	Gpig
ELF3	EB_ICM	1.18604	Gpig
BMP2	EB_ICM	0.0108231	Gpig
HEY1	EB_ICM	0.0817801	Gpig
TGFBR3	EB_ICM	0.052754	Gpig
TFAP2A	EB_ICM	0.0304928	Gpig
CDX2	EB_ICM	0.236002	Gpig
TGFBR2	EB_ICM	0.16727	Gpig
DAB2	EB_ICM	0.12691	Gpig
DLX3	EB_ICM	0.0820182	Gpig
IL6R	EB_ICM	0.00871163	Gpig
NR2F2	EB_ICM	0.0324912	Gpig
HEY2	EB_ICM	0	Gpig
GATA4	EB_ICM	0.0405462	Gpig
SOX17	EB_ICM	0.0049825	Gpig
TGFB3	EB_ICM	0.0019063	Gpig
PRDM1	EB_ICM	0.00759701	Gpig
DLX5	EB_ICM	0.0174186	Gpig
GATA2	EB_ICM	0	Gpig
PGF	EB_ICM	0	Gpig
LEF1	EB_ICM	0	Gpig
FOXA2	EB_ICM	0	Gpig
LAMA4	EB_ICM	0	Gpig
TP63	EB_ICM	0	Gpig
IGF1	EB_ICM	0.000312749	Gpig
TEAD1	EB_EPI	0.378951	Gpig
PDGFRA	EB_EPI	0.971925	Gpig
IGF1R	EB_EPI	0.0455302	Gpig
GATA3	EB_EPI	0.530798	Gpig
SNAI1	EB_EPI	0.128422	Gpig
FGFR1	EB_EPI	0.688296	Gpig
TFAP2C	EB_EPI	1.63122	Gpig
TEAD4	EB_EPI	0.593031	Gpig
SOX2	EB_EPI	0.231748	Gpig
GATA6	EB_EPI	0.342812	Gpig
FGF4	EB_EPI	0.504022	Gpig
KLF11	EB_EPI	0.32935	Gpig
PDGFA	EB_EPI	0.326448	Gpig
PRDM14	EB_EPI	0.737401	Gpig
DNMT1	EB_EPI	0.336685	Gpig
FGFR2	EB_EPI	0.727135	Gpig
YAP1	EB_EPI	2.09332	Gpig
POU5F1	EB_EPI	0.802168	Gpig
SPIC	EB_EPI	0.323132	Gpig
FGFR4	EB_EPI	0.192536	Gpig
TFCP2L1	EB_EPI	0.75126	Gpig
NANOG	EB_EPI	2.82599	Gpig
KLF4	EB_EPI	0.414537	Gpig
PPARG	EB_EPI	0.0895121	Gpig
CDH1	EB_EPI	1.24502	Gpig
OTX2	EB_EPI	0.00174495	Gpig
ELF3	EB_EPI	0.963106	Gpig
BMP2	EB_EPI	0.0254548	Gpig
HEY1	EB_EPI	0.07944	Gpig
TGFBR3	EB_EPI	0.0409427	Gpig
TFAP2A	EB_EPI	0.109038	Gpig
CDX2	EB_EPI	0.232473	Gpig
TGFBR2	EB_EPI	0.0565611	Gpig
DAB2	EB_EPI	0.103687	Gpig
DLX3	EB_EPI	0.0830813	Gpig
IL6R	EB_EPI	0.025312	Gpig
NR2F2	EB_EPI	0.0288292	Gpig
HEY2	EB_EPI	0	Gpig
GATA4	EB_EPI	0.107644	Gpig
SOX17	EB_EPI	0.00407781	Gpig
TGFB3	EB_EPI	0.00278202	Gpig
PRDM1	EB_EPI	0.00906153	Gpig
DLX5	EB_EPI	0.00199713	Gpig
GATA2	EB_EPI	0.000586936	Gpig
PGF	EB_EPI	0.0139048	Gpig
LEF1	EB_EPI	0	Gpig
FOXA2	EB_EPI	0	Gpig
LAMA4	EB_EPI	0	Gpig
TP63	EB_EPI	0.00214559	Gpig
IGF1	EB_EPI	0.000194812	Gpig
TEAD1	MLB_EPI	0.430006	Gpig
PDGFRA	MLB_EPI	0.902282	Gpig
IGF1R	MLB_EPI	0.208341	Gpig
GATA3	MLB_EPI	0.4456	Gpig
SNAI1	MLB_EPI	0.0715585	Gpig
FGFR1	MLB_EPI	0.543458	Gpig
TFAP2C	MLB_EPI	1.20147	Gpig
[truncated: 243 more rows]
