# Supplementary material for: The guinea pig serves as an alternative model to study human preimplantation development
Source: Nat Cell Biol. 2025 Apr 4;27(4):696–710. doi: 10.1038/s41556-025-01642-9 (PMC11991919; doi:10.1038/s41556-025-01642-9)
Supplement: Supplementary file 15 — Statistical source data [file 41556_2025_1642_MOESM15_ESM.xls]

## Sheet: fig1
Nomenclature			CM	Compacted Morula
				Precavitated Morula (no sign of cavitation)
				Cavitated Morula (sign of cavitation but not a clear blastocele)
			EB	Early Blastocyst (blastocele formed)
			MB	Mid Blastocyst
			LB	Late Blastocyst
1d.
	Guinea pig embryos
Compacted Morula (16C)
SOX2	SOX17	CDX2	SOX2-CDX2	SOX2-SOX17	SOX17-CDX2	SOX2-SOX17-CDX2
11	0	0	0	0	0	0
13	0	0	0	0	0	0
15	0	0	0	0	0	0
Precavitation (16-32C)
SOX2	SOX17	CDX2	SOX2-CDX2	SOX2-SOX17	SOX17-CDX2	SOX2-SOX17-CDX2
16	0	0	3	0	0	0
13	0	0	7	0	0	0
17	0	1	4	0	0	0
17	0	2	3	0	0	0
16	0	0	10	0	0	0
14	0	0	8	0	0	0
Cavitation (32C)
SOX2	SOX17	CDX2	SOX2-CDX2	SOX2-SOX17	SOX17-CDX2	SOX2-SOX17-CDX2
19	0	7	3	0	0	0
13	0	4	10	0	0	0
8	0	8	9	2	0	0
10	0	2	8	2	0	0
Early Blastocyst
SOX2	SOX17	CDX2	SOX2-CDX2	SOX2-SOX17	SOX17-CDX2	SOX2-SOX17-CDX2
2	0	19	0	2	0	2
12	0	7	9	2	0	0
6	0	23	5	2	0	0
Mid-Blastocyst
SOX2	SOX17	CDX2	SOX2-CDX2	SOX2-SOX17	SOX17-CDX2	SOX2-SOX17-CDX2
8	8	30	0	1	0	0
5	2	20	7	5	1	0
4	8	28	0	11	0	0
7	4	27	0	5	0	0
10	5	31	0	3	2	0
6	4	29	0	4	1	0
Late Blastocyst
SOX2	SOX17	CDX2	SOX2-CDX2	SOX2-SOX17	SOX17-CDX2	SOX2-SOX17-CDX2
7	14	35	0	0	0	0
14	14	35	0	0	0	0
16	7	29	0	0	0	0
16	8	42	0	0	0	0
1g.
	Guinea pig embryos
Compacted Morula (16C)
SOX2	GATA6	GATA3	SOX2-GATA3	SOX2-GATA6	GATA6-GATA3	SOX2-GATA6-GATA3
0	0	0	0	0	0	16
0	0	0	0	0	0	10
0	0	0	0	0	0	11
0	0	0	0	0	0	15
0	0	0	0	0	0	14
Precavitation (16-32C)
SOX2	GATA6	GATA3	SOX2-GATA3	SOX2-GATA6	GATA6-GATA3	SOX2-GATA6-GATA3
0	0	0	0	2	2	15
0	0	0	0	6	2	13
0	0	0	1	3	0	17
Cavitation (32C)
SOX2	GATA6	GATA3	SOX2-GATA3	SOX2-GATA6	GATA6-GATA3	SOX2-GATA6-GATA3
3	0	2	0	9	2	19
4	0	2	0	6	1	12
3	0	1	0	9	3	18
Early Blastocyst
SOX2	GATA6	GATA3	SOX2-GATA3	SOX2-GATA6	GATA6-GATA3	SOX2-GATA6-GATA3
3	1	0	0	2	3	14
9	0	4	0	7	15	0
4	0	9	1	6	7	9
Mid-Blastocyst
SOX2	GATA6	GATA3	SOX2-GATA3	SOX2-GATA6	GATA6-GATA3	SOX2-GATA6-GATA3
7	2	0	0	3	38	0
6	2	5	0	7	18	0
5	1	16	0	4	7	3
8	2	6	0	3	23	1
5	2	18	0	2	5	0
Late Blastocyst
SOX2	GATA6	GATA3	SOX2-GATA3	SOX2-GATA6	GATA6-GATA3	SOX2-GATA6-GATA3
7	7	17	0	11	14	0
7	10	18	0	10	18	0
8	7	17	0	10	15	0

## Sheet:  fig2ab_Ext3d_sup2b
cell	embryo	devTime	stage	total_reads	ENS_mapped_percent	ENS_uniquely_mapped_percent	mt.perc	libsize	nGene	EML	big_EML	UMAP_1	UMAP_2
JC_1_18	21PG40-1	E4.5	16-32 cell	1841449	85.8	74.95	0.00128618	991307	6129	ICM	ICM	-0.960758	2.34175
JC_1_19	21PG40-1	E4.5	16-32 cell	1531570	87.01	76.27	0.00106821	865002	6720	ICM	ICM	-0.909376	2.58026
JC_1_20	21PG40-1	E4.5	16-32 cell	1554590	85.17	73.72	0.00112419	812142	6408	ICM	ICM	-0.881025	3.02375
JC_1_21	21PG40-1	E4.5	16-32 cell	2193675	84.25	74.21	0.000586854	1180873	6506	ICM	ICM	-0.947083	2.92361
JC_1_22	21PG40-1	E4.5	16-32 cell	1339578	88.49	77.7	0.000828141	835607	7323	ICM	ICM	-1.17798	2.87805
JC_1_24	21PG40-1	E4.5	16-32 cell	2285124	84.12	73.47	0.00222851	1199456	6484	ICM	ICM	-0.818264	2.47167
JC_1_25	21PG40-1	E4.5	16-32 cell	1372496	86.98	75.46	0.00207632	775891	6825	ICM	ICM	-1.16671	3.02853
JC_1_26	21PG40-1	E4.5	16-32 cell	1716860	87.01	74.81	0.0024136	787620	6740	ICM	ICM	1.05302	1.27193
JC_1_34	21PG40-1	E4.5	16-32 cell	1371611	85.33	74.21	0.0012509	725076	5996	ICM	ICM	-1.01591	2.3582
JC_1_35	21PG40-1	E4.5	16-32 cell	2065087	82.93	71.77	0.0015817	1088072	6168	ICM	ICM	-1.32924	2.48004
JC_1_36	21PG40-1	E4.5	16-32 cell	1662857	85.26	73.85	0.000774032	841050	5979	ICM	ICM	-0.311017	2.45598
JC_1_38	21PG40-1	E4.5	16-32 cell	2159973	87.94	77.95	0.000853172	1242423	6813	ICM	ICM	-0.610234	2.66637
JC_1_39	21PG40-1	E4.5	16-32 cell	1490017	86.94	72.21	0.015073	837524	6124	ICM	ICM	-0.906094	3.10217
JC_2_27	21PG40-2	E4.5	16-32 cell	1097192	85.07	74.34	0.00110461	586632	5889	ICM	ICM	-0.54488	2.42005
JC_2_29	21PG40-2	E4.5	16-32 cell	608689	81.52	67.75	0.00215306	315365	5568	ICM	ICM	-0.916962	2.15847
JC_2_31	21PG40-2	E4.5	16-32 cell	745786	84.8	70.24	0.0140891	397967	5261	ICM	ICM	-1.28342	2.27051
JC_2_32	21PG40-2	E4.5	16-32 cell	663787	86.22	72.33	0.0101086	381854	5308	ICM	ICM	-0.680663	2.69147
JC_2_34	21PG40-2	E4.5	16-32 cell	795760	87.2	74.35	0.00374659	460686	6239	ICM	ICM	-0.738227	2.27454
JC_2_35	21PG40-2	E4.5	16-32 cell	1220119	89.25	77.14	0.00175837	694963	7747	ICM	ICM	0.367921	2.02218
JC_2_37	21PG40-2	E4.5	16-32 cell	825807	83.45	71.87	0.00142241	427443	5402	ICM	ICM	-0.799213	2.76501
JC_2_39	21PG40-2	E4.5	16-32 cell	851974	84.12	69.88	0.0116026	339063	4949	ICM	ICM	1.0817	0.577179
JC_1_354	21PG41-1	E4.75	16-32 cell	820302	78.31	67.52	0.00138343	328170	6296	Morula	Prelineage	-4.5524	-0.0343194
JC_1_170	21PG53-1	E4.5	16-32 cell	395874	89.52	76.4	0.00381951	142165	3517	Morula	Prelineage	-4.29792	-0.209615
JC_2_146	21PG53-2	E4.5	16-32 cell	651035	90.57	77.99	0.00123883	382618	4041	Morula	Prelineage	-4.0797	1.06333
JC_2_164	21PG53-2	E4.5	16-32 cell	885098	88.88	77.35	0.000356019	494355	6126	Morula	Prelineage	-4.77649	0.223982
JC_1_23	21PG40-1	E4.5	16-32 cell	2400701	89.82	78.09	0.00102414	1388481	8223	polar	TE	-0.105135	-1.03249
JC_1_27	21PG40-1	E4.5	16-32 cell	1285488	79.8	69.04	0.00101711	472909	5291	polar	TE	0.899854	-1.09171
JC_1_29	21PG40-1	E4.5	16-32 cell	1054792	81.17	63.71	0.00909452	535927	5667	polar	TE	-1.32083	-1.37859
JC_1_30	21PG40-1	E4.5	16-32 cell	2297917	86.37	76.58	0.000602031	1357074	6772	polar	TE	-0.564639	-1.55089
JC_1_31	21PG40-1	E4.5	16-32 cell	1462168	78.09	64.63	0.00736724	746141	5540	polar	TE	-1.45331	-1.11231
JC_1_32	21PG40-1	E4.5	16-32 cell	2361367	83.47	73.63	0.000825702	1201402	6173	polar	TE	-0.920652	-1.76277
JC_1_33	21PG40-1	E4.5	16-32 cell	1964877	84.28	73.48	0.00136063	1039221	6223	polar	TE	-0.975671	-1.60768
JC_1_37	21PG40-1	E4.5	16-32 cell	1934346	84.73	74.69	0.00115228	1092616	6151	polar	TE	-0.543436	-1.79614
JC_2_25	21PG40-2	E4.5	16-32 cell	911279	82.94	72.09	0.00260072	319143	4923	polar	TE	0.985817	-0.359311
JC_2_26	21PG40-2	E4.5	16-32 cell	219550	80.4	68.77	0.00503031	103771	4445	polar	TE	-2.40988	-0.872668
JC_2_28	21PG40-2	E4.5	16-32 cell	944882	83.33	73.05	0.00106072	428013	5571	polar	TE	0.915638	-0.248363
JC_2_30	21PG40-2	E4.5	16-32 cell	792307	87.01	76.03	0.00249534	430403	5643	polar	TE	-0.549704	-2.0443
JC_2_33	21PG40-2	E4.5	16-32 cell	253665	87.6	76.08	0.00154378	121779	6399	polar	TE	0.839076	-0.248113
JC_1_28	21PG40-1	E4.5	16-32 cell	928146	66.64	58.08	0.00131212	435174	4306	Precavitation	Prelineage	-2.08752	-0.355521
JC_1_40	21PG40-1	E4.5	16-32 cell	584849	41.4	33.76	0.00630451	139424	3777	Precavitation	Prelineage	-2.20064	0.345323
JC_1_41	21PG40-1	E4.5	16-32 cell	373083	77.54	59.13	0.0395652	124099	4581	Precavitation	Prelineage	-2.61454	-0.817472
JC_1_42	21PG40-1	E4.5	16-32 cell	1144675	68.93	58.12	0.0136723	293439	4229	Precavitation	Prelineage	-2.90404	-0.585503
JC_2_36	21PG40-2	E4.5	16-32 cell	953491	84.32	73.08	0.00316348	532957	5249	Precavitation	Prelineage	-3.41508	0.0318512
JC_1_353	21PG41-1	E4.75	16-32 cell	375229	83.74	72.55	0.000481036	201648	6070	Precavitation	Prelineage	-3.14344	-0.349074
JC_1_355	21PG41-1	E4.75	16-32 cell	544260	80.39	70.28	0.000272135	286622	5453	Precavitation	Prelineage	-2.82293	0.766407
JC_1_356	21PG41-1	E4.75	16-32 cell	1149625	81.21	71.28	0.000278854	663430	5876	Precavitation	Prelineage	-2.83581	0.642948
JC_1_357	21PG41-1	E4.75	16-32 cell	832839	84.12	74.15	0.000622062	464584	6311	Precavitation	Prelineage	-3.55361	0.14017
JC_1_358	21PG41-1	E4.75	16-32 cell	862660	84.96	74.82	0.000655502	509533	6252	Precavitation	Prelineage	-3.34289	0.489743
JC_1_359	21PG41-1	E4.75	16-32 cell	567742	65.98	56.92	0.00144314	282024	3733	Precavitation	Prelineage	-2.44307	0.171604
JC_1_360	21PG41-1	E4.75	16-32 cell	304057	52.62	44.56	0.00106584	114464	3409	Precavitation	Prelineage	-2.74399	0.206522
JC_1_154	21PG53-1	E4.5	16-32 cell	672546	91.42	80.81	0.000168748	379264	4683	Precavitation	Prelineage	-3.39268	0.941431
JC_1_157	21PG53-1	E4.5	16-32 cell	871356	90.77	80.26	0.000399283	566014	5877	Precavitation	Prelineage	-2.00914	1.67578
JC_1_158	21PG53-1	E4.5	16-32 cell	467854	91.19	80.74	0.000566006	307417	5752	Precavitation	Prelineage	-2.15842	1.55838
JC_1_159	21PG53-1	E4.5	16-32 cell	521052	91.07	79.78	0.000698076	306557	6139	Precavitation	Prelineage	-1.36773	-1.60796
JC_1_160	21PG53-1	E4.5	16-32 cell	643533	90.68	80.8	0.000280866	420129	5600	Precavitation	Prelineage	-2.96257	0.360847
JC_1_161	21PG53-1	E4.5	16-32 cell	1134135	89.94	79.8	0.000793552	715769	5504	Precavitation	Prelineage	-2.74982	1.04185
JC_1_162	21PG53-1	E4.5	16-32 cell	1024306	90.57	80.09	0.00031982	644112	6042	Precavitation	Prelineage	-3.2081	0.0504771
JC_1_163	21PG53-1	E4.5	16-32 cell	747680	90.98	79.32	0.00020163	466200	6378	Precavitation	Prelineage	-2.26897	-0.0907205
JC_1_164	21PG53-1	E4.5	16-32 cell	848238	90.35	79.34	0.00110055	524283	4610	Precavitation	Prelineage	-3.16344	0.630299
JC_1_165	21PG53-1	E4.5	16-32 cell	1143796	92.17	81.22	0.000220009	740879	6687	Precavitation	Prelineage	-3.11584	-0.189019
JC_1_166	21PG53-1	E4.5	16-32 cell	706280	91.74	81.43	0.000193152	455599	6269	Precavitation	Prelineage	-2.84946	-0.422226
JC_1_167	21PG53-1	E4.5	16-32 cell	757990	91.06	79.69	0.000453826	467139	6138	Precavitation	Prelineage	-2.61498	0.0618721
JC_1_168	21PG53-1	E4.5	16-32 cell	1201696	92.09	82.11	0.000371462	813004	6144	Precavitation	Prelineage	-3.02368	0.710558
JC_1_169	21PG53-1	E4.5	16-32 cell	822208	92.14	81.61	0.000291985	534274	5834	Precavitation	Prelineage	-2.43006	-0.811739
JC_2_141	21PG53-2	E4.5	16-32 cell	1123657	90.85	79.86	0.000395046	683464	6167	Precavitation	Prelineage	-3.21485	-0.242325
JC_2_142	21PG53-2	E4.5	16-32 cell	690930	91.83	80.74	0.00052612	439063	5660	Precavitation	Prelineage	-2.71985	0.547285
JC_2_143	21PG53-2	E4.5	16-32 cell	1045190	91.62	80.2	0.00073314	636986	5369	Precavitation	Prelineage	-2.99241	0.939992
JC_2_144	21PG53-2	E4.5	16-32 cell	592594	90.93	80.08	0.000374786	376215	4817	Precavitation	Prelineage	-3.43583	0.13907
JC_2_145	21PG53-2	E4.5	16-32 cell	1283496	92.18	81.44	0.000346496	796545	6802	Precavitation	Prelineage	-2.90391	1.27136
JC_2_147	21PG53-2	E4.5	16-32 cell	462744	89.76	78.33	0.00123515	273650	4665	Precavitation	Prelineage	-3.89492	0.836222
JC_2_148	21PG53-2	E4.5	16-32 cell	1118938	91.39	80.34	0.000526823	694731	5066	Precavitation	Prelineage	-3.37184	1.37339
JC_2_149	21PG53-2	E4.5	16-32 cell	903561	91.44	79.09	0.00143186	544048	5395	Precavitation	Prelineage	-3.31739	1.029
JC_2_150	21PG53-2	E4.5	16-32 cell	977935	91.13	79.42	0.00140588	581130	4299	Precavitation	Prelineage	-3.89489	1.08826
JC_2_151	21PG53-2	E4.5	16-32 cell	1085622	91.02	80.07	0.000541896	647726	4936	Precavitation	Prelineage	-4.08588	0.908917
JC_2_152	21PG53-2	E4.5	16-32 cell	844057	90.52	79.41	0.000603024	499151	5265	Precavitation	Prelineage	-3.36255	0.573807
JC_2_153	21PG53-2	E4.5	16-32 cell	565329	92.25	80.95	0.00160072	348593	5494	Precavitation	Prelineage	-3.5235	0.476812
JC_2_154	21PG53-2	E4.5	16-32 cell	488101	90.99	79.8	0.000519038	279363	4899	Precavitation	Prelineage	-3.17958	1.1623
JC_2_155	21PG53-2	E4.5	16-32 cell	520332	90.96	79.48	0.000631662	330873	4257	Precavitation	Prelineage	-3.72637	1.06459
JC_2_156	21PG53-2	E4.5	16-32 cell	843121	91.8	81.98	0.000316286	452122	4997	Precavitation	Prelineage	-3.20154	1.35565
JC_2_157	21PG53-2	E4.5	16-32 cell	751496	91.49	80.97	0.000377412	479582	4783	Precavitation	Prelineage	-2.99182	1.27438
JC_2_158	21PG53-2	E4.5	16-32 cell	571037	90.94	80.65	0.000192887	342169	4860	Precavitation	Prelineage	-3.68864	1.01297
JC_2_159	21PG53-2	E4.5	16-32 cell	750260	91.41	79.13	0.00224075	450295	4940	Precavitation	Prelineage	-3.50185	0.874044
JC_2_160	21PG53-2	E4.5	16-32 cell	579300	89.24	77.68	0.000647897	336473	4383	Precavitation	Prelineage	-3.29341	1.26365
JC_2_161	21PG53-2	E4.5	16-32 cell	948754	91.6	80.23	0.00092076	564751	5239	Precavitation	Prelineage	-3.9067	0.662946
JC_2_162	21PG53-2	E4.5	16-32 cell	810536	91.22	80.45	0.000427094	510426	4957	Precavitation	Prelineage	-3.71729	1.26511
JC_2_163	21PG53-2	E4.5	16-32 cell	735574	91.4	79.58	0.000448985	458813	5674	Precavitation	Prelineage	-3.52724	1.22003
JC_2_165	21PG53-2	E4.5	16-32 cell	718545	86.45	75.56	0.000632403	428524	5589	Precavitation	Prelineage	-2.64492	0.442062
JC_2_166	21PG53-2	E4.5	16-32 cell	822895	89.16	78.36	0.000313805	503498	5675	Precavitation	Prelineage	-3.20082	0.212798
JC_2_167	21PG53-2	E4.5	16-32 cell	830709	87.47	74.9	0.00092442	471647	5995	Precavitation	Prelineage	-3.09848	0.353932
JC_2_168	21PG32-2	E4.5	16C	348174	64.34	57.55	0.000373768	157852	3491	Morula	Prelineage	-6.31563	-0.203403
JC_2_170	21PG32-2	E4.5	16C	457990	86.92	75.95	8.86557e-05	248151	6219	Morula	Prelineage	-4.20502	0.440748
JC_2_171	21PG32-2	E4.5	16C	815923	84.39	74.75	8.49427e-05	435588	5899	Morula	Prelineage	-4.78279	0.559642
JC_2_172	21PG32-2	E4.5	16C	780734	85.71	75.74	8.63805e-05	439914	6173	Morula	Prelineage	-4.35327	0.243778
JC_2_173	21PG32-2	E4.5	16C	648455	86.36	76.17	9.32634e-05	364559	5886	Morula	Prelineage	-5.07894	0.711468
JC_2_175	21PG32-2	E4.5	16C	698257	84.82	74.02	7.45229e-05	402561	5795	Morula	Prelineage	-4.60768	0.502624
JC_2_177	21PG32-2	E4.5	16C	833658	87.86	78.19	6.65152e-05	496127	6306	Morula	Prelineage	-4.10924	0.90911
JC_2_178	21PG32-2	E4.5	16C	733251	84.22	74.36	0.000102235	410817	5725	Morula	Prelineage	-4.27459	0.170109
JC_2_180	21PG32-2	E4.5	16C	565265	86.41	76.72	5.54389e-05	324682	5821	Morula	Prelineage	-4.70305	0.151076
JC_1_109	21PG34-1	E4.5	16C	328900	62.01	54.9	0.000857202	149323	3906	Morula	Prelineage	-5.39566	0.432199
JC_1_110	21PG34-1	E4.5	16C	466400	55.45	48.98	0.000468812	170644	3780	Morula	Prelineage	-5.81227	0.245099
JC_1_112	21PG34-1	E4.5	16C	671293	39.07	34.29	0.000742511	184509	3318	Morula	Prelineage	-5.56635	0.483319
JC_1_9	21PG39-1	E4	16C	976512	40	36.21	0.000721016	287095	3754	Morula	Prelineage	-6.30326	-0.295074
JC_1_10	21PG39-1	E4	16C	1405103	84.86	73.63	5.60535e-05	731444	6548	Morula	Prelineage	-5.4281	1.38471
JC_1_11	21PG39-1	E4	16C	1215913	87.99	76.76	5.74983e-05	713064	7356	Morula	Prelineage	-5.53701	1.18269
JC_1_12	21PG39-1	E4	16C	1339951	87.13	78.32	5.00456e-05	839234	7443	Morula	Prelineage	-4.69795	1.15889
JC_1_13	21PG39-1	E4	16C	1661089	88.76	78.29	5.3081e-05	979635	7623	Morula	Prelineage	-5.3511	0.682659
JC_1_14	21PG39-1	E4	16C	1523165	84.24	74.75	5.59097e-05	876413	6394	Morula	Prelineage	-5.62193	1.02058
JC_1_15	21PG39-1	E4	16C	2475106	85.22	76.34	5.31797e-05	1504333	6540	Morula	Prelineage	-4.70058	0.763588
JC_1_16	21PG39-1	E4	16C	1631959	85.68	76.43	5.92368e-05	1029765	6757	Morula	Prelineage	-5.05842	1.3639
JC_1_17	21PG39-2	E4	16C	445817	74.79	60.87	0.000565959	164323	5720	Morula	Prelineage	-5.01369	0.259502
JC_2_8	21PG77-1	E4	16C	1107670	91.62	79.31	5.93001e-05	674535	7044	Morula	Prelineage	-5.20038	0.878077
JC_2_9	21PG77-1	E4	16C	815416	91.96	80.17	8.71491e-05	493407	7300	Morula	Prelineage	-5.53551	0.688178
JC_2_10	21PG77-1	E4	16C	991465	91.88	80.82	0.000103676	588369	6195	Morula	Prelineage	-4.78871	0.787416
JC_2_11	21PG77-1	E4	16C	1002151	91.54	80.02	8.58697e-05	617214	6840	Morula	Prelineage	-4.73504	1.25303
JC_2_12	21PG77-1	E4	16C	1435452	92.85	80.86	9.19593e-05	837327	6990	Morula	Prelineage	-5.22217	1.20573
JC_2_13	21PG77-1	E4	16C	1263963	91.92	80.76	0.000161585	785963	7177	Morula	Prelineage	-4.58988	0.950529
JC_2_14	21PG77-1	E4	16C	960151	92.37	81.61	8.835e-05	599887	6722	Morula	Prelineage	-4.55474	1.25363
JC_2_15	21PG77-1	E4	16C	742153	91.98	80.31	0.000146459	450637	6486	Morula	Prelineage	-5.42325	0.959268
JC_2_16	21PG77-1	E4	16C	1007294	91.84	80.74	0.000230714	589474	7101	Morula	Prelineage	-4.88607	1.23583
JC_2_17	21PG77-1	E4	16C	570489	90.56	76.94	0.00019556	317038	6274	Morula	Prelineage	-5.55449	1.20642
JC_2_18	21PG77-1	E4	16C	365126	91.01	79.13	0.000273463	215751	6612	Morula	Prelineage	-5.19402	1.28384
JC_2_19	21PG77-1	E4	16C	501506	88.54	75.71	0.000562349	279186	7686	Morula	Prelineage	-5.39867	1.2866
JC_2_20	21PG77-1	E4	16C	1084332	91.45	79.47	8.65378e-05	647116	6683	Morula	Prelineage	-5.56324	1.06027
JC_2_21	21PG77-1	E4	16C	1298156	91.6	80.33	0.000140347	798020	6764	Morula	Prelineage	-5.2643	1.38427
JC_2_22	21PG77-1	E4	16C	979365	91.23	79.57	0.000145361	605391	7468	Morula	Prelineage	-4.67029	1.273
JC_2_23	21PG77-1	E4	16C	877695	91.96	80.28	0.000110524	560966	7141	Morula	Prelineage	-5.12999	0.97969
JC_2_24	21PG77-1	E4	16C	897871	91.32	79.66	9.47526e-05	538244	7072	Morula	Prelineage	-5.44844	1.31405
JC_1_173	21PG77-2	E4	16C	1554791	92.22	82.04	5.76815e-05	901502	7061	Morula	Prelineage	-6.1411	-0.0955436
JC_1_174	21PG77-2	E4	16C	1248967	92.17	82.15	3.93886e-05	761641	6662	Morula	Prelineage	-5.82363	1.21082
JC_1_176	21PG77-2	E4	16C	353249	84.73	74.44	0.000108029	203649	3338	Morula	Prelineage	-6.24452	-0.122878
JC_1_177	21PG77-2	E4	16C	954711	92.18	81.19	2.27447e-05	571562	6610	Morula	Prelineage	-5.89394	1.16965
JC_1_178	21PG77-2	E4	16C	698956	91.27	80.89	2.46925e-05	404981	6529	Morula	Prelineage	-5.3815	0.566132
JC_1_179	21PG77-2	E4	16C	923066	91.53	80.77	3.71575e-05	511337	7309	Morula	Prelineage	-5.82437	0.915135
JC_1_180	21PG77-2	E4	16C	1235808	92.86	81.86	5.61723e-05	712095	7135	Morula	Prelineage	-5.805	0.692489
JC_1_181	21PG77-2	E4	16C	896908	90.78	79.1	8.33238e-05	540062	4613	Morula	Prelineage	-5.78448	0.834598
JC_1_182	21PG77-2	E4	16C	831041	92.04	81.51	2.83612e-05	493633	6399	Morula	Prelineage	-5.57237	1.30677
JC_1_183	21PG77-2	E4	16C	911100	91.49	81.02	1.48727e-05	537897	5663	Morula	Prelineage	-5.74659	1.03588
JC_1_184	21PG77-2	E4	16C	794023	90.6	79.98	3.68867e-05	460871	5545	Morula	Prelineage	-5.07033	0.909652
JC_1_185	21PG77-2	E4	16C	1297551	91.8	81.39	2.1655e-05	738861	5057	Morula	Prelineage	-6.07316	0.898918
JC_2_169	21PG32-2	E4.5	16C	623114	86.71	77.54	0.000113774	360363	5931	Precavitation	Prelineage	-4.11431	0.208546
JC_2_174	21PG32-2	E4.5	16C	710215	85.63	75.93	0.000154633	375081	6028	Precavitation	Prelineage	-4.04233	0.219047
JC_2_176	21PG32-2	E4.5	16C	505895	85.78	75.07	8.61677e-05	255316	5925	Precavitation	Prelineage	-3.99265	0.167298
JC_2_179	21PG32-2	E4.5	16C	720217	85.44	75.03	9.26318e-05	431817	5670	Precavitation	Prelineage	-3.67124	-0.0101889
JC_1_186	21PG50-1	E3.5	8C	509642	89.25	78.04	4.45522e-05	269347	5823	8 cell	Prelineage	-7.02333	0.0182017
JC_1_187	21PG50-1	E3.5	8C	546669	90.08	78.22	1.93515e-05	310053	7037	8 cell	Prelineage	-6.66325	-0.363804
JC_1_188	21PG50-1	E3.5	8C	391193	88.61	75.58	4.57168e-05	196864	3384	8 cell	Prelineage	-6.53351	0.359602
JC_1_191	21PG50-1	E3.5	8C	660044	90.86	79.41	2.10348e-05	380322	6179	8 cell	Prelineage	-7.18948	-0.15509
JC_1_192	21PG50-1	E3.5	8C	722987	89.68	77.77	7.30355e-05	383375	5668	8 cell	Prelineage	-6.96355	-0.326756
JC_1_1	21PG50-2	E3.5	8C	1736801	91.16	80.38	5.78919e-05	1036414	8644	8 cell	Prelineage	-6.97973	-0.487827
JC_1_2	21PG50-2	E3.5	8C	1801312	90.84	79.58	6.69727e-05	880956	7781	8 cell	Prelineage	-7.34554	-0.779092
JC_1_3	21PG50-2	E3.5	8C	2156851	91.34	80.75	3.16624e-05	1294912	8354	8 cell	Prelineage	-7.2064	-0.503772
JC_1_4	21PG50-2	E3.5	8C	765748	91.1	79.62	0.000119572	493428	7117	8 cell	Prelineage	-7.12862	-0.158439
JC_1_5	21PG50-2	E3.5	8C	1988045	91.04	80.53	3.00042e-05	1166505	8846	8 cell	Prelineage	-7.23119	-0.634217
JC_1_6	21PG50-2	E3.5	8C	1240220	90.4	79.44	5.66907e-05	705583	8083	8 cell	Prelineage	-7.40371	-0.634327
JC_1_7	21PG50-2	E3.5	8C	1761376	90.47	79.82	0.000160058	843442	7239	8 cell	Prelineage	-7.22738	-0.723053
JC_1_8	21PG50-2	E3.5	8C	1495438	89.8	79.16	6.53509e-05	872214	8270	8 cell	Prelineage	-7.24319	-0.619093
JC_2_1	21PG50-3	E3.5	8C	1269916	91.15	80.3	3.58014e-05	698297	6329	8 cell	Prelineage	-7.05165	-0.329297
JC_2_2	21PG50-3	E3.5	8C	508724	90.85	78.26	6.0938e-05	278972	6937	8 cell	Prelineage	-7.02597	-0.482991
JC_2_3	21PG50-3	E3.5	8C	980513	91.04	78.21	8.05465e-05	521438	6621	8 cell	Prelineage	-7.02075	-0.533591
JC_2_4	21PG50-3	E3.5	8C	860778	90.91	78.65	4.3696e-05	457708	6799	8 cell	Prelineage	-7.1798	-0.311349
JC_2_5	21PG50-3	E3.5	8C	767844	90.89	79.44	8.54259e-05	433124	6332	8 cell	Prelineage	-7.32677	-0.498051
JC_2_6	21PG50-3	E3.5	8C	1195318	91.57	79.54	6.97942e-05	673408	7515	8 cell	Prelineage	-7.28179	-0.374611
JC_2_7	21PG50-3	E3.5	8C	369716	90.68	78.57	0.000192305	202803	6099	8 cell	Prelineage	-7.01128	-0.233171
JC_2_42	21PG33-1	E5	EB	1044022	84.92	75.17	0.000120057	533081	4450	EPI	ICM	-0.176558	1.16716
JC_2_45	21PG33-1	E5	EB	495693	84.38	73.87	0.000250971	251025	4460	EPI	ICM	-3.11172	1.41763
JC_2_48	21PG33-1	E5	EB	696026	82.25	70.45	0.0024936	354106	4533	EPI	ICM	-0.591884	1.99969
JC_2_49	21PG33-1	E5	EB	1710195	84.93	70.74	0.00949357	878279	4728	EPI	ICM	-0.45509	1.45824
JC_2_50	21PG33-1	E5	EB	562155	84.42	72.13	0.00275516	286372	4934	EPI	ICM	-0.0942522	1.87172
JC_2_51	21PG33-1	E5	EB	1455228	87.12	77.5	0.00145158	759863	5052	EPI	ICM	0.399997	1.43466
JC_2_52	21PG33-1	E5	EB	782279	87.19	76.41	0.00397734	330874	5155	EPI	ICM	1.38683	0.850231
JC_2_55	21PG33-1	E5	EB	873677	88.51	77.87	0.00114959	488001	6251	EPI	ICM	0.0790615	1.45101
JC_2_56	21PG33-1	E5	EB	875228	87.76	76.48	0.00111762	477802	5583	EPI	ICM	0.571539	1.25685
JC_2_58	21PG33-1	E5	EB	2132209	87.71	74.49	0.00801886	1083944	4631	EPI	ICM	-0.109542	1.39951
JC_2_60	21PG33-1	E5	EB	134653	81.56	68.48	0.00588354	59318	3853	EPI	ICM	0.259124	0.647201
JC_2_61	21PG33-1	E5	EB	282501	87.67	76.46	0.00162787	127774	4286	EPI	ICM	1.16404	1.35386
JC_2_62	21PG33-1	E5	EB	702091	86.16	75.71	0.00226064	256565	4186	EPI	ICM	0.99579	0.605103
JC_2_364	21PG33-2	E5	EB	737234	84.76	75.09	0.000229082	414699	5277	EPI	ICM	0.61904	2.88715
JC_2_372	21PG33-2	E5	EB	730355	57.23	49.52	0.00119128	294641	3473	EPI	ICM	-1.75587	-0.104071
JC_1_117	21PG37-2	E5.25	EB	706420	84.29	73.72	0.000342755	373445	4984	EPI	ICM	2.73004	1.83243
JC_1_119	21PG37-2	E5.25	EB	1241400	81.07	71.96	6.84724e-05	613386	4490	EPI	ICM	1.15833	2.58255
JC_1_120	21PG37-2	E5.25	EB	972455	81.24	70.81	0.000250982	458201	4977	EPI	ICM	0.764508	2.03548
JC_1_121	21PG37-2	E5.25	EB	1092394	80.07	70.41	0.000139922	421662	4402	EPI	ICM	1.1745	0.996308
JC_1_122	21PG37-2	E5.25	EB	385401	83.9	73.03	0.000487581	215349	5763	EPI	ICM	0.564282	2.97684
JC_1_126	21PG37-3	E5.25	EB	613713	86.48	75.52	0.000838842	307567	5877	EPI	ICM	0.145578	2.44722
JC_1_131	21PG37-3	E5.25	EB	118491	72.92	64.22	0.00199293	22078	3254	EPI	ICM	1.31089	0.143157
JC_1_132	21PG37-3	E5.25	EB	260250	87.26	74.94	0.00324261	101770	5256	EPI	ICM	1.08194	0.83406
JC_1_133	21PG37-3	E5.25	EB	1043942	85.6	74.68	0.00181492	477706	5306	EPI	ICM	0.274441	2.07379
JC_1_134	21PG37-3	E5.25	EB	273159	84.41	74.06	0.000953002	116474	4366	EPI	ICM	0.874452	1.32425
JC_1_136	21PG37-3	E5.25	EB	619931	86.25	72.66	0.00844085	224859	4908	EPI	ICM	1.45712	0.445723
JC_1_138	21PG37-3	E5.25	EB	193063	72.21	53.85	0.0138733	73955	3957	EPI	ICM	-1.69188	0.0607332
JC_1_141	21PG37-3	E5.25	EB	12885	89.33	76.29	0.00649057	6625	3204	EPI	ICM	1.7985	-0.0251111
JC_2_80	21PG42-2	E5	EB	724715	87.65	76.88	0.000923177	265388	3227	EPI	ICM	0.486255	0.786244
JC_2_124	21PG49-1	E5.25	EB	1205212	91.15	79.15	0.00249501	632863	5456	EPI	ICM	0.796942	1.6778
JC_2_125	21PG49-1	E5.25	EB	1194302	91.17	74.9	0.0174829	602187	5141	EPI	ICM	1.23469	2.0151
JC_2_126	21PG49-1	E5.25	EB	919857	91.14	81.31	0.000894008	574939	4811	EPI	ICM	-1.06735	1.71408
JC_2_131	21PG49-2	E5.25	EB	495300	89.14	75.62	0.00864644	201239	3603	EPI	ICM	0.936676	0.788757
JC_2_132	21PG49-2	E5.25	EB	596477	90.71	76.38	0.00566426	328198	4611	EPI	ICM	-1.63673	1.32037
JC_2_133	21PG49-2	E5.25	EB	1056603	91.2	76.08	0.0125635	615353	6165	EPI	ICM	0.219027	1.8921
JC_2_134	21PG49-2	E5.25	EB	619370	92.12	77.17	0.0118862	319952	5528	EPI	ICM	0.446953	0.660927
JC_2_135	21PG49-2	E5.25	EB	896418	91.66	72.3	0.0222659	471978	4327	EPI	ICM	-1.6752	1.53103
JC_2_137	21PG49-2	E5.25	EB	332420	91.2	72.14	0.0241911	173411	4347	EPI	ICM	-1.78637	1.36341
JC_2_138	21PG49-2	E5.25	EB	438468	90.42	76.93	0.00753771	213460	5169	EPI	ICM	0.418447	1.011
JC_2_139	21PG49-2	E5.25	EB	524725	90.7	75.47	0.00946633	294623	5238	EPI	ICM	-0.00911432	1.57507
JC_1_232	21PG49-3	E5.25	EB	339258	89.27	76.27	0.00376216	170115	4268	EPI	ICM	-1.67534	1.74194
JC_1_242	21PG49-3	E5.25	EB	961268	90.5	78.53	0.00121617	552556	5506	EPI	ICM	-1.45634	2.14228
JC_1_247	21PG49-3	E5.25	EB	550350	82.51	70.21	0.00613232	321412	5037	EPI	ICM	-1.30673	0.841752
JC_1_248	21PG49-3	E5.25	EB	827115	90.22	78.7	0.00136805	429809	5407	EPI	ICM	-0.439919	2.3354
JC_1_249	21PG49-3	E5.25	EB	346263	90.79	77.4	0.00303059	210520	4462	EPI	ICM	-1.51794	2.04013
JC_1_251	21PG49-3	E5.25	EB	556542	90.42	78.38	0.00258128	343241	4526	EPI	ICM	-0.649873	1.68969
JC_1_252	21PG49-3	E5.25	EB	298722	83.93	71.48	0.00514172	178734	4706	EPI	ICM	-1.40738	0.682307
JC_1_253	21PG49-3	E5.25	EB	286252	86.73	75.99	0.00143234	145217	3403	EPI	ICM	-1.22636	1.67528
JC_1_43	21PG51-2	E4.5	EB	1304026	91.78	73.91	0.0111771	716016	5260	EPI	ICM	0.461614	1.5023
JC_1_45	21PG51-2	E4.5	EB	1789280	92.21	78.38	0.00415053	951204	5558	EPI	ICM	0.144505	0.931042
JC_1_50	21PG51-2	E4.5	EB	1125522	91.47	76.14	0.0052535	551252	5742	EPI	ICM	0.824826	1.16221
JC_1_60	21PG51-2	E4.5	EB	1054583	91.65	70.64	0.0136047	407359	3794	EPI	ICM	0.790595	0.692095
JC_1_63	21PG51-3	E4.5	EB	494041	92.89	79.26	0.00326142	275953	5348	EPI	ICM	2.03487	0.697488
JC_1_65	21PG51-3	E4.5	EB	1114959	91.86	76.29	0.00492597	618965	6850	EPI	ICM	1.69803	2.1001
JC_1_66	21PG51-3	E4.5	EB	1938169	92.49	76.01	0.00727489	1072731	5939	EPI	ICM	1.71765	1.51259
JC_1_68	21PG51-3	E4.5	EB	1719925	92.04	78.62	0.00182867	863471	4932	EPI	ICM	1.52295	1.46731
JC_1_69	21PG51-3	E4.5	EB	1766186	92.27	78.84	0.0044321	800974	5641	EPI	ICM	1.49635	0.551927
JC_1_71	21PG51-3	E4.5	EB	1787269	92.86	79.17	0.00336173	996212	5916	EPI	ICM	2.03979	0.815945
JC_1_72	21PG51-3	E4.5	EB	2586137	92.53	76.92	0.00396177	1491505	6413	EPI	ICM	1.47369	2.18155
JC_2_43	21PG33-1	E5	EB	790857	86.23	74.76	0.00173355	383606	4656	ICM	ICM	-0.776869	2.23317
JC_2_360	21PG33-2	E5	EB	1009877	86.75	76.2	0.000692315	569105	6902	ICM	ICM	0.170666	2.52382
JC_2_365	21PG33-2	E5	EB	1286208	86.82	76.39	0.000176223	726353	6798	ICM	ICM	0.225705	2.54842
JC_2_366	21PG33-2	E5	EB	1350313	85.04	74.48	0.00122208	711084	6011	ICM	ICM	-0.364486	2.48206
JC_2_369	21PG33-2	E5	EB	469164	87.35	76.18	0.000503909	269890	6210	ICM	ICM	0.627432	3.10328
JC_2_370	21PG33-2	E5	EB	887708	88.98	77.64	0.00148698	535986	7120	ICM	ICM	-0.567778	3.00766
JC_2_371	21PG33-2	E5	EB	1408626	82.93	70.13	0.00620595	804228	5237	ICM	ICM	-1.239	2.45402
JC_1_116	21PG37-2	E5.25	EB	384486	88.67	78.88	0.000266573	198820	5607	ICM	ICM	0.658115	2.06383
JC_1_128	21PG37-3	E5.25	EB	1359172	86.88	76.2	0.000832217	729377	5724	ICM	ICM	-0.148196	2.0716
JC_2_117	21PG49-1	E5.25	EB	1195037	91.59	74.41	0.0189119	674759	6447	ICM	ICM	0.360822	2.37763
JC_2_118	21PG49-1	E5.25	EB	862642	91.56	77.44	0.00942027	514529	6111	ICM	ICM	0.321549	2.97561
JC_2_119	21PG49-1	E5.25	EB	586672	91.77	74.64	0.0204238	340143	6731	ICM	ICM	0.484566	2.78912
JC_2_120	21PG49-1	E5.25	EB	738017	90.75	77.41	0.00590827	436168	6021	ICM	ICM	-0.508966	3.17828
JC_2_191	21PG49-1	E5.25	EB	1012643	90.82	77.57	0.00602263	600402	5864	ICM	ICM	-0.663148	3.02363
JC_1_234	21PG49-3	E5.25	EB	637224	91.8	80.47	0.00199065	393841	7347	ICM	ICM	-0.0952206	-0.0117304
JC_1_235	21PG49-3	E5.25	EB	701359	91.49	77.81	0.00429951	449586	5528	ICM	ICM	-0.953788	3.20753
JC_1_240	21PG49-3	E5.25	EB	790571	91.41	79.4	0.00100862	441196	7108	ICM	ICM	0.533338	2.22843
JC_1_250	21PG49-3	E5.25	EB	740937	91.29	79.88	0.000750644	476924	5622	ICM	ICM	-0.903886	2.17576
JC_1_67	21PG51-3	E4.5	EB	1840834	90.82	78.17	0.00154084	1111730	6164	ICM	ICM	1.90752	2.35952
JC_1_113	21PG37-2	E5.25	EB	670933	82.95	72.15	0.00136493	294521	4878	PE	ICM	3.32723	0.575644
JC_1_114	21PG37-2	E5.25	EB	754919	86.46	75.3	0.00143912	338402	6044	PE	ICM	2.8449	0.948017
JC_1_127	21PG37-3	E5.25	EB	537861	86.34	73.29	0.00650888	245357	4877	PE	ICM	2.7862	0.781161
JC_2_121	21PG49-1	E5.25	EB	1230826	92.44	77.23	0.0195376	687803	6115	PE	ICM	3.24319	0.35981
JC_2_192	21PG49-1	E5.25	EB	1213904	91.24	75	0.02336	648117	5724	PE	ICM	3.30185	0.394228
JC_1_64	21PG51-3	E4.5	EB	1966609	92.2	76.11	0.00541473	1048805	5755	PE	ICM	3.53594	0.833743
JC_2_41	21PG33-1	E5	EB	1345297	82.77	74.97	3.70912e-05	377448	3485	polar	TE	1.02891	-0.434337
JC_2_44	21PG33-1	E5	EB	1263398	87.59	74.63	0.00616724	671289	5275	polar	TE	-0.534067	-2.23349
JC_2_47	21PG33-1	E5	EB	299793	83.32	72.44	0.00171011	144435	4182	polar	TE	0.000946471	-2.47184
JC_2_53	21PG33-1	E5	EB	863936	71.47	64.28	0.000905646	431736	3811	polar	TE	-1.85034	-0.668714
JC_2_54	21PG33-1	E5	EB	900279	87.23	76.13	0.00257545	538546	6203	polar	TE	0.0422258	-0.802877
JC_2_57	21PG33-1	E5	EB	824984	89.25	79.46	0.00102846	398654	5272	polar	TE	0.570641	-1.53455
JC_2_359	21PG33-2	E5	EB	662723	84.34	74.54	0.000313442	255231	5302	polar	TE	1.2643	-0.662103
JC_2_361	21PG33-2	E5	EB	413683	63.18	55.21	0.000151924	177720	3591	polar	TE	-1.88323	-0.627398
JC_2_362	21PG33-2	E5	EB	1567640	84.1	75.25	0.000272286	888770	6354	polar	TE	0.138818	-1.80596
JC_2_363	21PG33-2	E5	EB	1533096	86.21	76.41	7.83528e-05	880632	6838	polar	TE	0.358942	-2.05277
JC_1_115	21PG37-2	E5.25	EB	629919	80.8	69.06	0.00251311	245115	4963	polar	TE	1.35092	-0.491781
JC_1_124	21PG37-3	E5.25	EB	715523	83.81	75.51	0.00052162	216633	4492	polar	TE	1.19615	-0.656347
JC_1_125	21PG37-3	E5.25	EB	689069	87.15	74.62	0.00566811	285104	5631	polar	TE	1.47679	-2.15566
JC_1_129	21PG37-3	E5.25	EB	797747	86.96	73.34	0.00216568	362011	7163	polar	TE	0.696506	-1.15492
JC_1_130	21PG37-3	E5.25	EB	1037668	84.64	74.05	0.00249868	405814	5209	polar	TE	1.12299	-1.03787
JC_1_135	21PG37-3	E5.25	EB	179807	77.46	70.06	0.00126391	52219	3838	polar	TE	1.2876	-0.668996
JC_1_140	21PG37-3	E5.25	EB	523457	86.63	73.36	0.00505779	235874	5483	polar	TE	0.805033	-1.61481
JC_2_116	21PG49-1	E5.25	EB	737581	91.36	82.47	0.00115677	329365	5115	polar	TE	0.998842	-0.650425
JC_2_122	21PG49-1	E5.25	EB	1171890	91.05	80.07	0.00269447	639828	5798	polar	TE	-0.263069	-1.13494
JC_2_127	21PG49-1	E5.25	EB	1322926	90.71	78.3	0.00537549	739281	5964	polar	TE	-0.00284486	-1.68005
JC_2_128	21PG49-1	E5.25	EB	1081569	91.53	79.7	0.00531361	667343	6037	polar	TE	-0.116842	-1.96285
JC_2_136	21PG49-2	E5.25	EB	128318	89.26	69.98	0.0152215	67536	6285	polar	TE	0.222514	-1.27197
JC_2_140	21PG49-2	E5.25	EB	851028	91.59	80.42	0.00266366	499313	5008	polar	TE	-0.0540743	-2.33087
JC_1_230	21PG49-3	E5.25	EB	607828	90.92	79.83	0.00151996	342114	6216	polar	TE	-0.523316	-2.02286
JC_1_231	21PG49-3	E5.25	EB	1137046	91.92	81.37	0.00088263	674122	7196	polar	TE	-0.169117	-1.70059
JC_1_233	21PG49-3	E5.25	EB	2371080	91.87	79.84	0.00237471	1496605	7302	polar	TE	-0.0527425	-1.38572
JC_1_236	21PG49-3	E5.25	EB	606620	90.84	79.25	0.00155815	373520	5589	polar	TE	-1.42552	-1.48237
JC_1_237	21PG49-3	E5.25	EB	972923	91.34	80.26	0.000874182	559380	6242	polar	TE	-0.416419	-1.6481
JC_1_238	21PG49-3	E5.25	EB	763517	90.5	79.72	0.000843352	367581	6064	polar	TE	1.25238	0.00570085
JC_1_239	21PG49-3	E5.25	EB	681645	91.32	79.47	0.00197848	424063	5698	polar	TE	-1.30435	0.231911
JC_1_241	21PG49-3	E5.25	EB	554429	89.92	78.72	0.00146711	306043	5979	polar	TE	0.333141	-0.459177
JC_1_243	21PG49-3	E5.25	EB	1031411	91.77	79.06	0.00480476	610436	6843	polar	TE	0.0507431	-1.38189
JC_1_244	21PG49-3	E5.25	EB	650446	90.52	72.96	0.0103653	373649	5398	polar	TE	-1.59251	-0.9152
JC_1_245	21PG49-3	E5.25	EB	1567885	91.92	81.01	0.00140189	1002930	7065	polar	TE	-0.494898	-1.46489
JC_1_246	21PG49-3	E5.25	EB	711600	90.77	77.37	0.00661533	356596	5958	polar	TE	0.583049	-1.49929
JC_1_44	21PG51-2	E4.5	EB	1646393	92.65	80.33	0.00307505	887465	6420	polar	TE	0.704419	-0.568072
JC_1_46	21PG51-2	E4.5	EB	1194471	92.07	69.65	0.0197659	567643	4471	polar	TE	0.933792	-0.914123
JC_1_47	21PG51-2	E4.5	EB	810039	91.59	77.78	0.00479401	444513	4371	polar	TE	-0.246607	-2.46937
JC_1_48	21PG51-2	E4.5	EB	1535536	92.65	74.39	0.0100625	854364	6981	polar	TE	0.102501	-0.643835
JC_1_49	21PG51-2	E4.5	EB	1476277	92.95	80.66	0.00282416	890531	6691	polar	TE	-0.0406695	-0.78398
JC_1_51	21PG51-2	E4.5	EB	1099033	91.65	74.94	0.00829058	629148	6171	polar	TE	0.3435	-0.829128
JC_1_52	21PG51-2	E4.5	EB	1981814	92.66	80.61	0.00347914	1079289	4831	polar	TE	0.606439	-1.15299
JC_1_53	21PG51-2	E4.5	EB	1555999	91.55	78.74	0.00573843	669521	4731	polar	TE	0.592177	-1.30903
JC_1_54	21PG51-2	E4.5	EB	2091629	92.71	80.96	0.00372475	1186924	7107	polar	TE	0.284028	-1.43185
JC_1_55	21PG51-2	E4.5	EB	1782796	92.44	79.99	0.00191293	1007878	5174	polar	TE	-0.299552	-2.38019
JC_1_56	21PG51-2	E4.5	EB	2081172	91.96	78.58	0.00404759	1194292	8161	polar	TE	0.234794	-0.615234
JC_1_57	21PG51-2	E4.5	EB	994337	91.18	74.77	0.00789153	567951	4624	polar	TE	-1.58537	-0.331355
JC_1_58	21PG51-2	E4.5	EB	1455210	92.59	77.28	0.00674205	833130	6841	polar	TE	0.144866	-0.969762
JC_1_59	21PG51-2	E4.5	EB	1738838	92.67	80.17	0.00322648	1013488	5827	polar	TE	0.357455	-2.11488
JC_1_61	21PG51-2	E4.5	EB	1459803	93.02	82.2	0.00119714	881269	4737	polar	TE	-0.549202	-2.17399
JC_1_62	21PG51-3	E4.5	EB	1594238	91.66	80.19	0.00400041	705927	4355	polar	TE	1.3807	-1.04167
JC_1_70	21PG51-3	E4.5	EB	2650711	92.05	79.43	0.00334387	1673210	6176	polar	TE	0.999324	-1.89055
JC_1_73	21PG51-3	E4.5	EB	1365175	92.36	76.13	0.00490337	794963	5068	polar	TE	-0.0763069	-2.27006
JC_2_98	21PG55-3	E5.75	LB	604062	90.54	69.07	0.0400242	274059	4751	EPI	ICM	1.40196	2.75627
JC_2_99	21PG55-3	E5.75	LB	818991	90.04	68.72	0.0485503	380224	5321	EPI	ICM	2.44862	1.57635
JC_2_100	21PG55-3	E5.75	LB	490258	90.3	71.69	0.0310139	231348	5119	EPI	ICM	1.80254	2.29017
JC_2_101	21PG55-3	E5.75	LB	895464	90.9	69.43	0.0403647	407782	5001	EPI	ICM	1.4112	2.52616
JC_2_102	21PG55-3	E5.75	LB	362948	90.45	69.38	0.0449007	169396	4718	EPI	ICM	2.56173	1.58551
JC_2_103	21PG55-3	E5.75	LB	1031368	90.72	71.88	0.0295568	500697	4781	EPI	ICM	1.56402	2.5954
JC_2_112	21PG55-3	E5.75	LB	553896	88.89	65.99	0.0365638	245024	5641	EPI	ICM	1.33089	1.9648
JC_2_114	21PG55-3	E5.75	LB	465753	91.08	75.24	0.017741	238825	5201	EPI	ICM	2.04615	0.557017
JC_2_301	21PG65-1	E6	LB	1099657	91.25	70.84	0.0297711	502333	3974	EPI	ICM	1.91852	1.98602
JC_2_304	21PG65-1	E6	LB	388706	90.54	67.74	0.0381397	177243	4474	EPI	ICM	2.0663	1.74878
JC_1_323	21PG75-1	E6	LB	1437971	92.13	69.17	0.0381628	745123	5938	EPI	ICM	2.20751	2.41874
JC_1_88	21PG76-2	E5.75	LB	3039013	92.5	75.36	0.0210953	1505266	7337	EPI	ICM	2.22488	2.16494
JC_1_93	21PG76-2	E5.75	LB	2628498	93.14	76.19	0.00467861	896207	4468	EPI	ICM	0.859304	0.48079
JC_1_94	21PG76-2	E5.75	LB	3505638	93.03	76.53	0.0132637	1446283	5086	EPI	ICM	1.11423	2.01163
JC_1_96	21PG76-2	E5.75	LB	3415009	92.45	74.98	0.0213837	1630117	5760	EPI	ICM	1.45293	1.8694
JC_1_254	21PG76-2	E5.75	LB	567082	88.38	73.53	0.0206667	295741	3623	EPI	ICM	0.649395	2.65076
JC_2_277	21PG76-2	E5.75	LB	441769	89.82	71.49	0.0318025	254320	5077	EPI	ICM	1.74868	2.87519
JC_1_338	21PG52-2	E5.75	LB	1614500	92.53	76.03	0.0200286	913245	5959	mural	TE	4.66347	-1.96607
JC_1_340	21PG52-2	E5.75	LB	3243041	93.15	74.29	0.0276965	1868031	6257	mural	TE	4.56958	-1.32069
JC_1_341	21PG52-2	E5.75	LB	3355001	93.03	71.4	0.0307184	1887861	6735	mural	TE	4.76058	-2.89045
JC_1_342	21PG52-2	E5.75	LB	3404459	92.57	77.42	0.014655	1945481	7970	mural	TE	4.9518	-2.53902
JC_1_343	21PG52-2	E5.75	LB	2059510	91.67	77.54	0.00829176	1277172	6565	mural	TE	4.97484	-2.90577
JC_1_344	21PG52-2	E5.75	LB	1446218	91.56	79.26	0.00868562	885832	5658	mural	TE	4.87039	-3.03848
JC_1_345	21PG52-2	E5.75	LB	1014187	91.64	72.42	0.031247	494448	4884	mural	TE	4.12153	-1.59421
JC_1_346	21PG52-2	E5.75	LB	1667897	92.41	73.2	0.035493	792326	6432	mural	TE	4.53688	-3.15425
JC_1_348	21PG52-2	E5.75	LB	1026077	92.25	72.55	0.0295681	505172	6748	mural	TE	4.60236	-2.86306
JC_1_349	21PG52-2	E5.75	LB	751075	91.25	80.65	0.00323731	493928	4586	mural	TE	5.06937	-2.64377
JC_1_351	21PG52-2	E5.75	LB	569625	91.31	75.87	0.0198006	321303	4581	mural	TE	4.92103	-2.87485
JC_1_352	21PG52-2	E5.75	LB	810080	91.56	72.03	0.0338708	390691	4808	mural	TE	4.09862	-1.66622
JC_1_193	21PG57-1	E5.5	LB	1533833	90.95	75.01	0.00491628	782096	5734	mural	TE	4.92293	-1.92245
JC_1_195	21PG57-1	E5.5	LB	1567269	91.85	77.97	0.00339751	724059	5773	mural	TE	5.0586	-1.7532
JC_1_196	21PG57-1	E5.5	LB	985424	91.58	76.69	0.00453948	502921	5978	mural	TE	4.9021	-1.53144
JC_1_198	21PG57-1	E5.5	LB	1222308	91.38	77.12	0.0036781	588891	6303	mural	TE	4.82692	-2.36201
JC_1_200	21PG57-1	E5.5	LB	878830	91.29	76.71	0.00294121	505575	5671	mural	TE	4.96809	-2.73504
JC_1_201	21PG57-1	E5.5	LB	725947	90.83	71.11	0.0124314	343404	5621	mural	TE	4.7733	-2.45152
JC_1_202	21PG57-1	E5.5	LB	753345	91.48	75.26	0.00596527	382715	5774	mural	TE	5.02052	-2.09438
JC_1_209	21PG57-1	E5.5	LB	1779768	90.69	80.94	0.00123319	719270	4901	mural	TE	3.60691	-3.42511
JC_1_210	21PG57-1	E5.5	LB	889254	91.1	77.72	0.00212156	472295	5791	mural	TE	3.00437	-3.11671
JC_1_288	21PG57-1	E5.5	LB	50040	90.46	75.35	0.00697842	26367	4408	mural	TE	4.95362	-1.97762
JC_2_296	21PG65-1	E6	LB	693770	87.78	68.74	0.0396264	311484	5800	mural	TE	4.35759	-1.86955
JC_2_297	21PG65-1	E6	LB	256077	91.54	80.34	0.0071288	133683	4471	mural	TE	4.7711	-2.5938
JC_2_299	21PG65-1	E6	LB	244810	91.36	74.19	0.0164965	116146	5189	mural	TE	3.32122	-3.028
JC_2_300	21PG65-1	E6	LB	68603	90.99	71.65	0.0287742	31278	3305	mural	TE	4.21468	-2.02345
JC_2_302	21PG65-1	E6	LB	101736	92.68	74.87	0.0206682	46932	3928	mural	TE	4.14591	-1.99497
JC_2_305	21PG65-1	E6	LB	483215	90.84	73.72	0.0169906	255965	5935	mural	TE	4.22196	-2.01876
JC_2_306	21PG65-1	E6	LB	748342	91.66	73.91	0.0184048	399624	6266	mural	TE	4.67049	-1.36111
JC_2_307	21PG65-1	E6	LB	1458789	91.5	71.23	0.0291629	674659	5643	mural	TE	4.40877	-2.23146
JC_2_308	21PG65-1	E6	LB	587611	92.93	71.2	0.0354855	304772	4750	mural	TE	4.54936	-2.0032
JC_2_316	21PG65-2	E6	LB	477016	91.25	70.25	0.029048	226040	4678	mural	TE	4.29975	-3.22019
JC_2_317	21PG65-2	E6	LB	1119451	91.4	70.09	0.028439	497521	5081	mural	TE	3.96874	-3.30316
JC_2_318	21PG65-2	E6	LB	698938	90.61	66.51	0.0427917	279727	3966	mural	TE	4.18901	-3.38344
JC_2_319	21PG65-2	E6	LB	1020042	91.8	72.44	0.0264066	538918	4157	mural	TE	4.33023	-3.31022
JC_2_320	21PG65-2	E6	LB	776288	91.18	71.66	0.036601	345510	4547	mural	TE	4.25535	-3.19322
JC_2_321	21PG65-2	E6	LB	844288	90.97	72.37	0.0196683	379341	5033	mural	TE	2.95122	-2.91295
JC_2_322	21PG65-2	E6	LB	975439	91.5	74.3	0.0170676	497258	4025	mural	TE	4.10956	-3.39749
JC_1_321	21PG75-1	E6	LB	1273861	90.34	78.45	0.00762606	566085	3892	mural	TE	4.39818	-3.04287
JC_1_322	21PG75-1	E6	LB	1407485	91.85	78.87	0.00588094	836601	6581	mural	TE	4.10774	-2.50494
JC_1_325	21PG75-1	E6	LB	1502490	92.25	77.64	0.0119345	918009	6522	mural	TE	3.84879	-2.46932
JC_1_328	21PG75-1	E6	LB	1342443	92.05	66.45	0.0407489	659183	5213	mural	TE	3.67125	-2.63956
JC_1_330	21PG75-1	E6	LB	2240355	92.43	75.7	0.0170525	1243043	5990	mural	TE	4.07573	-2.58296
JC_1_331	21PG75-1	E6	LB	2310016	92.78	76.71	0.0160522	1299825	7519	mural	TE	4.31065	-2.56753
JC_1_332	21PG75-1	E6	LB	2056624	92.16	80.18	0.0102954	1306694	5540	mural	TE	4.25968	-2.89245
JC_1_333	21PG75-1	E6	LB	1987060	91.75	77.42	0.0155127	1137520	6314	mural	TE	4.1067	-2.97612
JC_1_334	21PG75-1	E6	LB	938988	91.66	78.5	0.0100986	589188	5598	mural	TE	4.1334	-2.9097
JC_1_75	21PG76-1	E5.75	LB	1553691	91.91	67.52	0.0387176	625271	5350	mural	TE	3.48369	-3.17171
JC_2_270	21PG76-2	E5.75	LB	517076	90.73	72.46	0.0304947	286214	6287	mural	TE	3.23813	-3.23848
JC_2_271	21PG76-2	E5.75	LB	795521	90.43	73.32	0.0426334	275019	4342	mural	TE	3.46114	-3.24421
JC_1_335	21PG52-2	E5.75	LB	556745	90.35	76.01	0.0138197	266069	3628	PE	ICM	4.20277	0.185958
JC_1_336	21PG52-2	E5.75	LB	1306772	92.2	73.75	0.0221562	665864	4552	PE	ICM	4.01025	0.122212
JC_1_337	21PG52-2	E5.75	LB	1422281	91.02	72.43	0.0352718	662852	4755	PE	ICM	3.33802	0.632714
JC_2_104	21PG55-3	E5.75	LB	928702	90.72	70.86	0.0369168	452070	5029	PE	ICM	2.16694	1.32108
JC_2_105	21PG55-3	E5.75	LB	515562	91.91	74.7	0.0232911	277917	6689	PE	ICM	2.21882	-0.692286
JC_2_109	21PG55-3	E5.75	LB	705516	90.68	72.02	0.0323644	366885	5270	PE	ICM	2.92702	1.24237
JC_2_110	21PG55-3	E5.75	LB	1173641	91.3	71.66	0.0344869	583439	5087	PE	ICM	2.22978	1.23575
JC_2_111	21PG55-3	E5.75	LB	409615	90.37	70.15	0.0325299	193760	6358	PE	ICM	4.35601	0.46806
JC_2_115	21PG55-3	E5.75	LB	790041	90.62	69.48	0.03936	394309	4785	PE	ICM	3.38843	0.245226
JC_1_206	21PG57-1	E5.5	LB	569771	90.79	74.02	0.00624299	284479	5480	PE	ICM	4.83375	-1.38539
JC_2_298	21PG65-1	E6	LB	69683	90.22	71.74	0.0294583	27802	3791	PE	ICM	4.49726	-0.431188
JC_2_303	21PG65-1	E6	LB	71112	91.26	70.02	0.0391839	35729	3735	PE	ICM	4.4394	0.310856
JC_2_309	21PG65-1	E6	LB	1331954	91.39	71.88	0.0311204	656032	4679	PE	ICM	4.63411	-0.271579
JC_2_310	21PG65-1	E6	LB	1909724	92.54	73.41	0.0324258	918712	5056	PE	ICM	4.31543	0.00670984
JC_2_311	21PG65-1	E6	LB	946712	91.79	73.84	0.0256306	461791	4599	PE	ICM	4.44479	-0.54199
JC_2_312	21PG65-1	E6	LB	319055	89.58	72	0.0156269	141103	4469	PE	ICM	4.17422	-0.0100492
JC_2_313	21PG65-1	E6	LB	802450	91.26	69.46	0.0375752	364762	4485	PE	ICM	4.46616	0.0394783
JC_2_314	21PG65-2	E6	LB	1073644	91.3	71.44	0.041744	439297	4902	PE	ICM	4.7464	-0.961898
JC_2_315	21PG65-2	E6	LB	910093	87.02	61.73	0.0318817	384797	5374	PE	ICM	4.59314	-1.08802
JC_1_314	21PG75-1	E6	LB	679850	86.26	72.55	0.0112254	418605	3888	PE	ICM	3.61177	-0.637298
JC_1_315	21PG75-1	E6	LB	1435800	91.16	75.97	0.0122549	749498	5258	PE	ICM	4.38861	0.206369
JC_1_316	21PG75-1	E6	LB	952838	91.49	77.19	0.0071695	529744	4815	PE	ICM	4.48297	0.547423
JC_1_319	21PG75-1	E6	LB	783011	88.77	71.08	0.0193654	424985	3555	PE	ICM	4.49946	-0.0158158
JC_1_320	21PG75-1	E6	LB	1506178	92.08	71.83	0.0293727	866552	5171	PE	ICM	4.31794	-0.0285785
JC_1_326	21PG75-1	E6	LB	1560583	91.99	73.91	0.0242669	766434	5755	PE	ICM	4.34981	0.396584
JC_1_329	21PG75-1	E6	LB	512680	88.29	69.55	0.0235311	285877	3482	PE	ICM	3.99375	-0.650331
JC_1_76	21PG76-1	E5.75	LB	1006241	92.23	76.38	0.00756943	532669	6184	PE	ICM	4.71703	-1.30647
JC_1_80	21PG76-2	E5.75	LB	1545322	92.62	77.76	0.0127086	782699	5775	PE	ICM	4.16328	0.688414
JC_1_90	21PG76-2	E5.75	LB	3686061	93.19	75.52	0.0255738	2214570	7016	PE	ICM	4.28544	0.234001
JC_2_269	21PG76-2	E5.75	LB	1305444	91.56	71.15	0.0279065	678731	5344	PE	ICM	4.49381	0.0177524
JC_1_347	21PG52-2	E5.75	LB	326935	82.99	60.97	0.0256481	131394	4192	polar	TE	3.6884	-1.87579
JC_2_97	21PG55-3	E5.75	LB	993558	89.75	76.87	0.0201215	401063	3607	polar	TE	1.39015	-0.78067
JC_2_106	21PG55-3	E5.75	LB	540619	91.77	74.16	0.0245875	279939	6812	polar	TE	1.26434	-1.7418
JC_2_107	21PG55-3	E5.75	LB	607091	91.69	76.52	0.0142076	350799	6954	polar	TE	1.09457	-2.12139
JC_2_108	21PG55-3	E5.75	LB	878835	91.88	73.2	0.0238435	481850	6961	polar	TE	1.16436	-2.2638
JC_1_324	21PG75-1	E6	LB	423625	88.54	73.66	0.00930173	235440	3054	polar	TE	3.43411	-1.43698
JC_1_74	21PG76-1	E5.75	LB	1513800	91.87	80.68	0.00549916	835218	5901	polar	TE	1.48494	-2.43815
JC_1_89	21PG76-2	E5.75	LB	111548	85.33	71.58	0.00570538	66078	4188	polar	TE	-1.01433	0.0178467
JC_1_255	21PG76-2	E5.75	LB	58368	90.31	73.58	0.0158782	33883	5469	polar	TE	1.51778	-2.37619
JC_2_330	20PG3-1	E5.5	MB	649532	68.81	56.35	0.0051132	218454	3617	EPI	ICM	-1.71908	1.09587
JC_2_331	20PG3-1	E5.5	MB	1483395	62.3	47.36	0.0184545	418056	3898	EPI	ICM	-1.4212	1.13855
JC_2_336	20PG3-1	E5.5	MB	2281057	65.87	47.66	0.0123878	705614	3871	EPI	ICM	0.439394	2.29391
JC_2_342	20PG3-1	E5.5	MB	1130458	77.41	48.93	0.038363	367359	4149	EPI	ICM	-1.19034	1.46374
JC_1_296	20PG4-1	E5.5	MB	1189953	85.09	67.75	0.0162337	605347	6630	EPI	ICM	0.713792	3.08269
JC_1_297	20PG4-1	E5.5	MB	901361	80.38	66.84	0.0126388	280090	5630	EPI	ICM	1.26116	0.0977262
JC_1_269	20PG4-2	E5.5	MB	873626	87.78	71.14	0.0132239	462648	7365	EPI	ICM	2.39289	2.29545
JC_1_270	20PG4-2	E5.5	MB	307852	84.16	68.33	0.0148577	152783	6062	EPI	ICM	1.26417	2.97341
JC_1_279	20PG4-2	E5.5	MB	636168	79.89	64.75	0.0197191	291849	5014	EPI	ICM	1.22791	2.54698
JC_2_349	20PG4-3	E5.5	MB	1789437	82.68	64.07	0.0257257	778988	6011	EPI	ICM	1.62	2.71156
JC_2_287	21PG45-2	E5.5	MB	298331	90.7	67.7	0.0342998	122304	5221	EPI	ICM	2.10383	1.82927
JC_2_84	21PG55-1	E5.75	MB	1295978	92.78	76.13	0.0197311	677460	5258	EPI	ICM	0.541241	0.29642
JC_2_86	21PG55-1	E5.75	MB	1043005	91.82	75.12	0.0182009	605905	4637	EPI	ICM	2.14948	1.9005
JC_2_87	21PG55-1	E5.75	MB	445326	91.02	69.68	0.0468885	235324	3379	EPI	ICM	-2.06027	1.28365
JC_2_88	21PG55-1	E5.75	MB	599768	90.31	64.58	0.0345996	285870	4281	EPI	ICM	-2.13637	1.07657
JC_2_93	21PG55-1	E5.75	MB	654198	91.4	69.57	0.0396061	259783	3595	EPI	ICM	-0.551832	1.16978
JC_2_95	21PG55-1	E5.75	MB	354814	89.98	64.93	0.0308366	171679	4149	EPI	ICM	-2.18822	1.03891
JC_1_97	21PG55-2	E5.75	MB	929578	91.48	70.66	0.0371981	462927	4748	EPI	ICM	-0.163253	1.36252
JC_1_98	21PG55-2	E5.75	MB	608815	90.57	73.91	0.0287375	261923	4420	EPI	ICM	-0.482694	1.7388
JC_1_99	21PG55-2	E5.75	MB	622872	90.03	72.06	0.0383143	248602	4090	EPI	ICM	1.01646	1.16359
JC_1_100	21PG55-2	E5.75	MB	475330	91.32	74.37	0.0178125	237249	4754	EPI	ICM	0.230588	1.01598
JC_1_101	21PG55-2	E5.75	MB	1060409	92.17	73.21	0.0208882	555578	5386	EPI	ICM	0.975783	2.15131
JC_1_102	21PG55-2	E5.75	MB	630550	91.42	74.72	0.0250512	308369	4947	EPI	ICM	0.641541	1.43329
JC_1_103	21PG55-2	E5.75	MB	523445	90.52	69.32	0.0390998	239592	4482	EPI	ICM	0.808682	1.73837
JC_1_104	21PG55-2	E5.75	MB	652865	87.71	68.82	0.0236038	294783	4929	EPI	ICM	-0.16523	1.66294
JC_1_106	21PG55-2	E5.75	MB	1035632	92.09	74.91	0.0216956	525084	5738	EPI	ICM	0.410422	0.0661685
JC_1_107	21PG55-2	E5.75	MB	330487	90.18	68.33	0.0423079	127683	3821	EPI	ICM	0.761721	0.132714
JC_1_156	21PG55-2	E5.75	MB	262078	90.41	71.33	0.0375731	96585	3887	EPI	ICM	0.907265	-0.121791
JC_2_193	21PG57-2	E5.5	MB	750314	90.29	74.44	0.00511156	418463	4718	EPI	ICM	1.92228	2.00628
JC_2_194	21PG57-2	E5.5	MB	1045749	91.76	75.34	0.00763186	522153	5730	EPI	ICM	1.80624	1.92649
JC_2_200	21PG57-2	E5.5	MB	593053	90.82	76.83	0.00304514	315256	4731	EPI	ICM	1.21349	2.00822
JC_2_205	21PG57-2	E5.5	MB	571540	91.06	78.8	0.00169621	294774	5178	EPI	ICM	1.81155	2.07919
JC_2_206	21PG57-2	E5.5	MB	747435	91.19	79.73	0.000493946	378584	5306	EPI	ICM	1.56496	1.84792
JC_2_210	21PG75-4	E5.75	MB	1052347	90.13	75	0.0143499	418262	4448	EPI	ICM	1.2252	1.78507
JC_2_211	21PG75-4	E5.75	MB	875788	90.87	75.02	0.0173041	425968	6167	EPI	ICM	1.50907	1.65315
JC_2_214	21PG75-4	E5.75	MB	905159	91.15	75.51	0.0163176	485059	6038	EPI	ICM	0.808962	2.81652
JC_2_216	21PG75-4	E5.75	MB	639995	89.69	72.35	0.0157093	337316	5125	EPI	ICM	0.491846	2.72643
JC_2_220	21PG75-4	E5.75	MB	342960	90.73	78.86	0.00111985	189311	4260	EPI	ICM	1.24257	2.39996
JC_2_221	21PG75-4	E5.75	MB	357058	90.43	77.56	0.003249	200677	4867	EPI	ICM	1.7698	2.64227
JC_2_222	21PG75-4	E5.75	MB	803558	90.98	79.73	0.00180041	490445	5050	EPI	ICM	1.07495	2.74286
JC_2_223	21PG75-4	E5.75	MB	405786	91.82	81.02	0.000897388	255185	4967	EPI	ICM	2.6329	2.00754
JC_2_225	21PG75-4	E5.75	MB	562090	91.41	77.74	0.00444436	320631	4419	EPI	ICM	1.36235	2.65297
JC_2_226	21PG75-4	E5.75	MB	840252	90.61	74.32	0.0161365	474452	5026	EPI	ICM	0.868517	2.93306
JC_1_261	20PG4-2	E5.5	MB	804439	83.81	67.44	0.0178739	400248	5658	mural	TE	3.09537	-3.21542
JC_1_262	20PG4-2	E5.5	MB	1027850	81.96	71.35	0.00688374	468350	5721	mural	TE	3.14253	-3.12063
JC_1_287	20PG4-2	E5.5	MB	915640	84.24	68.63	0.0152555	471502	5392	mural	TE	3.21385	-3.30364
JC_2_353	20PG4-3	E5.5	MB	832762	80.41	54.16	0.0426317	279510	5727	mural	TE	3.06611	-2.83553
JC_2_355	20PG4-3	E5.5	MB	2581751	79.5	68.88	0.0050175	1187443	5542	mural	TE	3.14269	-3.23362
JC_2_356	20PG4-3	E5.5	MB	901151	87.3	70.66	0.021782	469791	5725	mural	TE	3.56743	-3.23431
JC_2_357	20PG4-3	E5.5	MB	1325485	86.6	68.9	0.0220216	584926	6517	mural	TE	3.33275	-2.21765
JC_2_281	21PG45-2	E5.5	MB	217626	91.24	70.87	0.0200803	100148	5463	mural	TE	3.31432	-2.96209
JC_2_198	21PG57-2	E5.5	MB	843862	91.67	74.51	0.00644131	453790	4981	mural	TE	4.44437	-1.86674
JC_1_258	20PG4-2	E5.5	MB	1157090	81.8	65.92	0.0257485	448841	5567	PE	ICM	2.54179	0.609994
JC_1_267	20PG4-2	E5.5	MB	1028747	81.52	67.16	0.0187096	447417	5343	PE	ICM	3.65615	-0.192313
JC_1_268	20PG4-2	E5.5	MB	729628	85.69	72.53	0.00714757	389783	6259	PE	ICM	2.94552	-0.763923
JC_1_273	20PG4-2	E5.5	MB	1026560	86.46	67.98	0.0241236	517005	7013	PE	ICM	3.21851	-0.442448
JC_1_274	20PG4-2	E5.5	MB	855631	85.39	70.3	0.0107154	381788	6819	PE	ICM	3.27909	-0.385545
JC_1_276	20PG4-2	E5.5	MB	748602	86.25	72.8	0.00983992	403560	6703	PE	ICM	3.30783	-0.284148
JC_1_277	20PG4-2	E5.5	MB	721871	86.71	68.64	0.0220217	371134	7002	PE	ICM	3.1632	-0.434646
JC_1_278	20PG4-2	E5.5	MB	700672	85.81	70.45	0.0212988	374293	5825	PE	ICM	3.74585	0.156769
JC_1_282	20PG4-2	E5.5	MB	946002	81.63	66.62	0.0170111	461641	6940	PE	ICM	3.70936	0.365073
JC_1_283	20PG4-2	E5.5	MB	681934	84.37	68.4	0.0256098	320502	5947	PE	ICM	3.8709	0.154138
JC_2_351	20PG4-3	E5.5	MB	257322	87.11	66.94	0.0277076	130181	6811	PE	ICM	3.04077	-1.61183
JC_2_290	21PG35-1	E5.25	MB	1372906	74.14	59.3	0.00713365	540817	5013	PE	ICM	3.00251	-0.585829
JC_2_295	21PG35-1	E5.25	MB	792236	64.74	54.89	0.00577778	209077	3306	PE	ICM	2.99182	-1.06926
JC_2_82	21PG55-1	E5.75	MB	760857	91.77	72.88	0.0277008	384069	4799	PE	ICM	3.29815	1.25424
JC_2_83	21PG55-1	E5.75	MB	1425299	92.2	74.65	0.0219212	740378	5467	PE	ICM	2.86462	1.6017
JC_2_195	21PG57-2	E5.5	MB	1063803	91.24	74.96	0.00665545	557889	5954	PE	ICM	3.95699	0.63578
JC_2_196	21PG57-2	E5.5	MB	554560	91.1	76.66	0.00439566	323501	4470	PE	ICM	3.17592	-1.45881
JC_2_203	21PG57-2	E5.5	MB	1149988	91.8	79.35	0.00146172	633499	6380	PE	ICM	3.93903	0.446098
JC_2_209	21PG75-4	E5.75	MB	802518	90.79	76.72	0.00681035	441387	5001	PE	ICM	2.91094	1.78163
JC_2_212	21PG75-4	E5.75	MB	632118	90.86	73.4	0.0205375	328764	5060	PE	ICM	3.68412	0.469275
JC_2_213	21PG75-4	E5.75	MB	883419	90.38	72.65	0.0226347	451651	4933	PE	ICM	3.83623	0.504945
JC_2_215	21PG75-4	E5.75	MB	730812	89.99	75.6	0.00941379	411099	6588	PE	ICM	3.46464	0.914457
JC_2_217	21PG75-4	E5.75	MB	692484	91.94	76.59	0.0188691	345910	5999	PE	ICM	3.5171	0.246269
JC_2_219	21PG75-4	E5.75	MB	784809	91.91	81.55	0.00232093	468778	5483	PE	ICM	0.962972	1.51656
JC_2_323	20PG3-1	E5.5	MB	1210256	68.61	50.94	0.0146679	503549	3740	polar	TE	-1.29166	-0.396976
JC_2_339	20PG3-1	E5.5	MB	1122657	74.47	50.05	0.0200219	442615	4971	polar	TE	-0.962601	-0.193173
JC_2_340	20PG3-1	E5.5	MB	933256	72.03	42.69	0.0264341	296171	4462	polar	TE	-1.11539	-0.507264
JC_1_290	20PG4-1	E5.5	MB	1143850	89.17	75.85	0.00547147	672214	6605	polar	TE	0.602883	-1.1912
JC_1_291	20PG4-1	E5.5	MB	1331092	91	75.87	0.00737988	817628	8367	polar	TE	1.1014	-1.94262
JC_1_292	20PG4-1	E5.5	MB	1216455	90.11	75.61	0.00978757	694861	8027	polar	TE	1.18479	-1.75123
JC_1_293	20PG4-1	E5.5	MB	1268141	86.6	72.96	0.0101114	714043	7566	polar	TE	1.08666	-2.216
JC_1_294	20PG4-1	E5.5	MB	1983217	81.13	68.69	0.00969152	908629	6409	polar	TE	1.65024	-1.93851
JC_1_295	20PG4-1	E5.5	MB	1024878	75.61	62.19	0.0127157	521717	4851	polar	TE	-0.853013	-0.866083
JC_1_298	20PG4-1	E5.5	MB	838698	76.69	63.92	0.0078697	441694	5326	polar	TE	-0.778755	-0.723597
JC_1_299	20PG4-1	E5.5	MB	549709	84.99	70.29	0.0101674	300274	6254	polar	TE	0.861573	-1.70786
JC_1_300	20PG4-1	E5.5	MB	675282	88.45	71.1	0.0138706	346199	7370	polar	TE	1.20651	-1.5089
JC_1_301	20PG4-1	E5.5	MB	886675	70.22	51.94	0.0214363	356824	4701	polar	TE	-0.990633	-1.09032
JC_1_302	20PG4-1	E5.5	MB	937741	83.04	64.17	0.0211892	416296	5902	polar	TE	1.116	-1.51727
JC_1_304	20PG4-1	E5.5	MB	1093318	76.3	64.31	0.00959615	468000	5254	polar	TE	1.55454	-2.34311
JC_1_305	20PG4-1	E5.5	MB	692337	57.8	49.18	0.00803222	219242	3094	polar	TE	-1.30142	-0.798623
JC_1_306	20PG4-1	E5.5	MB	516147	64.77	56.31	0.0116411	133579	3225	polar	TE	1.65854	-1.28419
JC_1_307	20PG4-1	E5.5	MB	611495	69.11	56.9	0.0126948	258532	4002	polar	TE	-0.913961	-0.950386
JC_1_309	20PG4-1	E5.5	MB	1092268	69.9	61.15	0.00866746	257515	3550	polar	TE	1.51294	-0.328041
JC_1_311	20PG4-1	E5.5	MB	228064	71.87	58.06	0.0118642	98110	3301	polar	TE	-1.25626	-0.69485
JC_1_257	20PG4-2	E5.5	MB	270563	34.25	27.26	0.0143487	61190	3496	polar	TE	-0.766786	-0.745971
JC_1_259	20PG4-2	E5.5	MB	662925	80.95	69.59	0.00609769	274694	4924	polar	TE	1.70196	-2.71185
JC_1_260	20PG4-2	E5.5	MB	389918	76.04	57.72	0.0399065	105221	4337	polar	TE	1.48282	-1.75094
JC_1_263	20PG4-2	E5.5	MB	241221	60.6	51.56	0.00594425	100265	3824	polar	TE	1.39158	-2.82212
JC_1_264	20PG4-2	E5.5	MB	946342	72.09	62.48	0.0034863	444311	5032	polar	TE	1.71649	-2.75895
JC_1_265	20PG4-2	E5.5	MB	1254698	82.84	70.58	0.00644723	543024	5220	polar	TE	1.58321	-1.57903
JC_1_266	20PG4-2	E5.5	MB	677053	76.06	61.87	0.0125504	312021	4170	polar	TE	1.81492	-2.90708
JC_1_271	20PG4-2	E5.5	MB	356138	56.96	45.82	0.0186844	130483	3551	polar	TE	2.88213	-1.02237
JC_1_272	20PG4-2	E5.5	MB	750453	74.76	64.58	0.00362937	394283	5039	polar	TE	2.72496	-1.03747
JC_1_275	20PG4-2	E5.5	MB	410767	79.19	66.18	0.0103622	158847	5199	polar	TE	2.06295	-1.95242
JC_1_280	20PG4-2	E5.5	MB	252842	64.4	50.65	0.0167885	104238	3668	polar	TE	1.13887	-2.67872
JC_1_281	20PG4-2	E5.5	MB	860764	82.98	70.68	0.00627084	370764	5309	polar	TE	1.66813	-1.55877
JC_1_284	20PG4-2	E5.5	MB	821590	82.23	69.59	0.00889845	398047	5895	polar	TE	1.95817	-2.63108
JC_1_285	20PG4-2	E5.5	MB	1175352	87.56	72.93	0.00738145	558833	5959	polar	TE	2.47791	-2.65438
JC_1_286	20PG4-2	E5.5	MB	905938	84.77	71.77	0.0149172	403828	6242	polar	TE	1.7346	-2.24234
JC_2_346	20PG4-3	E5.5	MB	920183	87.34	71.49	0.0127307	455590	5521	polar	TE	2.63217	-2.59677
JC_2_347	20PG4-3	E5.5	MB	1554149	84.47	67.59	0.0191862	732975	6405	polar	TE	2.18584	-2.25069
JC_2_348	20PG4-3	E5.5	MB	426117	75.2	63.97	0.00432477	201398	4271	polar	TE	2.6843	-3.14552
JC_2_350	20PG4-3	E5.5	MB	2083563	66.55	56.95	0.00517938	984288	4525	polar	TE	2.21006	-1.21556
JC_2_352	20PG4-3	E5.5	MB	495003	86.77	75.93	0.000601936	272454	6787	polar	TE	-0.263131	-1.41869
JC_2_354	20PG4-3	E5.5	MB	1699043	87.97	67.94	0.0169506	848821	7576	polar	TE	2.29204	-2.27291
JC_2_358	20PG4-3	E5.5	MB	399224	77.54	57.12	0.0429345	194203	3913	polar	TE	1.70011	-2.97954
JC_2_289	21PG35-1	E5.25	MB	1095961	65.86	51.74	0.00594929	442238	3561	polar	TE	-1.34903	0.0393062
JC_2_291	21PG35-1	E5.25	MB	1728841	56.27	43.89	0.0115935	485874	4371	polar	TE	2.48674	-1.2995
JC_2_85	21PG55-1	E5.75	MB	1249499	92.31	73.55	0.0217856	695323	4321	polar	TE	-0.379206	-2.45581
JC_2_89	21PG55-1	E5.75	MB	1172112	92.46	77.16	0.0190968	641731	4900	polar	TE	0.0673084	-2.46186
JC_2_90	21PG55-1	E5.75	MB	486570	91.75	70.06	0.0337168	235906	3842	polar	TE	-0.0758882	-2.51515
JC_2_91	21PG55-1	E5.75	MB	1431739	92.11	73.84	0.0245397	717653	4546	polar	TE	0.428134	-2.6813
JC_2_94	21PG55-1	E5.75	MB	1057126	92.19	73.6	0.0221205	587418	4095	polar	TE	-0.461729	-2.35266
JC_2_96	21PG55-1	E5.75	MB	607461	91.6	73.06	0.0266036	297704	4313	polar	TE	0.42188	-2.66057
JC_1_105	21PG55-2	E5.75	MB	733127	90.76	76.1	0.0128682	354596	5015	polar	TE	0.31584	-2.00699
JC_1_108	21PG55-2	E5.75	MB	576780	90.2	76.97	0.00961453	325445	3826	polar	TE	-1.54096	-0.427105
JC_1_151	21PG55-2	E5.75	MB	16761	89.24	74.46	0.0148699	8877	3641	polar	TE	4.93677	-2.36118
JC_2_199	21PG57-2	E5.5	MB	473522	90.52	72.26	0.00859966	247219	4121	polar	TE	3.46923	-1.83336
JC_2_202	21PG57-2	E5.5	MB	986077	92.1	81.67	0.0011253	542080	5042	polar	TE	0.222461	-1.91802
JC_2_207	21PG57-2	E5.5	MB	965826	91.65	80.76	0.00110355	433146	5738	polar	TE	1.47055	-1.47734
JC_2_208	21PG57-2	E5.5	MB	608698	90.52	72.95	0.0073307	324935	5043	polar	TE	2.29482	-2.53336
JC_2_218	21PG75-4	E5.75	MB	488425	90.32	71.06	0.0232765	249866	4367	polar	TE	2.15044	-0.880881
JC_2_227	21PG75-4	E5.75	MB	260417	81.74	65.52	0.0190594	134422	3159	polar	TE	-1.08431	-0.800357

## Sheet:  fig2c
Gene	GeneName	JC_1_1	JC_1_2	JC_1_3	JC_1_4	JC_1_5	JC_1_6	JC_1_7	JC_1_8	JC_1_9	JC_1_10	JC_1_11	JC_1_12	JC_1_13	JC_1_14	JC_1_15	JC_1_16	JC_1_17	JC_1_18	JC_1_19	JC_1_20	JC_1_21	JC_1_22	JC_1_23	JC_1_24	JC_1_25	JC_1_26	JC_1_27	JC_1_28	JC_1_29	JC_1_30	JC_1_31	JC_1_32	JC_1_33	JC_1_34	JC_1_35	JC_1_36	JC_1_37	JC_1_38	JC_1_39	JC_1_40	JC_1_41	JC_1_42	JC_1_43	JC_1_44	JC_1_45	JC_1_46	JC_1_47	JC_1_48
ENSCPOG00000013211:PHF6	PHF6	1.09491	0.840474	0.845468	0.524299	0.314049	0.282268	0.933055	1.09348	0.0995573	1.24162	0.938844	1.08741	0.956712	0.77198	0.743701	0.46537	0.114988	0.480067	0.49261	1.04295	1.06699	0.840562	0.719171	1.13054	0	1.14784	0.517332	0	0.34664	0.57345	0.0134126	0.342365	0	1.20829	0.840035	0.887095	0.271216	0.577503	0.510891	0	0.696594	0.0339703	0.0140265	0.146919	1.47181	0	0.127188	0.0117552
ENSCPOG00000022617:	ENSCPOG00000022617	1.72201	1.95835	1.60842	1.89554	1.72107	2.16328	1.98944	1.27889	0.27311	1.8128	2.20913	1.90701	1.59351	1.67673	1.68914	2.08725	1.03953	2.34417	2.65123	2.34983	2.54379	2.87348	2.63289	2.74873	2.73295	2.86282	2.50841	2.58341	2.36658	2.62702	2.20995	2.68771	2.87143	2.61275	2.01482	2.47261	2.68843	2.48479	2.74704	1.21844	1.86471	1.76431	3.13151	2.37227	2.50065	2.12887	2.8268	3.10175
ENSCPOG00000009387:ABCA1	ABCA1	0.956558	1.1642	0.955326	0.354683	1.39774	1.62605	0.330381	0.680626	0	2.57165	1.35107	1.32579	1.15529	2.13172	1.73122	1.23501	2.10288	0.029854	0	0.0713861	0.00843816	0.0119076	0.819359	0.216981	0.0255086	0.0126497	0	0.439723	0.123832	2.14617	2.37105	0.0165269	0.176253	0	0	0.0118303	1.28668	0.0159867	0.9176	0.196008	1.95181	0	0	1.16097	0.577298	0.0525189	0.0223533	0.0117552
ENSCPOG00000011667:CCPG1	CCPG1	1.08843	1.47289	1.21786	0.512226	0.781201	0.458291	0.899844	0.602116	0.0674603	1.4607	1.48674	1.18312	0.952781	0.494138	1.69282	1.71492	0	0.141083	0.403925	0.893193	0.460393	0.824935	0.69787	0.00832116	0.566554	0.295435	0	0	0.494876	0.860516	0.95295	0.229758	0.431568	0.71088	0.508519	0.637921	0	0.28545	0.378903	0	0.155137	0.0339703	0.33326	0.734871	0.0514391	1.3594	0	0
ENSCPOG00000005331:LRPAP1	LRPAP1	0.992983	1.50366	0.852082	1.19728	0.953953	1.72679	1.45263	1.14953	0.218539	2.83871	2.1406	2.48499	1.48166	1.63757	2.40511	2.69822	1.4128	2.85208	2.84244	3.08045	2.96073	3.30753	2.87313	2.90306	3.25898	3.29233	2.95758	3.32203	3.19878	2.67084	2.81241	2.491	2.62521	2.60052	2.81407	2.87739	2.99047	3.03677	3.04871	3.42078	2.67479	2.46353	3.07962	3.14568	2.87124	3.07594	2.88906	3.47652
ENSCPOG00000001640:MINDY1	MINDY1	3.02761	2.01897	3.08904	2.93491	2.27041	2.68091	2.64683	2.79419	0.324857	2.94414	2.89354	2.938	2.652	3.23607	3.01495	3.17825	1.99289	1.7901	2.02321	1.54489	1.59915	2.11277	1.82783	1.77578	2.05017	1.08533	0.517332	2.40713	2.10339	1.68283	2.30862	2.49307	1.95331	1.08555	1.82477	1.75304	2.27078	1.70111	1.59737	0.134843	1.18342	1.69063	1.16866	1.14311	2.19864	2.22269	0.6078	1.348
ENSCPOG00000003841:	ENSCPOG00000003841	0.48114	0.591325	1.08349	0.924441	1.10973	0.374147	0.427788	0.917419	0.0674603	1.13764	0.563876	0.573641	0.545215	1.46348	0.664817	0.489477	0.167876	0	0.245125	0	0.00843816	0	0.00718462	0	0	0	0	0	0	0	0.692757	0	0	0	0	0.373094	0	0	0	0	0	0	0.0140265	0	0	0	0	0
ENSCPOG00000006865:CNN3	CNN3	0.604494	0.715343	0.54601	0.0397452	1.19638	1.02991	0	0.686418	1.18421	0.496313	0	0.373569	0.2904	0.0113476	0.00662683	0.0192433	0.0591458	0.029854	0.0228846	0.0122572	1.48308	0.569082	0.868953	1.41099	0.783212	0.49256	1.48842	1.61483	1.24329	1.64654	0.173148	2.00921	1.23773	0	0.0182444	0.778478	1.55189	1.12717	1.04476	0.134843	0.0805738	0.129462	0.874807	0.0112409	0	0.0353173	2.27243	0.508126
ENSCPOG00000014541:RHOC	RHOC	1.58936	1.71866	1.64039	1.12756	1.71337	2.01225	0.928377	1.56564	0.0342989	1.5341	1.5087	1.09939	1.4045	1.55189	1.62185	1.39161	0.710893	0.461139	1.64	0.830701	1.23314	0.44661	0.464526	0.723287	1.346	0.848719	0.0615841	0.765737	0.0549583	0.0146423	0.228375	0.0082976	0.366932	0.782849	0.557144	1.06612	0.383449	0.912544	0.771878	0	1.10321	0	0	0	0.402915	0	0	0.752986
ENSCPOG00000012690:SYCP1	SYCP1	0.41961	0.737316	0.675946	0.311089	0.512386	1.10311	1.75458	0.692176	0	1.31032	0.0936641	0.437133	0.371069	0.972051	0.718092	0.434396	1.79113	0.0396105	0.356448	0.138014	0.178061	0.534591	0.964074	0.944258	0.878839	0.670263	1.34475	0.0227508	0.398532	0.530997	0.831293	0.0246891	1.24052	0.104795	0.409674	1.21438	0.523106	0.361241	0.255384	0.196008	0.155137	0	0.0278591	0.82798	0.953243	2.51734	1.30563	0.833213
ENSCPOG00000012670:GALK1	GALK1	1.83449	1.55292	1.91054	0.857931	1.67393	1.8229	1.18717	1.49101	0.324857	2.47174	2.31151	2.40328	2.4105	2.24064	3.02887	2.68837	2.57452	2.59106	2.53624	2.34275	2.8978	2.85089	2.5401	2.68639	2.67591	2.43141	2.23455	0.243839	2.32878	2.05787	1.72357	1.84307	2.36976	1.52704	1.73311	2.2696	2.24102	2.3002	2.26883	2.67397	0.289407	1.83844	2.98786	2.45325	2.51782	2.54593	2.0633	2.49543
ENSCPOG00000000149:MYO1D	MYO1D	0.926433	0.603821	0.790924	0.0779709	0.350966	0.204471	0.450726	0.53723	0.0342989	0.796128	0.471984	0.822113	0.471532	0.852985	0.282011	0.00966794	2.35764	1.10535	0.140166	0.877932	0.427783	0.431163	1.85753	0.894277	0.0503827	1.28008	2.21394	0.0667561	1.73857	1.25491	1.08449	1.15783	1.64713	1.3027	0.229337	1.90748	0.928338	1.38161	1.11872	3.99924	0.814759	2.0506	1.48576	2.34988	1.75115	2.57235	0.0442179	0.752986
ENSCPOG00000004369:ADAP2	ADAP2	1.34258	0.874205	1.39161	0.536229	0.989666	0.790853	0.47315	1.05028	0	0.719233	0.0276682	0.223378	1.05738	0.501076	0.882197	0.00966794	2.2416	0	0	0.0122572	0	0	0	0	0	0	0.0414745	0	0	0	0	0	0	0	0	0	0.00912175	0	0	0	0.0805738	0	0	0	0	1.12655	0	0
ENSCPOG00000034635:YWHAE	YWHAE	2.32061	2.34	2.2634	2.41204	2.15898	2.15674	2.37176	2.07486	0.749813	2.47405	2.42445	2.0745	2.31637	2.515	2.53966	2.50788	1.23466	2.7168	3.10858	2.46629	3.13872	2.83624	2.68735	2.48877	2.74215	2.53043	2.34596	2.68416	2.78602	2.72012	2.89338	2.90722	2.7522	2.72473	2.66429	2.69333	2.82669	2.80304	2.87389	3.17307	2.7089	2.68436	3.18024	2.82695	3.08275	2.72716	3.02522	3.1347
ENSCPOG00000011782:PDGFRA	PDGFRA	0.135251	0.0112935	0.0672326	0.02007	0.00854378	0.764797	0.11211	0.108603	0	0.0914066	1.37972	0	0.952781	0.0662308	0.235826	0.0474312	0.218107	0	1.14092	1.70948	0.405437	0.469341	0.96682	0.048919	0.038023	1.38736	0	0.0227508	0.816141	0.730806	0	0.0082976	0.231269	0.165121	1.44468	0.599462	0	1.18301	0.783021	0.0696928	0.155137	0.0339703	0.132127	0.813051	0.395834	0	0.0442179	0.944942
ENSCPOG00000032751:	ENSCPOG00000032751	2.13116	1.37733	1.66555	2.04518	1.84233	2.08004	1.13517	2.28228	0	2.09985	1.87376	2.75111	2.23127	2.50759	2.30814	1.84431	1.49806	0.504761	1.56544	2.43113	1.09005	2.0531	1.19178	1.23545	1.98135	1.63899	0.119595	1.92351	2.53075	1.54647	1.63548	2.00697	2.13751	1.24076	1.35621	1.33724	2.1309	0.95684	2.21605	2.63333	0.60927	0.0339703	0.0278591	0.723969	0.0311798	0.25277	0	1.52232
ENSCPOG00000009841:	ENSCPOG00000009841	1.84217	1.3658	1.8673	1.47832	1.64785	1.25556	1.36872	1.60097	0.130656	2.14727	1.84091	1.75636	1.32903	1.6746	1.5497	1.77102	1.6015	2.22055	2.29025	2.34983	1.52636	1.87705	2.06326	2.62657	2.01978	1.18355	0.934386	2.14567	2.31586	1.87773	2.09882	1.70614	1.77093	1.24076	1.1161	2.33621	1.96693	1.99571	2.16033	0.196008	1.581	2.0941	1.95841	2.15004	1.66708	1.23154	0.0656146	2.00587
ENSCPOG00000039553:CD47	CD47	0.469133	0.526387	0.00769744	0.0590407	0.0170152	0.0140801	0.885265	0.446047	0	0.487954	0.361057	0.2608	0.210951	0.0113476	0	0	0.265934	0.486298	0.298048	0.457193	0	0.224387	0.526033	0	0.132871	0	0.990977	1.04413	0.319648	0.792768	0.585938	0.427394	0	0	0.0880652	0	0.528523	0	0.0239571	0	0	0.0668245	0.0140265	0	0.589082	0	0	0.371103
ENSCPOG00000032827:RAB18	RAB18	2.53181	2.42792	2.77249	2.89983	2.80417	3.22309	2.79577	2.78432	0.487408	3.04016	3.15878	3.33546	3.0772	3.48852	3.55446	3.39694	2.00116	2.87912	2.53073	2.29544	2.37128	2.76038	2.22994	2.65927	2.4437	2.1737	2.33986	2.68886	2.47528	2.60656	2.11361	2.92616	2.26136	1.75413	2.21546	2.14534	2.77549	2.34675	2.16729	1.33893	2.30878	2.20669	3.31723	1.7547	1.97072	2.54875	2.40938	1.98821
ENSCPOG00000026415:CD82	CD82	0.0471458	0	0.0453202	0.0397452	0.0170152	0.0816522	0.034972	0.400984	0	0.151933	0.0139298	0	0	0.0113476	0	0.0192433	0	0.0962313	0.160087	0.622341	0.388343	0.748596	0.302556	0	0.399379	0.0736036	0.243144	0	0.824433	0.386623	0.94773	0.505756	0.0470599	0.104795	0.486125	0.213506	0.94272	0.260925	0.419564	0.661823	0.737554	0.0339703	0.119673	0.940005	0.705091	0.488025	1.28708	0.989879
ENSCPOG00000023504:CALD1	CALD1	0.0191259	0	0.0957217	0.02007	0	0	0.0117937	0	0	0	0	0.0118483	0	0	0	0	0.114988	0.105364	0.263079	0.190335	0	0.175348	0.48693	0.182772	0.364105	0	0.243144	0	0.319648	0.921031	0	0.757609	0.450171	0.326921	0.23663	1.04959	0.829447	0.0317218	0.273991	0	0.350336	0	0.517613	0.455219	0.0105017	0.165295	0.107082	0.258984
ENSCPOG00000039149:	ENSCPOG00000039149	0.200541	0.0224608	0	0.0397452	0.0170152	0.0416593	0.02345	0.377667	0.0995573	0	0.676957	0.573641	0.342482	0.501076	0.513741	0.477497	0.114988	1.33715	1.43653	0.341443	1.27663	1.34521	1.14928	1.37995	1.346	0.870277	1.55765	2.75833	2.04908	1.9785	1.78885	1.84702	1.81268	1.01803	1.76984	1.74684	2.05638	0.659941	1.25201	0.0696928	1.81131	0.0339703	1.96635	2.01791	1.92095	1.70684	1.88456	1.94181
ENSCPOG00000003210:LRRC71	LRRC71	1.28551	1.61805	1.36828	0.0779709	0.937289	0.888777	1.37173	0.550548	0	1.54583	1.13272	0.711443	1.19005	0.989172	1.26596	0.879066	0.616816	0	0	0.0122572	0.00843816	0.44661	0.0895997	1.01937	0.602553	0.545581	0	0.0227508	0.018657	0.241279	0.0134126	0	0.00959083	0	0	0	0	0.0394975	0	0	0	0	0.0140265	0.0865762	0	0.180416	0.0223533	0
ENSCPOG00000008187:PDIA3	PDIA3	1.65788	2.08322	2.06691	2.36555	2.29405	1.54171	2.43503	1.54628	3.46747	2.14727	2.11386	2.11843	2.33335	1.97523	1.89983	2.14119	1.30316	2.5107	2.74547	2.59206	2.58424	2.67663	2.99499	3.36818	3.14165	3.04325	2.97395	2.76124	3.4025	2.8688	3.05211	2.68601	2.975	3.09004	2.69771	3.02183	3.09781	2.86965	3.01242	3.16396	3.37106	2.43972	2.6296	3.06938	3.1076	3.28006	3.366	3.22375
ENSCPOG00000037444:FRMD4B	FRMD4B	0.00960865	0	0	0.02007	0	0.0416593	0.0117937	0	0	0	0	0.348652	0	0.0113476	0	0.0192433	0	0	0	0.332639	0.112108	0.0119076	0.00718462	1.18565	0.177121	0.314205	0.0209523	0.243839	0	0	0.18444	0.0082976	0	0	0.192054	0.101748	0	0	1.71092	0	0	0.0339703	0	0	0	0	0	0.0117552
ENSCPOG00000012819:CTSA	CTSA	3.22436	3.76568	3.86903	3.68341	3.33444	3.43413	3.58477	3.50536	0.27311	3.83721	3.13404	3.28454	2.94615	3.51024	3.36056	3.60811	2.00116	2.79633	2.94433	2.74263	2.74021	3.00874	2.97052	2.93242	3.09655	2.87797	2.48575	1.55348	2.88858	2.99046	2.76847	2.0814	2.13295	2.94925	2.82341	3.25867	2.46453	2.9449	2.69355	0.661823	1.04591	0.853394	2.88683	2.90233	1.69848	2.20303	1.9826	2.98812
ENSCPOG00000020900:DNMT3A	DNMT3A	1.67972	1.97582	1.76821	1.55397	1.27372	1.40188	1.76275	1.91763	2.52134	1.47644	0.523151	1.36915	1.40199	0.414458	0.517711	0.177557	1.33573	0.461139	2.00468	2.09078	2.31765	2.05156	2.58947	2.32319	1.96337	2.28072	1.08826	1.63297	2.15708	2.46158	2.65461	1.24789	2.24517	2.09339	2.56246	2.84333	1.50418	1.44055	2.44959	2.65385	1.99838	0.676768	1.93624	2.77476	2.858	3.47763	0.127188	2.20304
ENSCPOG00000008206:	ENSCPOG00000008206	0.298309	0.232081	0.375625	0.340362	0.350966	0.313842	0.222451	0.312693	0	0.283797	0.310941	0.340206	0.356877	0.259836	0.489585	0.285407	0.167876	1.102	0.885267	0.716997	1.05231	1.09075	1.015	1.24271	0.771336	0.821101	0.86553	1.10692	2.18288	0.84796	1.15499	0.717766	0.970129	0.867538	0.735392	0.939606	0.659939	0.872949	1.09872	1.05663	0.562571	0.58486	1.8775	1.48476	1.63055	1.7101	1.48975	1.53514
ENSCPOG00000014297:MSH2	MSH2	0.830194	0.204694	1.64189	0.813998	1.11818	0.552359	1.65769	1.74509	0.218539	1.8283	2.24245	1.56905	1.22665	0.936901	1.60463	1.83505	0.265934	1.94015	2.46701	2.09231	2.61942	1.9929	2.39667	2.13754	2.44033	2.2463	2.12192	2.6226	2.01703	2.03211	1.47916	2.02912	1.53323	2.14158	1.98112	0.133487	1.62847	2.39564	2.45585	0.40896	1.6315	2.58003	2.23366	2.40341	2.28285	3.27327	2.724	2.49543
ENSCPOG00000036350:	ENSCPOG00000036350	1.85131	1.49859	1.53294	1.92849	1.70404	1.78318	1.8007	1.67884	0	1.64823	1.70014	1.73767	2.06977	2.25511	1.84777	1.86559	1.6137	1.23385	1.16287	0.851968	1.0344	0.792929	0.84136	0.541513	1.04183	0.942267	0.578528	0.564963	0.984347	1.03731	1.19665	0.713692	0.89032	0.945612	1.12809	0.821259	1.26881	0.944383	0.936787	0.134843	0.0805738	1.19849	0.932032	1.14671	1.13507	0.798517	1.00817	1.05783
ENSCPOG00000009751:RPIA	RPIA	2.97184	2.81176	2.65255	3.2665	2.99515	2.81777	2.58617	2.81571	0.130656	2.19254	3.06646	2.87211	2.99637	3.2543	2.7862	2.97474	2.4459	0.029854	0.380468	0.0598367	0.942996	1.20473	0.275555	0.848843	0.818017	0.460951	0	0.0227508	0.0369724	0.131138	0.0903166	0.803415	0.215856	0.861721	0.952671	0.0235223	0.461507	0.0317218	0.0473537	0.0696928	1.18342	1.47848	0.0278591	0.729435	0.0208942	1.12655	1.28082	0.449532
ENSCPOG00000005467:	ENSCPOG00000005467	0.151978	0.0112935	0.245435	0	0	0.0140801	0	0.0114066	0	0.197847	0.389963	0.566903	0.235456	0	0	0.395914	0	0	0.673282	1.52898	0.00843816	1.26399	0.980438	1.11696	1.5014	1.44	0.613526	1.30001	0.582747	1.00004	0.988749	0.342365	0.176253	1.27221	0.923854	0.572975	0.853151	1.24984	0.473846	0	0.653885	0	0.687519	0.745655	1.20073	0.0178145	0	0.873507
ENSCPOG00000014492:TCF7L1	TCF7L1	0.0191259	0.0224608	0.0453202	0	0	0	0.02345	0.128976	1.67929	0.0269797	0	0.123196	0	0.108067	0	0	0.114988	0.0200014	0.160087	0.517778	0.0168057	0.484214	0.542934	0	0.289589	0	0.226402	0.765737	0.85693	1.23151	0.600857	0.919531	0.437808	0.676372	0.744179	0.0689693	0.860929	0.149412	0.226807	0	0.562571	0.270779	0.525996	1.19918	0.528722	2.12243	2.35939	0.833213
ENSCPOG00000002682:ARG2	ARG2	0.0921685	0	0	0.02007	0	0.169183	0.0117937	0.044866	0	0	0	0.0910738	0	0.0446376	0	0	0	0.16706	0.0115078	0.159272	0.156557	0.0805211	0.159609	0	0.0255086	0	0	0	0.372923	0.131138	0.0266477	0	0.268792	0	0.24387	0.123019	0.305553	0.106885	0.0120503	0	0	0.0339703	0	0.696184	0	0	0	0
ENSCPOG00000032954:	ENSCPOG00000032954	0.269232	0.31001	0.427339	0.487633	0.229055	0.576549	0.372126	0.148943	0	0.372408	0.618242	0.437133	0.363998	0.368162	0.477285	0.601996	0	0.448318	0.713774	0.560924	0.805218	0.905591	0.847558	0.880516	0.696957	0.952141	0.669263	0.564963	0.89612	0.782704	0.507808	0.697232	0.829143	0.633326	0.613533	0.761952	0.841369	0.70871	0.799506	0	0.224524	0.244068	1.0911	0.772117	0.640456	0.622059	0.876099	1.18489
ENSCPOG00000030907:CYSTM1	CYSTM1	0.0378928	0.0224608	0	0.02007	0	0	0	0.408637	0.0342989	0	0	0.251575	0.0497943	0	0	0.00966794	0.0591458	0.0100507	0.0115078	0.409217	0.00843816	0.589219	0.291843	0.584341	0	0	0.636195	0.0227508	0.756089	0.0146423	0	0.262331	0.00959083	0.508563	0	0	0.152672	0.242128	0.0120503	0	0	0	0	0.396145	0.850467	1.02225	0	0.192966
ENSCPOG00000014597:ANXA1	ANXA1	0.0563139	0.0552335	0.0526778	0.0779709	0.0663897	0.132604	0.122659	0.43125	0.160817	0.591522	1.27956	0.2608	0.37809	0.599759	0.0262478	0.38275	0.437202	1.09864	0.0779047	0.3674	0.59057	1.21545	1.20699	0.196597	0.783212	0.0617065	1.51203	0.0449955	1.61544	0.983624	0.665369	1.05306	1.74938	0.079608	0.0450017	1.39786	1.15717	0.00802528	0.0473537	0.196008	0.513584	0.0339703	0.915206	1.11014	2.03758	1.59298	0.274954	1.38419
ENSCPOG00000030281:PSAT1	PSAT1	0.425936	0.0659233	1.08087	0.233922	0.804499	0.0816522	0.0906708	0.377667	0	0.0402015	0.0808087	0.816861	0.0202162	0.0113476	0.01321	0.763768	1.51159	0.17557	0.254143	0.764041	0.0333336	0.391469	0.559553	0.411917	0	1.05919	1.33922	1.68977	0.864892	0.199875	0.0134126	0	0.634777	0.647882	0.421823	1.23881	0.351727	0.630354	0.435376	0.196008	1.39146	0.0339703	0.590642	0.913153	0.715468	0.0353173	0.0865631	0.954092
ENSCPOG00000007899:	RNASET2	0.00960865	0.0112935	0.239371	1.08051	0.437703	0.132604	0.611022	0.393272	0	0.078849	0.213871	0	0.0101592	0.654609	0.644084	0.617833	0	0.280086	1.45561	1.51009	0.805218	0.175348	0.991199	0.103122	1.12907	0.870277	0	1.82465	0	0	0.937207	0	0	0.704073	1.10701	0.831674	0	0.993306	0.726021	0.0696928	0	0	1.41627	0	0.366998	0	0.0223533	0.0348589
ENSCPOG00000033757:WDFY1	WDFY1	2.08424	1.96792	0.909713	2.20258	1.92702	1.66704	0.765824	1.41594	0.130656	2.48322	1.78366	2.44445	2.31738	2.24186	2.92813	2.48629	1.49806	0	0	0.0122572	0.00843816	0.11314	0.708577	0.0568445	1.32219	0.560228	0	0.0449955	1.35618	0.459086	1.37893	0	0.0190905	1.09021	1.52995	0.0235223	0.0271194	0.176791	0.0814531	0.359821	2.46303	0	0.0140265	0.0223568	1.89907	0	1.91832	0
ENSCPOG00000004873:PDE4D	PDE4D	0.00960865	0	0	0	0	0	0	0	0	0	0.0139298	0	0	0	0	0	0.0591458	0.897963	0.661405	1.64495	0.00843816	0.0236752	0.95856	0.331263	1.55465	0.332629	0	0.0227508	0	0.124649	0.260104	0	0.00959083	0	0.299975	0.322676	0	0.142449	0.70228	0	0	0.0339703	1.47613	0	0.156074	0	0	0.192966
ENSCPOG00000000803:LIFR	LIFR	0.00960865	0.0224608	0.452227	0.167593	0.0170152	0	0	0.0114066	0.0674603	0.0135809	0	0.0235578	0	0	0	0.395914	0.0591458	0	0	1.02097	0.00843816	0.431163	0.555424	0.0165737	0.6096	1.05033	0	0	0	0	0.539796	0.0165269	0.576947	0.0272463	0	0	0	0	0	0.698384	0	0.0339703	0	0	0	0	0	0.0117552
ENSCPOG00000031334:SUB1	SUB1	1.89724	1.15708	1.54124	1.58768	2.0358	1.82061	1.58745	1.64177	3.55497	1.24949	1.61459	1.67938	1.85973	1.7547	1.67554	1.66104	1.6015	2.28735	1.78791	1.56055	2.14991	1.88071	1.99405	1.7644	1.39521	1.83986	0.438581	1.6552	1.89739	1.66066	2.04788	1.55275	1.64342	2.30578	1.68477	2.13695	1.35986	1.87726	1.70653	0.253645	1.28126	1.94768	2.38374	2.19761	1.92095	2.185	2.043	2.27486
ENSCPOG00000035155:ZMYM1	ZMYM1	0.808924	1.35121	0.691546	0.637636	0.903102	1.25959	1.05998	1.20948	0.0995573	0.955434	0.68406	1.39901	1.87863	0.654609	0.644084	0.446901	0.114988	0.57538	1.04798	1.81124	0.266248	0.324488	0.874983	0.110631	1.58951	1.21047	0.0615841	0.905327	1.36583	0.104923	1.06606	1.10681	0.936702	0.365985	0.409674	1.4297	0.0876763	0.944383	1.31904	0.0696928	0.0805738	0.504721	1.1774	0.418709	0.0105017	0.0353173	0.0223533	1.08216
ENSCPOG00000014610:SLC2A5	SLC2A5	2.76495	2.84069	3.21673	3.24303	2.44999	2.76828	2.68316	2.33473	0.246197	3.75813	3.25634	3.09917	2.58961	3.02059	3.24495	2.96727	2.63312	0.0100507	0.456609	0	1.05231	0.582552	0.653856	0.00832116	0.0128356	0.314205	0	0.0667561	0.911376	1.28799	0.102578	0.773112	0.921479	0.365985	0.690263	0.538849	0.206272	0.0238852	0	0.134843	1.89038	0.0339703	0.0140265	0.0656246	0.0105017	0.0525189	0.0865631	0.173275
ENSCPOG00000000819:IARS1	IARS1	1.13914	1.17126	1.01588	0.0779709	0.18725	1.32199	1.22969	0.044866	2.92431	0.621345	0.0545914	0.532512	1.05738	0.787676	0.349866	0.0192433	0.583382	1.40879	0.702371	2.01645	0.081339	1.2907	1.86649	1.39663	1.21698	1.98806	1.5487	0	1.27009	0.416241	0.94773	0.26872	0.118032	1.21651	0.0272433	1.91977	0.805167	0.882995	0.902965	0.0696928	0.776901	3.14939	0.0278591	1.0989	0.0311798	2.08292	1.96691	1.29761
ENSCPOG00000005670:	ENSCPOG00000005670	1.02813	1.05964	1.15901	1.26818	0.967088	1.22687	0.983113	1.03817	0	1.60523	1.34743	1.82207	1.44141	1.3895	1.7873	1.65735	0.823968	0.0100507	0.10952	0	0.185128	0.271133	0.0763269	0.132825	0	0	0	0	0	0	0	0.287646	0	0	0.359546	0	0	0.372407	0	0.134843	0.155137	0	0	0	0.0105017	0	0	0.153188
ENSCPOG00000038150:	ENSCPOG00000038150	0.0653988	0.427749	0.263409	1.02389	0.860474	0.784403	0.67946	0.416231	0.218539	0.802277	0.882425	0.84285	0.210951	1.21263	1.15505	1.55608	1.4128	2.1688	2.23979	2.28796	2.31598	2.04538	2.50126	2.55259	2.14678	2.28461	0.967115	2.42968	2.21628	2.51546	2.3558	1.95762	1.72392	2.36329	1.78076	2.68768	2.65033	2.62958	2.672	3.43251	2.23974	2.24035	3.05663	2.482	2.17374	3.71163	2.95828	3.25114
ENSCPOG00000025911:	ENSCPOG00000025911	1.65972	2.73592	2.84782	2.56973	2.48634	0.771375	1.28041	1.74909	0.246197	3.74884	3.7885	4.00088	3.62799	3.53584	3.89814	3.41594	3.04381	0	1.21572	2.00655	0.71821	0.819672	1.21344	0.702809	0	0.460951	0.0414745	0	1.33162	0.00734796	1.81117	0.948992	1.04742	0.275842	0.73097	0.0118303	0.018161	0.0238852	0.473846	0.134843	0	0.0668245	0.0415028	0.0442247	0.0208942	0.0694297	0.0656146	0.0117552
ENSCPOG00000012808:FN1	FN1	0.516319	0.748124	0.500217	0.0779709	0.113441	0.132604	0.0906708	0.148943	0.0674603	0.0269797	0.118889	0.0118483	0.786038	0.0113476	0.0454913	0.0192433	0.218107	1.57869	0.499658	2.04078	0.517548	1.01988	2.07147	1.09484	1.19767	1.13973	2.11428	2.35829	1.99165	1.43702	1.86906	1.93982	0.231269	1.76364	1.15745	1.70662	2.07726	1.03423	1.25547	0.0696928	0.562571	0.0668245	0.0140265	2.03282	0.0907663	3.15102	0.107082	1.59207
ENSCPOG00000011602:STXBP4	STXBP4	0.319576	0	0	0	0.542762	0	0.0117937	0.278551	0	0.0135809	0.0545914	0	0	0	0	0	0.437202	0	0	0	0.081339	0.12378	0	0	0.0128356	0.0374789	0.0615841	0	0.107053	0	0	0.0165269	0	0	0	0	0.0271194	0	0	0	0.0805738	0	0.0415028	0	0.553305	0	0	0.0117552
ENSCPOG00000010537:	ENSCPOG00000010537	0.0378928	0.0552335	0.0153361	0.0590407	0.0170152	0.0816522	0.0906708	0.108603	0.0674603	0	0	0.287975	0.0101592	0	0.01321	0.0287278	0	2.55875	1.80518	0.764041	1.56784	0.165245	1.63119	1.54614	0.846123	1.89494	0.0209523	0	0	0.00734796	0	0.0082976	0.0285009	0.633326	1.97857	2.57736	0.0271194	2.33745	1.77045	3.03385	0.0805738	0.0668245	1.79886	0.82798	1.60331	0	0.0442179	1.54275
ENSCPOG00000022400:CLDN4	CLDN4	0.0191259	0.0112935	0.037908	0	0.0254154	0.0279648	0.02345	0	0	0.0269797	0.0139298	0	0	0.0113476	0.00662683	0.00966794	0.0591458	0.0100507	0.784881	0.0481524	0.365088	1.64029	2.32527	1.06935	1.29779	0.236913	1.49793	1.68977	2.83143	2.73219	2.13619	2.74553	2.52779	1.33593	0.0182444	0.0350791	2.42072	0.507252	1.21314	2.14929	2.22171	1.95259	1.5947	2.37648	0.0413608	2.00132	2.83613	2.26385
ENSCPOG00000013467:ACTB	ACTB	4.31175	3.79649	4.12148	3.91727	3.98853	3.83768	3.61747	3.80578	1.118	4.05864	4.15113	4.19603	4.21188	4.56454	4.22117	4.27877	3.10025	4.46525	4.33044	4.02277	4.53215	4.83141	4.3322	3.54936	4.22587	4.17586	4.3379	4.93216	4.69361	4.86039	4.62552	4.52652	4.63835	4.02818	4.24452	4.18786	4.99987	4.51892	4.60999	3.72724	4.41148	3.79479	3.70812	4.03211	3.8458	3.52108	4.04094	4.11006
ENSCPOG00000026276:PDGFA	PDGFA	0.561378	0.366684	0.48606	0.536229	0.426564	0.393467	0.1738	0.377667	0.0342989	0.220037	0.0936641	0.553288	0.425902	0.0662308	0.349866	0.3142	0.114988	0.0200014	0.0990922	0.769769	0.65862	0.0915126	0.398986	0	0.109989	0.0736036	0.0209523	0.551797	1.01211	0.350922	1.31938	0.223115	0.215856	0.296588	0.409674	0.143847	0.591328	0.128374	0.197389	0.0696928	0.289407	0.977795	0.107062	0.497342	0.275136	0	0.595414	0.543078
ENSCPOG00000000483:TEX101	TEX101	0.709552	1.40558	1.32404	0.548018	0.392381	1.49829	1.13517	0.697901	0.0342989	0	0.167508	0	0.349706	0.0113476	0	0.369411	0	0	0	0	0	0	0	0.00832116	0	0	0	0	0	0	0	0	0	0	0	0	0	0	0	0	0	0.0339703	0	0	0	0	0	0
ENSCPOG00000039055:FABP5	FABP5	0.11824	0.176536	0.581192	0	0.172918	0.374147	0.347288	0.278551	0	0	0.118889	0.0351318	0	0.0113476	0	0	0	0	0.0115078	0	0	0	0	0	0	0	0.38241	0	0	0	0	0	0.192283	0	0.199623	0	0	0	0	0	0	0	0	0	0	0	0	0
ENSCPOG00000009589:IL17RD	IL17RD	1.69756	0.591325	0.0304405	0.548018	1.00862	1.23927	0.598059	0.870499	0.130656	1.78565	1.48356	1.47272	0.713694	1.1568	0.571694	1.51849	2.06497	2.12151	2.75214	2.53017	0.298198	2.1553	1.75948	2.32401	1.9724	2.23411	0.0209523	0.0449955	1.53355	0.923963	2.40331	1.65652	1.09689	2.06752	1.34668	1.84741	1.45193	2.62842	0.0473537	0.40896	0.224524	0.0668245	2.69466	1.8444	2.16287	2.65528	0.107082	1.88061
ENSCPOG00000005322:RAB5A	RAB5A	2.87918	3.02709	2.92744	2.8173	2.69502	2.88651	3.14196	2.54442	0.397779	3.23449	3.41448	3.24632	3.16414	3.457	3.32269	2.94656	2.09541	1.69277	2.85917	2.57248	2.294	2.72489	1.81265	2.79574	2.25539	2.41676	3.11687	1.40697	2.20389	2.56659	1.29379	2.6642	2.39906	2.71838	2.32837	2.17417	2.68843	1.94055	0.873036	0.359821	3.39386	1.25915	1.70069	2.24661	2.30941	2.12028	1.86374	1.97189
ENSCPOG00000034437:PPIB	PPIB	0.367506	0.0112935	0	0.0965494	0.0170152	0	0.02345	0.0114066	0.0342989	0.685363	0.445384	0.489618	0.160064	0.429425	0.430844	0.530315	0.167876	0.84298	0.805781	0.648471	1.30919	1.03701	0.96682	1.02837	1.10369	0.683204	0.900551	0.652566	1.17589	1.11523	0.630044	1.02356	0.988228	0.662228	1.30012	1.05789	0.763342	1.10873	0.92724	1.6178	0.462073	0.728114	1.0425	0.396145	1.0125	0.814564	1.09502	0.853563
ENSCPOG00000032294:	ENSCPOG00000032294	3.26463	2.66657	3.34177	3.33594	3.22159	3.5073	3.10596	3.47137	3.92226	3.34065	3.4736	3.37457	3.06203	3.90638	3.89137	3.42389	3.20193	2.46023	2.969	2.81019	2.58424	3.183	2.62926	2.39732	2.51825	1.98282	2.42581	2.09033	2.91035	2.92457	2.80916	2.58512	2.65614	3.00688	2.84826	2.66309	2.85504	2.10848	2.44854	0.455797	2.8543	0.417597	3.0718	2.91588	2.33528	2.56685	2.90156	2.81062
ENSCPOG00000025593:RAB43	RAB43	1.52424	1.52613	1.92979	1.29074	1.19378	1.92309	0.0117937	1.67024	0.0995573	2.55373	2.69954	2.20748	2.20122	2.17802	2.83889	2.55953	0.925547	0.448318	1.03983	2.01316	1.67655	1.49825	1.752	0.598219	1.42361	1.28008	1.64309	2.45568	1.89456	1.74526	1.31576	1.34363	1.76104	1.08088	1.52395	2.02093	1.58247	0.664097	0.659325	0.0696928	0.737554	0.4401	0.0415028	1.71685	1.75845	1.23154	0.517693	1.2204
ENSCPOG00000007895:DSP	DSP	1.05873	1.17126	0.0229168	0.994331	0	0.0551688	0.250545	0.321049	0.0342989	0.568556	0.20248	0	0	0.0225679	0.01321	0	0	0.0100507	0.993775	0.35017	0.00843816	1.09075	0.0492409	0.0725094	0.971019	0.49256	0	0	0	0.598082	0.195606	0.0165269	1.21512	0.0137159	1.30262	0	0.0271194	0.0548697	0.581102	0	1.37037	0	0.168586	0.531138	0	1.24198	0	0.337924
ENSCPOG00000019926:	SOX4	0.100935	0.0444282	0.130228	0.548018	0.105751	0.0140801	0.895008	0.077242	0.0342989	0.0269797	0.33129	0	0.133616	0.0113476	0.01321	0	0.0591458	0.906159	0.471166	0.698769	0.465726	0.175348	0.0895997	0.154537	0.41656	0.581803	0.0615841	1.29372	0.720082	1.03731	0.114691	0.753695	0.713338	0.326921	0.365951	1.34347	0.710728	0.209993	0.255384	0	0.289407	0.0339703	1.34158	0.274992	0.667896	1.16653	0.0656146	0.989879
ENSCPOG00000032610:	ENSCPOG00000032610	2.14369	2.0818	1.53627	0.840589	1.99112	1.55077	1.66669	1.22645	4.10024	2.5398	2.13895	2.49684	2.16322	2.62085	2.62315	2.70734	2.77948	2.46367	2.56603	1.79088	2.36333	1.98141	2.92475	2.69827	2.67145	2.84003	2.04277	1.37839	2.8738	2.22331	1.73555	1.76917	2.30748	2.75418	3.18707	3.00841	2.39013	2.69371	2.14199	3.60158	1.75489	1.05289	3.25817	2.42364	2.61044	2.83515	2.75754	3.24009
ENSCPOG00000010340:OAT	OAT	0.0471458	0.0224608	0.0304405	0.0397452	0.24932	0.0140801	0.034972	0.0338368	0.0995573	0.0532507	0.955168	0.773821	0.0202162	0.0336636	0.00662683	0.0287278	0.167876	1.43799	1.34435	1.21428	1.46953	1.74809	1.46419	0.931172	1.82345	1.00942	0	2.4982	1.60414	2.02337	2.10048	2.16415	2.25532	1.53896	1.45762	1.77345	2.26319	0.190204	0.0120503	3.55936	1.34883	1.5396	1.35624	1.17503	1.31755	1.82367	0.0656146	1.63908
ENSCPOG00000008833:FGFR2	FGFR2	0.00960865	0.0112935	1.03253	0	0.0254154	0.292904	0.0117937	0.0114066	0	0	0	0.0351318	0.398861	0	0	0.0474312	0	0.732775	0.0115078	0.0122572	0.00843816	0.0119076	0.526033	0.00832116	0	0	0.138207	0.0667561	0	0	0.719415	0.896002	0	0	1.10701	0.0118303	1.03148	0	0.103557	0.0696928	0.289407	0	0.0140265	0.107098	0	0	0	0.622291
ENSCPOG00000036879:RSPO3	RSPO3	0.00960865	0	0.0304405	0.0397452	0	0	0.0117937	0	0	0	0	0	0.0101592	0.0113476	0	0	0	0.922354	0.774265	0.0122572	0.846038	0.18535	0.746885	0.560775	0.34599	0.880884	0.209374	1.00279	0.305874	0.0290733	0	0	0.0920044	0.763729	0.0272433	0.0235223	0.0535226	0.502388	0.336519	0	0.0805738	0	2.09423	0.300426	0.0105017	0.0178145	0.0656146	0.395284
ENSCPOG00000038520:	ENSCPOG00000038520	2.95086	2.91418	3.24392	3.37762	3.51596	3.35418	3.47458	3.31001	0.397779	3.42867	3.42412	3.47944	3.5122	3.90132	3.89989	3.67334	3.28513	2.84741	3.30804	2.76618	3.2761	3.4465	3.11006	3.27754	3.19333	3.03227	3.01631	3.38789	3.4639	3.81057	3.39683	3.78063	3.5709	3.36565	3.28408	2.99955	3.77277	3.1929	3.27879	3.90206	3.20528	3.77358	2.7201	3.00766	3.30447	3.58937	2.40735	3.15659
ENSCPOG00000001855:	ENSCPOG00000001855	1.81267	1.57197	2.07276	1.74459	1.96981	1.50461	1.81045	1.59865	0.0674603	1.06492	1.18553	1.32262	1.94064	1.13135	0.349866	0.808036	2.46679	2.15718	1.71147	1.43075	2.09304	1.83014	1.64521	1.58968	1.64338	2.06843	1.87907	0.538456	0.720082	0.75882	1.46678	1.04136	1.22931	1.46836	1.45332	1.54017	0.395862	1.8834	1.66841	0.196008	1.04591	1.3347	1.6061	1.0989	1.74564	0.941472	1.49989	1.98983
ENSCPOG00000009202:SLC25A5	SLC25A5	4.34699	3.94171	4.45397	4.44563	4.25173	4.20691	4.07715	4.05396	0.943994	4.65358	4.706	4.79607	4.53206	4.88669	4.83664	4.90626	3.32097	3.83459	3.79903	3.73104	3.94265	4.11931	4.04287	3.0181	3.76265	3.24733	3.62272	3.96997	3.98011	4.14211	3.5124	4.01744	3.81248	3.37798	3.68209	3.56347	4.09242	3.46238	3.49446	3.64776	3.43526	2.01899	3.93384	3.93909	3.76917	3.77131	4.09207	3.8715
ENSCPOG00000011983:ALG13	ALG13	0.192609	0.137714	0	0.768045	0.695098	0.653201	1.2837	0.935587	3.23301	1.14637	0.531429	0.773821	0.568617	0.277285	0.01321	0.177557	0.218107	2.08451	2.31571	2.22601	0.853284	1.63796	2.15926	1.93986	2.09409	2.04894	0.0209523	0.0227508	0	0.96413	0.280711	0.0327851	0.57152	1.35392	1.76197	1.89145	0.555173	2.62024	1.3478	3.0945	0.0805738	0.0668245	1.72615	0.317029	0.0311798	2.25714	2.20248	1.44175
ENSCPOG00000038644:PRPS1	PRPS1	3.87922	3.97915	4.01498	4.0878	4.09332	3.91496	3.91503	3.5369	0.465742	4.38056	4.45766	4.11281	4.41902	4.6545	4.02877	4.55511	2.10288	2.36526	3.04343	2.71035	2.93405	3.23996	2.55478	2.55778	2.69703	2.89148	3.15098	2.57292	2.55445	2.76012	3.30999	2.18123	2.34143	3.0238	3.08931	2.6155	2.97982	2.82095	2.11749	3.01985	2.25745	2.81879	2.04794	2.65507	2.7594	3.9767	2.07188	2.48956
ENSCPOG00000021081:RBM26	RBM26	1.7046	1.17126	0.984618	0.571186	1.29038	1.68823	1.48539	1.25301	0.0995573	0.971089	0.118889	0.902599	0.891894	1.10524	0.349866	0.530315	0.167876	0.522888	1.07204	0.392699	0.76266	1.08267	1.21985	1.43117	1.08203	1.308	1.24014	1.71078	0.593207	0.75882	1.30484	1.21876	0.332977	0.483332	0.847952	2.03813	0.34526	1.10607	1.31904	0.196008	0.0805738	0.129462	2.56871	1.7874	2.28607	0.180416	2.84799	1.65953
ENSCPOG00000013119:TIMP1	TIMP1	0.25437	0.622278	0.102719	0.626863	0.18725	0.703563	0.034972	0.570199	0.0674603	1.97326	0.834879	1.56407	1.13908	1.38665	1.14874	1.78904	0.583382	2.69589	2.30768	2.29916	2.38931	2.69864	2.60451	2.64157	2.60402	2.76915	2.55059	3.01322	2.75056	2.50708	2.36218	2.32877	2.17214	2.18445	2.16605	2.72814	2.45356	2.50736	2.57715	1.05663	1.43235	2.12346	2.42457	2.64147	2.73367	1.25743	1.60058	2.32927
ENSCPOG00000012419:WDR45	WDR45	2.3082	2.2964	2.22907	2.40291	2.30524	2.45765	1.98619	1.87457	0.130656	2.31993	2.60464	2.35696	1.99348	3.27953	2.69348	2.15817	0.397056	1.34771	0.963324	0.769769	1.14815	1.5089	0.886935	1.24029	1.12488	0.837763	1.08111	1.38417	1.48783	0.806031	1.10259	1.15258	1.28148	0.0272463	1.2824	1.16365	1.66554	1.32969	0.627472	2.86385	0.886429	2.05945	1.47935	0.777326	1.08641	0.0353173	0.0442179	0.0462137
ENSCPOG00000015527:ATP2B1	ATP2B1	0.971288	0.956051	0.818568	1.62029	1.14857	1.10311	0.860486	1.22308	0.0342989	0.901406	0.852974	0.101896	0.0497943	0.0446376	0.0705863	0.00966794	0.475799	0.395324	0.0452572	0.989381	0.552289	1.14556	1.1378	0.565533	0.121495	1.37778	1.99785	1.09928	1.79957	1.72313	1.76603	1.49279	1.43036	1.17046	0.415767	0.631613	1.24535	0.421169	0.73187	0.196008	1.41211	1.8762	1.39549	1.91845	0.528722	3.48482	2.07472	1.02443
ENSCPOG00000004331:CPM	CPM	0.00960865	0	0	0.0397452	0.0170152	0.0140801	0	0.0338368	0	0.0135809	0	0.0235578	0	0	0.00662683	0	0	0.0100507	0	0	0	0	0	0.154537	0	0	0	0	0	0	0	0	0.215856	0	0	0	0	0	0	0	0	0.0339703	0	0	0	0	0	0
ENSCPOG00000002618:	KRT18	0.0653988	0.241046	0.0453202	0.0779709	0.0502009	0.107452	0.02345	0.077242	0.130656	0.0402015	0.0276682	0	0.0101592	0.108067	0.0262478	0.0474312	0.218107	0.0396105	0.298048	1.30856	0.27272	1.71199	2.05128	0.638733	1.25452	0.049666	0.353095	1.8997	2.78718	2.96721	2.78611	2.10299	2.13295	0.525037	0.949114	1.02428	3.26364	1.05969	0.73187	0.253645	0.407764	2.02356	1.52341	1.71481	1.97659	2.5981	3.02522	1.825
ENSCPOG00000002615:	KRT8	0.100935	0.0444282	0.0672326	0.0397452	0.058328	0.120107	0.0576251	0.044866	0.160817	0.436279	0.118889	0.30569	0.0594624	0.0554925	0.0197502	0.0474312	0.437202	0.727908	1.42824	1.60364	0.978655	2.62419	2.70775	1.09763	1.68256	0.394566	2.04002	2.37982	2.92864	2.84551	2.67714	2.62695	2.39818	0.439813	1.68306	0.733785	2.3061	0.462603	1.3027	3.18807	2.31709	2.11516	1.65587	2.06631	1.83038	2.46983	2.76184	3.3107
ENSCPOG00000037742:	ENSCPOG00000037742	0.952842	0.779864	0.998948	1.0018	0.819734	1.05984	0.782236	0.979615	0	0.664476	0.40878	0.389843	0.580115	0.574381	0.654504	0.585905	0.850347	0.302729	0.0779047	0.449355	0.680312	0.520455	0.459984	0.00832116	0.498299	0.507998	0.119595	0.483236	0.107053	0.350922	0.440589	0.0487833	0.200203	0.483332	0.415767	0.572975	0	0.0317218	0.135822	0.196008	0.407764	0.525366	0.107062	0.137111	0.0105017	0	0	0.249816
ENSG00000183971:NPW	NPW	0.760472	1.02765	1.49033	1.0018	1.13763	0.90037	0.776795	1.04222	0	0.912448	1.21509	0.669622	0.533305	1.24272	0.868343	1.3572	2.38607	0	0	0.169734	0	0.0236752	0.00718462	0	0	0	0	0	0	0	0	0	0	0.176761	0.0361619	0	0	0.106885	0	0	0	0	0	0.0112409	0	0	0	0
ENSCPOG00000001494:	ENSCPOG00000001494	2.00425	1.88695	1.96181	2.10622	2.12881	1.8044	2.01823	1.97814	0.0995573	2.91344	2.74742	2.44549	2.39944	3.07792	1.92536	2.84911	2.00936	1.52521	1.83518	1.20693	2.13399	1.94611	2.17413	1.95061	1.65085	2.17515	2.13452	1.58226	1.67361	2.19251	1.73316	1.59082	1.33615	1.75173	1.31752	1.74268	2.50724	1.48897	0.273991	0.543363	2.16557	0.0986334	1.45657	0.213005	0.841406	0.0860592	1.3178	1.2846
ENSCPOG00000008084:MTFR2	MTFR2	1.98719	2.52705	1.99913	2.31878	2.2092	1.94765	1.95477	1.90063	0.0674603	1.32132	1.71033	1.41651	1.95375	2.3087	1.84462	2.02639	1.42752	0	0.226843	0.680203	0.0168057	0.608959	0.128393	0	0.41656	0	2.22544	0.0227508	0.572176	0.0848009	0.0134126	1.10406	0.0190905	0.0137159	0.0272433	0.0118303	0.655191	0.442101	0	0.134843	0	0.565419	0	0	0.872767	0.0178145	0	0.0574409
ENSCPOG00000012170:WWC3	WWC3	1.29348	1.49859	0.699256	1.93437	1.82312	1.35544	0.983113	2.5962	0.299318	1.78565	1.7574	1.27047	0.98761	1.00601	0.796037	0.552923	0.583382	1.73996	1.48225	1.62572	1.78744	3.37246	2.97752	2.087	2.72366	1.62405	3.34259	3.20034	3.24972	3.55553	3.31048	3.51909	3.26725	1.73238	2.01727	1.17474	4.22453	1.53688	1.11872	2.60706	2.65729	2.71913	2.66364	3.49487	2.3615	3.77462	3.69548	3.49139
ENSCPOG00000013385:CHD7	CHD7	1.12983	0.790225	1.01588	0.167593	0.380722	0.703563	0.956119	0.077242	0	0.0661318	0.106356	0.413767	0.515171	0	0.01321	0	0.680507	0	0.861099	0.180087	0.291889	0.350135	0.473548	0.433814	1.14564	0.276305	0	0	0	0.618156	0.0526037	0.17533	0.845826	0.040596	0.0182444	0	1.41255	0.421169	0.177285	0	0.0805738	0	0	0.899452	0.0208942	1.00266	2.30678	0.0903856
ENSCPOG00000015367:ITGAV	ITGAV	0.0285533	1.31223	0.0229168	0.02007	0.00854378	0.0416593	0.0117937	0.0114066	0.0342989	0.613972	0	0	0.844763	0.487151	0.903973	0.952904	0	0.0588425	0.0452572	0.375904	1.50401	1.3358	1.62269	1.17796	1.20544	0	2.87985	1.73948	0.528739	0.885163	0.239064	0.525655	1.3234	0.129364	0.791171	1.36801	2.53885	0.720539	0.114428	0	0.289407	0.0668245	1.35987	1.41035	0.0614168	2.25337	0.373011	0.868558
ENSCPOG00000012302:ITGB6	ITGB6	0.0191259	0.0765001	0.0526778	0.0590407	0.0337457	0.0684982	0.0576251	0.044866	0.0342989	0	0.0276682	0.0351318	0.0202162	0.0113476	0.00662683	0.0287278	0.35523	0.688101	0.271937	0.024366	0.388343	0.0915126	0.743462	1.03433	0.0255086	0.0126497	0	0.0227508	0	0.00734796	0	1.27619	1.10011	1.19584	0.0624503	0.0350791	0	0	0.614441	0	0.224524	0.0339703	1.47613	1.31185	0.0105017	0	0.827891	0.0117552
ENSCPOG00000004609:MCM6	MCM6	2.98364	2.39533	2.86866	2.52205	2.0358	2.41168	2.42982	2.76283	3.01044	2.98435	2.69954	2.81808	3.13747	2.97911	2.91416	2.62285	2.8166	1.01803	1.37992	1.85849	1.97917	1.31351	1.38257	2.2369	1.18195	1.58829	2.41452	1.99799	0.926402	1.75932	1.97002	1.16825	2.05706	1.80082	1.98744	1.11021	2.01937	1.34869	1.16893	2.95434	0.224524	0.0668245	2.29528	1.91012	2.64476	0.0525189	2.55472	1.98821
ENSCPOG00000008888:	NANOG	1.76754	0.675688	1.41815	1.79299	1.54351	0.660553	0.765824	1.00513	0.34976	1.4086	1.90555	1.75224	1.27631	1.74876	2.06789	0.850427	0.972712	2.26137	3.27838	2.86226	2.88652	2.54186	2.71303	2.61257	2.82823	2.63248	1.5351	2.35174	1.35131	1.81369	2.20401	2.08658	2.51072	2.7742	2.79118	3.13929	1.62125	2.83003	2.46103	0.500538	1.23354	1.93278	3.2722	2.40034	2.79422	2.27577	2.02227	2.60433
ENSCPOG00000015181:	ENSCPOG00000015181	0.0191259	0.0112935	0.884508	0.02007	0	0.0140801	0.02345	0.0226846	0.0342989	0.0269797	0.167508	0.972589	0.545215	0.0113476	0.00662683	0.820943	0.0591458	1.22795	0.752689	0.898229	0.991313	1.54532	1.9037	1.08642	0.741014	1.77513	2.28105	1.79451	2.79181	1.78068	1.97378	2.96642	2.52084	0.861721	1.11005	0.474324	2.24685	1.45005	1.16137	1.2805	1.81131	0.545593	0.0278591	1.7547	0.0311798	0.913028	1.43744	1.08216
ENSCPOG00000011329:YBX3	YBX3	2.44944	2.25081	2.28251	2.3502	2.21484	2.74396	2.30421	2.539	0.0674603	1.15932	1.38324	1.32579	1.72551	1.80099	1.58982	1.50132	3.14585	0.522888	0.160087	0.190335	0.571613	0.324488	0.603882	0.417436	0.482477	0.195904	0.669263	1.0278	0.188265	0.313899	0.615557	0.216426	0.492279	0.80161	0.229337	0.55264	0.69713	0.242128	0.0239571	0.978368	0.155137	0.296795	0.203762	0.448023	0.823034	1.41331	0.373011	0.268069
ENSCPOG00000034968:	ENSCPOG00000034968	0.937836	0.137714	0.326679	0.0779709	0	0.421765	0.604562	0.321049	0.160817	0.400282	0.555863	0.553288	0.948835	0.421969	1.25844	0.607303	0.167876	1.38884	1.57267	1.34134	0.91624	1.23306	1.87868	0.735375	1.20544	1.28361	0.36786	1.24854	1.01893	1.60593	0.998747	0.610605	0.794917	1.54192	1.58237	1.95912	0.674048	1.03137	0.847391	0.134843	0.224524	0.216624	1.70584	0.537762	0.809029	0.0178145	0.0656146	1.39304
ENSCPOG00000005421:LGALS2	LGALS2	0.665872	0.456938	0.790924	0.648294	0.856838	0.911829	0.388348	0.816211	0	0.832466	0.625772	0.452412	0.335206	0.294434	0.0643714	0.369411	0.0591458	0.546559	0.0779047	0.628938	0.438771	1.01988	1.32101	0.216981	0.616597	0.226817	1.21533	1.26815	1.41734	1.20312	1.84161	1.28083	1.1065	0.296588	0.657416	0.496299	1.14558	0.309388	0.0702154	0.893462	0.350336	1.45456	0.558841	0.931134	0.841406	0.722937	0.876099	1.05371
ENSCPOG00000013403:SLC17A6	SLC17A6	0.135251	0.0335048	0	0.02007	0.00854378	0.0279648	0	0	0	1.19306	0.310941	0.242264	0	0.421969	0.0391179	1.07611	0.114988	0.614383	0.323495	0.942443	1.17206	0.621906	0.619526	1.40075	1.67775	1.69663	0.874401	0	0.68273	0.445007	0.0134126	0	0.00959083	1.86701	0.129351	0.911306	0.560418	1.27942	0.620978	0.308142	0.224524	0	1.41627	0.248895	0	0	0	0.883331
ENSCPOG00000009166:CDH3	CDH3	1.00011	1.76249	0.245435	1.27387	0.39816	0.440195	0.0906708	0.482108	3.198	0.537091	0.846979	0.421617	1.30163	0.891153	0.460646	1.67206	0.218107	1.66066	1.01077	1.93258	0.353254	1.39985	0.85984	1.63955	0.34599	1.11081	0.275811	0.538456	0	1.0347	0.658403	1.18112	0.231269	0.813925	1.57668	1.20729	0.813326	1.3466	0.810347	0	1.13067	0.0339703	0.0942893	0.308762	1.50751	0.149943	0	0.994264
ENSCPOG00000003600:EPHA7	EPHA7	0	0.0112935	0.00769744	0.0397452	0.143621	0.738044	0	0.329337	0.0342989	0.197847	0.131267	0.405856	0	0.0113476	0.0829016	0	0.114988	1.03969	0.150176	0.595509	0.239933	0	0.726172	0	0.670881	1.93801	2.27454	0.296523	0	0.00734796	0.89397	0.0246891	0.00959083	0.618556	0	1.69794	0.00912175	0.582016	0	0.0696928	0.155137	0	1.45986	1.20935	0.0105017	0	0	0
ENSCPOG00000013300:	ENSCPOG00000013300	0	0.0112935	0	0	0	0	0	0	0.0342989	0.0135809	0	0.0118483	0	0	0	0	0	0	0	0	0	0	0	0	0	0	0	0	0	0	0	0	0	0	0	0.0118303	0	0	0	0	0	0	0	0	0	0	0	0
ENSCPOG00000024400:SMYD2	SMYD2	0	0	0	0	0.0337457	0	0	0	0	0.0135809	0	0.0465733	0	0	0	0	0	0	0	0	0	0.742914	0	0	0	0	0	0	0	0.653303	0.0134126	0.672023	0	0	0	0	0.841369	0	0	0	0	0	0	0.0968896	0	0	0	0.0117552
ENSCPOG00000035147:KRT19	KRT19	0	0.0112935	0	0	0	0.0140801	0	0	0	0.0135809	0.0139298	0	0	0.0113476	0.00662683	0.00966794	0	0.0200014	0.0228846	0.510403	0	1.12633	0.980438	0	0.783212	0	1.35572	0.857679	0.68273	0.345716	1.34785	0.0082976	0.69907	0.0137159	0.530423	0.0118303	0.876307	0	0.794042	1.54354	0.696594	0	0.590642	0.531138	0.0105017	0	0	1.2204
ENSCPOG00000026062:PLAT	PLAT	0	0	0	0	0	0	0	0	0	0.0135809	0	0	0	0	0	0.00966794	0	0	0	0.0122572	0	0	0	0	0	0	0	0	0	0	0	0	0	0	0	0	0	0	0	0	0	0	0	0	0	0	0	0
ENSCPOG00000004788:ECI2	ECI2	0	0	0.518787	0.0397452	0.527689	0	0.0117937	0.460628	0.0342989	0.783716	0.42725	0.553288	0.327876	0.0113476	0.00662683	0.558496	0.0591458	1.24555	1.04391	1.25024	2.15287	1.95632	1.11913	0.894277	1.32905	0.602922	1.85617	1.49329	1.91697	1.79426	1.84801	1.68782	2.3405	0.533173	1.99873	1.3215	1.81792	1.32112	0.197389	0.0696928	2.51863	0.0986334	0	0.0656246	1.56652	0.0353173	1.4047	1.96694
ENSCPOG00000003412:	ENSCPOG00000003412	0	0.0335048	0.0229168	0	0.00854378	0.0816522	0.02345	0.0114066	0	0.0269797	0	0	0.0202162	0	0	0.820943	0.0591458	2.20174	0.99805	0.0122572	0.119655	0.948256	0	0.731362	0.450061	0.515629	0	0.0227508	0	0	0	0.0165269	0.0285009	1.05717	1.00456	1.63732	0.00912175	1.82668	1.09467	3.40891	0	0.0339703	1.24877	0.0112409	0.322121	0	0	1.85874
ENSCPOG00000002522:	ENSCPOG00000002522	0	0.0224608	0	0.02007	0.0420071	0.0279648	0.0906708	0.0226846	0.0342989	0.0135809	0.698116	0.0118483	0.0202162	0.0113476	0	0	0.218107	0.756757	0.449251	0.358822	1.05526	1.76258	1.67266	1.93504	0.657584	0.538177	2.20231	2.6951	2.60163	2.48582	1.7403	2.1121	2.36615	1.03779	0.23663	1.35275	2.3179	1.15548	1.57001	0.0696928	0.155137	1.08842	1.24064	0.712948	1.95441	1.07882	2.23927	1.86974
ENSCPOG00000006777:LRRFIP1	LRRFIP1	0	0.0224608	0	0	0.362975	0.0279648	0.0117937	0	0.0342989	0	0.0139298	0	0	0	0	0.00966794	0	0	0.396167	0.127213	0.323042	1.31028	0.504498	0.501841	0.458264	1.20667	1.41916	0.0880533	0.824433	1.0682	0.973564	0.0246891	0.527011	0.0137159	0.0795996	0.592906	0.813326	0.676463	0.53957	0	0	0	1.54473	1.0683	0.0105017	1.78823	0.447967	1.36324
ENSCPOG00000033532:RASSF8	RASSF8	0	0.478284	0.269329	0	0	0.623242	0	0.0114066	0	0	0.190958	0	0	0	0.00662683	0	0	0	0	0	0	0.0119076	0.0214008	0	0	0.276305	0	0	0	0	0.0266477	0	0	0	0	0	0	0.00802528	0.0120503	0	0	0	0.302424	0	0.730835	0	1.27452	0.508126
ENSCPOG00000001234:HNF1B	HNF1B	0	0	0	0	0	0	0	0	0	0	0	0	0	0	0	0	0	0	0	0	0	0	0	0.0165737	0	0	0	0	0	0	0	0	0	0	0	0	0	0	0.0120503	0	0	0	0	0	0	0	0	0
ENSCPOG00000012340:PKP2	PKP2	0	0.334693	0.0957217	0	0.314049	0.75151	0.02345	1.1312	0	0	0.739136	0.827338	0.0202162	0.319619	0.845769	0.790563	0.114988	0.029854	0.685019	0.024366	0.0251038	0.915231	0.109184	0.486548	0.0128356	0.164005	1.74426	0	0.903777	0.0146423	0.0134126	0.799677	0.0190905	0	0.00916382	0	0.33875	0.0548697	1.41774	0.0696928	0	0	0	0.0112409	0	2.21879	0.0442179	0
ENSCPOG00000032526:RASSF4	RASSF4	0	0.0335048	0.00769744	0.02007	0.00854378	0	0	0.0114066	0	0	0.0276682	0.0118483	0	0.0113476	0	0	0	0.0100507	0.340107	0.984786	0.0333336	1.28077	0.270066	0	0.759317	0.0126497	1.85617	0.744104	1.39426	0.929801	1.22481	0.663476	0.87838	0	0.00916382	0.778478	1.44548	0	0	0	0	0	0	0.818052	0.547216	0	0	0.337924
ENSCPOG00000007276:CDX2	CDX2	0	0	0	0	0	0	0	0	0.0674603	0	0	0.0118483	0.0101592	0	0	0	0	0.0100507	0	0.0122572	0.422243	0.719855	0.790343	0.00832116	0.399379	0	0.722058	0	0.65377	0.199875	0.547636	0.549985	0.786175	0	0	0	0.674048	0	0	0	0.814759	0	0.0140265	0.388509	0	0.454365	0.107082	0.677837
ENSCPOG00000024027:	ENSCPOG00000024027	0	0	0	0	0.0170152	0	0	0	0	0	0.225134	0.223378	0	0	0	0.00966794	0	0.132272	0	0.0122572	0	0.144728	0.134714	0	0.0255086	0	0.491764	0	0	0.449722	0.102578	0	0	0	0.00916382	0.090941	0	0.372407	0	0	0	1.12273	0	0	0	0	0	0.329455
ENSCPOG00000036427:SDC2	SDC2	0	0	0	0	0	0	0	0	0	0	0.0139298	0	0	0	0	0.00966794	0	0	0	0.0122572	0	0	0.014318	0	0	0.0126497	0	0	0.018657	0.0848009	0	0	0.00959083	0	0	0	0.250033	0	0.73187	0	0	0	0	0	0	0	0	0.395284
ENSCPOG00000008467:TNFRSF12A	TNFRSF12A	0	0	0	0	0.242611	0	0.0117937	0.26983	0	0	0.40878	0.174541	0.371069	0	0	0	0	0	0	0.024366	0	0	0	0.00832116	0	0	0	0	0	0.229623	0	0.30622	0	0.0272463	0.916518	0.356569	0	0	0.936787	0	0	0	0	0	0	0	0	0.258984
ENSCPOG00000000836:DNM3	DNM3	0	0	0	0	0	0	0	0	0	0	0	0	0	0	0	0	0	0	0	0	0	0	0	0.00832116	0	0.0126497	0	0	0	0.401542	0	0	0	0	0	0	0	0	0	0	0	0	0	0	0	0	0	0
ENSCPOG00000040336:GPIHBP1	GPIHBP1	0	0	0	0	0	0	0	0	0	0	0	0	0	0	0	0	0	0	0	0	0	0	0	0	0	0	0	0	0	0	0	0	0	0	0	0	0	0	0	0	0	0	0	0	0	0	0	0
ENSCPOG00000006054:	GATA4	0	0	0	0	0	0	0	0.0114066	0	0	0	0.133678	0	0	0	0	0	0	0	0	0	0	0	0	0	0	0	0.0227508	0	0	0	0	0	0	0	0	0	0	0	0.0696928	0	0	0	0	0	0.0178145	0	0
ENSCPOG00000035072:SOD3	SOD3	0	0.0112935	0	0	0.00854378	0.0140801	0	0	0	0	0	0	0	0	0	0	0	0	0.380468	0	0	0.431163	0.551278	0	0.441791	0.0374789	0.883193	0	0	0	0.758115	0	0.261399	0	0.221991	0.0465039	1.40808	0	0	0	0	0	0	0	0	0	0	0
ENSCPOG00000024598:HSPB8	HSPB8	0	0.0112935	0	0.02007	0	0	0.0117937	0.0114066	0.0342989	0	0	0	0	0	0	0	0	0	0	0	0	0	0	0	0	0	0	0	0	0	0	0	0	0	0	0	0	0	0	0	0	0	0	0.857184	0	0	0	0.221795
ENSCPOG00000033620:	ENSCPOG00000033620	0	0	0	0	0	0	0	0	0	0	0	0	0	0.0113476	0	0	0	0	0	0	0	0	0	0	0	0	0	0	0	0	0	0	0	0	0	0	0	0	0	0	0	0	0	0	0	0	0	0
ENSG00000170965:PLAC1	PLAC1	0	0	0	0	0	0	0	0	0.0342989	0	0	0	0	0	0	0	0	0	0	0	0	0	0	0	0	0	0	0	0	0	0	0	0	0	0	0	0	0	0.525333	0	0	0	0	0	0	0	0	0
[truncated: 206 more columns]

## Sheet:  fig2de_Ext4a
cell	traj_Dim1	traj_Dim2	stage	devTime	EML	Pseudotime
JC_1_1	-8.06401	-3.83971	8C	E3.5	8 cell	0.0935899
JC_1_2	-8.06041	-3.72024	8C	E3.5	8 cell	0.172582
JC_1_3	-8.20173	-3.82005	8C	E3.5	8 cell	0
JC_1_4	-8.03315	-3.77883	8C	E3.5	8 cell	0.156204
JC_1_5	-7.99787	-3.77205	8C	E3.5	8 cell	0.187729
JC_1_6	-8.06449	-3.78733	8C	E3.5	8 cell	0.126636
JC_1_7	-8.06495	-3.5687	8C	E3.5	8 cell	0.265769
JC_1_8	-8.04465	-3.77226	8C	E3.5	8 cell	0.151529
JC_1_9	-1.75549	0.921808	16C	E4	Morula	8.02192
JC_1_10	-8.16572	-3.50603	16C	E4	Morula	0.228083
JC_1_11	-8.13135	-3.63125	16C	E4	Morula	0.174687
JC_1_12	-8.09157	-3.49263	16C	E4	Morula	0.293777
JC_1_13	-8.11169	-3.67774	16C	E4	Morula	0.160175
JC_1_14	-8.34537	-3.64352	16C	E4	Morula	0.00192607
JC_1_15	-8.28976	-3.57818	16C	E4	Morula	0.0864549
JC_1_16	-8.17788	-3.45811	16C	E4	Morula	0.249285
JC_1_17	-7.91579	-3.33758	16C	E4	Morula	0.528071
JC_1_18	-2.22581	0.944681	16-32 cell	E4.5	ICM	7.61863
JC_1_19	-2.6904	0.636216	16-32 cell	E4.5	ICM	7.07711
JC_1_20	-2.29276	0.73822	16-32 cell	E4.5	ICM	7.46728
JC_1_21	-3.75762	-0.135408	16-32 cell	E4.5	ICM	5.76874
JC_1_22	-0.35358	1.01487	16-32 cell	E4.5	ICM	9.61885
JC_1_23	-0.557544	1.05259	16-32 cell	E4.5	TE	9.41031
JC_1_24	-2.22791	0.981621	16-32 cell	E4.5	ICM	7.63382
JC_1_25	-2.25672	0.663929	16-32 cell	E4.5	ICM	7.46309
JC_1_26	-2.47918	0.869066	16-32 cell	E4.5	ICM	7.36689
JC_1_27	0.195706	1.07181	16-32 cell	E4.5	TE	10.1312
JC_1_28	-1.54291	1.0163	16-32 cell	E4.5	Precavitation	8.2536
JC_1_29	0.444663	0.867094	16-32 cell	E4.5	TE	10.4279
JC_1_30	0.798508	0.681615	16-32 cell	E4.5	TE	10.8182
JC_1_31	0.419153	0.781382	16-32 cell	E4.5	TE	10.4277
JC_1_32	1.1591	0.546712	16-32 cell	E4.5	TE	11.2298
JC_1_33	0.240761	0.877524	16-32 cell	E4.5	TE	10.23
JC_1_34	-2.55831	0.895508	16-32 cell	E4.5	ICM	7.31915
JC_1_35	-2.70608	0.666254	16-32 cell	E4.5	ICM	7.07881
JC_1_36	-2.46012	0.838135	16-32 cell	E4.5	ICM	7.36871
JC_1_37	1.79239	0.270127	16-32 cell	E4.5	TE	11.9149
JC_1_38	-0.935883	4.26247	16-32 cell	E4.5	ICM	12.1521
JC_1_39	-2.05582	1.1209	16-32 cell	E4.5	ICM	7.84089
JC_1_40	-1.52094	1.02627	16-32 cell	E4.5	Precavitation	8.27773
JC_1_41	-1.77839	0.794203	16-32 cell	E4.5	Precavitation	7.94692
JC_1_42	-0.56448	1.942	16-32 cell	E4.5	Precavitation	9.82289
JC_1_43	-0.647039	4.42178	EB	E4.5	EPI	12.3038
JC_1_44	-1.11216	1.0856	EB	E4.5	TE	8.676
JC_1_45	-1.64765	1.26	EB	E4.5	EPI	8.25704
JC_1_46	-0.311705	1.49489	EB	E4.5	TE	9.52597
JC_1_47	-0.544544	4.2779	EB	E4.5	TE	12.1571
JC_1_48	0.277379	1.30298	EB	E4.5	TE	10.1434
JC_1_49	-0.547151	1.5343	EB	E4.5	TE	9.41515
JC_1_50	-0.740727	4.43927	EB	E4.5	EPI	12.3238
JC_1_51	0.280974	1.21788	EB	E4.5	TE	10.1712
JC_1_52	-1.39465	1.25119	EB	E4.5	TE	8.48228
JC_1_53	1.28428	1.10667	EB	E4.5	TE	11.1379
JC_1_54	2.41343	0.193056	EB	E4.5	TE	12.5241
JC_1_55	3.74176	-0.169668	EB	E4.5	TE	13.8939
JC_1_56	-1.52375	0.910387	EB	E4.5	TE	8.22802
JC_1_57	1.19695	1.05973	EB	E4.5	TE	11.0978
JC_1_58	0.474894	1.12301	EB	E4.5	TE	10.3844
JC_1_59	2.40916	0.211328	EB	E4.5	TE	12.5135
JC_1_60	-0.493496	4.69861	EB	E4.5	EPI	12.5766
JC_1_61	1.04748	0.97591	EB	E4.5	TE	10.9765
JC_1_62	4.94905	-0.463435	EB	E4.5	TE	15.1058
JC_1_63	-0.455541	4.51971	EB	E4.5	EPI	12.3966
JC_1_65	-0.373404	4.24297	EB	E4.5	EPI	12.1177
JC_1_66	-0.529901	4.40183	EB	E4.5	EPI	12.2807
JC_1_67	-0.42547	4.36999	EB	E4.5	ICM	12.2461
JC_1_68	-0.552317	4.80422	EB	E4.5	EPI	12.6838
JC_1_69	-0.556737	4.51531	EB	E4.5	EPI	12.3949
JC_1_70	1.86912	0.8197	EB	E4.5	TE	11.7875
JC_1_71	-0.458	4.56641	EB	E4.5	EPI	12.4434
JC_1_72	-0.3946	4.3736	EB	E4.5	EPI	12.2489
JC_1_73	1.88714	0.901519	EB	E4.5	TE	11.7738
JC_1_74	9.05797	-2.79082	LB	E5.75	TE	19.8151
JC_1_75	9.26611	-3.02366	LB	E5.75	TE	20.1135
JC_1_88	1.33117	1.20693	LB	E5.75	EPI	11.1441
JC_1_89	3.34638	-0.000426194	LB	E5.75	TE	13.4641
JC_1_93	-0.515571	4.76172	LB	E5.75	EPI	12.6403
JC_1_94	-0.685043	4.86078	LB	E5.75	EPI	12.7438
JC_1_96	-0.679537	4.71145	LB	E5.75	EPI	12.5944
JC_1_97	-0.669564	4.6326	MB	E5.75	EPI	12.5153
JC_1_98	-0.656109	4.74613	MB	E5.75	EPI	12.6284
JC_1_99	-0.661016	4.66453	MB	E5.75	EPI	12.547
JC_1_100	-0.655722	4.54132	MB	E5.75	EPI	12.4236
JC_1_101	-0.508863	4.56727	MB	E5.75	EPI	12.4457
JC_1_102	-0.679424	4.702	MB	E5.75	EPI	12.5849
JC_1_103	-0.712194	4.64403	MB	E5.75	EPI	12.5278
JC_1_104	-0.611768	4.49738	MB	E5.75	EPI	12.3785
JC_1_105	1.25187	1.02253	MB	E5.75	TE	11.139
JC_1_106	-0.435087	4.30247	MB	E5.75	EPI	12.1788
JC_1_107	-0.417997	4.26252	MB	E5.75	EPI	12.1384
JC_1_108	1.25983	1.11193	MB	E5.75	TE	11.1132
JC_1_109	-7.74063	-3.10349	16C	E4.5	Morula	0.812332
JC_1_110	-7.87618	-3.2362	16C	E4.5	Morula	0.623247
JC_1_112	-7.50252	-2.7409	16C	E4.5	Morula	1.2259
JC_1_115	4.15737	0.0419765	EB	E5.25	TE	14.2124
JC_1_116	-0.917332	4.44682	EB	E5.25	ICM	12.3361
JC_1_117	-0.828135	4.6046	EB	E5.25	EPI	12.4915
JC_1_119	-0.535948	4.7422	EB	E5.25	EPI	12.6213
JC_1_120	-0.697515	4.52434	EB	E5.25	EPI	12.4077
JC_1_121	-0.60442	4.82971	EB	E5.25	EPI	12.7106
JC_1_122	-0.510742	4.34459	EB	E5.25	EPI	12.223
JC_1_124	2.56645	0.467051	EB	E5.25	TE	12.5682
JC_1_125	5.86392	-1.19588	EB	E5.25	TE	16.2547
JC_1_126	-0.484539	4.26144	EB	E5.25	EPI	12.1391
JC_1_128	-0.586636	4.44445	EB	E5.25	ICM	12.3249
JC_1_129	3.35988	0.018572	EB	E5.25	TE	13.4698
JC_1_130	2.3652	0.507726	EB	E5.25	TE	12.3655
JC_1_131	-0.482242	3.69688	EB	E5.25	EPI	11.5767
JC_1_132	-0.530634	4.28161	EB	E5.25	EPI	12.1605
JC_1_133	-0.779235	4.63322	EB	E5.25	EPI	12.5188
JC_1_134	-0.777878	4.60205	EB	E5.25	EPI	12.4876
JC_1_135	2.55557	0.220461	EB	E5.25	TE	12.6468
JC_1_136	-0.406183	4.32646	EB	E5.25	EPI	12.202
JC_1_138	-0.337193	4.33309	EB	E5.25	EPI	12.2068
JC_1_140	3.27111	-0.0120384	EB	E5.25	TE	13.3981
JC_1_141	3.71557	-0.414238	EB	E5.25	EPI	13.9536
JC_1_151	1.79942	0.204158	MB	E5.75	TE	11.9449
JC_1_154	-3.94611	-0.243461	16-32 cell	E4.5	Precavitation	5.552
JC_1_156	1.33826	1.30255	MB	E5.75	EPI	11.1152
JC_1_157	-5.16672	-1.0809	16-32 cell	E4.5	Precavitation	4.07874
JC_1_158	-4.81017	-0.861777	16-32 cell	E4.5	Precavitation	4.49434
JC_1_159	-2.6474	0.176932	16-32 cell	E4.5	Precavitation	6.88174
JC_1_160	-7.11418	-2.54541	16-32 cell	E4.5	Precavitation	1.64858
JC_1_161	-5.05733	-0.849072	16-32 cell	E4.5	Precavitation	4.29716
JC_1_162	-7.68152	-3.21376	16-32 cell	E4.5	Precavitation	0.78754
JC_1_163	-6.64316	-2.37865	16-32 cell	E4.5	Precavitation	2.12155
JC_1_164	-5.31687	-0.86354	16-32 cell	E4.5	Precavitation	4.07947
JC_1_165	-7.58481	-3.2567	16-32 cell	E4.5	Precavitation	0.834679
JC_1_166	-6.57639	-2.27483	16-32 cell	E4.5	Precavitation	2.23817
JC_1_167	-6.5892	-2.24307	16-32 cell	E4.5	Precavitation	2.24741
JC_1_168	-5.72403	-1.69213	16-32 cell	E4.5	Precavitation	3.26971
JC_1_169	-2.82095	0.156126	16-32 cell	E4.5	Precavitation	6.72146
JC_1_170	-3.61285	0.0293469	16-32 cell	E4.5	Morula	5.97771
JC_1_173	-8.15955	-3.67505	16C	E4	Morula	0.124997
JC_1_174	-8.22742	-3.60256	16C	E4	Morula	0.118946
JC_1_176	-7.81125	-3.01157	16C	E4	Morula	0.816549
JC_1_177	-8.29588	-3.63743	16C	E4	Morula	0.0439384
JC_1_178	-8.13808	-3.52632	16C	E4	Morula	0.236435
JC_1_179	-8.21355	-3.55916	16C	E4	Morula	0.15732
JC_1_180	-8.23624	-3.68141	16C	E4	Morula	0.0618334
JC_1_181	-8.23507	-3.49883	16C	E4	Morula	0.179231
JC_1_182	-8.0862	-3.5733	16C	E4	Morula	0.246448
JC_1_183	-8.13874	-3.43726	16C	E4	Morula	0.292742
JC_1_184	-8.12566	-3.27192	16C	E4	Morula	0.408272
JC_1_185	-8.29588	-3.44538	16C	E4	Morula	0.166458
JC_1_186	-8.09521	-3.60947	8C	E3.5	8 cell	0.216429
JC_1_187	-8.24959	-3.6753	8C	E3.5	8 cell	0.0554442
JC_1_188	-8.13624	-3.24372	8C	E3.5	8 cell	0.418108
JC_1_191	-8.22587	-3.72509	8C	E3.5	8 cell	0.0419652
JC_1_192	-8.21794	-3.69677	8C	E3.5	8 cell	0.0661498
JC_1_193	9.33553	-3.07366	LB	E5.5	TE	20.1987
JC_1_195	9.15584	-3.05719	LB	E5.5	TE	20.0362
JC_1_196	9.06063	-2.97939	LB	E5.5	TE	19.9145
JC_1_198	9.35422	-3.20226	LB	E5.5	TE	20.2809
JC_1_200	9.18622	-3.2055	LB	E5.5	TE	20.1385
JC_1_201	9.39323	-3.4366	LB	E5.5	TE	20.435
JC_1_202	9.00242	-2.9915	LB	E5.5	TE	19.8708
JC_1_209	9.6816	-3.45871	LB	E5.5	TE	20.6937
JC_1_210	9.53718	-3.39557	LB	E5.5	TE	20.5373
JC_1_230	1.54977	0.434288	EB	E5.25	TE	11.634
JC_1_231	1.85119	0.265404	EB	E5.25	TE	11.9716
JC_1_232	-0.702518	4.37364	EB	E5.25	EPI	12.2571
JC_1_233	2.89552	0.117416	EB	E5.25	TE	13.001
JC_1_234	0.247953	1.17709	EB	E5.25	ICM	10.1512
JC_1_235	-0.334835	1.47293	EB	E5.25	ICM	9.50983
JC_1_236	1.56101	0.347627	EB	E5.25	TE	11.6766
JC_1_237	0.78702	0.711346	EB	E5.25	TE	10.799
JC_1_238	-1.15185	0.988923	EB	E5.25	TE	8.6009
JC_1_239	-1.33185	1.09104	EB	E5.25	TE	8.47628
JC_1_240	-1.84804	0.963877	EB	E5.25	ICM	7.95875
JC_1_241	-1.31204	1.0066	EB	E5.25	TE	8.4609
JC_1_242	-1.22838	1.41188	EB	E5.25	EPI	8.69661
JC_1_243	2.02358	0.385611	EB	E5.25	TE	12.0903
JC_1_244	0.638927	1.00637	EB	E5.25	TE	10.5748
JC_1_245	1.61079	0.500186	EB	E5.25	TE	11.6663
JC_1_246	3.72502	-0.250316	EB	E5.25	TE	13.9059
JC_1_247	-0.60915	3.16492	EB	E5.25	EPI	11.0461
JC_1_248	-0.824126	4.41111	EB	E5.25	EPI	12.2978
JC_1_249	-0.801553	4.37128	EB	E5.25	EPI	12.2574
JC_1_250	-0.914526	4.3212	EB	E5.25	ICM	12.2103
JC_1_251	-0.922393	4.58756	EB	E5.25	EPI	12.477
JC_1_252	-0.57334	3.02145	EB	E5.25	EPI	10.9023
JC_1_253	-0.688835	4.51802	EB	E5.25	EPI	12.4012
JC_1_254	-0.340015	4.46063	LB	E5.75	EPI	12.3345
JC_1_255	8.80299	-2.98433	LB	E5.75	TE	19.696
JC_1_257	8.11678	-2.24274	MB	E5.5	TE	18.7275
JC_1_259	8.96865	-2.7142	MB	E5.5	TE	19.6991
JC_1_260	8.98463	-2.96456	MB	E5.5	TE	19.8417
JC_1_261	9.53825	-3.60993	MB	E5.5	TE	20.6485
JC_1_262	9.24915	-3.2591	MB	E5.5	TE	20.2201
JC_1_263	8.88233	-2.78853	MB	E5.5	TE	19.6633
JC_1_264	9.009	-3.02598	MB	E5.5	TE	19.8942
JC_1_265	8.95024	-3.16502	MB	E5.5	TE	19.9153
JC_1_266	8.97136	-2.91165	MB	E5.5	TE	19.8031
JC_1_269	3.2103	0.167109	MB	E5.5	EPI	13.2766
JC_1_270	-0.549364	4.2357	MB	E5.5	EPI	12.1151
JC_1_271	4.98463	-0.361931	MB	E5.5	TE	15.0909
JC_1_272	5.74562	-1.03184	MB	E5.5	TE	16.0727
JC_1_275	8.98542	-2.87985	MB	E5.5	TE	19.7987
JC_1_279	-0.413646	4.3186	MB	E5.5	EPI	12.1944
JC_1_280	8.24301	-2.39715	MB	E5.5	TE	18.9143
JC_1_281	8.94816	-3.14519	MB	E5.5	TE	19.9033
JC_1_284	9.00451	-3.22827	MB	E5.5	TE	19.9944
JC_1_285	7.59664	-2.02966	MB	E5.5	TE	18.1717
JC_1_286	8.85398	-3.09807	MB	E5.5	TE	19.7983
JC_1_287	9.55062	-3.64066	MB	E5.5	TE	20.675
JC_1_288	9.19147	-2.94719	LB	E5.5	TE	20.0101
JC_1_290	3.22547	0.138701	MB	E5.5	TE	13.301
JC_1_291	5.18461	-0.868389	MB	E5.5	TE	15.5007
JC_1_292	3.73289	-0.208127	MB	E5.5	TE	13.8988
JC_1_293	6.77637	-1.89959	MB	E5.5	TE	17.3969
JC_1_294	3.52956	-0.146502	MB	E5.5	TE	13.6875
JC_1_295	1.79227	0.647347	MB	E5.5	TE	11.7802
JC_1_296	0.674328	1.12535	MB	E5.5	EPI	10.5758
JC_1_297	-0.435606	4.31345	MB	E5.5	EPI	12.1898
JC_1_298	4.14717	-0.0865688	MB	E5.5	TE	14.2467
JC_1_299	3.49944	-0.109276	MB	E5.5	TE	13.6461
JC_1_300	3.71763	-0.189412	MB	E5.5	TE	13.878
JC_1_301	1.83209	0.75004	MB	E5.5	TE	11.779
JC_1_302	1.42119	0.803052	MB	E5.5	TE	11.3776
JC_1_304	8.82715	-2.93299	MB	E5.5	TE	19.6903
JC_1_305	4.15273	0.0107729	MB	E5.5	TE	14.2187
JC_1_306	4.93139	-0.502422	MB	E5.5	TE	15.1079
JC_1_307	1.83789	0.769287	MB	E5.5	TE	11.7772
JC_1_309	4.158	-0.175288	MB	E5.5	TE	14.2752
JC_1_311	4.14333	-0.0112084	MB	E5.5	TE	14.2173
JC_1_321	9.77306	-3.48049	LB	E6	TE	20.7833
JC_1_322	9.13434	-2.98607	LB	E6	TE	19.9811
JC_1_323	4.75941	-0.280616	LB	E6	EPI	14.8579
JC_1_324	4.21022	0.112878	LB	E6	TE	14.2379
JC_1_325	9.0713	-2.93167	LB	E6	TE	19.8991
JC_1_328	9.0912	-2.74287	LB	E6	TE	19.819
JC_1_330	8.96177	-2.8231	LB	E6	TE	19.7492
JC_1_331	9.12788	-3.15505	LB	E6	TE	20.0626
JC_1_332	9.70477	-3.47817	LB	E6	TE	20.7236
JC_1_333	9.72088	-3.57395	LB	E6	TE	20.7867
JC_1_334	9.53667	-3.34011	LB	E6	TE	20.5083
JC_1_338	8.37253	-2.52892	LB	E5.75	TE	19.0926
JC_1_340	8.85806	-2.89742	LB	E5.75	TE	19.6986
JC_1_341	9.38766	-3.24232	LB	E5.75	TE	20.3302
JC_1_342	9.18852	-3.24641	LB	E5.75	TE	20.1616
JC_1_343	9.51233	-3.46963	LB	E5.75	TE	20.5541
JC_1_344	9.65933	-3.48866	LB	E5.75	TE	20.69
JC_1_345	5.51268	-0.677382	LB	E5.75	TE	15.7002
JC_1_346	9.72636	-3.55356	LB	E5.75	TE	20.7809
JC_1_347	7.03854	-1.46738	LB	E5.75	TE	17.4082
JC_1_348	9.30853	-3.31226	LB	E5.75	TE	20.2984
JC_1_349	8.87557	-2.78504	LB	E5.75	TE	19.6557
JC_1_351	9.4209	-3.20436	LB	E5.75	TE	20.3392
JC_1_352	5.31633	-0.619338	LB	E5.75	TE	15.5026
JC_1_353	-7.605	-3.28119	16-32 cell	E4.75	Precavitation	0.803493
JC_1_354	-7.57489	-3.27917	16-32 cell	E4.75	Morula	0.82799
JC_1_355	-7.80083	-3.12524	16-32 cell	E4.75	Precavitation	0.752076
JC_1_356	-7.85745	-3.15648	16-32 cell	E4.75	Precavitation	0.688526
JC_1_357	-7.73026	-3.16193	16-32 cell	E4.75	Precavitation	0.783042
JC_1_358	-7.75729	-3.19349	16-32 cell	E4.75	Precavitation	0.742084
JC_1_359	-7.42998	-2.79101	16-32 cell	E4.75	Precavitation	1.25029
JC_1_360	-6.95918	-2.41666	16-32 cell	E4.75	Precavitation	1.84975
JC_2_1	-8.23033	-3.61341	8C	E3.5	8 cell	0.109773
JC_2_2	-8.12175	-3.65098	8C	E3.5	8 cell	0.16949
JC_2_3	-8.13565	-3.5994	8C	E3.5	8 cell	0.191697
JC_2_4	-8.12737	-3.66893	8C	E3.5	8 cell	0.153701
JC_2_5	-8.07607	-3.57164	8C	E3.5	8 cell	0.255316
JC_2_6	-8.18772	-3.73543	8C	E3.5	8 cell	0.064771
JC_2_7	-8.08203	-3.54878	8C	E3.5	8 cell	0.26531
JC_2_8	-8.26121	-3.57603	16C	E4	Morula	0.109824
JC_2_9	-8.2737	-3.61089	16C	E4	Morula	0.0779578
JC_2_10	-8.12834	-3.44534	16C	E4	Morula	0.295609
JC_2_11	-8.08247	-3.43294	16C	E4	Morula	0.338861
JC_2_12	-8.26239	-3.61163	16C	E4	Morula	0.0862006
JC_2_13	-8.17055	-3.46158	16C	E4	Morula	0.25272
JC_2_14	-8.15032	-3.39541	16C	E4	Morula	0.31052
JC_2_15	-8.25571	-3.43524	16C	E4	Morula	0.20389
JC_2_16	-8.11372	-3.5384	16C	E4	Morula	0.247504
JC_2_17	-8.27697	-3.5509	16C	E4	Morula	0.113711
JC_2_18	-8.15897	-3.52941	16C	E4	Morula	0.218373
JC_2_19	-7.84402	-3.36404	16C	E4	Morula	0.566487
JC_2_20	-8.27146	-3.63656	16C	E4	Morula	0.0633089
JC_2_21	-8.12232	-3.3881	16C	E4	Morula	0.336751
JC_2_22	-8.1923	-3.55074	16C	E4	Morula	0.179072
JC_2_23	-8.14655	-3.56105	16C	E4	Morula	0.207753
JC_2_24	-8.12171	-3.55863	16C	E4	Morula	0.228444
JC_2_25	0.268685	1.1344	16-32 cell	E4.5	TE	10.1833
JC_2_26	1.59081	0.369132	16-32 cell	E4.5	TE	11.6963
JC_2_27	-2.06653	0.817406	16-32 cell	E4.5	ICM	7.70113
JC_2_28	-1.15326	1.00172	16-32 cell	E4.5	TE	8.60468
JC_2_29	-1.88082	1.04588	16-32 cell	E4.5	ICM	7.96527
JC_2_30	1.35041	0.51402	16-32 cell	E4.5	TE	11.4204
JC_2_31	-2.23606	0.930909	16-32 cell	E4.5	ICM	7.60317
JC_2_32	-2.03003	1.07413	16-32 cell	E4.5	ICM	7.84355
JC_2_33	-1.09038	0.986447	16-32 cell	E4.5	TE	8.65728
JC_2_34	-1.90656	1.00071	16-32 cell	E4.5	ICM	7.92231
JC_2_35	-2.08252	0.859317	16-32 cell	E4.5	ICM	7.70631
JC_2_36	-2.04593	0.770732	16-32 cell	E4.5	Precavitation	7.69785
JC_2_37	-2.02459	1.03133	16-32 cell	E4.5	ICM	7.82966
JC_2_39	-3.45263	0.19158	16-32 cell	E4.5	ICM	6.19557
JC_2_41	1.2464	1.0189	EB	E5	TE	11.1353
JC_2_42	-0.896239	4.35382	EB	E5	EPI	12.2425
JC_2_43	-0.931031	4.40484	EB	E5	ICM	12.2944
JC_2_44	-0.543975	1.3927	EB	E5	TE	9.27361
JC_2_45	-0.82614	4.41111	EB	E5	EPI	12.2979
JC_2_47	1.54218	1.1052	EB	E5	TE	11.3764
JC_2_48	-0.75688	4.42558	EB	E5	EPI	12.3105
JC_2_49	-0.734883	4.43826	EB	E5	EPI	12.3226
JC_2_50	-0.64659	4.32626	EB	E5	EPI	12.2082
JC_2_51	-0.657263	4.53177	EB	E5	EPI	12.4141
JC_2_52	-0.604986	4.37039	EB	E5	EPI	12.2513
JC_2_53	-0.480418	3.96506	EB	E5	TE	11.8436
JC_2_54	-0.568973	2.61481	EB	E5	TE	10.4957
JC_2_55	-1.00946	1.44884	EB	E5	EPI	8.91136
JC_2_56	-0.637966	4.45757	EB	E5	EPI	12.3394
JC_2_57	0.239268	1.11866	EB	E5	TE	10.1596
JC_2_58	-0.685809	4.43674	EB	E5	EPI	12.3198
JC_2_60	-0.639569	4.64437	EB	E5	EPI	12.5262
JC_2_61	-0.715001	4.73407	EB	E5	EPI	12.6179
JC_2_62	-0.578239	4.6354	EB	E5	EPI	12.5156
JC_2_80	-0.548475	4.70116	EB	E5	EPI	12.5806
JC_2_84	-0.400112	4.1147	MB	E5.75	EPI	11.9901
JC_2_85	1.30826	1.09033	MB	E5.75	TE	11.1662
JC_2_86	-0.442795	4.50625	MB	E5.75	EPI	12.3828
JC_2_87	-0.669181	4.57194	MB	E5.75	EPI	12.4546
JC_2_88	-0.781199	4.53595	MB	E5.75	EPI	12.4216
JC_2_89	4.22612	0.0404282	MB	E5.75	TE	14.2516
JC_2_90	2.4926	0.810979	MB	E5.75	TE	12.3744
JC_2_91	6.45672	-1.35031	MB	E5.75	TE	16.8473
JC_2_93	-0.365675	4.33366	MB	E5.75	EPI	12.2082
JC_2_94	1.29699	1.07502	MB	E5.75	TE	11.1614
JC_2_95	-0.722086	4.56734	MB	E5.75	EPI	12.4514
JC_2_96	6.44728	-1.3274	MB	E5.75	TE	16.8279
JC_2_97	2.36906	0.511418	LB	E5.75	TE	12.3677
JC_2_98	-0.738312	4.73238	LB	E5.75	EPI	12.6169
JC_2_99	-0.467545	4.27967	LB	E5.75	EPI	12.1569
JC_2_100	-0.397645	4.3789	LB	E5.75	EPI	12.2543
JC_2_101	-0.732813	4.73694	LB	E5.75	EPI	12.6213
JC_2_102	1.31615	1.30965	LB	E5.75	EPI	11.1104
JC_2_103	-0.80329	4.74554	LB	E5.75	EPI	12.6318
JC_2_106	4.70826	-0.355648	LB	E5.75	TE	14.8454
JC_2_107	6.00473	-1.36093	LB	E5.75	TE	16.457
JC_2_108	7.51911	-2.27921	LB	E5.75	TE	18.2309
JC_2_112	1.82443	0.750553	LB	E5.75	EPI	11.7717
JC_2_114	-0.405016	4.39499	LB	E5.75	EPI	12.2706
JC_2_116	3.54647	-0.0856763	EB	E5.25	TE	13.6815
JC_2_117	-0.64949	3.76852	EB	E5.25	ICM	11.6501
JC_2_118	-0.597657	4.11465	EB	E5.25	ICM	11.9953
JC_2_119	0.284766	1.27749	EB	E5.25	ICM	10.1577
JC_2_120	-0.513493	3.8911	EB	E5.25	ICM	11.771
JC_2_122	-0.958619	1.32436	EB	E5.25	TE	8.91011
JC_2_124	-0.869421	4.51566	EB	E5.25	EPI	12.4036
JC_2_125	-0.8372	4.58833	EB	E5.25	EPI	12.4754
JC_2_126	-1.03866	4.38017	EB	E5.25	EPI	12.2726
JC_2_127	1.59599	0.517267	EB	E5.25	TE	11.6462
JC_2_128	3.91614	-0.411144	EB	E5.25	TE	14.1401
JC_2_131	-0.633859	4.52617	EB	E5.25	EPI	12.4079
JC_2_132	-0.835186	4.33868	EB	E5.25	EPI	12.2257
JC_2_133	-0.622431	3.05826	EB	E5.25	EPI	10.9395
JC_2_134	-1.21554	1.40357	EB	E5.25	EPI	8.70518
JC_2_135	-0.811742	4.60248	EB	E5.25	EPI	12.4889
JC_2_136	3.28915	-0.047891	EB	E5.25	TE	13.428
JC_2_137	-0.784905	4.52786	EB	E5.25	EPI	12.4136
JC_2_138	-0.790157	4.29867	EB	E5.25	EPI	12.1845
JC_2_139	-1.83825	1.17296	EB	E5.25	EPI	8.05203
JC_2_140	0.291696	1.23049	EB	E5.25	TE	10.1778
JC_2_141	-6.9652	-2.42303	16-32 cell	E4.5	Precavitation	1.84107
JC_2_142	-5.86616	-1.50238	16-32 cell	E4.5	Precavitation	3.27042
JC_2_143	-6.32536	-1.91272	16-32 cell	E4.5	Precavitation	2.65792
JC_2_144	-7.80527	-3.02847	16-32 cell	E4.5	Precavitation	0.810373
JC_2_145	-6.62549	-2.25019	16-32 cell	E4.5	Precavitation	2.21431
JC_2_146	-7.61882	-2.57151	16-32 cell	E4.5	Morula	1.24323
JC_2_147	-5.52122	-0.912625	16-32 cell	E4.5	Precavitation	3.88777
JC_2_148	-5.0675	-0.846295	16-32 cell	E4.5	Precavitation	4.29026
JC_2_149	-7.65281	-2.81774	16-32 cell	E4.5	Precavitation	1.06221
JC_2_150	-6.00372	-1.32719	16-32 cell	E4.5	Precavitation	3.266
JC_2_151	-6.85025	-2.23583	16-32 cell	E4.5	Precavitation	2.0464
JC_2_152	-5.78205	-1.63163	16-32 cell	E4.5	Precavitation	3.25978
JC_2_153	-5.9969	-1.69013	16-32 cell	E4.5	Precavitation	3.05372
JC_2_154	-4.38098	-0.354266	16-32 cell	E4.5	Precavitation	5.12786
JC_2_155	-5.8264	-1.17165	16-32 cell	E4.5	Precavitation	3.49351
JC_2_156	-4.28931	-0.120397	16-32 cell	E4.5	Precavitation	5.3284
JC_2_157	-3.76739	0.247608	16-32 cell	E4.5	Precavitation	5.95945
JC_2_158	-4.53971	-0.493488	16-32 cell	E4.5	Precavitation	4.92044
JC_2_159	-5.96248	-1.40889	16-32 cell	E4.5	Precavitation	3.24975
JC_2_160	-5.27193	-0.919478	16-32 cell	E4.5	Precavitation	4.08445
JC_2_161	-5.49461	-1.29735	16-32 cell	E4.5	Precavitation	3.68743
JC_2_162	-4.95058	-0.627908	16-32 cell	E4.5	Precavitation	4.50559
JC_2_163	-6.07949	-1.46438	16-32 cell	E4.5	Precavitation	3.12527
JC_2_164	-7.67474	-3.38412	16-32 cell	E4.5	Morula	0.684109
JC_2_165	-6.84357	-2.22469	16-32 cell	E4.5	Precavitation	2.05853
JC_2_166	-7.17405	-2.70063	16-32 cell	E4.5	Precavitation	1.50519
JC_2_167	-7.79786	-3.31377	16-32 cell	E4.5	Precavitation	0.634116
JC_2_168	-1.77933	0.787343	16C	E4.5	Morula	7.94306
JC_2_169	-7.76174	-3.07428	16C	E4.5	Precavitation	0.814697
JC_2_170	-7.92054	-3.09983	16C	E4.5	Morula	0.676047
JC_2_171	-7.96784	-3.25015	16C	E4.5	Morula	0.543732
JC_2_172	-7.81183	-3.14587	16C	E4.5	Morula	0.730435
JC_2_173	-7.94537	-3.23696	16C	E4.5	Morula	0.56946
JC_2_174	-7.79927	-2.97032	16C	E4.5	Precavitation	0.852094
JC_2_175	-7.94542	-3.15267	16C	E4.5	Morula	0.623172
JC_2_176	-7.79535	-3.01894	16C	E4.5	Precavitation	0.824095
JC_2_177	-7.92193	-3.18641	16C	E4.5	Morula	0.619753
JC_2_178	-7.89693	-3.26858	16C	E4.5	Morula	0.586607
JC_2_179	-7.85873	-3.08267	16C	E4.5	Precavitation	0.734614
JC_2_180	-7.76656	-3.11595	16C	E4.5	Morula	0.7844
JC_2_191	-0.555294	3.97255	EB	E5.25	ICM	11.8526
JC_2_193	1.34919	1.20453	MB	E5.5	EPI	11.1618
JC_2_194	-0.492429	4.56091	MB	E5.5	EPI	12.4388
JC_2_198	8.88244	-2.77314	MB	E5.5	TE	19.6555
JC_2_199	6.41895	-0.993974	MB	E5.5	TE	16.6429
JC_2_200	1.41485	1.29341	MB	E5.5	EPI	11.1897
JC_2_202	4.66691	-0.475377	MB	E5.5	TE	14.8616
JC_2_205	-0.648798	4.55162	MB	E5.5	EPI	12.4337
JC_2_206	-0.669019	4.56195	MB	E5.5	EPI	12.4446
JC_2_207	8.39277	-2.51214	MB	E5.5	TE	19.1013
JC_2_208	9.04646	-2.75214	MB	E5.5	TE	19.7854
JC_2_210	-0.484823	4.59337	MB	E5.75	EPI	12.4711
JC_2_211	-0.424598	4.29485	MB	E5.75	EPI	12.1709
JC_2_214	-0.442045	4.25828	MB	E5.75	EPI	12.1348
JC_2_216	-0.512624	4.33195	MB	E5.75	EPI	12.2104
JC_2_218	1.41574	1.29946	MB	E5.75	TE	11.1883
JC_2_220	-0.689424	4.68397	MB	E5.75	EPI	12.5672
JC_2_221	-0.575592	4.39422	MB	E5.75	EPI	12.2743
JC_2_222	-0.742155	4.59205	MB	E5.75	EPI	12.4766
JC_2_223	-0.549394	4.3108	MB	E5.75	EPI	12.1902
JC_2_225	-0.653422	4.67455	MB	E5.75	EPI	12.5568
JC_2_226	-0.492244	4.46061	MB	E5.75	EPI	12.3385
JC_2_227	4.18852	-0.0475195	MB	E5.75	TE	14.2516
JC_2_270	9.59575	-3.68055	LB	E5.75	TE	20.7342
JC_2_271	9.69982	-3.56119	LB	E5.75	TE	20.762
JC_2_277	-0.518597	4.29199	LB	E5.75	EPI	12.1706
JC_2_281	9.4083	-3.19402	MB	E5.5	TE	20.3231
JC_2_287	4.27586	0.304794	MB	E5.5	EPI	14.2342
JC_2_289	1.34708	1.19486	MB	E5.25	TE	11.1634
JC_2_291	5.49534	-0.685164	MB	E5.25	TE	15.6886
JC_2_296	7.6606	-1.89855	LB	E6	TE	18.1607
JC_2_297	9.48634	-3.44321	LB	E6	TE	20.5182
JC_2_299	9.52504	-3.29262	LB	E6	TE	20.4739
JC_2_300	4.90232	-0.129359	LB	E6	TE	14.9188
JC_2_301	4.28338	0.0972832	LB	E6	EPI	14.2733
JC_2_302	6.73038	-1.24481	LB	E6	TE	17.0314
JC_2_304	4.27835	0.207983	LB	E6	EPI	14.2516
JC_2_305	8.92117	-2.73875	LB	E6	TE	19.671
JC_2_306	9.1743	-3.02186	LB	E6	TE	20.0338
JC_2_307	9.24751	-2.90417	LB	E6	TE	20.036
JC_2_308	9.26783	-2.87126	LB	E6	TE	20.0365
JC_2_316	9.81806	-3.59343	LB	E6	TE	20.88
JC_2_317	9.84746	-3.52258	LB	E6	TE	20.8688
JC_2_318	9.5435	-3.43272	LB	E6	TE	20.5619
JC_2_319	9.6228	-3.37114	LB	E6	TE	20.5982
JC_2_320	9.76447	-3.4567	LB	E6	TE	20.7637
JC_2_321	9.60019	-3.23751	LB	E6	TE	20.51
JC_2_322	9.96974	-3.57935	LB	E6	TE	21.0028
JC_2_323	4.09541	-0.145234	MB	E5.5	TE	14.218
JC_2_330	-0.721981	4.38299	MB	E5.5	EPI	12.267
JC_2_331	-0.561521	4.44287	MB	E5.5	EPI	12.3226
JC_2_336	-0.611083	4.55108	MB	E5.5	EPI	12.4322
JC_2_339	3.75418	-0.0995734	MB	E5.5	TE	13.8814
JC_2_340	4.17084	-0.141178	MB	E5.5	TE	14.2724
JC_2_342	-0.693916	4.55944	MB	E5.5	EPI	12.4427
JC_2_346	8.99639	-2.84165	MB	E5.5	TE	19.7885
JC_2_347	8.94055	-2.96381	MB	E5.5	TE	19.8035
JC_2_348	9.2482	-3.20118	MB	E5.5	TE	20.1895
JC_2_349	-0.392754	4.41757	MB	E5.5	EPI	12.2928
JC_2_350	5.94786	-1.06579	MB	E5.5	TE	16.2664
JC_2_352	2.05114	0.26618	MB	E5.5	TE	12.157
JC_2_353	9.1848	-3.10665	MB	E5.5	TE	20.0865
JC_2_354	8.94212	-2.98953	MB	E5.5	TE	19.8181
JC_2_355	9.78455	-3.71816	MB	E5.5	TE	20.9155
JC_2_356	9.80512	-3.83589	MB	E5.5	TE	20.9937
JC_2_357	9.057	-2.99247	MB	E5.5	TE	19.9181
JC_2_358	9.26177	-3.05131	MB	E5.5	TE	20.124
JC_2_359	3.31756	-0.0578094	EB	E5	TE	13.458
JC_2_360	-1.58827	1.11198	EB	E5	ICM	8.25108
JC_2_361	1.24493	0.969466	EB	E5	TE	11.1523
JC_2_362	3.71311	-0.292064	EB	E5	TE	13.9092
JC_2_363	3.70593	-0.390663	EB	E5	TE	13.9364
JC_2_364	-0.666024	4.42133	EB	E5	EPI	12.3039
JC_2_365	-1.57226	1.01385	EB	E5	ICM	8.22579
JC_2_366	-1.42282	1.29857	EB	E5	ICM	8.47525
JC_2_369	-1.85069	0.96422	EB	E5	ICM	7.95652
JC_2_370	-1.7643	0.873957	EB	E5	ICM	7.99387
JC_2_371	-0.625991	4.40643	EB	E5	ICM	12.2879
JC_2_372	-0.294502	1.50071	EB	E5	EPI	9.54088

## Sheet:  fig2fgh_Ext5abc
cell	monocle3_cluster	devTime	stage	EML	UMAP_1	UMAP_2
JC_1_18	C2	E4.5	16-32 cell	ICM	-0.701391	-2.54639
JC_1_19	C2	E4.5	16-32 cell	ICM	-1.49303	-2.38803
JC_1_20	C2	E4.5	16-32 cell	ICM	-0.73221	-2.69938
JC_1_21	C2	E4.5	16-32 cell	ICM	-0.876743	-2.71666
JC_1_22	C2	E4.5	16-32 cell	ICM	-1.72129	-2.41793
JC_1_24	C2	E4.5	16-32 cell	ICM	-0.669351	-2.35166
JC_1_25	C2	E4.5	16-32 cell	ICM	-1.61076	-2.79221
JC_1_26	C2	E4.5	16-32 cell	ICM	0.135432	-1.81605
JC_1_28	C1	E4.5	16-32 cell	Precavitation	-1.72072	-1.32247
JC_1_34	C2	E4.5	16-32 cell	ICM	-2.0951	-2.2544
JC_1_35	C2	E4.5	16-32 cell	ICM	-1.21349	-2.93607
JC_1_36	C2	E4.5	16-32 cell	ICM	-0.289484	-2.55386
JC_1_38	C2	E4.5	16-32 cell	ICM	-1.22779	-2.39787
JC_1_39	C2	E4.5	16-32 cell	ICM	-1.04608	-2.87647
JC_1_40	C1	E4.5	16-32 cell	Precavitation	-1.58773	-0.749298
JC_1_41	C6	E4.5	16-32 cell	Precavitation	-2.6071	-0.222363
JC_1_42	C5	E4.5	16-32 cell	Precavitation	-0.52321	-0.510077
JC_1_43	C5	E4.5	EB	EPI	-0.09557	0.770291
JC_1_45	C5	E4.5	EB	EPI	-1.26445	2.2431
JC_1_50	C5	E4.5	EB	EPI	-1.37515	2.13817
JC_1_60	C5	E4.5	EB	EPI	-0.478968	2.45334
JC_1_63	C3	E4.5	EB	EPI	1.10452	1.26146
JC_1_64	C3	E4.5	EB	PE	0.519106	0.901709
JC_1_65	C7	E4.5	EB	EPI	1.38151	0.497253
JC_1_66	C7	E4.5	EB	EPI	1.67456	0.365481
JC_1_67	C2	E4.5	EB	ICM	0.510646	-1.96122
JC_1_68	C5	E4.5	EB	EPI	-1.75944	0.668821
JC_1_69	C3	E4.5	EB	EPI	0.955977	1.14205
JC_1_71	C3	E4.5	EB	EPI	1.20779	1.28699
JC_1_72	C7	E4.5	EB	EPI	1.23049	-0.040246
JC_1_76	C4	E5.75	LB	PE	3.79593	0.59018
JC_1_80	C4	E5.75	LB	PE	2.10536	1.58526
JC_1_88	C7	E5.75	LB	EPI	1.75852	0.413586
JC_1_90	C4	E5.75	LB	PE	3.31013	2.0921
JC_1_93	C5	E5.75	LB	EPI	-0.54356	1.59663
JC_1_94	C7	E5.75	LB	EPI	1.07789	0.465425
JC_1_96	C7	E5.75	LB	EPI	1.74603	0.092817
JC_1_97	C5	E5.75	MB	EPI	-0.655674	1.1906
JC_1_98	C5	E5.75	MB	EPI	-0.705951	0.361795
JC_1_99	C5	E5.75	MB	EPI	-0.404798	0.844178
JC_1_100	C5	E5.75	MB	EPI	-0.986466	2.08113
JC_1_101	C7	E5.75	MB	EPI	0.794653	-0.439029
JC_1_102	C5	E5.75	MB	EPI	-0.0582217	1.25203
JC_1_103	C5	E5.75	MB	EPI	-1.11827	1.35352
JC_1_104	C5	E5.75	MB	EPI	-0.850299	0.337025
JC_1_106	C3	E5.75	MB	EPI	1.02165	0.839488
JC_1_107	C5	E5.75	MB	EPI	-0.663257	2.38088
JC_1_113	C3	E5.25	EB	PE	1.6486	1.99732
JC_1_114	C3	E5.25	EB	PE	1.3683	1.65279
JC_1_116	C2	E5.25	EB	ICM	0.400127	-1.28343
JC_1_117	C3	E5.25	EB	EPI	0.401918	1.45146
JC_1_119	C7	E5.25	EB	EPI	1.38351	-0.377098
JC_1_120	C7	E5.25	EB	EPI	1.04405	-0.208484
JC_1_121	C3	E5.25	EB	EPI	0.907608	1.56527
JC_1_122	C7	E5.25	EB	EPI	1.66947	-1.97115
JC_1_126	C7	E5.25	EB	EPI	1.10471	-1.07368
JC_1_127	C5	E5.25	EB	PE	0.0614363	2.09096
JC_1_128	C2	E5.25	EB	ICM	-0.59557	-2.12107
JC_1_131	C5	E5.25	EB	EPI	-0.131834	2.50426
JC_1_132	C5	E5.25	EB	EPI	0.290445	2.46417
JC_1_133	C5	E5.25	EB	EPI	-1.77428	1.1199
JC_1_134	C5	E5.25	EB	EPI	-0.813624	1.84186
JC_1_136	C3	E5.25	EB	EPI	0.652324	2.33589
JC_1_138	C5	E5.25	EB	EPI	-1.26245	-0.212818
JC_1_141	C4	E5.25	EB	EPI	3.72757	0.37605
JC_1_154	C6	E4.5	16-32 cell	Precavitation	-3.0544	0.590659
JC_1_156	C5	E5.75	MB	EPI	-0.661558	2.14922
JC_1_157	C1	E4.5	16-32 cell	Precavitation	-1.8597	-1.41626
JC_1_158	C1	E4.5	16-32 cell	Precavitation	-1.96067	-1.59938
JC_1_159	C1	E4.5	16-32 cell	Precavitation	-3.38796	-2.13206
JC_1_160	C1	E4.5	16-32 cell	Precavitation	-2.48223	-2.06145
JC_1_161	C1	E4.5	16-32 cell	Precavitation	-3.32476	-1.91612
JC_1_162	C1	E4.5	16-32 cell	Precavitation	-3.07749	-2.18316
JC_1_163	C1	E4.5	16-32 cell	Precavitation	-2.97508	-1.55669
JC_1_164	C1	E4.5	16-32 cell	Precavitation	-2.90577	-1.22453
JC_1_165	C1	E4.5	16-32 cell	Precavitation	-2.77128	-2.45893
JC_1_166	C2	E4.5	16-32 cell	Precavitation	-2.0148	-2.80661
JC_1_167	C1	E4.5	16-32 cell	Precavitation	-3.28499	-1.41119
JC_1_168	C1	E4.5	16-32 cell	Precavitation	-2.66904	-1.71458
JC_1_169	C2	E4.5	16-32 cell	Precavitation	-1.94389	-2.69783
JC_1_206	C4	E5.5	LB	PE	3.61658	0.666257
JC_1_232	C1	E5.25	EB	EPI	-1.95159	-1.08509
JC_1_234	C2	E5.25	EB	ICM	-0.149643	-1.94806
JC_1_235	C2	E5.25	EB	ICM	-1.34029	-2.22439
JC_1_240	C2	E5.25	EB	ICM	0.0244938	-1.56572
JC_1_242	C6	E5.25	EB	EPI	-2.84636	-0.80547
JC_1_247	C5	E5.25	EB	EPI	-0.0889338	0.176355
JC_1_248	C5	E5.25	EB	EPI	-1.21174	1.07774
JC_1_249	C1	E5.25	EB	EPI	-2.08427	-0.941807
JC_1_250	C2	E5.25	EB	ICM	-1.68616	-2.0829
JC_1_251	C5	E5.25	EB	EPI	-1.82026	-0.224247
JC_1_252	C5	E5.25	EB	EPI	-0.226394	0.324162
JC_1_253	C5	E5.25	EB	EPI	-1.12379	-0.112061
JC_1_254	C7	E5.75	LB	EPI	1.14075	-1.92627
JC_1_258	C7	E5.5	MB	PE	1.03823	-0.553481
JC_1_267	C4	E5.5	MB	PE	3.63686	2.76573
JC_1_268	C4	E5.5	MB	PE	4.05796	2.34552
JC_1_269	C4	E5.5	MB	EPI	3.90246	1.87625
JC_1_270	C7	E5.5	MB	EPI	1.30178	-1.92971
JC_1_273	C4	E5.5	MB	PE	3.86382	2.47984
JC_1_274	C4	E5.5	MB	PE	3.79692	2.55793
JC_1_276	C4	E5.5	MB	PE	3.71928	2.23236
JC_1_277	C4	E5.5	MB	PE	3.84951	2.43919
JC_1_278	C4	E5.5	MB	PE	3.15409	2.35876
JC_1_279	C7	E5.5	MB	EPI	1.90813	-1.55027
JC_1_282	C4	E5.5	MB	PE	3.07526	2.54047
JC_1_283	C4	E5.5	MB	PE	3.60404	2.69721
JC_1_296	C7	E5.5	MB	EPI	1.22569	-2.078
JC_1_297	C3	E5.5	MB	EPI	1.02054	2.03512
JC_1_314	C4	E6	LB	PE	2.66088	2.10463
JC_1_315	C4	E6	LB	PE	3.04329	1.87709
JC_1_316	C4	E6	LB	PE	2.59241	1.49518
JC_1_319	C4	E6	LB	PE	3.1091	1.15863
JC_1_320	C4	E6	LB	PE	3.2894	1.37082
JC_1_323	C7	E6	LB	EPI	2.3621	-0.217369
JC_1_326	C4	E6	LB	PE	3.0713	1.48979
JC_1_329	C4	E6	LB	PE	2.98224	-0.172851
JC_1_335	C4	E5.75	LB	PE	2.25415	2.56311
JC_1_336	C4	E5.75	LB	PE	2.59211	1.85382
JC_1_337	C3	E5.75	LB	PE	1.64696	2.52573
JC_1_353	C2	E4.75	16-32 cell	Precavitation	-2.25379	-2.64194
JC_1_355	C2	E4.75	16-32 cell	Precavitation	-2.17842	-2.39495
JC_1_356	C1	E4.75	16-32 cell	Precavitation	-2.45947	-2.07669
JC_1_357	C1	E4.75	16-32 cell	Precavitation	-2.63798	-2.38841
JC_1_358	C1	E4.75	16-32 cell	Precavitation	-2.48487	-2.21923
JC_1_359	C1	E4.75	16-32 cell	Precavitation	-2.35928	-1.28298
JC_1_360	C1	E4.75	16-32 cell	Precavitation	-2.37702	-1.1977
JC_2_27	C2	E4.5	16-32 cell	ICM	-0.552173	-1.45902
JC_2_29	C2	E4.5	16-32 cell	ICM	-1.66114	-2.12903
JC_2_31	C2	E4.5	16-32 cell	ICM	-1.93756	-0.720133
JC_2_32	C2	E4.5	16-32 cell	ICM	-2.25213	-1.81498
JC_2_34	C2	E4.5	16-32 cell	ICM	-1.41526	-2.67679
JC_2_35	C2	E4.5	16-32 cell	ICM	-0.0576605	-1.70256
JC_2_36	C1	E4.5	16-32 cell	Precavitation	-1.17237	-1.30291
JC_2_37	C2	E4.5	16-32 cell	ICM	-1.67148	-1.16291
JC_2_39	C2	E4.5	16-32 cell	ICM	-0.832158	2.31691
JC_2_42	C6	E5	EB	EPI	-2.43387	0.327957
JC_2_43	C2	E5	EB	ICM	-0.79226	-1.07737
JC_2_45	C5	E5	EB	EPI	-1.17269	-0.508599
JC_2_48	C1	E5	EB	EPI	-1.46917	-1.28516
JC_2_49	C5	E5	EB	EPI	-1.69037	1.74326
JC_2_50	C5	E5	EB	EPI	-1.83124	1.29194
JC_2_51	C7	E5	EB	EPI	0.371275	0.317083
JC_2_52	C3	E5	EB	EPI	0.752155	1.85907
JC_2_55	C6	E5	EB	EPI	-2.57996	-0.0748891
JC_2_56	C5	E5	EB	EPI	-1.35707	1.60414
JC_2_58	C5	E5	EB	EPI	-1.47584	1.6352
JC_2_60	C5	E5	EB	EPI	-0.723619	1.86951
JC_2_61	C5	E5	EB	EPI	-0.393368	2.13265
JC_2_62	C5	E5	EB	EPI	-0.21926	2.38821
JC_2_80	C5	E5	EB	EPI	-0.575603	1.66172
JC_2_82	C3	E5.75	MB	PE	1.91957	1.20528
JC_2_83	C3	E5.75	MB	PE	2.08193	1.411
JC_2_84	C3	E5.75	MB	EPI	1.54609	1.05278
JC_2_86	C7	E5.75	MB	EPI	1.42221	-0.662567
JC_2_87	C5	E5.75	MB	EPI	-0.632778	0.306857
JC_2_88	C5	E5.75	MB	EPI	0.258743	0.738168
JC_2_93	C5	E5.75	MB	EPI	-0.167026	2.03529
JC_2_95	C5	E5.75	MB	EPI	0.191793	0.833285
JC_2_98	C7	E5.75	LB	EPI	0.903407	-0.602871
JC_2_99	C4	E5.75	LB	EPI	2.26835	0.726859
JC_2_100	C7	E5.75	LB	EPI	1.67539	-0.400901
JC_2_101	C7	E5.75	LB	EPI	1.13463	-0.703659
JC_2_102	C3	E5.75	LB	EPI	1.68894	1.03095
JC_2_103	C7	E5.75	LB	EPI	1.42461	-0.651461
JC_2_104	C3	E5.75	LB	PE	1.30753	1.36489
JC_2_105	C4	E5.75	LB	PE	2.53431	0.784717
JC_2_109	C4	E5.75	LB	PE	2.41238	1.3425
JC_2_110	C3	E5.75	LB	PE	1.17292	1.36483
JC_2_111	C4	E5.75	LB	PE	2.63195	1.36056
JC_2_112	C7	E5.75	LB	EPI	2.47476	-0.339944
JC_2_114	C3	E5.75	LB	EPI	1.92326	0.811354
JC_2_115	C4	E5.75	LB	PE	2.2681	1.88886
JC_2_117	C2	E5.25	EB	ICM	0.276319	-1.14192
JC_2_118	C2	E5.25	EB	ICM	0.16728	-2.3337
JC_2_119	C2	E5.25	EB	ICM	0.392808	-2.44517
JC_2_120	C2	E5.25	EB	ICM	-0.923651	-1.79785
JC_2_121	C7	E5.25	EB	PE	0.752426	-1.58909
JC_2_124	C7	E5.25	EB	EPI	0.252802	-0.512977
JC_2_125	C3	E5.25	EB	EPI	0.559913	2.06097
JC_2_126	C1	E5.25	EB	EPI	-2.1714	-1.00651
JC_2_131	C5	E5.25	EB	EPI	-0.793114	2.45714
JC_2_132	C5	E5.25	EB	EPI	-1.07432	0.299084
JC_2_133	C5	E5.25	EB	EPI	-2.14548	0.576807
JC_2_134	C5	E5.25	EB	EPI	-0.268234	2.29435
JC_2_135	C5	E5.25	EB	EPI	-0.561072	1.01729
JC_2_137	C5	E5.25	EB	EPI	-0.503343	1.01755
JC_2_138	C5	E5.25	EB	EPI	-1.00545	1.65897
JC_2_139	C5	E5.25	EB	EPI	-0.987091	0.885235
JC_2_141	C6	E4.5	16-32 cell	Precavitation	-3.60389	-1.18582
JC_2_142	C6	E4.5	16-32 cell	Precavitation	-3.13943	-1.18263
JC_2_143	C6	E4.5	16-32 cell	Precavitation	-3.96306	-0.465715
JC_2_144	C6	E4.5	16-32 cell	Precavitation	-3.78954	-0.768722
JC_2_145	C6	E4.5	16-32 cell	Precavitation	-4.02536	-0.976922
JC_2_147	C6	E4.5	16-32 cell	Precavitation	-3.27342	-0.287478
JC_2_148	C6	E4.5	16-32 cell	Precavitation	-3.60522	-0.678169
JC_2_149	C6	E4.5	16-32 cell	Precavitation	-3.4512	-0.877702
JC_2_150	C6	E4.5	16-32 cell	Precavitation	-3.55736	0.0769833
JC_2_151	C6	E4.5	16-32 cell	Precavitation	-3.82857	-1.0513
JC_2_152	C6	E4.5	16-32 cell	Precavitation	-3.88156	-0.459989
JC_2_153	C6	E4.5	16-32 cell	Precavitation	-3.45236	-0.838647
JC_2_154	C6	E4.5	16-32 cell	Precavitation	-3.8164	-0.0577987
JC_2_155	C6	E4.5	16-32 cell	Precavitation	-2.83885	0.019962
JC_2_156	C6	E4.5	16-32 cell	Precavitation	-3.22807	-0.110332
JC_2_157	C6	E4.5	16-32 cell	Precavitation	-3.33065	-0.166428
JC_2_158	C6	E4.5	16-32 cell	Precavitation	-3.2515	0.19847
JC_2_159	C6	E4.5	16-32 cell	Precavitation	-3.47008	-0.0259649
JC_2_160	C6	E4.5	16-32 cell	Precavitation	-3.08968	-0.368618
JC_2_161	C6	E4.5	16-32 cell	Precavitation	-4.02347	-0.860934
JC_2_162	C6	E4.5	16-32 cell	Precavitation	-3.70424	-0.111436
JC_2_163	C6	E4.5	16-32 cell	Precavitation	-3.50817	-0.664722
JC_2_165	C1	E4.5	16-32 cell	Precavitation	-2.60362	-1.02872
JC_2_166	C1	E4.5	16-32 cell	Precavitation	-2.91768	-1.94986
JC_2_167	C1	E4.5	16-32 cell	Precavitation	-2.86482	-1.79014
JC_2_169	C6	E4.5	16-32 cell	Precavitation	-3.63164	-1.34596
JC_2_174	C6	E4.5	16-32 cell	Precavitation	-3.96895	-0.814474
JC_2_176	C1	E4.5	16-32 cell	Precavitation	-3.56477	-1.70872
JC_2_179	C1	E4.5	16-32 cell	Precavitation	-3.02735	-1.89764
JC_2_191	C2	E5.25	EB	ICM	-1.04541	-1.84046
JC_2_192	C7	E5.25	EB	PE	0.851363	-1.36755
JC_2_193	C7	E5.5	MB	EPI	2.27223	0.264857
JC_2_194	C7	E5.5	MB	EPI	1.56023	0.101036
JC_2_195	C4	E5.5	MB	PE	3.03347	2.09823
JC_2_196	C4	E5.5	MB	PE	3.06277	0.411392
JC_2_200	C5	E5.5	MB	EPI	-0.144514	1.92141
JC_2_203	C4	E5.5	MB	PE	2.73089	2.20861
JC_2_205	C7	E5.5	MB	EPI	1.13236	0.345552
JC_2_206	C7	E5.5	MB	EPI	1.72816	0.170258
JC_2_209	C4	E5.75	MB	PE	2.75499	1.71806
JC_2_210	C3	E5.75	MB	EPI	0.658251	2.21497
JC_2_211	C7	E5.75	MB	EPI	1.51363	0.248028
JC_2_212	C4	E5.75	MB	PE	2.88862	2.61735
JC_2_213	C4	E5.75	MB	PE	2.68902	2.48767
JC_2_214	C7	E5.75	MB	EPI	1.48255	-1.52083
JC_2_215	C4	E5.75	MB	PE	3.2531	1.99742
JC_2_216	C7	E5.75	MB	EPI	1.45737	-0.788401
JC_2_217	C4	E5.75	MB	PE	3.49926	1.87091
JC_2_219	C7	E5.75	MB	PE	0.420488	-0.357313
JC_2_220	C7	E5.75	MB	EPI	1.78745	-1.14163
JC_2_221	C7	E5.75	MB	EPI	1.89682	-0.888196
JC_2_222	C7	E5.75	MB	EPI	1.5627	-1.01079
JC_2_223	C4	E5.75	MB	EPI	2.99204	1.62978
JC_2_225	C7	E5.75	MB	EPI	1.79591	-0.930148
JC_2_226	C7	E5.75	MB	EPI	1.821	-0.926974
JC_2_269	C4	E5.75	LB	PE	3.12928	0.963066
JC_2_277	C7	E5.75	LB	EPI	1.79744	-1.70211
JC_2_287	C4	E5.5	MB	EPI	3.15314	0.697382
JC_2_290	C4	E5.25	MB	PE	4.04368	1.66392
JC_2_295	C5	E5.25	MB	PE	-0.884711	0.0963389
JC_2_298	C4	E6	LB	PE	3.47287	0.615727
JC_2_301	C4	E6	LB	EPI	3.10793	-0.0386115
JC_2_303	C4	E6	LB	PE	2.67776	1.66254
JC_2_304	C4	E6	LB	EPI	2.78659	0.0752775
JC_2_309	C4	E6	LB	PE	3.26637	0.604842
JC_2_310	C4	E6	LB	PE	2.69481	0.99317
JC_2_311	C4	E6	LB	PE	3.69348	0.761866
JC_2_312	C4	E6	LB	PE	3.45816	1.19837
JC_2_313	C4	E6	LB	PE	2.93532	0.914098
JC_2_314	C4	E6	LB	PE	3.44961	0.409214
JC_2_315	C4	E6	LB	PE	3.68747	1.00102
JC_2_330	C5	E5.5	MB	EPI	-1.17329	0.427989
JC_2_331	C5	E5.5	MB	EPI	-1.27018	0.263913
JC_2_336	C5	E5.5	MB	EPI	-1.34539	0.40432
JC_2_342	C5	E5.5	MB	EPI	-1.29273	0.357612
JC_2_349	C7	E5.5	MB	EPI	1.66469	-1.81629
JC_2_351	C4	E5.5	MB	PE	3.76382	1.94528
JC_2_360	C2	E5	EB	ICM	-0.49632	-2.78461
JC_2_364	C7	E5	EB	EPI	0.390537	-0.738314
JC_2_365	C2	E5	EB	ICM	-0.367731	-1.97216
JC_2_366	C2	E5	EB	ICM	-1.03935	-1.61125
JC_2_369	C2	E5	EB	ICM	-0.0430502	-2.66512
JC_2_370	C2	E5	EB	ICM	-0.0376347	-2.52155
JC_2_371	C2	E5	EB	ICM	0.515891	-2.36212
JC_2_372	C1	E5	EB	EPI	-1.47233	-0.886879

## Sheet:  fig3ab_part1
Gene	GeneName	p_val	avg_log2FC	pct.1	pct.2	p_val_adj	comparison	species
ENSCPOG00000022400:CLDN4	CLDN4	2.38038e-32	-1.70582	0.924	0.99	3.75863e-28	EPI_vs_TE	Gpig
ENSCPOG00000002615:	KRT8	5.18658e-31	-2.0748	1	1	8.1896e-27	EPI_vs_TE	Gpig
ENSCPOG00000013467:ACTB	ACTB	3.50601e-29	-1.06783	1	1	5.53599e-25	EPI_vs_TE	Gpig
ENSCPOG00000002618:	KRT18	2.94959e-26	-1.96107	0.992	1	4.65741e-22	EPI_vs_TE	Gpig
ENSCPOG00000008888:	NANOG	7.5184e-26	1.44634	1	1	1.18715e-21	EPI_vs_TE	Gpig
ENSCPOG00000032526:RASSF4	RASSF4	8.16725e-26	-1.87228	0.58	0.938	1.28961e-21	EPI_vs_TE	Gpig
ENSCPOG00000014597:ANXA1	ANXA1	8.01184e-24	-2.35069	0.992	1	1.26507e-19	EPI_vs_TE	Gpig
ENSCPOG00000039553:CD47	CD47	9.33401e-23	-1.28808	0.58	0.912	1.47384e-18	EPI_vs_TE	Gpig
ENSCPOG00000005421:LGALS2	LGALS2	9.19234e-22	-0.779002	0.899	0.953	1.45147e-17	EPI_vs_TE	Gpig
ENSCPOG00000015527:ATP2B1	ATP2B1	1.10776e-21	-1.49636	0.916	0.99	1.74916e-17	EPI_vs_TE	Gpig
ENSCPOG00000012170:WWC3	WWC3	1.16755e-21	-1.39908	1	1	1.84357e-17	EPI_vs_TE	Gpig
ENSCPOG00000007276:CDX2	CDX2	1.70856e-21	-0.944564	0.529	0.896	2.69781e-17	EPI_vs_TE	Gpig
ENSCPOG00000012340:PKP2	PKP2	3.90229e-21	-1.96624	0.613	0.933	6.16172e-17	EPI_vs_TE	Gpig
ENSCPOG00000007895:DSP	DSP	1.61476e-20	-1.68859	0.605	0.902	2.5497e-16	EPI_vs_TE	Gpig
ENSCPOG00000004079:FOXN3	FOXN3	1.77917e-20	-1.31587	0.798	0.979	2.80931e-16	EPI_vs_TE	Gpig
ENSCPOG00000026276:PDGFA	PDGFA	2.00093e-20	-0.801684	0.672	0.948	3.15946e-16	EPI_vs_TE	Gpig
ENSCPOG00000006926:	ENSCPOG00000006926	6.43167e-20	-0.196478	0.462	0.876	1.01556e-15	EPI_vs_TE	Gpig
ENSCPOG00000011983:ALG13	ALG13	6.6299e-20	1.50122	0.983	0.896	1.04686e-15	EPI_vs_TE	Gpig
ENSCPOG00000002522:	ENSCPOG00000002522	4.18817e-19	-1.48463	0.908	0.964	6.61313e-15	EPI_vs_TE	Gpig
ENSCPOG00000039393:	ENSCPOG00000039393	8.33502e-19	0.628434	1	1	1.3161e-14	EPI_vs_TE	Gpig
ENSCPOG00000035275:ASCL2	ASCL2	9.3335e-19	-0.96847	0.613	0.912	1.47376e-14	EPI_vs_TE	Gpig
ENSCPOG00000013385:CHD7	CHD7	1.95175e-18	-1.53565	0.63	0.886	3.08182e-14	EPI_vs_TE	Gpig
ENSCPOG00000039149:	ENSCPOG00000039149	2.63157e-18	-0.977821	0.95	0.995	4.15525e-14	EPI_vs_TE	Gpig
ENSCPOG00000001855:	ENSCPOG00000001855	3.30404e-18	1.05404	1	0.953	5.21707e-14	EPI_vs_TE	Gpig
ENSCPOG00000008595:GATA3	GATA3	4.56607e-18	-1.08773	0.739	0.948	7.20982e-14	EPI_vs_TE	Gpig
ENSCPOG00000009589:IL17RD	IL17RD	6.5248e-18	1.54647	0.983	0.969	1.03027e-13	EPI_vs_TE	Gpig
ENSCPOG00000009115:	ENSCPOG00000009115	8.60548e-18	-0.183658	0.521	0.85	1.35881e-13	EPI_vs_TE	Gpig
ENSCPOG00000006777:LRRFIP1	LRRFIP1	1.29634e-17	-1.07223	0.63	0.891	2.04692e-13	EPI_vs_TE	Gpig
ENSCPOG00000011810:COBLL1	COBLL1	1.432e-17	-0.8573	0.588	0.922	2.26113e-13	EPI_vs_TE	Gpig
ENSCPOG00000024347:PHOSPHO1	PHOSPHO1	1.53429e-17	-0.702762	0.311	0.725	2.42264e-13	EPI_vs_TE	Gpig
ENSCPOG00000004788:ECI2	ECI2	1.53659e-17	-1.08822	0.882	0.974	2.42627e-13	EPI_vs_TE	Gpig
ENSCPOG00000031850:FABP3	FABP3	2.64e-17	-0.862325	0.966	0.974	4.16856e-13	EPI_vs_TE	Gpig
ENSCPOG00000007899:	RNASET2	3.0471e-17	0.852809	0.874	0.596	4.81136e-13	EPI_vs_TE	Gpig
ENSCPOG00000008157:EHD1	EHD1	5.41727e-17	-1.368	0.555	0.891	8.55387e-13	EPI_vs_TE	Gpig
ENSCPOG00000012101:ACTG1	ACTG1	7.43326e-17	-0.892787	0.992	1	1.17371e-12	EPI_vs_TE	Gpig
ENSCPOG00000034825:IRX3	IRX3	9.25562e-17	-0.423697	0.193	0.642	1.46146e-12	EPI_vs_TE	Gpig
ENSCPOG00000037777:JPT1	JPT1	1.12713e-16	-0.722379	0.908	0.984	1.77975e-12	EPI_vs_TE	Gpig
ENSCPOG00000006659:LITAF	LITAF	2.63111e-16	-1.02601	0.798	0.933	4.15453e-12	EPI_vs_TE	Gpig
ENSCPOG00000020239:RAPH1	RAPH1	3.14232e-16	-1.05306	0.345	0.751	4.96173e-12	EPI_vs_TE	Gpig
ENSCPOG00000015367:ITGAV	ITGAV	1.28811e-15	-1.35502	0.815	0.917	2.03393e-11	EPI_vs_TE	Gpig
ENSCPOG00000014100:RBM47	RBM47	1.40818e-15	-1.43266	0.58	0.886	2.22352e-11	EPI_vs_TE	Gpig
ENSCPOG00000002455:CLN3	CLN3	2.45231e-15	-1.03706	0.664	0.927	3.87219e-11	EPI_vs_TE	Gpig
ENSCPOG00000001983:PTGS2	PTGS2	2.51475e-15	-2.04279	0.445	0.803	3.97079e-11	EPI_vs_TE	Gpig
ENSCPOG00000014297:MSH2	MSH2	2.8919e-15	0.855277	1	0.984	4.56631e-11	EPI_vs_TE	Gpig
ENSCPOG00000032717:RALB	RALB	2.96869e-15	-1.01565	0.462	0.829	4.68755e-11	EPI_vs_TE	Gpig
ENSCPOG00000036897:FAM126A	FAM126A	1.26093e-14	-1.33718	0.84	0.964	1.991e-10	EPI_vs_TE	Gpig
ENSCPOG00000036879:RSPO3	RSPO3	1.54262e-14	0.979162	0.866	0.601	2.4358e-10	EPI_vs_TE	Gpig
ENSCPOG00000035869:B3GNT5	B3GNT5	1.82547e-14	-1.72919	0.21	0.617	2.88241e-10	EPI_vs_TE	Gpig
ENSCPOG00000006865:CNN3	CNN3	2.04385e-14	-1.0863	0.79	0.953	3.22724e-10	EPI_vs_TE	Gpig
ENSCPOG00000030221:FAM89A	FAM89A	2.23734e-14	-1.02043	0.294	0.668	3.53277e-10	EPI_vs_TE	Gpig
ENSCPOG00000003043:HELLS	HELLS	2.53121e-14	0.856422	1	1	3.99677e-10	EPI_vs_TE	Gpig
ENSCPOG00000007462:SLC1A3	SLC1A3	2.70704e-14	-1.25789	0.697	0.907	4.27441e-10	EPI_vs_TE	Gpig
ENSCPOG00000004520:USP2	USP2	2.82634e-14	-1.38716	0.58	0.85	4.46279e-10	EPI_vs_TE	Gpig
ENSCPOG00000022294:	ENSCPOG00000022294	4.2448e-14	-1.18932	0.269	0.637	6.70253e-10	EPI_vs_TE	Gpig
ENSCPOG00000012593:ELF5	ELF5	4.6855e-14	-1.36866	0.176	0.575	7.3984e-10	EPI_vs_TE	Gpig
ENSCPOG00000012100:CDH1	CDH1	5.49833e-14	-1.07466	0.983	1	8.68187e-10	EPI_vs_TE	Gpig
ENSCPOG00000001359:PACSIN2	PACSIN2	5.52167e-14	-1.6086	0.429	0.756	8.71871e-10	EPI_vs_TE	Gpig
ENSCPOG00000015695:	ENSCPOG00000015695	6.18915e-14	0.75892	0.992	0.979	9.77266e-10	EPI_vs_TE	Gpig
ENSCPOG00000002459:	ENSCPOG00000002459	7.18442e-14	-0.79476	0.294	0.668	1.13442e-09	EPI_vs_TE	Gpig
ENSCPOG00000012107:VNN1	VNN1	7.4216e-14	-1.13176	0.748	0.943	1.17187e-09	EPI_vs_TE	Gpig
ENSCPOG00000023253:TFAP2C	TFAP2C	9.26148e-14	-0.938165	0.992	1	1.46239e-09	EPI_vs_TE	Gpig
ENSCPOG00000024598:HSPB8	HSPB8	1.01551e-13	-1.01706	0.185	0.601	1.60348e-09	EPI_vs_TE	Gpig
ENSCPOG00000030907:CYSTM1	CYSTM1	1.08603e-13	-1.35642	0.756	0.912	1.71485e-09	EPI_vs_TE	Gpig
ENSCPOG00000038644:PRPS1	PRPS1	1.20572e-13	0.808354	1	0.979	1.90383e-09	EPI_vs_TE	Gpig
ENSCPOG00000000346:MYH9	MYH9	1.30339e-13	-0.833027	0.966	0.995	2.05805e-09	EPI_vs_TE	Gpig
ENSCPOG00000011634:RAB11FIP4	RAB11FIP4	1.32677e-13	-0.81063	0.714	0.938	2.09497e-09	EPI_vs_TE	Gpig
ENSG00000179833:SERTAD2	SERTAD2	1.45766e-13	-0.781276	0.126	0.523	2.30164e-09	EPI_vs_TE	Gpig
ENSCPOG00000007119:CUBN	CUBN	1.81779e-13	-1.10584	0.882	0.969	2.87029e-09	EPI_vs_TE	Gpig
ENSCPOG00000002087:ABCD3	ABCD3	1.97331e-13	-0.879303	0.672	0.922	3.11586e-09	EPI_vs_TE	Gpig
ENSCPOG00000027494:	ENSCPOG00000027494	2.05205e-13	-0.777095	0.63	0.881	3.24018e-09	EPI_vs_TE	Gpig
ENSCPOG00000026415:CD82	CD82	2.13306e-13	-1.35188	0.95	0.964	3.36811e-09	EPI_vs_TE	Gpig
ENSCPOG00000013354:IL6ST	IL6ST	2.40462e-13	-1.14747	0.798	0.964	3.79689e-09	EPI_vs_TE	Gpig
ENSCPOG00000035147:KRT19	KRT19	2.41008e-13	-1.10426	0.697	0.902	3.80551e-09	EPI_vs_TE	Gpig
ENSCPOG00000038211:EFNB2	EFNB2	2.4919e-13	-1.08982	0.361	0.731	3.93471e-09	EPI_vs_TE	Gpig
ENSCPOG00000040136:SLC40A1	SLC40A1	2.7184e-13	-2.67056	0.571	0.819	4.29235e-09	EPI_vs_TE	Gpig
ENSCPOG00000006004:HK1	HK1	3.74405e-13	-1.02431	0.908	0.959	5.91185e-09	EPI_vs_TE	Gpig
ENSCPOG00000010287:TNFRSF21	TNFRSF21	4.07906e-13	-1.00816	0.303	0.668	6.44084e-09	EPI_vs_TE	Gpig
ENSCPOG00000036707:	ENSCPOG00000036707	4.57888e-13	-1.03322	0.193	0.57	7.23005e-09	EPI_vs_TE	Gpig
ENSCPOG00000007827:NEK6	NEK6	6.38826e-13	-0.921883	0.387	0.746	1.00871e-08	EPI_vs_TE	Gpig
ENSCPOG00000014967:SLC6A6	SLC6A6	6.49866e-13	-1.32012	0.546	0.829	1.02614e-08	EPI_vs_TE	Gpig
ENSCPOG00000009219:CTSV	CTSV	6.7584e-13	-0.807509	0.975	0.995	1.06715e-08	EPI_vs_TE	Gpig
ENSCPOG00000005847:CDYL	CDYL	7.15209e-13	-0.889954	0.37	0.71	1.12931e-08	EPI_vs_TE	Gpig
ENSCPOG00000030601:OVOL1	OVOL1	7.21478e-13	-1.83086	0.958	0.974	1.13921e-08	EPI_vs_TE	Gpig
ENSCPOG00000036950:PITPNA	PITPNA	7.56667e-13	0.91008	0.992	0.964	1.19478e-08	EPI_vs_TE	Gpig
ENSCPOG00000013700:ZBTB10	ZBTB10	7.64263e-13	-1.44181	0.672	0.87	1.20677e-08	EPI_vs_TE	Gpig
ENSCPOG00000034464:NR2F2	NR2F2	7.888e-13	-0.764639	0.185	0.56	1.24551e-08	EPI_vs_TE	Gpig
ENSCPOG00000021062:	ENSCPOG00000021062	8.17969e-13	-0.983211	0.513	0.803	1.29157e-08	EPI_vs_TE	Gpig
ENSCPOG00000038831:CKS1B	CKS1B	8.31788e-13	-0.746857	0.975	0.995	1.31339e-08	EPI_vs_TE	Gpig
ENSCPOG00000013852:PRKCZ	PRKCZ	9.73238e-13	-0.919998	0.277	0.601	1.53674e-08	EPI_vs_TE	Gpig
ENSCPOG00000003232:DENND1C	DENND1C	1.15689e-12	-0.228622	0.21	0.601	1.82672e-08	EPI_vs_TE	Gpig
ENSCPOG00000037409:HAS2	HAS2	1.6228e-12	-0.855227	0.269	0.648	2.5624e-08	EPI_vs_TE	Gpig
ENSCPOG00000001937:LCP1	LCP1	1.78517e-12	-2.19333	0.815	0.933	2.81879e-08	EPI_vs_TE	Gpig
ENSCPOG00000038318:DSG2	DSG2	1.95264e-12	-1.16295	0.824	0.959	3.08322e-08	EPI_vs_TE	Gpig
ENSCPOG00000009597:FNIP2	FNIP2	2.45181e-12	-0.808275	0.412	0.746	3.87141e-08	EPI_vs_TE	Gpig
ENSCPOG00000015479:DDX21	DDX21	2.90947e-12	0.77057	1	0.995	4.59405e-08	EPI_vs_TE	Gpig
ENSCPOG00000030295:SMAD7	SMAD7	2.95191e-12	-0.523955	0.429	0.788	4.66107e-08	EPI_vs_TE	Gpig
ENSCPOG00000011831:AKT2	AKT2	3.3221e-12	-1.05838	0.647	0.876	5.24559e-08	EPI_vs_TE	Gpig
ENSCPOG00000010278:ASAP2	ASAP2	3.42208e-12	-0.571848	0.185	0.565	5.40347e-08	EPI_vs_TE	Gpig
ENSCPOG00000012302:ITGB6	ITGB6	3.52266e-12	-2.22643	0.773	0.933	5.56228e-08	EPI_vs_TE	Gpig
ENSCPOG00000015181:	ENSCPOG00000015181	3.65939e-12	-1.06607	0.908	0.964	5.77818e-08	EPI_vs_TE	Gpig
ENSCPOG00000013211:PHF6	PHF6	4.22921e-12	0.859594	0.866	0.58	6.67793e-08	EPI_vs_TE	Gpig
ENSCPOG00000031288:PTGES	PTGES	4.46395e-12	-1.22161	0.261	0.606	7.04858e-08	EPI_vs_TE	Gpig
ENSCPOG00000000149:MYO1D	MYO1D	6.97935e-12	-0.957358	0.941	0.99	1.10204e-07	EPI_vs_TE	Gpig
ENSCPOG00000005547:AKAP12	AKAP12	7.30042e-12	0.844292	1	0.948	1.15274e-07	EPI_vs_TE	Gpig
ENSCPOG00000001427:APP	APP	7.60908e-12	-0.911559	0.992	0.995	1.20147e-07	EPI_vs_TE	Gpig
ENSCPOG00000012423:WLS	WLS	8.20739e-12	-0.717967	0.622	0.824	1.29595e-07	EPI_vs_TE	Gpig
ENSCPOG00000010407:	ENSCPOG00000010407	9.45382e-12	-0.823683	0.798	0.896	1.49276e-07	EPI_vs_TE	Gpig
ENSCPOG00000004663:MEST	MEST	1.37701e-11	-0.950033	0.84	0.953	2.1743e-07	EPI_vs_TE	Gpig
ENSCPOG00000010537:	ENSCPOG00000010537	1.4436e-11	0.895574	0.941	0.865	2.27945e-07	EPI_vs_TE	Gpig
ENSCPOG00000021081:RBM26	RBM26	1.62192e-11	0.846072	0.992	0.99	2.56101e-07	EPI_vs_TE	Gpig
ENSCPOG00000009867:MYOF	MYOF	1.7602e-11	-0.876775	0.269	0.617	2.77936e-07	EPI_vs_TE	Gpig
ENSCPOG00000021494:KCNK5	KCNK5	1.90492e-11	-0.497542	0.218	0.57	3.00787e-07	EPI_vs_TE	Gpig
ENSCPOG00000037298:ZFAND2A	ZFAND2A	1.91666e-11	-0.968649	0.891	0.964	3.02641e-07	EPI_vs_TE	Gpig
ENSCPOG00000032610:	ENSCPOG00000032610	2.04247e-11	0.76448	1	1	3.22506e-07	EPI_vs_TE	Gpig
ENSCPOG00000038478:CLIC4	CLIC4	2.116e-11	-0.890049	0.992	1	3.34116e-07	EPI_vs_TE	Gpig
ENSCPOG00000002737:DCBLD1	DCBLD1	2.16069e-11	-0.97348	0.597	0.845	3.41173e-07	EPI_vs_TE	Gpig
ENSCPOG00000019415:MYO1C	MYO1C	2.3831e-11	-0.891408	0.824	0.948	3.76291e-07	EPI_vs_TE	Gpig
ENSCPOG00000006626:G3BP1	G3BP1	2.43693e-11	0.680301	0.992	1	3.84791e-07	EPI_vs_TE	Gpig
ENSCPOG00000009952:CDK2	CDK2	2.59067e-11	-1.0127	0.529	0.803	4.09067e-07	EPI_vs_TE	Gpig
ENSCPOG00000021723:CAPN2	CAPN2	2.70236e-11	-0.849708	0.655	0.86	4.26703e-07	EPI_vs_TE	Gpig
ENSCPOG00000030481:ERI1	ERI1	2.78912e-11	-1.48118	0.479	0.725	4.40401e-07	EPI_vs_TE	Gpig
ENSCPOG00000006499:DECR2	DECR2	3.06968e-11	-0.697591	0.739	0.922	4.84702e-07	EPI_vs_TE	Gpig
ENSCPOG00000007717:ADAM19	ADAM19	3.11798e-11	-0.977189	0.176	0.518	4.92329e-07	EPI_vs_TE	Gpig
ENSCPOG00000034182:TGFB3	TGFB3	3.35228e-11	-0.802667	0.05	0.378	5.29325e-07	EPI_vs_TE	Gpig
ENSCPOG00000002043:PPARG	PPARG	4.0387e-11	-1.85401	0.328	0.596	6.37711e-07	EPI_vs_TE	Gpig
ENSCPOG00000032311:	ENSCPOG00000032311	4.40947e-11	-0.591583	0.924	0.969	6.96255e-07	EPI_vs_TE	Gpig
ENSCPOG00000031683:WNT6	WNT6	4.44758e-11	-0.610024	0.294	0.606	7.02273e-07	EPI_vs_TE	Gpig
ENSCPOG00000000598:ESAM	ESAM	4.75201e-11	-0.656243	0.109	0.461	7.50342e-07	EPI_vs_TE	Gpig
ENSCPOG00000034059:ERH	ERH	5.21344e-11	0.447294	1	0.995	8.23202e-07	EPI_vs_TE	Gpig
ENSCPOG00000032147:	ENSCPOG00000032147	5.37671e-11	-0.924881	0.546	0.834	8.48983e-07	EPI_vs_TE	Gpig
ENSCPOG00000010362:SCARF1	SCARF1	5.47711e-11	-1.62492	0.311	0.622	8.64836e-07	EPI_vs_TE	Gpig
ENSCPOG00000002570:MYO1E	MYO1E	5.5666e-11	-1.72605	0.513	0.803	8.78966e-07	EPI_vs_TE	Gpig
ENSCPOG00000011820:ARID3A	ARID3A	5.78683e-11	-0.153566	0.084	0.446	9.1374e-07	EPI_vs_TE	Gpig
ENSCPOG00000005092:DST	DST	6.02121e-11	-0.828443	0.151	0.487	9.5075e-07	EPI_vs_TE	Gpig
ENSCPOG00000007796:	ENSCPOG00000007796	6.97382e-11	-1.92968	0.899	0.979	1.10117e-06	EPI_vs_TE	Gpig
ENSCPOG00000034635:YWHAE	YWHAE	7.30192e-11	0.587886	1	1	1.15297e-06	EPI_vs_TE	Gpig
ENSCPOG00000006934:SLC15A2	SLC15A2	7.3087e-11	-1.06794	0.429	0.715	1.15404e-06	EPI_vs_TE	Gpig
ENSCPOG00000023504:CALD1	CALD1	7.31297e-11	-0.614677	0.706	0.896	1.15472e-06	EPI_vs_TE	Gpig
ENSCPOG00000004836:CCNE1	CCNE1	7.44027e-11	-2.40493	0.748	0.87	1.17482e-06	EPI_vs_TE	Gpig
ENSCPOG00000030040:	ENSCPOG00000030040	7.52655e-11	-1.03145	0.261	0.575	1.18844e-06	EPI_vs_TE	Gpig
ENSCPOG00000014928:CD34	CD34	7.57943e-11	-2.50043	0.563	0.762	1.19679e-06	EPI_vs_TE	Gpig
ENSCPOG00000007399:SLC27A2	SLC27A2	8.13297e-11	-0.401629	0.084	0.435	1.2842e-06	EPI_vs_TE	Gpig
ENSCPOG00000010929:YTHDC1	YTHDC1	8.1805e-11	-1.004	0.664	0.87	1.2917e-06	EPI_vs_TE	Gpig
ENSCPOG00000038949:TGIF2	TGIF2	8.57031e-11	0.636761	0.924	0.86	1.35325e-06	EPI_vs_TE	Gpig
ENSCPOG00000007059:ITGA7	ITGA7	8.64048e-11	-1.2498	0.193	0.528	1.36433e-06	EPI_vs_TE	Gpig
ENSCPOG00000010901:TPM1	TPM1	8.89894e-11	-0.823877	0.824	0.938	1.40514e-06	EPI_vs_TE	Gpig
ENSCPOG00000010338:PTPRF	PTPRF	9.44175e-11	-0.611769	0.378	0.705	1.49085e-06	EPI_vs_TE	Gpig
ENSCPOG00000031334:SUB1	SUB1	9.69162e-11	0.68255	1	1	1.53031e-06	EPI_vs_TE	Gpig
ENSCPOG00000038426:SLC9A3R1	SLC9A3R1	9.94882e-11	-0.751923	0.571	0.798	1.57092e-06	EPI_vs_TE	Gpig
ENSCPOG00000032247:KLF6	KLF6	1.10898e-10	-0.997002	0.58	0.829	1.75107e-06	EPI_vs_TE	Gpig
ENSCPOG00000034683:SDC4	SDC4	1.14409e-10	-1.00512	0.908	0.959	1.80653e-06	EPI_vs_TE	Gpig
ENSCPOG00000013303:	ENSCPOG00000013303	1.24578e-10	-0.853148	0.689	0.855	1.96709e-06	EPI_vs_TE	Gpig
ENSCPOG00000009983:	ENSCPOG00000009983	1.2949e-10	-0.821347	0.983	0.984	2.04465e-06	EPI_vs_TE	Gpig
ENSCPOG00000039098:BCL2L1	BCL2L1	1.39028e-10	-0.653844	0.571	0.845	2.19525e-06	EPI_vs_TE	Gpig
ENSCPOG00000010919:CSNK1D	CSNK1D	1.43674e-10	-0.80143	0.513	0.762	2.26862e-06	EPI_vs_TE	Gpig
ENSCPOG00000009076:TOP1	TOP1	1.43865e-10	-0.571851	0.832	0.964	2.27163e-06	EPI_vs_TE	Gpig
ENSCPOG00000003317:PLEK2	PLEK2	1.60456e-10	-0.888669	0.807	0.912	2.53359e-06	EPI_vs_TE	Gpig
ENSCPOG00000008665:FURIN	FURIN	1.67384e-10	-0.432716	0.303	0.668	2.643e-06	EPI_vs_TE	Gpig
ENSCPOG00000035133:BTG2	BTG2	1.78981e-10	-1.0072	0.521	0.756	2.82611e-06	EPI_vs_TE	Gpig
ENSCPOG00000003809:PLA2G4A	PLA2G4A	1.87796e-10	-1.34402	0.286	0.596	2.9653e-06	EPI_vs_TE	Gpig
ENSCPOG00000014492:TCF7L1	TCF7L1	1.89481e-10	-0.601137	0.782	0.917	2.9919e-06	EPI_vs_TE	Gpig
ENSCPOG00000023583:PRDX2	PRDX2	1.99304e-10	-0.591288	0.975	0.99	3.14701e-06	EPI_vs_TE	Gpig
ENSCPOG00000003284:WASL	WASL	2.47491e-10	-0.574518	0.437	0.751	3.90788e-06	EPI_vs_TE	Gpig
ENSCPOG00000003320:PLEKHH1	PLEKHH1	2.51031e-10	-0.741508	0.37	0.689	3.96377e-06	EPI_vs_TE	Gpig
ENSCPOG00000030670:MXD1	MXD1	2.6339e-10	-0.832591	0.849	0.948	4.15893e-06	EPI_vs_TE	Gpig
ENSCPOG00000009156:SLC35A3	SLC35A3	2.72107e-10	-0.574043	0.378	0.741	4.29657e-06	EPI_vs_TE	Gpig
ENSCPOG00000015351:ZSCAN21	ZSCAN21	2.8457e-10	0.666351	0.992	0.984	4.49336e-06	EPI_vs_TE	Gpig
ENSCPOG00000001824:DDAH2	DDAH2	3.36804e-10	0.550528	0.983	0.933	5.31813e-06	EPI_vs_TE	Gpig
ENSCPOG00000003660:AK7	AK7	3.42531e-10	-0.401783	0.118	0.446	5.40856e-06	EPI_vs_TE	Gpig
ENSCPOG00000010983:COLEC12	COLEC12	3.65592e-10	0.933641	0.983	0.922	5.7727e-06	EPI_vs_TE	Gpig
ENSCPOG00000000164:PAK1	PAK1	3.93495e-10	-0.620696	0.361	0.684	6.21329e-06	EPI_vs_TE	Gpig
ENSCPOG00000038769:ENPP3	ENPP3	4.21589e-10	-0.72389	0.412	0.756	6.65689e-06	EPI_vs_TE	Gpig
ENSCPOG00000011035:KRT7	KRT7	4.26375e-10	-0.617189	0.395	0.658	6.73246e-06	EPI_vs_TE	Gpig
ENSCPOG00000039890:GNAI1	GNAI1	4.38137e-10	-0.998029	0.336	0.648	6.91818e-06	EPI_vs_TE	Gpig
ENSCPOG00000036301:GNG12	GNG12	4.9228e-10	-0.18048	0.126	0.446	7.7731e-06	EPI_vs_TE	Gpig
ENSCPOG00000005136:ATP13A3	ATP13A3	5.27496e-10	0.93648	1	1	8.32917e-06	EPI_vs_TE	Gpig
ENSCPOG00000003812:CDC42BPB	CDC42BPB	5.67843e-10	-0.530245	0.387	0.751	8.96624e-06	EPI_vs_TE	Gpig
ENSCPOG00000010771:TNFAIP3	TNFAIP3	6.56381e-10	-0.76544	0.076	0.383	1.03643e-05	EPI_vs_TE	Gpig
ENSCPOG00000001320:NID2	NID2	7.05302e-10	-1.02582	0.261	0.58	1.11367e-05	EPI_vs_TE	Gpig
ENSCPOG00000025922:ITGB2	ITGB2	7.31873e-10	-0.589962	0.202	0.544	1.15563e-05	EPI_vs_TE	Gpig
ENSCPOG00000008619:CLDN3	CLDN3	7.38585e-10	-0.279546	0.202	0.544	1.16623e-05	EPI_vs_TE	Gpig
ENSCPOG00000001731:KIF13B	KIF13B	7.55051e-10	-0.567455	0.361	0.705	1.19222e-05	EPI_vs_TE	Gpig
ENSCPOG00000024858:DNMT3B	DNMT3B	7.68669e-10	0.664897	1	1	1.21373e-05	EPI_vs_TE	Gpig
ENSCPOG00000004895:EPOR	EPOR	7.70805e-10	-0.255825	0.076	0.394	1.2171e-05	EPI_vs_TE	Gpig
ENSCPOG00000037905:KRT80	KRT80	8.31092e-10	-0.425123	0.059	0.352	1.31229e-05	EPI_vs_TE	Gpig
ENSCPOG00000005831:MSMO1	MSMO1	8.31259e-10	-0.812639	0.916	0.964	1.31256e-05	EPI_vs_TE	Gpig
ENSCPOG00000025783:TLE3	TLE3	8.36968e-10	-0.684755	0.697	0.855	1.32157e-05	EPI_vs_TE	Gpig
ENSCPOG00000015032:OSBPL5	OSBPL5	8.37526e-10	-0.582876	0.059	0.368	1.32245e-05	EPI_vs_TE	Gpig
ENSCPOG00000007957:PLEC	PLEC	9.15024e-10	-0.599119	0.454	0.782	1.44482e-05	EPI_vs_TE	Gpig
ENSCPOG00000030240:NABP1	NABP1	9.45448e-10	-1.22329	0.723	0.845	1.49286e-05	EPI_vs_TE	Gpig
ENSCPOG00000036031:RNF7	RNF7	9.54284e-10	0.569612	0.958	0.938	1.50681e-05	EPI_vs_TE	Gpig
ENSCPOG00000036780:PRRG4	PRRG4	1.00186e-09	-0.684516	0.639	0.845	1.58194e-05	EPI_vs_TE	Gpig
ENSCPOG00000005608:MDH1B	MDH1B	1.23208e-09	-0.896536	0.252	0.56	1.94545e-05	EPI_vs_TE	Gpig
ENSCPOG00000026811:FADS3	FADS3	1.26685e-09	-0.267391	0.126	0.44	2.00036e-05	EPI_vs_TE	Gpig
ENSCPOG00000031495:GLUL	GLUL	1.33266e-09	0.647764	1	1	2.10427e-05	EPI_vs_TE	Gpig
ENSCPOG00000000121:TFAP2A	TFAP2A	1.42402e-09	-0.656684	0.286	0.601	2.24852e-05	EPI_vs_TE	Gpig
ENSCPOG00000003997:GLOD5	GLOD5	1.46696e-09	0.558651	0.983	0.969	2.31633e-05	EPI_vs_TE	Gpig
ENSCPOG00000008027:TFEB	TFEB	1.4836e-09	-0.179592	0.076	0.378	2.34261e-05	EPI_vs_TE	Gpig
ENSCPOG00000039945:	ENSCPOG00000039945	1.49113e-09	0.530767	1	1	2.35449e-05	EPI_vs_TE	Gpig
ENSCPOG00000036185:R3HDM4	R3HDM4	1.52097e-09	-0.81613	0.899	0.964	2.40161e-05	EPI_vs_TE	Gpig
ENSCPOG00000013378:CD200	CD200	1.55956e-09	-1.27429	0.403	0.648	2.46254e-05	EPI_vs_TE	Gpig
ENSCPOG00000007525:PNPLA8	PNPLA8	1.57013e-09	-0.863767	0.765	0.917	2.47923e-05	EPI_vs_TE	Gpig
ENSCPOG00000024422:RAP1GAP	RAP1GAP	1.57465e-09	-0.2429	0.067	0.368	2.48637e-05	EPI_vs_TE	Gpig
ENSCPOG00000039087:	ENSCPOG00000039087	1.87997e-09	-0.596631	1	1	2.96847e-05	EPI_vs_TE	Gpig
ENSCPOG00000030885:	ENSCPOG00000030885	1.91583e-09	-0.641998	0.378	0.694	3.02509e-05	EPI_vs_TE	Gpig
ENSCPOG00000013170:SOAT1	SOAT1	2.06832e-09	0.78081	1	1	3.26588e-05	EPI_vs_TE	Gpig
ENSCPOG00000022617:	ENSCPOG00000022617	2.08482e-09	0.502664	1	1	3.29193e-05	EPI_vs_TE	Gpig
ENSCPOG00000000168:RXRA	RXRA	2.28061e-09	-0.374752	0.134	0.446	3.60108e-05	EPI_vs_TE	Gpig
ENSCPOG00000002031:USP25	USP25	2.44479e-09	-0.685416	0.252	0.565	3.86033e-05	EPI_vs_TE	Gpig
ENSCPOG00000020153:ARHGAP31	ARHGAP31	2.45721e-09	-1.02806	0.21	0.508	3.87994e-05	EPI_vs_TE	Gpig
ENSCPOG00000011975:ABLIM1	ABLIM1	2.49005e-09	-0.894785	0.529	0.798	3.93179e-05	EPI_vs_TE	Gpig
ENSCPOG00000001107:ACTN1	ACTN1	2.60346e-09	-0.557703	0.697	0.907	4.11086e-05	EPI_vs_TE	Gpig
ENSCPOG00000033105:YAP1	YAP1	2.64406e-09	0.894889	1	0.995	4.17498e-05	EPI_vs_TE	Gpig
ENSCPOG00000032081:	ENSCPOG00000032081	2.64712e-09	-0.937646	0.782	0.927	4.17981e-05	EPI_vs_TE	Gpig
ENSCPOG00000001134:HIC2	HIC2	3.09542e-09	-0.751344	1	1	4.88767e-05	EPI_vs_TE	Gpig
ENSCPOG00000039525:	ENSCPOG00000039525	3.16794e-09	-1.29915	0.958	0.979	5.00218e-05	EPI_vs_TE	Gpig
ENSCPOG00000020765:	ENSCPOG00000020765	3.29169e-09	-0.555489	0.857	0.959	5.19759e-05	EPI_vs_TE	Gpig
ENSCPOG00000002648:PAPOLA	PAPOLA	3.29625e-09	-1.35976	1	1	5.20478e-05	EPI_vs_TE	Gpig
ENSCPOG00000007715:VGLL4	VGLL4	3.38521e-09	-0.493675	0.479	0.756	5.34525e-05	EPI_vs_TE	Gpig
ENSCPOG00000005903:ABL1	ABL1	3.49742e-09	-0.413064	0.277	0.601	5.52243e-05	EPI_vs_TE	Gpig
ENSCPOG00000003261:	ENSCPOG00000003261	3.53736e-09	0.667084	1	1	5.58549e-05	EPI_vs_TE	Gpig
ENSCPOG00000006400:	ENSCPOG00000006400	3.59322e-09	-0.601832	1	1	5.6737e-05	EPI_vs_TE	Gpig
ENSCPOG00000001200:ST6GAL1	ST6GAL1	3.76826e-09	0.864157	0.723	0.477	5.95008e-05	EPI_vs_TE	Gpig
ENSCPOG00000026271:COL4A1	COL4A1	4.16973e-09	-0.480187	0.176	0.492	6.584e-05	EPI_vs_TE	Gpig
ENSCPOG00000008349:THEG	THEG	4.6782e-09	-0.318144	0.134	0.43	7.38687e-05	EPI_vs_TE	Gpig
ENSCPOG00000027760:SNORD64	SNORD64	5.09828e-09	0.430387	0.983	0.948	8.05018e-05	EPI_vs_TE	Gpig
ENSCPOG00000008070:ARPC5	ARPC5	5.18296e-09	-0.588197	0.966	1	8.18389e-05	EPI_vs_TE	Gpig
ENSCPOG00000023530:BSG	BSG	5.30476e-09	-0.613689	0.966	0.995	8.37621e-05	EPI_vs_TE	Gpig
ENSG00000221869:CEBPD	CEBPD	5.31457e-09	-0.0884273	0.05	0.347	8.39171e-05	EPI_vs_TE	Gpig
ENSCPOG00000038848:MAX	MAX	5.42969e-09	-0.588773	0.866	0.927	8.57348e-05	EPI_vs_TE	Gpig
ENSCPOG00000006513:PGAP2	PGAP2	5.63755e-09	-0.700632	0.529	0.767	8.90169e-05	EPI_vs_TE	Gpig
ENSCPOG00000010738:CREG1	CREG1	5.66958e-09	-0.540301	0.319	0.642	8.95226e-05	EPI_vs_TE	Gpig
ENSCPOG00000005630:GRHL2	GRHL2	5.69433e-09	-0.566215	0.202	0.503	8.99135e-05	EPI_vs_TE	Gpig
ENSCPOG00000013310:PAIP2B	PAIP2B	5.8527e-09	-0.789348	0.176	0.477	9.24142e-05	EPI_vs_TE	Gpig
ENSCPOG00000020997:RIN1	RIN1	6.35993e-09	-0.375109	0.008	0.259	0.000100423	EPI_vs_TE	Gpig
ENSCPOG00000023844:LPIN2	LPIN2	6.49748e-09	-0.586618	0.42	0.72	0.000102595	EPI_vs_TE	Gpig
ENSCPOG00000033770:CDC42EP3	CDC42EP3	6.67962e-09	-1.0385	0.429	0.642	0.000105471	EPI_vs_TE	Gpig
ENSCPOG00000036262:DUSP4	DUSP4	6.83298e-09	-0.755056	0.235	0.528	0.000107893	EPI_vs_TE	Gpig
ENSCPOG00000005736:CADM1	CADM1	7.0072e-09	-0.471645	0.79	0.912	0.000110644	EPI_vs_TE	Gpig
ENSCPOG00000020088:NHS	NHS	7.71239e-09	-0.381228	0.118	0.43	0.000121779	EPI_vs_TE	Gpig
ENSCPOG00000022891:PDZD3	PDZD3	8.01619e-09	-0.64343	0.513	0.762	0.000126576	EPI_vs_TE	Gpig
ENSCPOG00000038925:SPTSSA	SPTSSA	8.25432e-09	-0.858613	0.748	0.912	0.000130336	EPI_vs_TE	Gpig
ENSCPOG00000004677:LRRC32	LRRC32	8.27308e-09	-0.503236	0.059	0.332	0.000130632	EPI_vs_TE	Gpig
ENSCPOG00000010418:FXR1	FXR1	8.3249e-09	0.91106	0.975	0.984	0.00013145	EPI_vs_TE	Gpig
ENSCPOG00000005940:TMEM245	TMEM245	9.23104e-09	0.974505	1	0.984	0.000145758	EPI_vs_TE	Gpig
ENSCPOG00000037534:KMT5A	KMT5A	9.27734e-09	-0.412969	0.513	0.772	0.000146489	EPI_vs_TE	Gpig
ENSCPOG00000014140:PTPRE	PTPRE	9.85291e-09	-0.897534	0.126	0.43	0.000155577	EPI_vs_TE	Gpig
ENSCPOG00000012306:PECAM1	PECAM1	1.00065e-08	-1.02773	0.916	0.959	0.000158003	EPI_vs_TE	Gpig
ENSCPOG00000012406:NEDD9	NEDD9	1.07879e-08	-0.819145	0.143	0.435	0.00017034	EPI_vs_TE	Gpig
ENSCPOG00000005647:PHLDB2	PHLDB2	1.1424e-08	-0.630659	1	1	0.000180385	EPI_vs_TE	Gpig
ENSCPOG00000001980:MYO1B	MYO1B	1.18072e-08	-0.603312	0.454	0.71	0.000186436	EPI_vs_TE	Gpig
ENSCPOG00000014439:	ENSCPOG00000014439	1.22936e-08	-0.564087	0.05	0.316	0.000194116	EPI_vs_TE	Gpig
ENSCPOG00000020679:	ENSCPOG00000020679	1.28841e-08	0.737481	1	0.938	0.00020344	EPI_vs_TE	Gpig
ENSCPOG00000003748:EPCAM	EPCAM	1.29385e-08	-0.515629	0.286	0.606	0.000204299	EPI_vs_TE	Gpig
ENSCPOG00000010706:ILRUN	ILRUN	1.40132e-08	-0.592078	0.983	0.99	0.000221269	EPI_vs_TE	Gpig
ENSCPOG00000015286:SCUBE3	SCUBE3	1.40303e-08	-0.355487	0.286	0.591	0.000221538	EPI_vs_TE	Gpig
ENSCPOG00000015697:EEF2	EEF2	1.47731e-08	-0.406048	1	1	0.000233268	EPI_vs_TE	Gpig
ENSCPOG00000034119:	ENSCPOG00000034119	1.48803e-08	-0.471741	0.202	0.497	0.000234959	EPI_vs_TE	Gpig
ENSCPOG00000033968:ARL6IP5	ARL6IP5	1.49115e-08	-1.56447	0.672	0.845	0.000235452	EPI_vs_TE	Gpig
ENSCPOG00000011466:ASAP1	ASAP1	1.66842e-08	-0.549017	0.277	0.58	0.000263443	EPI_vs_TE	Gpig
ENSCPOG00000030479:PREX1	PREX1	1.70823e-08	-0.851817	0.176	0.472	0.00026973	EPI_vs_TE	Gpig
ENSCPOG00000040796:GJB6	GJB6	1.72516e-08	-0.536204	0.252	0.503	0.000272403	EPI_vs_TE	Gpig
ENSCPOG00000009319:FAF2	FAF2	1.74263e-08	0.676991	1	0.964	0.000275161	EPI_vs_TE	Gpig
ENSCPOG00000035155:ZMYM1	ZMYM1	1.76278e-08	0.849428	0.941	0.912	0.000278343	EPI_vs_TE	Gpig
ENSCPOG00000034832:DAG1	DAG1	1.77005e-08	-0.73989	0.731	0.917	0.00027949	EPI_vs_TE	Gpig
ENSCPOG00000040049:PPP2R5A	PPP2R5A	1.91283e-08	-0.809277	0.378	0.653	0.000302035	EPI_vs_TE	Gpig
ENSCPOG00000002971:	ENSCPOG00000002971	1.93233e-08	-1.03888	0.092	0.373	0.000305114	EPI_vs_TE	Gpig
ENSCPOG00000007247:SEPTIN8	SEPTIN8	2.07288e-08	-0.404341	0.42	0.71	0.000327308	EPI_vs_TE	Gpig
ENSCPOG00000030627:THAP9	THAP9	2.13241e-08	1.04005	0.857	0.663	0.000336708	EPI_vs_TE	Gpig
ENSCPOG00000038717:RGS8	RGS8	2.27914e-08	-0.737711	0.227	0.523	0.000359876	EPI_vs_TE	Gpig
ENSCPOG00000034068:AKIRIN2	AKIRIN2	2.31447e-08	-0.474987	0.521	0.788	0.000365455	EPI_vs_TE	Gpig
ENSCPOG00000005562:CTTN	CTTN	2.33047e-08	-0.73345	0.924	0.99	0.000367981	EPI_vs_TE	Gpig
ENSCPOG00000003127:NUCKS1	NUCKS1	2.43842e-08	0.68792	1	1	0.000385026	EPI_vs_TE	Gpig
ENSCPOG00000035269:MRPL57	MRPL57	2.56662e-08	-0.45199	0.924	0.99	0.000405269	EPI_vs_TE	Gpig
ENSCPOG00000022870:AMN	AMN	2.57988e-08	-0.28115	0.328	0.617	0.000407364	EPI_vs_TE	Gpig
ENSCPOG00000039814:TUBB2B	TUBB2B	2.61905e-08	-0.541597	0.748	0.912	0.000413548	EPI_vs_TE	Gpig
ENSCPOG00000023067:GRB7	GRB7	2.66177e-08	-0.486238	0.227	0.513	0.000420294	EPI_vs_TE	Gpig
ENSCPOG00000004099:SH3GLB2	SH3GLB2	2.74374e-08	-0.331066	0.101	0.383	0.000433237	EPI_vs_TE	Gpig
ENSCPOG00000014213:MYO5B	MYO5B	2.85784e-08	-0.449419	0.487	0.725	0.000451253	EPI_vs_TE	Gpig
ENSCPOG00000012804:TMPRSS11E	TMPRSS11E	3.04525e-08	-0.368135	0.092	0.368	0.000480844	EPI_vs_TE	Gpig
ENSCPOG00000008077:NCOA3	NCOA3	3.08565e-08	1.01952	0.916	0.85	0.000487224	EPI_vs_TE	Gpig
ENSCPOG00000019713:NUP50	NUP50	3.28099e-08	-0.448969	0.63	0.819	0.000518068	EPI_vs_TE	Gpig
ENSCPOG00000001414:TAF4B	TAF4B	3.2834e-08	-0.696374	0.319	0.617	0.000518449	EPI_vs_TE	Gpig
ENSCPOG00000035027:PSEN1	PSEN1	3.35427e-08	-0.894267	0.773	0.927	0.000529639	EPI_vs_TE	Gpig
ENSCPOG00000025143:RHOU	RHOU	3.38283e-08	-0.794164	0.235	0.497	0.000534149	EPI_vs_TE	Gpig
ENSCPOG00000013403:SLC17A6	SLC17A6	3.83105e-08	0.983182	0.739	0.544	0.000604923	EPI_vs_TE	Gpig
ENSCPOG00000012421:	ENSCPOG00000012421	3.84367e-08	-0.966122	0.832	0.938	0.000606916	EPI_vs_TE	Gpig
ENSCPOG00000034968:	ENSCPOG00000034968	3.94182e-08	0.895758	0.941	0.917	0.000622414	EPI_vs_TE	Gpig
ENSCPOG00000012670:GALK1	GALK1	4.02484e-08	0.547464	1	0.984	0.000635523	EPI_vs_TE	Gpig
ENSCPOG00000022128:MAL	MAL	4.61199e-08	-0.272313	0.126	0.415	0.000728233	EPI_vs_TE	Gpig
ENSCPOG00000010617:NAPA	NAPA	4.7233e-08	-0.609092	0.866	0.922	0.000745809	EPI_vs_TE	Gpig
ENSCPOG00000019557:DNMT1	DNMT1	4.79663e-08	-0.55114	0.429	0.694	0.000757388	EPI_vs_TE	Gpig
ENSCPOG00000024165:SLC34A2	SLC34A2	4.90017e-08	-0.901354	0.521	0.741	0.000773736	EPI_vs_TE	Gpig
ENSCPOG00000031633:ERRFI1	ERRFI1	5.11789e-08	-0.393195	0.244	0.565	0.000808115	EPI_vs_TE	Gpig
ENSCPOG00000006917:EVI5	EVI5	5.35779e-08	-0.692751	0.496	0.746	0.000845996	EPI_vs_TE	Gpig
ENSCPOG00000009511:MAB21L3	MAB21L3	5.46153e-08	-0.354127	0.16	0.461	0.000862375	EPI_vs_TE	Gpig
ENSCPOG00000024888:CRB3	CRB3	5.63342e-08	-0.0982482	0.378	0.679	0.000889517	EPI_vs_TE	Gpig
ENSCPOG00000032166:CAB39	CAB39	5.69862e-08	-0.504159	0.462	0.715	0.000899813	EPI_vs_TE	Gpig
ENSCPOG00000023214:LMNA	LMNA	5.73108e-08	-0.516424	0.706	0.839	0.000904937	EPI_vs_TE	Gpig
ENSCPOG00000039924:GPX7	GPX7	5.91853e-08	-0.195889	0.126	0.415	0.000934536	EPI_vs_TE	Gpig
ENSCPOG00000034885:LASP1	LASP1	6.82331e-08	-0.3598	0.622	0.829	0.0010774	EPI_vs_TE	Gpig
ENSCPOG00000035018:PLEKHA2	PLEKHA2	6.82465e-08	-0.532143	0.37	0.653	0.00107761	EPI_vs_TE	Gpig
ENSCPOG00000031853:CMKLR1	CMKLR1	6.85858e-08	-0.661185	0.042	0.285	0.00108297	EPI_vs_TE	Gpig
ENSCPOG00000023046:HINT1	HINT1	6.93468e-08	-0.300135	0.992	1	0.00109499	EPI_vs_TE	Gpig
ENSCPOG00000011903:ACTN4	ACTN4	7.13699e-08	-0.401109	0.983	1	0.00112693	EPI_vs_TE	Gpig
ENSCPOG00000001785:EMP3	EMP3	7.63598e-08	0.160544	0.403	0.145	0.00120572	EPI_vs_TE	Gpig
ENSCPOG00000001754:SLC25A1	SLC25A1	7.73144e-08	-0.777002	0.521	0.746	0.00122079	EPI_vs_TE	Gpig
ENSCPOG00000010398:ABCB10	ABCB10	7.77774e-08	-0.245805	0.185	0.492	0.0012281	EPI_vs_TE	Gpig
ENSCPOG00000001247:TMBIM1	TMBIM1	7.85825e-08	-0.52188	0.353	0.632	0.00124082	EPI_vs_TE	Gpig
ENSCPOG00000003406:LRRC1	LRRC1	7.98545e-08	-0.337427	0.143	0.42	0.0012609	EPI_vs_TE	Gpig
ENSCPOG00000004747:SH3TC1	SH3TC1	8.49831e-08	-0.442259	0.134	0.409	0.00134188	EPI_vs_TE	Gpig
ENSCPOG00000015315:NOP56	NOP56	8.78479e-08	0.515285	1	0.995	0.00138712	EPI_vs_TE	Gpig
ENSCPOG00000011247:IPPK	IPPK	8.86577e-08	-0.598359	0.319	0.606	0.0013999	EPI_vs_TE	Gpig
ENSCPOG00000000367:KIF13A	KIF13A	9.36569e-08	-0.598511	0.521	0.788	0.00147884	EPI_vs_TE	Gpig
ENSCPOG00000019509:CDCP1	CDCP1	9.65128e-08	-0.423669	0.235	0.528	0.00152394	EPI_vs_TE	Gpig
ENSCPOG00000005517:DENND5B	DENND5B	9.74794e-08	-0.573874	0.429	0.715	0.0015392	EPI_vs_TE	Gpig
ENSCPOG00000012711:SEPTIN9	SEPTIN9	1.00084e-07	-0.239199	0.311	0.642	0.00158033	EPI_vs_TE	Gpig
ENSCPOG00000009142:CD63	CD63	1.076e-07	-0.474964	0.992	0.995	0.00169901	EPI_vs_TE	Gpig
ENSCPOG00000038753:HS3ST3B1	HS3ST3B1	1.11202e-07	-0.306802	0.034	0.275	0.00175588	EPI_vs_TE	Gpig
ENSCPOG00000038006:LMBRD2	LMBRD2	1.1305e-07	-0.501336	0.462	0.705	0.00178506	EPI_vs_TE	Gpig
ENSCPOG00000034812:GNAQ	GNAQ	1.33926e-07	0.659156	0.966	0.917	0.00211469	EPI_vs_TE	Gpig
ENSCPOG00000040431:GPR17	GPR17	1.37083e-07	-0.466645	0.101	0.352	0.00216455	EPI_vs_TE	Gpig
ENSCPOG00000030781:GORASP2	GORASP2	1.37195e-07	-0.740957	0.655	0.855	0.00216631	EPI_vs_TE	Gpig
ENSCPOG00000013993:TFRC	TFRC	1.50435e-07	0.535982	0.992	1	0.00237537	EPI_vs_TE	Gpig
ENSCPOG00000023035:GSE1	GSE1	1.50594e-07	-0.541814	0.277	0.534	0.00237787	EPI_vs_TE	Gpig
ENSCPOG00000020594:SKA3	SKA3	1.51195e-07	-0.570277	0.798	0.917	0.00238737	EPI_vs_TE	Gpig
ENSCPOG00000010197:DYSF	DYSF	1.54465e-07	-0.596572	0.471	0.725	0.00243901	EPI_vs_TE	Gpig
ENSCPOG00000014477:TANC2	TANC2	1.55347e-07	-0.53167	0.261	0.528	0.00245293	EPI_vs_TE	Gpig
ENSCPOG00000002584:	ENSCPOG00000002584	1.56348e-07	-1.13881	0.168	0.43	0.00246873	EPI_vs_TE	Gpig
ENSG00000205362:MT1A	MT1A	1.56397e-07	-0.63432	0.941	0.938	0.00246951	EPI_vs_TE	Gpig
ENSCPOG00000024400:SMYD2	SMYD2	1.60872e-07	-0.397972	0.126	0.394	0.00254018	EPI_vs_TE	Gpig
ENSCPOG00000012245:EPB41L1	EPB41L1	1.61949e-07	-0.630202	0.479	0.736	0.00255718	EPI_vs_TE	Gpig
ENSCPOG00000007103:MSN	MSN	1.68616e-07	0.903158	0.95	0.917	0.00266245	EPI_vs_TE	Gpig
ENSCPOG00000013369:EGLN3	EGLN3	1.71078e-07	-0.736542	0.235	0.487	0.00270132	EPI_vs_TE	Gpig
ENSCPOG00000033788:PERP	PERP	1.77942e-07	-0.788046	0.983	1	0.0028097	EPI_vs_TE	Gpig
ENSCPOG00000001826:PCYT2	PCYT2	1.82847e-07	-0.461133	0.252	0.534	0.00288715	EPI_vs_TE	Gpig
ENSCPOG00000031959:TMX1	TMX1	1.90757e-07	0.733651	0.983	0.974	0.00301205	EPI_vs_TE	Gpig
ENSCPOG00000015533:DOCK5	DOCK5	1.91301e-07	-0.755775	0.882	0.964	0.00302064	EPI_vs_TE	Gpig
ENSG00000229807:XIST	XIST	1.93304e-07	-0.651793	0.193	0.461	0.00305226	EPI_vs_TE	Gpig
ENSCPOG00000036514:ZNF793	ZNF793	1.96061e-07	1.12983	0.773	0.736	0.00309581	EPI_vs_TE	Gpig
ENSCPOG00000007424:ALAD	ALAD	1.98546e-07	-0.697549	0.798	0.902	0.00313504	EPI_vs_TE	Gpig
ENSCPOG00000035047:PLEKHA5	PLEKHA5	2.03107e-07	-0.957403	0.975	1	0.00320705	EPI_vs_TE	Gpig
ENSCPOG00000039459:MAFG	MAFG	2.05185e-07	-0.613418	0.454	0.705	0.00323988	EPI_vs_TE	Gpig
ENSCPOG00000015578:YES1	YES1	2.06937e-07	-1.02748	0.748	0.886	0.00326753	EPI_vs_TE	Gpig
ENSCPOG00000005968:ST3GAL4	ST3GAL4	2.21941e-07	-0.5358	0.437	0.725	0.00350445	EPI_vs_TE	Gpig
ENSCPOG00000040419:SEPTIN6	SEPTIN6	2.29027e-07	0.638778	0.723	0.456	0.00361633	EPI_vs_TE	Gpig
ENSCPOG00000011410:RCOR1	RCOR1	2.32491e-07	-0.689195	0.706	0.855	0.00367104	EPI_vs_TE	Gpig
ENSCPOG00000002310:ADAP1	ADAP1	2.35078e-07	-0.318549	0.05	0.285	0.00371189	EPI_vs_TE	Gpig
ENSCPOG00000010944:SYNE3	SYNE3	2.48805e-07	-0.496396	0.059	0.295	0.00392863	EPI_vs_TE	Gpig
ENSCPOG00000003105:MICAL1	MICAL1	2.51288e-07	-0.343115	0.185	0.466	0.00396783	EPI_vs_TE	Gpig
ENSCPOG00000007759:ARHGAP10	ARHGAP10	2.54575e-07	-0.228117	0.067	0.321	0.00401975	EPI_vs_TE	Gpig
ENSCPOG00000033083:	ENSCPOG00000033083	2.54777e-07	-0.785607	0.681	0.865	0.00402292	EPI_vs_TE	Gpig
ENSCPOG00000007700:FDFT1	FDFT1	2.54824e-07	-0.655964	0.815	0.891	0.00402368	EPI_vs_TE	Gpig
ENSCPOG00000001180:CPEB2	CPEB2	2.59058e-07	-0.540104	0.185	0.435	0.00409052	EPI_vs_TE	Gpig
ENSCPOG00000014581:CASTOR1	CASTOR1	2.75232e-07	-0.587426	0.546	0.762	0.00434592	EPI_vs_TE	Gpig
ENSCPOG00000010495:GULP1	GULP1	2.83002e-07	-0.696983	0.563	0.746	0.00446861	EPI_vs_TE	Gpig
ENSCPOG00000024934:SHC1	SHC1	2.85606e-07	-0.643519	0.857	0.953	0.00450971	EPI_vs_TE	Gpig
ENSCPOG00000019837:EFS	EFS	2.89109e-07	-0.654401	0.294	0.544	0.00456503	EPI_vs_TE	Gpig
ENSCPOG00000006367:PEAK1	PEAK1	2.96779e-07	-0.720858	0.521	0.746	0.00468614	EPI_vs_TE	Gpig
ENSCPOG00000040428:	ENSCPOG00000040428	2.99955e-07	-0.0931186	0.092	0.358	0.00473629	EPI_vs_TE	Gpig
ENSCPOG00000031664:	ENSCPOG00000031664	3.11607e-07	0.784454	0.933	0.881	0.00492027	EPI_vs_TE	Gpig
ENSCPOG00000003295:JUP	JUP	3.14526e-07	-0.401228	0.538	0.788	0.00496637	EPI_vs_TE	Gpig
ENSCPOG00000010650:RIPOR3	RIPOR3	3.14677e-07	-0.219034	0.025	0.244	0.00496876	EPI_vs_TE	Gpig
ENSCPOG00000005151:ADGRG6	ADGRG6	3.28618e-07	-0.53975	0.202	0.461	0.00518887	EPI_vs_TE	Gpig
ENSCPOG00000014051:SLC7A8	SLC7A8	3.36421e-07	-0.406002	0.361	0.658	0.00531208	EPI_vs_TE	Gpig
ENSCPOG00000038352:ZFP36	ZFP36	3.37354e-07	-0.379247	0.353	0.622	0.00532682	EPI_vs_TE	Gpig
ENSCPOG00000005615:FLVCR2	FLVCR2	3.45711e-07	-0.54445	0.21	0.472	0.00545878	EPI_vs_TE	Gpig
ENSCPOG00000007115:HMGCS1	HMGCS1	3.47265e-07	-0.856751	0.924	0.99	0.00548332	EPI_vs_TE	Gpig
ENSCPOG00000026725:SRXN1	SRXN1	3.50049e-07	-0.400679	0.319	0.575	0.00552728	EPI_vs_TE	Gpig
ENSCPOG00000033400:PRKAB2	PRKAB2	3.50331e-07	0.890014	0.857	0.72	0.00553173	EPI_vs_TE	Gpig
ENSCPOG00000008564:CUX1	CUX1	3.59663e-07	-0.317898	0.294	0.58	0.00567909	EPI_vs_TE	Gpig
ENSCPOG00000031062:HMGA1	HMGA1	3.63366e-07	-0.110723	0.328	0.622	0.00573754	EPI_vs_TE	Gpig
ENSCPOG00000010292:PARPBP	PARPBP	3.64546e-07	-0.877657	0.303	0.549	0.00575619	EPI_vs_TE	Gpig
ENSCPOG00000020299:TNFRSF1B	TNFRSF1B	3.75129e-07	-0.439043	0.168	0.43	0.00592329	EPI_vs_TE	Gpig
ENSCPOG00000008493:	ENSCPOG00000008493	3.80925e-07	0.533556	0.992	0.995	0.00601481	EPI_vs_TE	Gpig
ENSCPOG00000038813:RAB6B	RAB6B	3.8202e-07	-0.37437	0.193	0.461	0.00603209	EPI_vs_TE	Gpig
ENSCPOG00000010528:FLNB	FLNB	3.87444e-07	-0.566352	0.983	0.99	0.00611774	EPI_vs_TE	Gpig
ENSCPOG00000004130:PWWP2A	PWWP2A	3.9602e-07	0.4994	0.866	0.746	0.00625315	EPI_vs_TE	Gpig
ENSCPOG00000009277:TBC1D2	TBC1D2	4.06616e-07	-0.594252	0.387	0.642	0.00642047	EPI_vs_TE	Gpig
ENSCPOG00000015660:USP24	USP24	4.17383e-07	-0.600262	0.529	0.762	0.00659048	EPI_vs_TE	Gpig
ENSCPOG00000006559:NPEPPS	NPEPPS	4.36906e-07	-0.24613	0.286	0.575	0.00689874	EPI_vs_TE	Gpig
ENSCPOG00000005086:TUT4	TUT4	4.69827e-07	-0.485153	0.773	0.87	0.00741857	EPI_vs_TE	Gpig
ENSCPOG00000009507:NECTIN3	NECTIN3	4.69908e-07	-1.35675	0.353	0.58	0.00741985	EPI_vs_TE	Gpig
ENSCPOG00000020900:DNMT3A	DNMT3A	4.71523e-07	0.584252	0.992	1	0.00744535	EPI_vs_TE	Gpig
ENSCPOG00000003347:RNF19B	RNF19B	4.9051e-07	-0.380757	0.471	0.689	0.00774515	EPI_vs_TE	Gpig
ENSCPOG00000011884:ELAVL1	ELAVL1	4.98155e-07	-0.448873	0.487	0.751	0.00786586	EPI_vs_TE	Gpig
ENSCPOG00000014119:SPINT1	SPINT1	5.07879e-07	-0.652704	0.487	0.756	0.0080194	EPI_vs_TE	Gpig
ENSCPOG00000001951:PIP5K1C	PIP5K1C	5.13946e-07	-0.116029	0.168	0.461	0.00811521	EPI_vs_TE	Gpig
ENSCPOG00000015693:PARD3	PARD3	5.2004e-07	-0.206449	0.513	0.772	0.00821143	EPI_vs_TE	Gpig
ENSCPOG00000005054:ITPRIPL1	ITPRIPL1	5.29506e-07	-0.413605	0.101	0.342	0.0083609	EPI_vs_TE	Gpig
ENSCPOG00000036030:CDA	CDA	5.3011e-07	-0.323425	0.176	0.435	0.00837044	EPI_vs_TE	Gpig
ENSCPOG00000040407:MCL1	MCL1	5.46814e-07	-0.580601	0.706	0.855	0.00863419	EPI_vs_TE	Gpig
ENSCPOG00000008303:	ENSCPOG00000008303	5.59274e-07	-0.2964	0.101	0.352	0.00883093	EPI_vs_TE	Gpig
ENSCPOG00000030214:DUSP6	DUSP6	5.76231e-07	-1.07676	0.487	0.694	0.00909868	EPI_vs_TE	Gpig
ENSCPOG00000001384:NAPEPLD	NAPEPLD	5.81765e-07	-0.425244	0.555	0.788	0.00918607	EPI_vs_TE	Gpig
ENSCPOG00000021846:NIBAN2	NIBAN2	5.83811e-07	-0.4077	0.277	0.518	0.00921838	EPI_vs_TE	Gpig
ENSCPOG00000013949:GFPT2	GFPT2	5.94246e-07	-1.35556	0.168	0.415	0.00938315	EPI_vs_TE	Gpig
ENSCPOG00000005738:ELMO1	ELMO1	5.95486e-07	-0.685262	0.134	0.378	0.00940273	EPI_vs_TE	Gpig
ENSCPOG00000032954:	ENSCPOG00000032954	6.04551e-07	0.229301	0.983	0.984	0.00954586	EPI_vs_TE	Gpig
ENSCPOG00000013671:GCNT1	GCNT1	6.08162e-07	-1.02788	0.336	0.549	0.00960287	EPI_vs_TE	Gpig
ENSCPOG00000006611:GPX3	GPX3	6.22408e-07	-0.134835	0.059	0.29	0.00982782	EPI_vs_TE	Gpig
ENSCPOG00000002517:CLEC16A	CLEC16A	6.23972e-07	-0.428832	0.353	0.637	0.00985252	EPI_vs_TE	Gpig
ENSCPOG00000000837:UTRN	UTRN	6.36492e-07	-0.471893	0.37	0.632	0.0100502	EPI_vs_TE	Gpig
ENSCPOG00000005645:ABHD5	ABHD5	6.39933e-07	-0.475019	0.277	0.528	0.0101045	EPI_vs_TE	Gpig
ENSCPOG00000038150:	ENSCPOG00000038150	6.46348e-07	0.500091	1	1	0.0102058	EPI_vs_TE	Gpig
ENSCPOG00000004519:IGDCC4	IGDCC4	6.49002e-07	-0.266144	0.101	0.347	0.0102477	EPI_vs_TE	Gpig
ENSCPOG00000006119:NIN	NIN	6.8316e-07	-0.530009	0.143	0.383	0.0107871	EPI_vs_TE	Gpig
ENSCPOG00000005275:SLC25A4	SLC25A4	6.84593e-07	-0.397873	0.084	0.316	0.0108097	EPI_vs_TE	Gpig
ENSCPOG00000037748:CDH5	CDH5	7.01316e-07	-0.475951	0.101	0.352	0.0110738	EPI_vs_TE	Gpig
ENSCPOG00000000758:NAV1	NAV1	7.10183e-07	-0.803795	0.42	0.653	0.0112138	EPI_vs_TE	Gpig
ENSCPOG00000001555:	ENSCPOG00000001555	7.42614e-07	-0.287354	0.202	0.466	0.0117259	EPI_vs_TE	Gpig
ENSCPOG00000036558:SPSB1	SPSB1	7.53061e-07	-0.152211	0.025	0.233	0.0118908	EPI_vs_TE	Gpig
ENSCPOG00000030175:STBD1	STBD1	7.68623e-07	-0.281069	0.151	0.425	0.0121366	EPI_vs_TE	Gpig
ENSCPOG00000022807:ELF3	ELF3	7.82565e-07	-0.688827	0.899	0.922	0.0123567	EPI_vs_TE	Gpig
ENSCPOG00000010813:ACLY	ACLY	7.91032e-07	-0.4605	0.571	0.808	0.0124904	EPI_vs_TE	Gpig
ENSCPOG00000040120:GDE1	GDE1	7.92283e-07	-0.526232	0.731	0.891	0.0125101	EPI_vs_TE	Gpig
ENSCPOG00000013581:DAAM1	DAAM1	8.08274e-07	-0.551024	0.782	0.907	0.0127626	EPI_vs_TE	Gpig
ENSCPOG00000006170:DOCK7	DOCK7	8.15314e-07	-0.969781	0.689	0.808	0.0128738	EPI_vs_TE	Gpig
ENSCPOG00000021534:	ENSCPOG00000021534	8.34449e-07	-0.33451	0.286	0.56	0.0131759	EPI_vs_TE	Gpig
ENSCPOG00000013851:CDC14A	CDC14A	8.56156e-07	-0.299573	0.034	0.244	0.0135187	EPI_vs_TE	Gpig
ENSCPOG00000036990:TRIB1	TRIB1	8.57217e-07	-0.492132	0.176	0.42	0.0135355	EPI_vs_TE	Gpig
ENSCPOG00000013392:MAP3K4	MAP3K4	8.65336e-07	-0.687142	0.479	0.731	0.0136637	EPI_vs_TE	Gpig
ENSCPOG00000014541:RHOC	RHOC	8.76892e-07	0.453316	0.723	0.539	0.0138461	EPI_vs_TE	Gpig
ENSCPOG00000010361:SLC43A2	SLC43A2	9.11157e-07	-0.789114	0.37	0.627	0.0143872	EPI_vs_TE	Gpig
ENSCPOG00000011523:TFCP2L1	TFCP2L1	9.14462e-07	-0.887432	0.63	0.829	0.0144393	EPI_vs_TE	Gpig
ENSCPOG00000008187:PDIA3	PDIA3	9.24522e-07	0.397275	1	1	0.0145982	EPI_vs_TE	Gpig
ENSCPOG00000020859:NECAB3	NECAB3	9.26381e-07	-0.560837	0.118	0.363	0.0146275	EPI_vs_TE	Gpig
ENSCPOG00000023427:ARHGEF16	ARHGEF16	9.42399e-07	-0.333292	0.101	0.337	0.0148805	EPI_vs_TE	Gpig
ENSCPOG00000013859:LSS	LSS	9.45186e-07	-0.675155	0.521	0.746	0.0149245	EPI_vs_TE	Gpig
ENSCPOG00000025242:SPARC	SPARC	9.73782e-07	-0.414835	0.513	0.705	0.015376	EPI_vs_TE	Gpig
ENSCPOG00000027154:LHX1	LHX1	9.80084e-07	-0.183661	0.025	0.228	0.0154755	EPI_vs_TE	Gpig
ENSCPOG00000010851:CASK	CASK	1.01202e-06	-0.652756	0.571	0.813	0.0159798	EPI_vs_TE	Gpig
ENSCPOG00000005190:	ENSCPOG00000005190	1.02071e-06	-0.389075	0.311	0.57	0.016117	EPI_vs_TE	Gpig
ENSCPOG00000011377:UBXN4	UBXN4	1.05776e-06	0.700285	0.992	0.984	0.016702	EPI_vs_TE	Gpig
ENSCPOG00000005467:	ENSCPOG00000005467	1.07161e-06	0.56645	0.824	0.674	0.0169208	EPI_vs_TE	Gpig
ENSCPOG00000036924:TMEM229B	TMEM229B	1.08577e-06	-0.499107	0.067	0.285	0.0171443	EPI_vs_TE	Gpig
ENSCPOG00000033622:USP9X	USP9X	1.10194e-06	0.615583	0.983	0.927	0.0173996	EPI_vs_TE	Gpig
ENSCPOG00000034395:LZTS3	LZTS3	1.15003e-06	-0.167716	0.017	0.212	0.0181589	EPI_vs_TE	Gpig
ENSCPOG00000009802:GATA2	GATA2	1.15827e-06	-0.122791	0.042	0.254	0.0182891	EPI_vs_TE	Gpig
ENSCPOG00000012539:FOLR1	FOLR1	1.16616e-06	-0.575911	0.571	0.751	0.0184136	EPI_vs_TE	Gpig
ENSCPOG00000032827:RAB18	RAB18	1.17829e-06	0.610552	1	0.995	0.0186051	EPI_vs_TE	Gpig
ENSCPOG00000010241:CD81	CD81	1.18987e-06	-0.685885	0.992	0.995	0.018788	EPI_vs_TE	Gpig
ENSCPOG00000032292:	ENSCPOG00000032292	1.19244e-06	-0.738511	0.916	0.979	0.0188287	EPI_vs_TE	Gpig
ENSCPOG00000033845:TK1	TK1	1.21074e-06	-0.513817	0.613	0.803	0.0191176	EPI_vs_TE	Gpig
ENSCPOG00000031894:	ENSCPOG00000031894	1.26976e-06	-0.226916	0.277	0.549	0.0200495	EPI_vs_TE	Gpig
ENSCPOG00000024771:IQSEC1	IQSEC1	1.29342e-06	-0.126549	0.092	0.332	0.0204231	EPI_vs_TE	Gpig
ENSCPOG00000008797:FBLN1	FBLN1	1.29575e-06	-0.333808	0.21	0.472	0.0204599	EPI_vs_TE	Gpig
ENSCPOG00000019926:	SOX4	1.29946e-06	0.619701	0.807	0.782	0.0205185	EPI_vs_TE	Gpig
ENSCPOG00000032751:	ENSCPOG00000032751	1.32375e-06	-0.755552	0.874	0.886	0.0209021	EPI_vs_TE	Gpig
ENSCPOG00000038163:LGALS3	LGALS3	1.34664e-06	-0.535196	0.664	0.798	0.0212635	EPI_vs_TE	Gpig
ENSCPOG00000010315:FUBP3	FUBP3	1.36849e-06	0.496285	0.992	0.99	0.0216084	EPI_vs_TE	Gpig
ENSCPOG00000035325:	ENSCPOG00000035325	1.3685e-06	-0.232876	0.017	0.207	0.0216087	EPI_vs_TE	Gpig
ENSCPOG00000021982:RABAC1	RABAC1	1.47836e-06	-0.496891	0.95	0.974	0.0233433	EPI_vs_TE	Gpig
ENSCPOG00000032982:NUDT22	NUDT22	1.50377e-06	-0.533969	0.471	0.736	0.0237445	EPI_vs_TE	Gpig
ENSCPOG00000012200:C1orf198	C1orf198	1.51958e-06	-0.510497	0.521	0.741	0.0239942	EPI_vs_TE	Gpig
ENSCPOG00000013494:PRPF40A	PRPF40A	1.54759e-06	0.488275	1	1	0.0244365	EPI_vs_TE	Gpig
ENSCPOG00000038393:CARHSP1	CARHSP1	1.54861e-06	-0.510934	0.597	0.782	0.0244525	EPI_vs_TE	Gpig
ENSCPOG00000037327:HS6ST1	HS6ST1	1.5692e-06	-0.512524	0.437	0.658	0.0247776	EPI_vs_TE	Gpig
ENSCPOG00000004531:SERINC2	SERINC2	1.6357e-06	-0.247737	0.235	0.523	0.0258278	EPI_vs_TE	Gpig
ENSCPOG00000011701:WWC1	WWC1	1.65653e-06	-0.474619	0.529	0.715	0.0261566	EPI_vs_TE	Gpig
ENSCPOG00000012585:SIPA1L3	SIPA1L3	1.74903e-06	-0.125829	0.109	0.352	0.0276172	EPI_vs_TE	Gpig
ENSCPOG00000015735:ATP8B4	ATP8B4	1.78023e-06	0.771607	0.748	0.554	0.0281098	EPI_vs_TE	Gpig
ENSCPOG00000035568:NUPR1	NUPR1	1.81228e-06	-0.703775	0.723	0.839	0.028616	EPI_vs_TE	Gpig
ENSCPOG00000039088:ITM2B	ITM2B	1.86347e-06	0.532705	0.975	0.948	0.0294242	EPI_vs_TE	Gpig
ENSCPOG00000015141:ACOX1	ACOX1	1.8995e-06	-0.776818	0.908	0.943	0.029993	EPI_vs_TE	Gpig
ENSCPOG00000013175:LAMB1	LAMB1	1.90334e-06	-0.571415	0.824	0.912	0.0300537	EPI_vs_TE	Gpig
ENSCPOG00000032871:PPIL4	PPIL4	1.94541e-06	0.482936	0.966	0.922	0.0307181	EPI_vs_TE	Gpig
ENSCPOG00000002706:DGCR2	DGCR2	1.95717e-06	-0.905839	0.731	0.845	0.0309037	EPI_vs_TE	Gpig
ENSCPOG00000010016:EXOC3L4	EXOC3L4	1.97219e-06	-0.34608	0.084	0.311	0.0311408	EPI_vs_TE	Gpig
ENSCPOG00000009190:WDR55	WDR55	2.0103e-06	0.433238	0.807	0.627	0.0317427	EPI_vs_TE	Gpig
ENSCPOG00000011567:PPP1R9A	PPP1R9A	2.04396e-06	-0.510811	0.143	0.378	0.0322741	EPI_vs_TE	Gpig
ENSCPOG00000013394:GADD45G	GADD45G	2.05513e-06	-0.0848435	0.042	0.249	0.0324505	EPI_vs_TE	Gpig
ENSCPOG00000009787:BCL9L	BCL9L	2.06189e-06	-0.130332	0.118	0.358	0.0325572	EPI_vs_TE	Gpig
ENSCPOG00000011557:AGO4	AGO4	2.08373e-06	-0.446352	0.286	0.544	0.0329021	EPI_vs_TE	Gpig
ENSCPOG00000033617:FAM110B	FAM110B	2.15022e-06	-0.297902	0.235	0.503	0.0339519	EPI_vs_TE	Gpig
ENSCPOG00000006650:ANKFY1	ANKFY1	2.15278e-06	0.598332	0.966	0.912	0.0339924	EPI_vs_TE	Gpig
ENSCPOG00000013720:SLC44A2	SLC44A2	2.19556e-06	-0.505222	0.832	0.953	0.0346679	EPI_vs_TE	Gpig
ENSCPOG00000010496:ITIH5	ITIH5	2.23707e-06	-0.438436	0.252	0.508	0.0353233	EPI_vs_TE	Gpig
ENSCPOG00000031491:	ENSCPOG00000031491	2.24913e-06	-0.544717	0.143	0.378	0.0355138	EPI_vs_TE	Gpig
ENSCPOG00000011096:SLC25A23	SLC25A23	2.25496e-06	-0.24789	0.067	0.28	0.0356058	EPI_vs_TE	Gpig
ENSCPOG00000012439:PAXBP1	PAXBP1	2.31027e-06	0.786288	0.941	0.886	0.0364792	EPI_vs_TE	Gpig
ENSCPOG00000011105:KLF10	KLF10	2.32694e-06	-0.644052	0.588	0.751	0.0367423	EPI_vs_TE	Gpig
ENSCPOG00000004952:KCNQ1	KCNQ1	2.38633e-06	-0.13223	0.042	0.254	0.0376801	EPI_vs_TE	Gpig
ENSCPOG00000001800:E2F1	E2F1	2.41584e-06	-0.436339	0.143	0.378	0.0381461	EPI_vs_TE	Gpig
ENSCPOG00000009007:ITGB1	ITGB1	2.45392e-06	-0.848214	0.849	0.927	0.0387474	EPI_vs_TE	Gpig
ENSCPOG00000006633:	ENSCPOG00000006633	2.46685e-06	-0.623274	0.824	0.896	0.0389516	EPI_vs_TE	Gpig
ENSCPOG00000014546:CYP17A1	CYP17A1	2.53847e-06	-0.684428	0.067	0.28	0.0400825	EPI_vs_TE	Gpig
ENSCPOG00000035194:NDUFB4	NDUFB4	2.74921e-06	0.37321	0.983	0.984	0.0434101	EPI_vs_TE	Gpig
ENSCPOG00000032357:NAA35	NAA35	2.80112e-06	0.594969	0.966	0.974	0.0442297	EPI_vs_TE	Gpig
ENSCPOG00000000967:PCBP2	PCBP2	2.83917e-06	-0.396822	0.739	0.881	0.0448306	EPI_vs_TE	Gpig
ENSCPOG00000004194:CTTNBP2	CTTNBP2	2.85516e-06	-0.333099	0.076	0.301	0.0450829	EPI_vs_TE	Gpig
ENSCPOG00000012819:CTSA	CTSA	2.9005e-06	0.45633	0.992	0.974	0.0457988	EPI_vs_TE	Gpig
ENSCPOG00000004381:EOMES	EOMES	2.90388e-06	-0.748691	0.134	0.363	0.0458522	EPI_vs_TE	Gpig
ENSCPOG00000007319:CAMTA2	CAMTA2	2.92194e-06	-0.261497	0.101	0.337	0.0461374	EPI_vs_TE	Gpig
ENSCPOG00000024799:	ENSCPOG00000024799	2.94668e-06	0.325022	1	0.979	0.0465281	EPI_vs_TE	Gpig
ENSCPOG00000012514:HERPUD2	HERPUD2	3.02406e-06	-0.432578	0.546	0.694	0.04775	EPI_vs_TE	Gpig
ENSCPOG00000011053:PTPRK	PTPRK	3.07046e-06	-0.271603	0.328	0.591	0.0484826	EPI_vs_TE	Gpig
ENSCPOG00000005209:ARL5A	ARL5A	3.10161e-06	-0.510205	0.748	0.881	0.0489744	EPI_vs_TE	Gpig
ENSCPOG00000004575:RNF34	RNF34	3.11296e-06	-0.501843	0.42	0.658	0.0491537	EPI_vs_TE	Gpig
ENSCPOG00000031220:	ENSCPOG00000031220	3.2418e-06	-0.100717	0.202	0.466	0.051188	EPI_vs_TE	Gpig
ENSCPOG00000039866:	ENSCPOG00000039866	3.25993e-06	-0.113219	0.034	0.233	0.0514743	EPI_vs_TE	Gpig
ENSCPOG00000007921:SNX9	SNX9	3.27237e-06	-0.330374	0.269	0.534	0.0516708	EPI_vs_TE	Gpig
ENSCPOG00000006931:SEMA6D	SEMA6D	3.29404e-06	-0.392079	0.235	0.492	0.0520129	EPI_vs_TE	Gpig
ENSCPOG00000007285:FLT3	FLT3	3.29583e-06	-0.63454	0.58	0.767	0.0520412	EPI_vs_TE	Gpig
ENSCPOG00000014377:MLEC	MLEC	3.31855e-06	0.494455	0.992	0.948	0.0523999	EPI_vs_TE	Gpig
ENSCPOG00000009411:NT5DC1	NT5DC1	3.32601e-06	0.420175	0.941	0.917	0.0525177	EPI_vs_TE	Gpig
ENSCPOG00000008826:MPP1	MPP1	3.33269e-06	-0.410424	0.202	0.451	0.0526232	EPI_vs_TE	Gpig
ENSCPOG00000003743:DENND4C	DENND4C	3.39282e-06	-0.56747	0.79	0.902	0.0535727	EPI_vs_TE	Gpig
ENSCPOG00000005654:SYNE2	SYNE2	3.4287e-06	-0.357762	0.437	0.694	0.0541392	EPI_vs_TE	Gpig
ENSCPOG00000022689:RAB12	RAB12	3.45028e-06	-0.223977	0.092	0.316	0.05448	EPI_vs_TE	Gpig
ENSCPOG00000022411:RASSF3	RASSF3	3.50389e-06	0.596615	0.899	0.803	0.0553265	EPI_vs_TE	Gpig
ENSCPOG00000040388:CSDE1	CSDE1	3.51252e-06	0.477009	1	1	0.0554626	EPI_vs_TE	Gpig
ENSCPOG00000019570:FZR1	FZR1	3.52277e-06	-0.173627	0.252	0.513	0.0556245	EPI_vs_TE	Gpig
ENSG00000272398:CD24	CD24	3.67216e-06	-0.325151	0.311	0.534	0.0579833	EPI_vs_TE	Gpig
ENSCPOG00000004250:ACSL3	ACSL3	3.82935e-06	0.577713	0.933	0.902	0.0604654	EPI_vs_TE	Gpig
ENSCPOG00000006680:ARHGEF28	ARHGEF28	3.87715e-06	-0.611606	0.126	0.342	0.0612203	EPI_vs_TE	Gpig
ENSCPOG00000008775:NR5A2	NR5A2	3.95696e-06	0.821901	0.647	0.461	0.0624803	EPI_vs_TE	Gpig
ENSCPOG00000036326:LRRC59	LRRC59	4.01878e-06	-0.450051	0.445	0.679	0.0634565	EPI_vs_TE	Gpig
ENSCPOG00000037379:ZNF706	ZNF706	4.05824e-06	-0.341083	0.723	0.881	0.0640797	EPI_vs_TE	Gpig
ENSCPOG00000012737:RGL2	RGL2	4.09496e-06	-0.141911	0.168	0.425	0.0646595	EPI_vs_TE	Gpig
ENSCPOG00000003387:CITED2	CITED2	4.15067e-06	-0.200929	0.563	0.813	0.0655391	EPI_vs_TE	Gpig
ENSCPOG00000026175:	ENSCPOG00000026175	4.22284e-06	-1.81349	0.84	0.933	0.0666786	EPI_vs_TE	Gpig
ENSCPOG00000015350:SORL1	SORL1	4.22375e-06	-0.337242	0.168	0.415	0.066693	EPI_vs_TE	Gpig
ENSCPOG00000031016:WFDC2	WFDC2	4.26957e-06	-0.23127	0.403	0.627	0.0674166	EPI_vs_TE	Gpig
ENSCPOG00000032882:	ENSCPOG00000032882	4.29638e-06	0.495146	0.79	0.674	0.0678398	EPI_vs_TE	Gpig
ENSCPOG00000009841:	ENSCPOG00000009841	4.31331e-06	0.410467	1	1	0.0681072	EPI_vs_TE	Gpig
ENSCPOG00000014608:ZC3H12D	ZC3H12D	4.43669e-06	-0.2667	0	0.161	0.0700554	EPI_vs_TE	Gpig
ENSCPOG00000004827:	ENSCPOG00000004827	4.5537e-06	0.525448	0.983	0.927	0.0719029	EPI_vs_TE	Gpig
ENSCPOG00000003721:CAB39L	CAB39L	4.56683e-06	-0.573576	0.227	0.446	0.0721102	EPI_vs_TE	Gpig
ENSCPOG00000013692:SLC30A1	SLC30A1	4.58755e-06	-1.10526	0.597	0.751	0.0724374	EPI_vs_TE	Gpig
ENSCPOG00000036596:NIPAL1	NIPAL1	4.61251e-06	-0.353411	0.101	0.321	0.0728315	EPI_vs_TE	Gpig
ENSCPOG00000009504:ZFC3H1	ZFC3H1	4.61494e-06	0.755533	0.983	0.953	0.07287	EPI_vs_TE	Gpig
ENSCPOG00000040729:TOMM5	TOMM5	4.63366e-06	-0.619931	0.882	0.922	0.0731654	EPI_vs_TE	Gpig
ENSCPOG00000007033:TNPO2	TNPO2	4.67454e-06	0.417892	0.992	1	0.073811	EPI_vs_TE	Gpig
ENSCPOG00000006685:NPHS1	NPHS1	4.72855e-06	-0.400269	0.101	0.321	0.0746637	EPI_vs_TE	Gpig
ENSCPOG00000031772:FAM102A	FAM102A	4.81909e-06	-0.57153	0.311	0.575	0.0760935	EPI_vs_TE	Gpig
ENSCPOG00000035156:CCNYL1	CCNYL1	4.86144e-06	-0.498515	0.21	0.446	0.0767621	EPI_vs_TE	Gpig
ENSCPOG00000036823:EMP1	EMP1	4.93411e-06	-0.517197	0.294	0.508	0.0779096	EPI_vs_TE	Gpig
ENSCPOG00000036358:H2AZ2	H2AZ2	5.03355e-06	0.325548	1	0.99	0.0794798	EPI_vs_TE	Gpig
ENSCPOG00000003209:IGSF11	IGSF11	5.29659e-06	-0.276033	0.16	0.409	0.0836331	EPI_vs_TE	Gpig
ENSCPOG00000004128:TTC1	TTC1	5.38322e-06	0.514857	0.992	0.948	0.085001	EPI_vs_TE	Gpig
ENSCPOG00000004570:SLC27A4	SLC27A4	5.48115e-06	-0.385356	0.353	0.611	0.0865473	EPI_vs_TE	Gpig
ENSCPOG00000004818:TMEM120B	TMEM120B	5.51984e-06	-0.197748	0.092	0.316	0.0871583	EPI_vs_TE	Gpig
ENSCPOG00000010546:HUNK	HUNK	5.8093e-06	-0.169367	0.101	0.332	0.0917288	EPI_vs_TE	Gpig
ENSCPOG00000012310:RBMS1	RBMS1	5.85008e-06	-0.381169	0.37	0.601	0.0923728	EPI_vs_TE	Gpig
ENSCPOG00000011048:EPHA4	EPHA4	6.02448e-06	0.709407	0.933	0.922	0.0951265	EPI_vs_TE	Gpig
ENSCPOG00000031356:DENR	DENR	6.05005e-06	0.542602	0.992	0.979	0.0955303	EPI_vs_TE	Gpig
ENSCPOG00000035439:MAP2K6	MAP2K6	6.1264e-06	-0.394882	0.168	0.409	0.0967358	EPI_vs_TE	Gpig
ENSCPOG00000009593:LAMA5	LAMA5	6.13552e-06	-0.132376	0.286	0.513	0.0968798	EPI_vs_TE	Gpig
ENSG00000270641:TSIX	TSIX	6.20287e-06	-0.0696753	0.084	0.301	0.0979433	EPI_vs_TE	Gpig
ENSCPOG00000005208:MPC1	MPC1	6.28924e-06	0.44962	0.874	0.71	0.099307	EPI_vs_TE	Gpig
ENSCPOG00000000293:CRABP2	CRABP2	6.35872e-06	0.418379	0.521	0.306	0.100404	EPI_vs_TE	Gpig
ENSCPOG00000003802:EPS8L2	EPS8L2	6.48008e-06	-0.293434	0.084	0.29	0.10232	EPI_vs_TE	Gpig
ENSCPOG00000020519:LARP4	LARP4	6.48992e-06	0.481825	0.992	0.995	0.102476	EPI_vs_TE	Gpig
ENSCPOG00000005777:ERBB2	ERBB2	6.59864e-06	-0.268644	0.16	0.399	0.104193	EPI_vs_TE	Gpig
ENSCPOG00000013227:	ENSCPOG00000013227	6.81238e-06	0.3594	0.958	0.917	0.107567	EPI_vs_TE	Gpig
ENSCPOG00000036381:CELF1	CELF1	6.83434e-06	0.46732	1	0.995	0.107914	EPI_vs_TE	Gpig
ENSCPOG00000001640:MINDY1	MINDY1	6.87594e-06	-0.538479	0.983	0.995	0.108571	EPI_vs_TE	Gpig
ENSCPOG00000008254:SERPINB6	SERPINB6	6.94945e-06	-0.459382	0.613	0.782	0.109732	EPI_vs_TE	Gpig
ENSCPOG00000006097:PROM2	PROM2	7.01792e-06	-0.344591	0.067	0.264	0.110813	EPI_vs_TE	Gpig
ENSCPOG00000004609:MCM6	MCM6	7.21258e-06	0.586911	0.992	0.938	0.113887	EPI_vs_TE	Gpig
ENSCPOG00000031730:LRP1	LRP1	7.57223e-06	-0.324235	0.42	0.653	0.119565	EPI_vs_TE	Gpig
ENSCPOG00000005295:TPMT	TPMT	7.66275e-06	-0.573975	0.168	0.378	0.120995	EPI_vs_TE	Gpig
ENSCPOG00000001830:TEAD1	TEAD1	7.76419e-06	-0.400821	0.555	0.756	0.122597	EPI_vs_TE	Gpig
ENSCPOG00000002263:PARN	PARN	8.21238e-06	0.559704	0.916	0.865	0.129674	EPI_vs_TE	Gpig
ENSCPOG00000013877:DOP1B	DOP1B	8.25118e-06	-0.630627	0.706	0.839	0.130286	EPI_vs_TE	Gpig
ENSCPOG00000008075:RHOQ	RHOQ	8.27806e-06	-0.205634	0.042	0.228	0.130711	EPI_vs_TE	Gpig
ENSCPOG00000031949:B4GALT1	B4GALT1	8.35528e-06	-0.13114	0.076	0.29	0.13193	EPI_vs_TE	Gpig
ENSCPOG00000033289:ASF1A	ASF1A	8.43734e-06	-0.337267	0.378	0.606	0.133226	EPI_vs_TE	Gpig
ENSCPOG00000015586:SH3BP5	SH3BP5	8.5451e-06	-0.353259	0.336	0.565	0.134927	EPI_vs_TE	Gpig
ENSCPOG00000032273:	ENSCPOG00000032273	8.75573e-06	0.208921	0.983	0.984	0.138253	EPI_vs_TE	Gpig
ENSCPOG00000007820:PIK3R1	PIK3R1	8.78473e-06	-0.85538	0.471	0.679	0.138711	EPI_vs_TE	Gpig
ENSCPOG00000010048:ULK2	ULK2	8.90587e-06	-0.414199	0.269	0.518	0.140624	EPI_vs_TE	Gpig
ENSCPOG00000021579:EXOC3L2	EXOC3L2	8.95911e-06	-0.211526	0.025	0.197	0.141464	EPI_vs_TE	Gpig
ENSCPOG00000003540:TNPO1	TNPO1	8.96905e-06	0.490323	1	0.995	0.141621	EPI_vs_TE	Gpig
ENSCPOG00000039255:	ENSCPOG00000039255	9.05119e-06	-0.198049	0.025	0.197	0.142918	EPI_vs_TE	Gpig
ENSCPOG00000038894:YPEL2	YPEL2	9.08297e-06	-0.464525	0.807	0.907	0.14342	EPI_vs_TE	Gpig
ENSCPOG00000035257:SFN	SFN	9.24214e-06	-0.511813	0.824	0.87	0.145933	EPI_vs_TE	Gpig
ENSCPOG00000040200:	ENSCPOG00000040200	9.31283e-06	0.541504	0.975	0.933	0.14705	EPI_vs_TE	Gpig
ENSCPOG00000034006:UBE2G1	UBE2G1	9.4179e-06	-0.484215	0.832	0.912	0.148709	EPI_vs_TE	Gpig
ENSCPOG00000040500:TMEM164	TMEM164	9.57674e-06	-0.264909	0.101	0.316	0.151217	EPI_vs_TE	Gpig
ENSCPOG00000010597:WSB1	WSB1	1.002e-05	0.622338	0.992	0.995	0.158216	EPI_vs_TE	Gpig
ENSCPOG00000015012:TAB2	TAB2	1.03867e-05	-0.604079	0.605	0.756	0.164006	EPI_vs_TE	Gpig
ENSCPOG00000003585:GCH1	GCH1	1.05655e-05	-0.538876	0.353	0.585	0.166829	EPI_vs_TE	Gpig
ENSCPOG00000004169:HSPA8	HSPA8	1.06678e-05	0.364252	1	1	0.168445	EPI_vs_TE	Gpig
ENSCPOG00000034874:	ENSCPOG00000034874	1.09092e-05	-0.377139	0.185	0.42	0.172256	EPI_vs_TE	Gpig
ENSCPOG00000013587:IDH1	IDH1	1.13893e-05	0.401308	1	1	0.179837	EPI_vs_TE	Gpig
ENSCPOG00000020626:	ENSCPOG00000020626	1.16765e-05	-0.37978	0.244	0.461	0.184372	EPI_vs_TE	Gpig
ENSCPOG00000006196:CBLL1	CBLL1	1.17742e-05	0.563032	0.84	0.725	0.185915	EPI_vs_TE	Gpig
ENSCPOG00000034680:BNIP3L	BNIP3L	1.17954e-05	-0.474989	0.849	0.953	0.186249	EPI_vs_TE	Gpig
ENSCPOG00000009046:AGRN	AGRN	1.20473e-05	-0.280192	0.076	0.264	0.190226	EPI_vs_TE	Gpig
ENSCPOG00000012523:	ENSCPOG00000012523	1.2126e-05	0.246154	0.899	0.839	0.19147	EPI_vs_TE	Gpig
ENSCPOG00000034730:TNRC18	TNRC18	1.26113e-05	-0.109249	0.134	0.373	0.199133	EPI_vs_TE	Gpig
ENSCPOG00000011773:NUAK2	NUAK2	1.28332e-05	-0.334607	0.017	0.181	0.202637	EPI_vs_TE	Gpig
ENSCPOG00000010211:APPL2	APPL2	1.28554e-05	-0.22293	0.084	0.295	0.202987	EPI_vs_TE	Gpig
ENSCPOG00000008719:RPS6KA3	RPS6KA3	1.35953e-05	-0.814117	0.218	0.44	0.21467	EPI_vs_TE	Gpig
ENSCPOG00000019525:	ENSCPOG00000019525	1.36514e-05	0.36244	0.924	0.865	0.215555	EPI_vs_TE	Gpig
ENSCPOG00000039182:	ENSCPOG00000039182	1.37444e-05	-0.207954	0.034	0.207	0.217023	EPI_vs_TE	Gpig
ENSCPOG00000033991:WBP1L	WBP1L	1.39683e-05	-0.110872	0.16	0.404	0.220559	EPI_vs_TE	Gpig
ENSCPOG00000007254:EPB41	EPB41	1.42982e-05	-0.658657	0.504	0.668	0.225768	EPI_vs_TE	Gpig
ENSCPOG00000002921:CTNNB1	CTNNB1	1.44255e-05	-0.519742	1	0.995	0.227779	EPI_vs_TE	Gpig
ENSCPOG00000035267:STMN1	STMN1	1.45072e-05	0.494146	0.966	0.974	0.229068	EPI_vs_TE	Gpig
ENSCPOG00000000415:DBI	DBI	1.45356e-05	-0.35255	0.765	0.917	0.229517	EPI_vs_TE	Gpig
ENSCPOG00000039427:HTATIP2	HTATIP2	1.47154e-05	-0.22021	0.134	0.363	0.232356	EPI_vs_TE	Gpig
ENSCPOG00000009798:PSMD11	PSMD11	1.47684e-05	0.361645	1	1	0.233194	EPI_vs_TE	Gpig
ENSCPOG00000000165:	ENSCPOG00000000165	1.50837e-05	-0.233219	0.244	0.497	0.238172	EPI_vs_TE	Gpig
ENSCPOG00000024002:IGSF8	IGSF8	1.54061e-05	-0.344774	0.462	0.674	0.243263	EPI_vs_TE	Gpig
ENSCPOG00000032455:PEA15	PEA15	1.56198e-05	-0.348589	0.882	0.969	0.246637	EPI_vs_TE	Gpig
ENSCPOG00000010792:	ENSCPOG00000010792	1.57228e-05	-0.313843	0.723	0.865	0.248262	EPI_vs_TE	Gpig
ENSCPOG00000032356:	ENSCPOG00000032356	1.59386e-05	-0.24527	0.597	0.788	0.251671	EPI_vs_TE	Gpig
ENSCPOG00000036279:	ENSCPOG00000036279	1.63406e-05	-0.271921	0.109	0.321	0.258017	EPI_vs_TE	Gpig
ENSCPOG00000013203:TFDP2	TFDP2	1.6616e-05	0.442351	0.882	0.813	0.262367	EPI_vs_TE	Gpig
ENSCPOG00000004567:TMED10	TMED10	1.6651e-05	0.455405	0.992	0.984	0.262919	EPI_vs_TE	Gpig
ENSCPOG00000014082:SLC23A1	SLC23A1	1.66722e-05	-0.516344	0.462	0.689	0.263254	EPI_vs_TE	Gpig
ENSCPOG00000021507:PDK2	PDK2	1.67626e-05	0.202266	0.193	0.047	0.264681	EPI_vs_TE	Gpig
ENSCPOG00000005795:TMEM209	TMEM209	1.73991e-05	0.675084	0.933	0.87	0.274732	EPI_vs_TE	Gpig
ENSG00000181449:SOX2	SOX2	1.75495e-05	0.183754	0.479	0.269	0.277107	EPI_vs_TE	Gpig
ENSCPOG00000030910:GLO1	GLO1	1.75983e-05	0.4008	0.983	0.979	0.277877	EPI_vs_TE	Gpig
ENSCPOG00000032275:ZNF655	ZNF655	1.76927e-05	-0.54828	0.647	0.824	0.279368	EPI_vs_TE	Gpig
ENSCPOG00000012511:	ENSCPOG00000012511	1.77009e-05	0.474623	0.655	0.482	0.279497	EPI_vs_TE	Gpig
ENSCPOG00000021623:ABCF1	ABCF1	1.78628e-05	-0.305114	0.571	0.793	0.282054	EPI_vs_TE	Gpig
ENSCPOG00000037253:IER3	IER3	1.81786e-05	-0.281518	0.277	0.503	0.28704	EPI_vs_TE	Gpig
ENSCPOG00000036088:SH3BGRL2	SH3BGRL2	1.84403e-05	-0.522298	0.79	0.896	0.291172	EPI_vs_TE	Gpig
ENSCPOG00000003214:ARHGEF11	ARHGEF11	1.91498e-05	0.52522	0.933	0.886	0.302376	EPI_vs_TE	Gpig
ENSCPOG00000010783:GRHL1	GRHL1	1.93049e-05	-0.360149	0.37	0.606	0.304824	EPI_vs_TE	Gpig
ENSCPOG00000031916:HEBP1	HEBP1	1.9424e-05	-0.231306	0.37	0.606	0.306706	EPI_vs_TE	Gpig
ENSCPOG00000034031:CRKL	CRKL	1.97031e-05	0.553806	0.992	0.953	0.311112	EPI_vs_TE	Gpig
ENSCPOG00000001228:CDCA8	CDCA8	1.98408e-05	-0.355175	0.664	0.834	0.313286	EPI_vs_TE	Gpig
ENSCPOG00000006713:PDHB	PDHB	2.01535e-05	0.42463	0.975	0.943	0.318224	EPI_vs_TE	Gpig
ENSCPOG00000002297:FASN	FASN	2.02059e-05	-0.586012	0.639	0.793	0.319051	EPI_vs_TE	Gpig
ENSCPOG00000031992:	ENSCPOG00000031992	2.08977e-05	-0.0449188	0	0.14	0.329974	EPI_vs_TE	Gpig
ENSCPOG00000001994:	ENSCPOG00000001994	2.10765e-05	-0.39612	0.328	0.549	0.332798	EPI_vs_TE	Gpig
ENSCPOG00000002869:PDLIM1	PDLIM1	2.16621e-05	-0.484447	0.916	0.979	0.342044	EPI_vs_TE	Gpig
ENSCPOG00000022607:AHDC1	AHDC1	2.17992e-05	-0.185926	0.092	0.29	0.344209	EPI_vs_TE	Gpig
ENSCPOG00000004614:DARS1	DARS1	2.18917e-05	0.510115	0.958	0.845	0.345671	EPI_vs_TE	Gpig
ENSCPOG00000015219:INF2	INF2	2.20915e-05	-0.409934	0.185	0.394	0.348825	EPI_vs_TE	Gpig
ENSCPOG00000024859:	ENSCPOG00000024859	2.22189e-05	-0.20461	0.059	0.244	0.350837	EPI_vs_TE	Gpig
ENSCPOG00000026153:HS3ST1	HS3ST1	2.22439e-05	-0.484431	0.168	0.383	0.351231	EPI_vs_TE	Gpig
ENSCPOG00000000991:SLC25A24	SLC25A24	2.29335e-05	-0.206555	0.269	0.534	0.362119	EPI_vs_TE	Gpig
ENSCPOG00000032303:ETV3	ETV3	2.294e-05	-0.410151	0.504	0.725	0.362222	EPI_vs_TE	Gpig
ENSCPOG00000014195:B3GALNT2	B3GALNT2	2.3197e-05	-0.322713	0.605	0.85	0.366281	EPI_vs_TE	Gpig
ENSCPOG00000014400:TGM1	TGM1	2.32053e-05	-0.571653	0.487	0.663	0.366412	EPI_vs_TE	Gpig
ENSCPOG00000014590:BCAR1	BCAR1	2.33148e-05	-0.20832	0.084	0.275	0.368141	EPI_vs_TE	Gpig
ENSCPOG00000023082:	ENSCPOG00000023082	2.38262e-05	-0.175376	0.286	0.503	0.376216	EPI_vs_TE	Gpig
ENSCPOG00000008195:LAMC1	LAMC1	2.38974e-05	-0.523649	0.933	0.984	0.37734	EPI_vs_TE	Gpig
ENSCPOG00000006992:CCT6A	CCT6A	2.39071e-05	0.323893	1	0.995	0.377494	EPI_vs_TE	Gpig
ENSCPOG00000020116:NAE1	NAE1	2.41905e-05	0.315175	0.815	0.617	0.381968	EPI_vs_TE	Gpig
ENSCPOG00000000081:ROBO3	ROBO3	2.45601e-05	-0.10803	0.025	0.187	0.387804	EPI_vs_TE	Gpig
ENSCPOG00000040289:SSBP1	SSBP1	2.48832e-05	0.698783	0.992	0.969	0.392906	EPI_vs_TE	Gpig
ENSCPOG00000034626:CSRP3	CSRP3	2.57109e-05	0.281346	0.689	0.487	0.405975	EPI_vs_TE	Gpig
ENSCPOG00000013342:	ENSCPOG00000013342	2.62456e-05	-0.239355	0.076	0.259	0.414418	EPI_vs_TE	Gpig
ENSCPOG00000024133:DLL1	DLL1	2.67188e-05	-0.114069	0.017	0.171	0.42189	EPI_vs_TE	Gpig
ENSCPOG00000000282:GNL3	GNL3	2.67387e-05	0.430607	0.924	0.85	0.422205	EPI_vs_TE	Gpig
ENSCPOG00000040790:	ENSCPOG00000040790	2.71531e-05	0.393403	0.286	0.109	0.428747	EPI_vs_TE	Gpig
ENSCPOG00000003119:FRMD6	FRMD6	2.73213e-05	-0.378795	0.176	0.394	0.431404	EPI_vs_TE	Gpig
ENSCPOG00000034524:GALNT1	GALNT1	2.74016e-05	-0.346696	0.546	0.777	0.432671	EPI_vs_TE	Gpig
ENSCPOG00000013766:E2F8	E2F8	2.78807e-05	-0.471079	0.16	0.358	0.440237	EPI_vs_TE	Gpig
ENSCPOG00000009704:ABLIM2	ABLIM2	2.7897e-05	-0.278362	0.084	0.275	0.440494	EPI_vs_TE	Gpig
ENSCPOG00000000826:TAX1BP1	TAX1BP1	2.80477e-05	-0.388306	0.882	0.933	0.442874	EPI_vs_TE	Gpig
ENSCPOG00000026214:	ENSCPOG00000026214	2.81245e-05	-0.233257	0.084	0.275	0.444085	EPI_vs_TE	Gpig
ENSCPOG00000031964:COX8A	COX8A	2.82096e-05	-0.293007	0.941	0.99	0.445429	EPI_vs_TE	Gpig
ENSCPOG00000009144:SYNJ2	SYNJ2	2.85348e-05	-0.41768	0.269	0.487	0.450565	EPI_vs_TE	Gpig
ENSCPOG00000009041:CCNI	CCNI	2.92128e-05	-0.32017	0.782	0.886	0.46127	EPI_vs_TE	Gpig
ENSCPOG00000008346:NR4A3	NR4A3	2.93379e-05	-0.170203	0.017	0.171	0.463246	EPI_vs_TE	Gpig
ENSCPOG00000030888:NYAP2	NYAP2	2.93626e-05	-0.283438	0.05	0.223	0.463635	EPI_vs_TE	Gpig
ENSCPOG00000035993:TXN2	TXN2	3.00925e-05	-0.37577	0.857	0.943	0.475161	EPI_vs_TE	Gpig
ENSCPOG00000013495:CLTA	CLTA	3.02357e-05	-0.344739	0.874	0.948	0.477421	EPI_vs_TE	Gpig
ENSCPOG00000040776:GLRX	GLRX	3.05971e-05	-0.478963	0.882	0.948	0.483129	EPI_vs_TE	Gpig
ENSCPOG00000026266:ITPRIPL2	ITPRIPL2	3.06461e-05	-0.094827	0	0.135	0.483901	EPI_vs_TE	Gpig
ENSCPOG00000006264:IMPDH1	IMPDH1	3.07821e-05	-0.8293	0.513	0.642	0.486049	EPI_vs_TE	Gpig
ENSCPOG00000036145:	ENSCPOG00000036145	3.12511e-05	-0.50084	1	1	0.493455	EPI_vs_TE	Gpig
ENSCPOG00000006159:ADA	ADA	3.20791e-05	-0.386612	0.21	0.42	0.506529	EPI_vs_TE	Gpig
ENSCPOG00000036343:	ENSCPOG00000036343	3.26218e-05	0.253876	0.412	0.207	0.515098	EPI_vs_TE	Gpig
ENSCPOG00000011419:	ENSCPOG00000011419	3.27825e-05	-0.137204	0.143	0.358	0.517635	EPI_vs_TE	Gpig
ENSCPOG00000013199:SREBF2	SREBF2	3.2845e-05	-0.613023	0.647	0.803	0.518622	EPI_vs_TE	Gpig
ENSCPOG00000006056:SERINC5	SERINC5	3.29288e-05	-0.209611	0.034	0.197	0.519945	EPI_vs_TE	Gpig
ENSCPOG00000002409:PPFIBP2	PPFIBP2	3.33936e-05	-0.595006	0.639	0.756	0.527285	EPI_vs_TE	Gpig
ENSCPOG00000038996:KIAA0040	KIAA0040	3.45505e-05	-0.122568	0.261	0.482	0.545552	EPI_vs_TE	Gpig
ENSCPOG00000033531:	ENSCPOG00000033531	3.48373e-05	-0.226996	0.361	0.575	0.550081	EPI_vs_TE	Gpig
ENSCPOG00000032466:	ENSCPOG00000032466	3.53758e-05	-0.237095	0.017	0.166	0.558584	EPI_vs_TE	Gpig
ENSCPOG00000035856:TYW5	TYW5	3.55448e-05	0.518239	0.908	0.834	0.561253	EPI_vs_TE	Gpig
ENSCPOG00000007301:SPIC	SPIC	3.56829e-05	0.267244	0.513	0.306	0.563434	EPI_vs_TE	Gpig
ENSCPOG00000014654:NID1	NID1	3.62372e-05	0.736396	0.866	0.788	0.572186	EPI_vs_TE	Gpig
ENSCPOG00000008617:FRMPD1	FRMPD1	3.66736e-05	-0.310305	0.008	0.15	0.579076	EPI_vs_TE	Gpig
ENSCPOG00000010924:FAT1	FAT1	3.67963e-05	-0.371453	0.613	0.782	0.581014	EPI_vs_TE	Gpig
ENSCPOG00000039282:	ENSCPOG00000039282	3.69604e-05	-0.158673	0.059	0.244	0.583605	EPI_vs_TE	Gpig
ENSCPOG00000037976:CSDC2	CSDC2	3.7655e-05	-0.254937	0.185	0.399	0.594572	EPI_vs_TE	Gpig
ENSCPOG00000032097:Y-RNA	NA	3.81031e-05	0.340756	0.613	0.435	0.601647	EPI_vs_TE	Gpig
ENSCPOG00000007667:GTPBP1	GTPBP1	3.82431e-05	-0.196799	0.227	0.461	0.603859	EPI_vs_TE	Gpig
ENSCPOG00000012951:ACOT7	ACOT7	3.84257e-05	-0.389087	0.538	0.741	0.606741	EPI_vs_TE	Gpig
ENSCPOG00000002124:ARPC2	ARPC2	3.87085e-05	-0.411082	0.992	1	0.611208	EPI_vs_TE	Gpig
ENSCPOG00000039135:	ENSCPOG00000039135	3.88117e-05	-0.243084	0.084	0.275	0.612837	EPI_vs_TE	Gpig
ENSCPOG00000003412:	ENSCPOG00000003412	3.96837e-05	0.851945	0.739	0.632	0.626606	EPI_vs_TE	Gpig
ENSCPOG00000006461:USP47	USP47	3.98354e-05	-0.419347	0.613	0.782	0.629002	EPI_vs_TE	Gpig
ENSCPOG00000006316:XIAP	XIAP	4.03991e-05	-0.672248	0.597	0.782	0.637902	EPI_vs_TE	Gpig
ENSCPOG00000002549:	ENSCPOG00000002549	4.05412e-05	-0.242206	0.16	0.378	0.640146	EPI_vs_TE	Gpig
ENSCPOG00000023729:SSR2	SSR2	4.06814e-05	-0.385943	0.933	0.974	0.642359	EPI_vs_TE	Gpig
ENSCPOG00000040146:COX6B1	COX6B1	4.09353e-05	0.2487	0.983	1	0.646368	EPI_vs_TE	Gpig
ENSCPOG00000039747:MMD	MMD	4.10618e-05	-0.459212	0.571	0.736	0.648367	EPI_vs_TE	Gpig
ENSCPOG00000035414:	ENSCPOG00000035414	4.11643e-05	0.376678	0.983	0.995	0.649985	EPI_vs_TE	Gpig
ENSCPOG00000011128:PLAUR	PLAUR	4.17746e-05	-0.369187	0.126	0.306	0.65962	EPI_vs_TE	Gpig
ENSCPOG00000008741:	ENSCPOG00000008741	4.19899e-05	-0.147544	0.025	0.181	0.66302	EPI_vs_TE	Gpig
ENSCPOG00000015119:ABCC4	ABCC4	4.23307e-05	-1.67586	0.605	0.746	0.668401	EPI_vs_TE	Gpig
ENSCPOG00000038382:FOXK2	FOXK2	4.24245e-05	-0.34551	0.353	0.596	0.669883	EPI_vs_TE	Gpig
ENSCPOG00000005318:BRD1	BRD1	4.28606e-05	-0.232446	0.261	0.482	0.676769	EPI_vs_TE	Gpig
ENSCPOG00000015421:NGLY1	NGLY1	4.30212e-05	-0.456117	0.496	0.731	0.679304	EPI_vs_TE	Gpig
ENSCPOG00000006299:TAF5L	TAF5L	4.32323e-05	-0.577007	0.546	0.715	0.682638	EPI_vs_TE	Gpig
ENSCPOG00000030208:DEF8	DEF8	4.35126e-05	0.505472	0.983	0.959	0.687064	EPI_vs_TE	Gpig
ENSCPOG00000033135:	ENSCPOG00000033135	4.37681e-05	0.272676	1	1	0.691098	EPI_vs_TE	Gpig
ENSCPOG00000008571:ZNF592	ZNF592	4.47329e-05	-0.335352	0.429	0.627	0.706333	EPI_vs_TE	Gpig
ENSCPOG00000008206:	ENSCPOG00000008206	4.4753e-05	0.310294	1	1	0.706649	EPI_vs_TE	Gpig
ENSCPOG00000001552:SYDE2	SYDE2	4.48936e-05	-0.182369	0.176	0.404	0.70887	EPI_vs_TE	Gpig
ENSCPOG00000004865:SEC61A1	SEC61A1	4.49588e-05	-0.434851	0.908	0.979	0.709899	EPI_vs_TE	Gpig
ENSCPOG00000039357:SUSD6	SUSD6	4.51021e-05	-0.355118	0.311	0.539	0.712162	EPI_vs_TE	Gpig
ENSCPOG00000000884:PIK3CB	PIK3CB	4.5267e-05	-0.426383	0.529	0.72	0.714766	EPI_vs_TE	Gpig
ENSCPOG00000035655:NADK	NADK	4.54656e-05	-0.560015	0.429	0.606	0.717902	EPI_vs_TE	Gpig
ENSCPOG00000007652:	ENSCPOG00000007652	4.58479e-05	-0.216992	0.723	0.886	0.723939	EPI_vs_TE	Gpig
ENSCPOG00000038080:LSM14B	LSM14B	4.62523e-05	-0.122624	0.034	0.197	0.730324	EPI_vs_TE	Gpig
ENSCPOG00000005187:EBNA1BP2	EBNA1BP2	4.63868e-05	0.359174	0.924	0.886	0.732447	EPI_vs_TE	Gpig
ENSCPOG00000009643:	ENSCPOG00000009643	4.77603e-05	-0.315555	0.084	0.264	0.754135	EPI_vs_TE	Gpig
ENSCPOG00000000592:CTDSPL	CTDSPL	4.83141e-05	-0.552774	0.756	0.839	0.76288	EPI_vs_TE	Gpig
ENSCPOG00000025877:ATXN7L1	ATXN7L1	4.94331e-05	-0.493798	0.538	0.694	0.780549	EPI_vs_TE	Gpig
ENSCPOG00000020809:	ENSCPOG00000020809	5.01834e-05	-0.283437	0.664	0.834	0.792396	EPI_vs_TE	Gpig
ENSCPOG00000039321:UBE2V2	UBE2V2	5.0277e-05	0.547425	0.983	0.99	0.793874	EPI_vs_TE	Gpig
ENSCPOG00000035732:PLIN3	PLIN3	5.05178e-05	-0.300834	0.555	0.736	0.797676	EPI_vs_TE	Gpig
ENSCPOG00000025356:MIER2	MIER2	5.23066e-05	-0.190948	0.176	0.394	0.825922	EPI_vs_TE	Gpig
ENSCPOG00000014124:DPP8	DPP8	5.28276e-05	0.57332	0.992	0.959	0.834148	EPI_vs_TE	Gpig
ENSCPOG00000031579:SNAI3	SNAI3	5.34989e-05	-0.0863455	0.008	0.145	0.844748	EPI_vs_TE	Gpig
ENSCPOG00000019827:DEDD2	DEDD2	5.36288e-05	-0.465566	0.42	0.617	0.846799	EPI_vs_TE	Gpig
ENSCPOG00000036403:	ENSCPOG00000036403	5.39592e-05	0.716448	0.924	0.813	0.852017	EPI_vs_TE	Gpig
ENSCPOG00000021250:PLK2	PLK2	5.39671e-05	-1.02427	0.672	0.808	0.852141	EPI_vs_TE	Gpig
ENSCPOG00000006192:ANGPTL3	ANGPTL3	5.40751e-05	-0.392542	0.109	0.285	0.853846	EPI_vs_TE	Gpig
ENSCPOG00000010985:CCAR2	CCAR2	5.42081e-05	-0.249785	0.16	0.383	0.855945	EPI_vs_TE	Gpig
ENSCPOG00000021239:PRDX5	PRDX5	5.42088e-05	-0.27363	0.874	0.979	0.855957	EPI_vs_TE	Gpig
ENSCPOG00000006323:PC	PC	5.43233e-05	-0.316243	0.303	0.554	0.857765	EPI_vs_TE	Gpig
ENSCPOG00000012417:RPL13A	RPL13A	5.58283e-05	-0.278091	1	1	0.881529	EPI_vs_TE	Gpig
ENSCPOG00000008850:TARS3	TARS3	5.59618e-05	-0.138506	0.076	0.264	0.883636	EPI_vs_TE	Gpig
ENSCPOG00000032434:CIPC	CIPC	5.60173e-05	0.508888	0.933	0.886	0.884514	EPI_vs_TE	Gpig
ENSCPOG00000010671:KPNA4	KPNA4	5.6167e-05	-0.42333	0.42	0.648	0.886877	EPI_vs_TE	Gpig
ENSCPOG00000040552:CYB5R1	CYB5R1	5.62446e-05	-0.460269	0.748	0.881	0.888103	EPI_vs_TE	Gpig
ENSCPOG00000006741:AMOTL2	AMOTL2	5.71017e-05	-0.318657	0.21	0.409	0.901635	EPI_vs_TE	Gpig
ENSCPOG00000014341:WIPI1	WIPI1	5.82313e-05	-0.345653	0.261	0.482	0.919473	EPI_vs_TE	Gpig
ENSCPOG00000030647:FAM83B	FAM83B	5.84234e-05	-0.183976	0.067	0.244	0.922506	EPI_vs_TE	Gpig
ENSCPOG00000022966:	ENSCPOG00000022966	5.89166e-05	-0.377754	0.345	0.56	0.930294	EPI_vs_TE	Gpig
ENSCPOG00000010263:	ENSCPOG00000010263	5.94612e-05	0.403054	0.975	0.984	0.938892	EPI_vs_TE	Gpig
ENSCPOG00000034382:USP43	USP43	5.98128e-05	-0.215852	0.101	0.285	0.944444	EPI_vs_TE	Gpig
ENSCPOG00000013880:ZFYVE1	ZFYVE1	5.99086e-05	-0.34269	0.664	0.834	0.945957	EPI_vs_TE	Gpig
ENSCPOG00000009019:INPP5F	INPP5F	6.02133e-05	-0.158744	0.336	0.575	0.950768	EPI_vs_TE	Gpig
ENSCPOG00000015014:ETS2	ETS2	6.10205e-05	-0.130741	0.143	0.352	0.963514	EPI_vs_TE	Gpig
ENSCPOG00000008300:PTPA	PTPA	6.29041e-05	-0.372769	0.429	0.627	0.993255	EPI_vs_TE	Gpig
ENSCPOG00000011005:ANO1	ANO1	6.30677e-05	-0.370812	0.143	0.332	0.995838	EPI_vs_TE	Gpig
ENSCPOG00000015065:RPS6KA5	RPS6KA5	6.32359e-05	-1.75414	0.521	0.653	0.998494	EPI_vs_TE	Gpig
ENSCPOG00000004234:ELOVL5	ELOVL5	6.35348e-05	-0.178365	0.311	0.544	1	EPI_vs_TE	Gpig
ENSCPOG00000015742:THRAP3	THRAP3	6.43698e-05	0.308553	1	0.995	1	EPI_vs_TE	Gpig
ENSCPOG00000031843:TUBB4B	TUBB4B	6.52639e-05	-0.517267	0.908	0.948	1	EPI_vs_TE	Gpig
ENSCPOG00000007077:SH3BGRL3	SH3BGRL3	6.54314e-05	-0.387274	0.992	1	1	EPI_vs_TE	Gpig
ENSCPOG00000014621:	ENSCPOG00000014621	6.55715e-05	-0.138218	0	0.124	1	EPI_vs_TE	Gpig
ENSCPOG00000003122:MLXIP	MLXIP	6.56511e-05	-0.154885	0.16	0.358	1	EPI_vs_TE	Gpig
ENSCPOG00000022256:FOXO6	FOXO6	6.57059e-05	-0.0455841	0.017	0.161	1	EPI_vs_TE	Gpig
ENSCPOG00000036720:WNT10A	WNT10A	6.58278e-05	-0.331048	0.303	0.492	1	EPI_vs_TE	Gpig
ENSCPOG00000014374:CENPF	CENPF	6.62805e-05	-0.423945	0.815	0.881	1	EPI_vs_TE	Gpig
ENSCPOG00000009278:	ENSCPOG00000009278	6.65095e-05	-0.343719	1	1	1	EPI_vs_TE	Gpig
ENSCPOG00000038506:MPZL1	MPZL1	6.66377e-05	-0.551303	0.513	0.689	1	EPI_vs_TE	Gpig
ENSCPOG00000001761:BLM	BLM	6.96022e-05	-0.293775	0.639	0.819	1	EPI_vs_TE	Gpig
ENSCPOG00000003087:MYLPF	MYLPF	7.0282e-05	-0.238764	0.555	0.741	1	EPI_vs_TE	Gpig
ENSCPOG00000010387:ARID1A	ARID1A	7.10718e-05	-0.464024	0.941	0.943	1	EPI_vs_TE	Gpig
ENSCPOG00000040699:BTG1	BTG1	7.24005e-05	-0.200244	0.689	0.891	1	EPI_vs_TE	Gpig
ENSCPOG00000034687:JAZF1	JAZF1	7.29976e-05	-0.376096	0.42	0.637	1	EPI_vs_TE	Gpig
ENSCPOG00000022587:	ENSCPOG00000022587	7.3626e-05	-0.3098	0.202	0.399	1	EPI_vs_TE	Gpig
ENSCPOG00000009816:	ENSCPOG00000009816	7.44577e-05	0.434505	0.966	0.938	1	EPI_vs_TE	Gpig
ENSCPOG00000007873:ATRX	ATRX	7.4697e-05	0.634384	0.941	0.917	1	EPI_vs_TE	Gpig
ENSCPOG00000032250:	ENSCPOG00000032250	7.51617e-05	0.490852	0.555	0.347	1	EPI_vs_TE	Gpig
ENSCPOG00000038906:ELL2	ELL2	7.54385e-05	-0.510071	0.874	0.948	1	EPI_vs_TE	Gpig
ENSCPOG00000035167:C4orf19	C4orf19	7.54945e-05	-0.20361	0.042	0.202	1	EPI_vs_TE	Gpig
ENSCPOG00000002488:TMEM54	TMEM54	7.59046e-05	-0.238966	0.076	0.244	1	EPI_vs_TE	Gpig
ENSCPOG00000031835:HMGB1	HMGB1	7.6171e-05	0.268757	1	1	1	EPI_vs_TE	Gpig
ENSCPOG00000006572:BRINP1	BRINP1	7.62248e-05	-0.221552	0.008	0.14	1	EPI_vs_TE	Gpig
ENSCPOG00000009404:CCT8	CCT8	7.65825e-05	0.399196	0.983	0.99	1	EPI_vs_TE	Gpig
ENSCPOG00000015369:EHD4	EHD4	7.69899e-05	-0.39944	0.395	0.596	1	EPI_vs_TE	Gpig
ENSCPOG00000021129:SLC25A44	SLC25A44	7.81566e-05	0.639872	0.706	0.611	1	EPI_vs_TE	Gpig
ENSCPOG00000019869:	ENSCPOG00000019869	7.86797e-05	0.290068	1	1	1	EPI_vs_TE	Gpig
ENSCPOG00000000559:MAP7D1	MAP7D1	7.87721e-05	-0.21507	0.143	0.358	1	EPI_vs_TE	Gpig
ENSCPOG00000007524:HIVEP1	HIVEP1	7.90074e-05	-0.176997	0.134	0.337	1	EPI_vs_TE	Gpig
ENSCPOG00000037672:TMED3	TMED3	7.94921e-05	-0.459086	0.151	0.332	1	EPI_vs_TE	Gpig
ENSCPOG00000002815:NUFIP2	NUFIP2	7.98285e-05	-0.104177	0.403	0.637	1	EPI_vs_TE	Gpig
ENSCPOG00000015301:	ENSCPOG00000015301	8.01336e-05	0.515573	0.605	0.425	1	EPI_vs_TE	Gpig
ENSCPOG00000014533:CCK	CCK	8.02958e-05	0.205102	0.605	0.44	1	EPI_vs_TE	Gpig
ENSCPOG00000004306:EZR	EZR	8.08224e-05	-0.539627	0.975	0.979	1	EPI_vs_TE	Gpig
ENSCPOG00000003910:	ENSCPOG00000003910	8.11302e-05	-0.411696	0.252	0.456	1	EPI_vs_TE	Gpig
ENSCPOG00000025019:TMEM19	TMEM19	8.17752e-05	0.486713	0.908	0.87	1	EPI_vs_TE	Gpig
ENSCPOG00000002822:	ENSCPOG00000002822	8.20857e-05	0.286848	0.966	0.948	1	EPI_vs_TE	Gpig
ENSCPOG00000001721:CBFA2T2	CBFA2T2	8.35191e-05	0.562753	0.748	0.668	1	EPI_vs_TE	Gpig
ENSCPOG00000010539:ATP11A	ATP11A	8.35241e-05	-0.524359	0.328	0.528	1	EPI_vs_TE	Gpig
ENSCPOG00000031913:BCL2L2	BCL2L2	8.6958e-05	-0.179146	0.21	0.409	1	EPI_vs_TE	Gpig
ENSCPOG00000005628:RANBP17	RANBP17	9.01196e-05	-0.455546	0.697	0.886	1	EPI_vs_TE	Gpig
ENSCPOG00000006186:FAM76A	FAM76A	9.19559e-05	-0.401412	0.866	0.943	1	EPI_vs_TE	Gpig
ENSCPOG00000027338:PLA2G10	PLA2G10	9.42482e-05	-0.270409	0.361	0.528	1	EPI_vs_TE	Gpig
ENSCPOG00000006415:RIPK2	RIPK2	9.43828e-05	-0.186355	0.067	0.233	1	EPI_vs_TE	Gpig
ENSCPOG00000038781:	ENSCPOG00000038781	9.44036e-05	0.377851	0.966	0.964	1	EPI_vs_TE	Gpig
ENSCPOG00000030002:	ENSCPOG00000030002	9.573e-05	0.233085	0.908	0.881	1	EPI_vs_TE	Gpig
ENSCPOG00000001163:SHE	SHE	9.67254e-05	-0.26314	0.05	0.218	1	EPI_vs_TE	Gpig
ENSCPOG00000002303:SLC16A10	SLC16A10	9.73291e-05	-0.281207	0.235	0.446	1	EPI_vs_TE	Gpig
ENSCPOG00000014056:FABP7	FABP7	9.8213e-05	0.225365	0.773	0.565	1	EPI_vs_TE	Gpig
ENSCPOG00000009865:RGL3	RGL3	9.9263e-05	-0.133002	0.109	0.285	1	EPI_vs_TE	Gpig
ENSCPOG00000021263:CUL1	CUL1	9.98662e-05	-0.408662	0.782	0.902	1	EPI_vs_TE	Gpig
ENSCPOG00000009432:SPTAN1	SPTAN1	0.000100932	-0.401952	0.639	0.813	1	EPI_vs_TE	Gpig
ENSCPOG00000038311:CDC34	CDC34	0.000100984	-0.0272776	0.017	0.155	1	EPI_vs_TE	Gpig
ENSCPOG00000020951:	ENSCPOG00000020951	0.000101572	-0.0931455	0.067	0.244	1	EPI_vs_TE	Gpig
ENSCPOG00000011337:LETM1	LETM1	0.000102624	-0.326579	0.445	0.663	1	EPI_vs_TE	Gpig
ENSCPOG00000036499:ABHD11	ABHD11	0.000103107	-0.253381	0.58	0.788	1	EPI_vs_TE	Gpig
ENSCPOG00000021253:PLEKHG2	PLEKHG2	0.000103459	-0.152134	0.084	0.254	1	EPI_vs_TE	Gpig
ENSCPOG00000001436:KIAA0100	KIAA0100	0.000105048	0.442361	1	0.974	1	EPI_vs_TE	Gpig
ENSCPOG00000033409:SLC26A6	SLC26A6	0.000105325	-0.294951	0.244	0.451	1	EPI_vs_TE	Gpig
ENSCPOG00000012329:LARS1	LARS1	0.00010539	0.551129	0.95	0.927	1	EPI_vs_TE	Gpig
ENSCPOG00000007865:SNRK	SNRK	0.000105773	-0.103568	0.05	0.207	1	EPI_vs_TE	Gpig
ENSCPOG00000034252:	ENSCPOG00000034252	0.000106827	0.284571	0.824	0.684	1	EPI_vs_TE	Gpig
ENSCPOG00000035208:SLC35F2	SLC35F2	0.000108838	-0.132041	0.143	0.337	1	EPI_vs_TE	Gpig
ENSCPOG00000000157:PRSS22	PRSS22	0.000109533	-0.158604	0.025	0.171	1	EPI_vs_TE	Gpig
ENSCPOG00000011790:DDX17	DDX17	0.000109605	0.409639	1	0.995	1	EPI_vs_TE	Gpig
ENSCPOG00000001130:OSBPL8	OSBPL8	0.000111271	0.635683	0.899	0.855	1	EPI_vs_TE	Gpig
ENSCPOG00000013632:ZC3H14	ZC3H14	0.00011141	0.507155	0.908	0.834	1	EPI_vs_TE	Gpig
ENSCPOG00000021273:CALCOCO2	CALCOCO2	0.000113217	-0.286823	0.504	0.751	1	EPI_vs_TE	Gpig
ENSCPOG00000026573:	ENSCPOG00000026573	0.000114493	0.400471	0.412	0.249	1	EPI_vs_TE	Gpig
ENSCPOG00000013710:ALYREF	ALYREF	0.000115378	-0.10723	0.42	0.617	1	EPI_vs_TE	Gpig
ENSCPOG00000040469:BIRC5	BIRC5	0.000115493	-0.324205	0.95	0.964	1	EPI_vs_TE	Gpig
ENSCPOG00000025656:FADS2	FADS2	0.000115561	-0.17417	0.118	0.295	1	EPI_vs_TE	Gpig
ENSCPOG00000002209:ZNF382	ZNF382	0.000117415	0.724447	0.672	0.57	1	EPI_vs_TE	Gpig
ENSCPOG00000021441:LAMP1	LAMP1	0.000117661	-0.393531	0.958	0.964	1	EPI_vs_TE	Gpig
ENSCPOG00000005970:NR6A1	NR6A1	0.000118464	0.0540022	0.168	0.368	1	EPI_vs_TE	Gpig
ENSCPOG00000025856:CCND3	CCND3	0.000121366	-0.274584	0.429	0.642	1	EPI_vs_TE	Gpig
ENSCPOG00000006088:FGF18	FGF18	0.000122735	-0.0868549	0.017	0.15	1	EPI_vs_TE	Gpig
ENSCPOG00000011784:CDCA7	CDCA7	0.000122986	0.473412	0.471	0.285	1	EPI_vs_TE	Gpig
ENSCPOG00000002836:FRS2	FRS2	0.000129216	-0.486411	0.563	0.736	1	EPI_vs_TE	Gpig
ENSCPOG00000035959:	ENSCPOG00000035959	0.000130331	0.67304	0.681	0.56	1	EPI_vs_TE	Gpig
ENSCPOG00000010744:KDM1A	KDM1A	0.000130415	-0.374944	0.655	0.834	1	EPI_vs_TE	Gpig
ENSCPOG00000021117:PLEKHO1	PLEKHO1	0.000130997	-0.134585	0.05	0.207	1	EPI_vs_TE	Gpig
ENSCPOG00000009262:STAM	STAM	0.000131074	-0.292128	0.504	0.71	1	EPI_vs_TE	Gpig
ENSCPOG00000038056:GJB3	GJB3	0.000131494	-0.42331	0.908	0.948	1	EPI_vs_TE	Gpig
ENSCPOG00000013511:PCBP1	PCBP1	0.000131758	-0.375453	0.866	0.938	1	EPI_vs_TE	Gpig
ENSCPOG00000005599:CBX2	CBX2	0.000132415	-0.34277	0.118	0.295	1	EPI_vs_TE	Gpig
ENSCPOG00000014573:NSD3	NSD3	0.000134	-0.433732	0.765	0.876	1	EPI_vs_TE	Gpig
ENSCPOG00000002844:RETREG3	RETREG3	0.0001347	-0.299946	0.202	0.404	1	EPI_vs_TE	Gpig
ENSCPOG00000004074:DYNC1H1	DYNC1H1	0.000134713	-0.391338	0.622	0.777	1	EPI_vs_TE	Gpig
ENSCPOG00000013693:KAT5	KAT5	0.00013601	-0.438012	0.328	0.528	1	EPI_vs_TE	Gpig
ENSCPOG00000007978:CAPG	CAPG	0.000137511	-0.348061	0.647	0.793	1	EPI_vs_TE	Gpig
ENSCPOG00000001512:NR2C2	NR2C2	0.000137643	-0.283436	0.084	0.254	1	EPI_vs_TE	Gpig
ENSCPOG00000032398:Y-RNA	NA	0.000138357	0.175971	0.387	0.207	1	EPI_vs_TE	Gpig
ENSG00000273707:CDKN1C	CDKN1C	0.000138584	-0.0421725	0.025	0.166	1	EPI_vs_TE	Gpig
ENSCPOG00000032075:TXNL1	TXNL1	0.000140535	-0.333935	0.849	0.922	1	EPI_vs_TE	Gpig
ENSCPOG00000003123:	ENSCPOG00000003123	0.000143898	-0.0983913	0.109	0.311	1	EPI_vs_TE	Gpig
ENSCPOG00000003913:ARPC3	ARPC3	0.000145959	-0.341981	0.681	0.808	1	EPI_vs_TE	Gpig
ENSCPOG00000020618:TACC1	TACC1	0.000146166	-0.290997	0.79	0.891	1	EPI_vs_TE	Gpig
ENSCPOG00000000906:LSM11	LSM11	0.000147009	-0.23363	0.126	0.311	1	EPI_vs_TE	Gpig
ENSCPOG00000026046:SEMA7A	SEMA7A	0.00014936	-0.226598	0.294	0.497	1	EPI_vs_TE	Gpig
ENSCPOG00000011710:	ENSCPOG00000011710	0.00014953	-0.387479	0.345	0.508	1	EPI_vs_TE	Gpig
ENSCPOG00000008798:KIF1C	KIF1C	0.000149865	-0.0597123	0.16	0.358	1	EPI_vs_TE	Gpig
ENSCPOG00000008656:MTUS1	MTUS1	0.000150105	-0.326194	0.134	0.306	1	EPI_vs_TE	Gpig
ENSCPOG00000038199:RMND5A	RMND5A	0.000150313	-0.36543	0.529	0.751	1	EPI_vs_TE	Gpig
ENSCPOG00000012029:CNOT11	CNOT11	0.000150418	-0.247685	0.429	0.632	1	EPI_vs_TE	Gpig
ENSCPOG00000004117:MARK4	MARK4	0.000150947	-0.0454713	0.05	0.202	1	EPI_vs_TE	Gpig
ENSCPOG00000034185:HPCAL1	HPCAL1	0.00015197	-0.278705	0.571	0.71	1	EPI_vs_TE	Gpig
ENSCPOG00000038678:HPCAL4	HPCAL4	0.00015476	-0.469854	0.252	0.44	1	EPI_vs_TE	Gpig
ENSCPOG00000037315:	ENSCPOG00000037315	0.000156505	-0.140705	0.059	0.218	1	EPI_vs_TE	Gpig
ENSCPOG00000013370:	ENSCPOG00000013370	0.00015661	0.137212	0.782	0.585	1	EPI_vs_TE	Gpig
ENSCPOG00000005227:ABR	ABR	0.000156668	-0.304736	0.218	0.425	1	EPI_vs_TE	Gpig
ENSCPOG00000024558:	ENSCPOG00000024558	0.000156722	-0.13345	0.017	0.145	1	EPI_vs_TE	Gpig
ENSCPOG00000034237:IGFBP5	IGFBP5	0.000156828	-0.0910093	0.109	0.29	1	EPI_vs_TE	Gpig
ENSCPOG00000009510:PREPL	PREPL	0.000156884	0.709574	0.697	0.56	1	EPI_vs_TE	Gpig
ENSCPOG00000032021:NIPAL2	NIPAL2	0.000157137	-0.170906	0.227	0.43	1	EPI_vs_TE	Gpig
ENSCPOG00000002316:RCC2	RCC2	0.000158108	-0.381166	0.933	0.974	1	EPI_vs_TE	Gpig
ENSCPOG00000009608:ITGB5	ITGB5	0.000159012	-0.290327	0.134	0.321	1	EPI_vs_TE	Gpig
ENSCPOG00000011259:NCOA4	NCOA4	0.000160535	-0.525623	0.765	0.87	1	EPI_vs_TE	Gpig
ENSCPOG00000022243:COX4I1	COX4I1	0.000161507	-0.270474	0.975	1	1	EPI_vs_TE	Gpig
ENSCPOG00000006927:	ENSCPOG00000006927	0.000164149	-0.21005	0.353	0.575	1	EPI_vs_TE	Gpig
ENSCPOG00000035190:	ENSCPOG00000035190	0.000165121	-0.359576	0.286	0.492	1	EPI_vs_TE	Gpig
ENSCPOG00000030275:UBE2H	UBE2H	0.000165741	0.387803	1	0.984	1	EPI_vs_TE	Gpig
ENSCPOG00000035072:SOD3	SOD3	0.000167512	-0.177501	0.168	0.358	1	EPI_vs_TE	Gpig
ENSCPOG00000030682:	ENSCPOG00000030682	0.000167857	-0.0483598	0.034	0.176	1	EPI_vs_TE	Gpig
ENSCPOG00000035775:S1PR2	S1PR2	0.000171059	-0.205272	0.193	0.389	1	EPI_vs_TE	Gpig
ENSCPOG00000001600:DHRS3	DHRS3	0.000171214	-0.208058	0.101	0.285	1	EPI_vs_TE	Gpig
ENSCPOG00000007993:GMNN	GMNN	0.000178931	0.357897	0.941	0.886	1	EPI_vs_TE	Gpig
ENSCPOG00000008366:DOCK8	DOCK8	0.000180605	-0.346445	0.084	0.244	1	EPI_vs_TE	Gpig
ENSCPOG00000034871:SYNGR2	SYNGR2	0.000181078	-0.249888	0.261	0.487	1	EPI_vs_TE	Gpig
ENSCPOG00000031510:ANAPC16	ANAPC16	0.000183002	0.550393	0.916	0.829	1	EPI_vs_TE	Gpig
ENSCPOG00000033387:	ENSCPOG00000033387	0.000183615	-0.352344	0.412	0.611	1	EPI_vs_TE	Gpig
ENSCPOG00000020861:MVD	MVD	0.000185393	-0.505708	0.496	0.653	1	EPI_vs_TE	Gpig
ENSCPOG00000004873:PDE4D	PDE4D	0.000185679	0.71633	0.479	0.347	1	EPI_vs_TE	Gpig
ENSCPOG00000027058:GCDH	GCDH	0.000187978	-0.163809	0.126	0.316	1	EPI_vs_TE	Gpig
ENSCPOG00000007041:RBPJ	RBPJ	0.000189397	0.472969	0.983	0.943	1	EPI_vs_TE	Gpig
ENSCPOG00000004318:KIF23	KIF23	0.000190162	-0.283896	0.613	0.803	1	EPI_vs_TE	Gpig
ENSCPOG00000030494:BOK	BOK	0.00019132	-0.0953298	0.067	0.223	1	EPI_vs_TE	Gpig
ENSCPOG00000010413:NUDC	NUDC	0.000195414	0.323568	1	0.979	1	EPI_vs_TE	Gpig
ENSCPOG00000004294:TMEM181	TMEM181	0.000195965	-0.48146	0.546	0.699	1	EPI_vs_TE	Gpig
ENSCPOG00000000207:TECPR2	TECPR2	0.000196108	-0.144482	0.109	0.295	1	EPI_vs_TE	Gpig
ENSCPOG00000004200:AFAP1L2	AFAP1L2	0.000196809	-0.278498	0.109	0.29	1	EPI_vs_TE	Gpig
ENSCPOG00000000098:CFLAR	CFLAR	0.000196809	-0.0895579	0.101	0.295	1	EPI_vs_TE	Gpig
ENSCPOG00000030302:HERPUD1	HERPUD1	0.000197351	-0.90594	0.697	0.798	1	EPI_vs_TE	Gpig
ENSCPOG00000039035:CDC42SE2	CDC42SE2	0.000198872	-0.302419	0.487	0.741	1	EPI_vs_TE	Gpig
ENSCPOG00000026778:KCNJ14	KCNJ14	0.000201169	0.503566	0.79	0.617	1	EPI_vs_TE	Gpig
ENSCPOG00000023519:C1orf159	C1orf159	0.000201412	-0.510076	0.303	0.492	1	EPI_vs_TE	Gpig
ENSCPOG00000014707:EPHA1	EPHA1	0.000201546	-0.134762	0.193	0.404	1	EPI_vs_TE	Gpig
ENSCPOG00000014605:SCRIB	SCRIB	0.000204958	-0.0671613	0.118	0.295	1	EPI_vs_TE	Gpig
ENSCPOG00000021923:AHCYL2	AHCYL2	0.000205744	-0.949413	0.874	0.938	1	EPI_vs_TE	Gpig
ENSCPOG00000038956:DNAJB9	DNAJB9	0.000208336	-0.386765	0.378	0.544	1	EPI_vs_TE	Gpig
ENSCPOG00000007893:PALLD	PALLD	0.000212454	-0.251294	0.218	0.409	1	EPI_vs_TE	Gpig
ENSCPOG00000000389:PRDM10	PRDM10	0.000213464	-0.0729607	0.235	0.435	1	EPI_vs_TE	Gpig
ENSCPOG00000037287:	ENSCPOG00000037287	0.000214234	-0.247128	1	1	1	EPI_vs_TE	Gpig
ENSCPOG00000009111:ZFHX3	ZFHX3	0.000214757	-0.119092	0.143	0.332	1	EPI_vs_TE	Gpig
ENSCPOG00000035237:SLC25A37	SLC25A37	0.000215478	-0.311837	0.193	0.378	1	EPI_vs_TE	Gpig
ENSCPOG00000003324:USP40	USP40	0.000220871	-0.297049	0.336	0.534	1	EPI_vs_TE	Gpig
ENSCPOG00000013920:FGF4	FGF4	0.00022142	0.63388	0.521	0.373	1	EPI_vs_TE	Gpig
ENSCPOG00000036299:CDC42SE1	CDC42SE1	0.000221832	-0.374338	0.891	0.943	1	EPI_vs_TE	Gpig
ENSCPOG00000001803:MAP3K9	MAP3K9	0.000223845	-0.125207	0.042	0.187	1	EPI_vs_TE	Gpig
ENSCPOG00000025203:SUMO3	SUMO3	0.000224151	0.486049	0.975	0.948	1	EPI_vs_TE	Gpig
ENSCPOG00000005095:PSIP1	PSIP1	0.000224793	0.420777	0.933	0.876	1	EPI_vs_TE	Gpig
ENSCPOG00000011873:SNX30	SNX30	0.000225006	-0.509329	0.244	0.425	1	EPI_vs_TE	Gpig
ENSCPOG00000002998:RHEBL1	RHEBL1	0.000227539	0.4325	0.832	0.689	1	EPI_vs_TE	Gpig
ENSCPOG00000009235:P2RY14	P2RY14	0.00022808	-0.273501	0.008	0.124	1	EPI_vs_TE	Gpig
ENSCPOG00000005064:TXNDC11	TXNDC11	0.000231865	0.359855	0.975	0.907	1	EPI_vs_TE	Gpig
ENSCPOG00000023984:	ENSCPOG00000023984	0.000232377	0.197357	0.387	0.202	1	EPI_vs_TE	Gpig
ENSCPOG00000022424:GIPC1	GIPC1	0.000233509	-0.0770236	0.134	0.321	1	EPI_vs_TE	Gpig
ENSCPOG00000001411:TNS1	TNS1	0.000233696	-0.149293	0.034	0.171	1	EPI_vs_TE	Gpig
ENSCPOG00000012045:SSX2IP	SSX2IP	0.000233871	-0.235014	0.126	0.295	1	EPI_vs_TE	Gpig
ENSCPOG00000013280:ARHGAP28	ARHGAP28	0.000237768	-0.439545	0.832	0.886	1	EPI_vs_TE	Gpig
ENSCPOG00000027985:7SK	7SK	0.000238114	-0.130241	0.008	0.124	1	EPI_vs_TE	Gpig
ENSCPOG00000011674:MED13	MED13	0.000238474	-0.390023	0.723	0.834	1	EPI_vs_TE	Gpig
ENSCPOG00000008167:NBEAL2	NBEAL2	0.000239549	-0.220003	0.101	0.275	1	EPI_vs_TE	Gpig
ENSCPOG00000037450:BFAR	BFAR	0.000242578	0.54525	0.84	0.715	1	EPI_vs_TE	Gpig
ENSCPOG00000039960:KCNE4	KCNE4	0.000245909	-0.237525	0.008	0.124	1	EPI_vs_TE	Gpig
ENSCPOG00000006033:SUSD1	SUSD1	0.000248204	-0.578523	0.378	0.544	1	EPI_vs_TE	Gpig
ENSCPOG00000021802:VAMP5	VAMP5	0.000248497	-0.135134	0.126	0.301	1	EPI_vs_TE	Gpig
ENSCPOG00000007703:SEMA6A	SEMA6A	0.000249129	-0.205536	0.076	0.233	1	EPI_vs_TE	Gpig
ENSCPOG00000039330:	ENSCPOG00000039330	0.000250038	0.0723265	0.387	0.192	1	EPI_vs_TE	Gpig
ENSCPOG00000031789:	ENSCPOG00000031789	0.000250394	-0.0517416	0.042	0.187	1	EPI_vs_TE	Gpig
ENSCPOG00000000992:SLK	SLK	0.000250934	-0.203098	0.319	0.539	1	EPI_vs_TE	Gpig
ENSCPOG00000014629:	ENSCPOG00000014629	0.000251313	-0.343831	0.975	0.995	1	EPI_vs_TE	Gpig
ENSCPOG00000007502:MYO18A	MYO18A	0.000252194	-0.37473	0.37	0.554	1	EPI_vs_TE	Gpig
ENSCPOG00000000174:SERPINE1	SERPINE1	0.000253943	0.145078	0.151	0.036	1	EPI_vs_TE	Gpig
ENSCPOG00000039719:PDXK	PDXK	0.00025534	-0.344182	0.655	0.813	1	EPI_vs_TE	Gpig
ENSCPOG00000012281:FZD6	FZD6	0.000256923	-0.238165	0.252	0.446	1	EPI_vs_TE	Gpig
ENSCPOG00000007368:SQLE	SQLE	0.000257169	-0.37272	0.681	0.813	1	EPI_vs_TE	Gpig
ENSCPOG00000008943:	ENSCPOG00000008943	0.000261841	-0.541112	0.84	0.907	1	EPI_vs_TE	Gpig
ENSCPOG00000026663:SNAI1	SNAI1	0.000263851	-0.160275	0.193	0.389	1	EPI_vs_TE	Gpig
ENSCPOG00000039513:	ENSCPOG00000039513	0.000263953	-0.0113771	0.286	0.523	1	EPI_vs_TE	Gpig
ENSCPOG00000001094:NT5E	NT5E	0.000267882	-0.0891976	0.008	0.124	1	EPI_vs_TE	Gpig
ENSCPOG00000001641:PRUNE1	PRUNE1	0.000268475	-0.512293	0.748	0.813	1	EPI_vs_TE	Gpig
ENSCPOG00000015549:SMARCA4	SMARCA4	0.000271692	-0.0957613	0.193	0.404	1	EPI_vs_TE	Gpig
ENSCPOG00000039594:EIF4EBP2	EIF4EBP2	0.000272356	0.419116	0.933	0.876	1	EPI_vs_TE	Gpig
ENSCPOG00000010930:NEDD8	NEDD8	0.000273732	0.204897	0.899	0.824	1	EPI_vs_TE	Gpig
ENSCPOG00000010206:NDUFA9	NDUFA9	0.000274225	0.423952	0.95	0.953	1	EPI_vs_TE	Gpig
ENSCPOG00000002629:PCYOX1	PCYOX1	0.000279554	0.598327	0.941	0.938	1	EPI_vs_TE	Gpig
ENSCPOG00000002086:CCT4	CCT4	0.000279998	0.266263	1	1	1	EPI_vs_TE	Gpig
ENSCPOG00000032847:	ENSCPOG00000032847	0.000280197	-0.237097	0.05	0.192	1	EPI_vs_TE	Gpig
ENSCPOG00000033585:GDF11	GDF11	0.000283377	-0.170756	0.143	0.326	1	EPI_vs_TE	Gpig
ENSCPOG00000008725:	ENSCPOG00000008725	0.000284051	-0.463292	0.571	0.746	1	EPI_vs_TE	Gpig
ENSCPOG00000025549:SIGIRR	SIGIRR	0.000284098	-0.295529	0.311	0.487	1	EPI_vs_TE	Gpig
ENSCPOG00000000890:DAPK2	DAPK2	0.000284547	-0.282431	0.126	0.301	1	EPI_vs_TE	Gpig
ENSCPOG00000002259:SMARCA5	SMARCA5	0.000286481	-0.253314	0.874	0.969	1	EPI_vs_TE	Gpig
ENSCPOG00000003582:ITGA3	ITGA3	0.000288691	-0.230871	0.118	0.285	1	EPI_vs_TE	Gpig
ENSCPOG00000039277:ETS1	ETS1	0.000288888	-0.366536	0.202	0.373	1	EPI_vs_TE	Gpig
ENSCPOG00000008172:RAB22A	RAB22A	0.000292323	-0.257746	0.437	0.694	1	EPI_vs_TE	Gpig
ENSCPOG00000007298:TRRAP	TRRAP	0.000297328	-0.55634	0.815	0.876	1	EPI_vs_TE	Gpig
ENSCPOG00000030472:MT1F	MT1F	0.000301874	-0.179562	0.832	0.896	1	EPI_vs_TE	Gpig
ENSCPOG00000006743:	ENSCPOG00000006743	0.000303287	0.49694	1	0.969	1	EPI_vs_TE	Gpig
ENSCPOG00000004247:SOCS3	SOCS3	0.000305128	-0.344762	0.311	0.503	1	EPI_vs_TE	Gpig
ENSCPOG00000005290:GSR	GSR	0.000307101	-0.205624	0.05	0.192	1	EPI_vs_TE	Gpig
ENSCPOG00000015565:PALS2	PALS2	0.000307371	-0.189775	0.118	0.295	1	EPI_vs_TE	Gpig
ENSCPOG00000006719:KCTD6	KCTD6	0.000307465	-0.488195	0.328	0.528	1	EPI_vs_TE	Gpig
ENSCPOG00000014023:PPA1	PPA1	0.000313486	0.461092	0.933	0.938	1	EPI_vs_TE	Gpig
ENSCPOG00000031039:	ENSCPOG00000031039	0.000314784	-0.139566	0.092	0.254	1	EPI_vs_TE	Gpig
ENSCPOG00000006585:SLC7A5	SLC7A5	0.000314814	-0.0927069	0.05	0.197	1	EPI_vs_TE	Gpig
ENSCPOG00000007571:MCM10	MCM10	0.000315372	-0.358486	0.462	0.642	1	EPI_vs_TE	Gpig
ENSCPOG00000030281:PSAT1	PSAT1	0.000325073	0.385911	0.983	0.953	1	EPI_vs_TE	Gpig
ENSCPOG00000005784:TET2	TET2	0.000325171	-0.54563	1	0.995	1	EPI_vs_TE	Gpig
ENSCPOG00000026959:STARD10	STARD10	0.000328421	-0.218374	0.109	0.275	1	EPI_vs_TE	Gpig
ENSCPOG00000007056:CNKSR1	CNKSR1	0.00032885	-0.216207	0.109	0.29	1	EPI_vs_TE	Gpig
ENSCPOG00000026109:SLTM	SLTM	0.000331308	-0.343476	0.672	0.839	1	EPI_vs_TE	Gpig
ENSCPOG00000009726:MCOLN1	MCOLN1	0.000338779	-0.35452	0.378	0.57	1	EPI_vs_TE	Gpig
ENSCPOG00000012247:P4HB	P4HB	0.000341584	-0.337272	0.958	0.969	1	EPI_vs_TE	Gpig
ENSCPOG00000032470:CTSF	CTSF	0.000343611	-0.179382	0.244	0.456	1	EPI_vs_TE	Gpig
ENSCPOG00000037128:	ENSCPOG00000037128	0.000347763	-0.959272	0.395	0.544	1	EPI_vs_TE	Gpig
ENSCPOG00000020121:CNN2	CNN2	0.000348367	-0.0228397	0.109	0.28	1	EPI_vs_TE	Gpig
ENSCPOG00000008915:NCF2	NCF2	0.000349373	-0.263982	0.042	0.176	1	EPI_vs_TE	Gpig
ENSCPOG00000026170:SPSB3	SPSB3	0.000358489	-0.28914	0.269	0.472	1	EPI_vs_TE	Gpig
ENSCPOG00000015504:AKT3	AKT3	0.000359303	-0.427655	0.42	0.601	1	EPI_vs_TE	Gpig
ENSCPOG00000005364:PDZK1	PDZK1	0.000359397	-0.580242	0.193	0.347	1	EPI_vs_TE	Gpig
ENSCPOG00000026877:ZDHHC5	ZDHHC5	0.000360993	-0.411396	0.655	0.798	1	EPI_vs_TE	Gpig
ENSCPOG00000008645:HMGCL	HMGCL	0.000361724	-0.325785	0.353	0.534	1	EPI_vs_TE	Gpig
ENSCPOG00000013236:ARHGAP35	ARHGAP35	0.000361781	-0.115183	0.05	0.197	1	EPI_vs_TE	Gpig
ENSCPOG00000035296:	ENSCPOG00000035296	0.00036189	-0.408585	0.504	0.705	1	EPI_vs_TE	Gpig
ENSCPOG00000015343:RXRG	RXRG	0.000362563	-0.279596	0.118	0.28	1	EPI_vs_TE	Gpig
ENSCPOG00000000974:	ENSCPOG00000000974	0.000365457	0.475284	0.647	0.487	1	EPI_vs_TE	Gpig
ENSCPOG00000036550:FAM168B	FAM168B	0.000365637	-0.0885707	0.067	0.218	1	EPI_vs_TE	Gpig
ENSCPOG00000003535:FUCA1	FUCA1	0.000366226	-0.483392	0.849	0.912	1	EPI_vs_TE	Gpig
ENSCPOG00000014626:MAPK13	MAPK13	0.000369647	-0.365919	0.639	0.746	1	EPI_vs_TE	Gpig
ENSCPOG00000013941:ANP32E	ANP32E	0.000369748	0.444369	0.992	0.99	1	EPI_vs_TE	Gpig
ENSCPOG00000001063:CBL	CBL	0.000373346	0.421475	0.992	0.959	1	EPI_vs_TE	Gpig
ENSCPOG00000000057:PTGES3	PTGES3	0.000375247	0.262256	0.992	1	1	EPI_vs_TE	Gpig
ENSCPOG00000033627:MRPS14	MRPS14	0.000376867	0.323008	0.966	0.948	1	EPI_vs_TE	Gpig
ENSCPOG00000004090:BCL6	BCL6	0.000376958	-0.100178	0.025	0.15	1	EPI_vs_TE	Gpig
ENSCPOG00000001166:FNBP1	FNBP1	0.000380649	-0.301883	0.613	0.746	1	EPI_vs_TE	Gpig
ENSCPOG00000030775:FNIP1	FNIP1	0.000380683	-0.215942	0.286	0.492	1	EPI_vs_TE	Gpig
ENSCPOG00000013309:NADK2	NADK2	0.00038118	-0.231524	0.21	0.389	1	EPI_vs_TE	Gpig
ENSCPOG00000022994:SERPINH1	SERPINH1	0.000382022	-0.293726	0.479	0.705	1	EPI_vs_TE	Gpig
ENSCPOG00000040402:DCBLD2	DCBLD2	0.000383436	-0.126121	0.429	0.637	1	EPI_vs_TE	Gpig
ENSCPOG00000015518:	ENSCPOG00000015518	0.00038485	-0.278926	0.084	0.233	1	EPI_vs_TE	Gpig
ENSCPOG00000014413:	ENSCPOG00000014413	0.000384982	-0.0778688	0.714	0.865	1	EPI_vs_TE	Gpig
ENSCPOG00000012723:HAUS1	HAUS1	0.000389322	0.383551	0.874	0.829	1	EPI_vs_TE	Gpig
ENSCPOG00000008228:TOM1	TOM1	0.00039224	-0.211109	0.286	0.508	1	EPI_vs_TE	Gpig
ENSCPOG00000003012:MPPE1	MPPE1	0.000397946	-0.393412	0.403	0.585	1	EPI_vs_TE	Gpig
ENSCPOG00000036386:LSM5	LSM5	0.000398583	0.31421	0.933	0.912	1	EPI_vs_TE	Gpig
ENSCPOG00000015530:CPEB4	CPEB4	0.00040304	-0.112452	0.05	0.192	1	EPI_vs_TE	Gpig
ENSCPOG00000010727:	ENSCPOG00000010727	0.000406256	-0.303524	0.639	0.782	1	EPI_vs_TE	Gpig
ENSCPOG00000019954:IGFBP2	IGFBP2	0.000406545	-0.244573	0.622	0.819	1	EPI_vs_TE	Gpig
ENSCPOG00000036697:	ENSCPOG00000036697	0.000407458	-0.0874801	0.101	0.269	1	EPI_vs_TE	Gpig
ENSCPOG00000010320:MBNL2	MBNL2	0.000413729	-0.310269	0.118	0.269	1	EPI_vs_TE	Gpig
ENSCPOG00000012339:ANKH	ANKH	0.00041625	-0.168308	0.092	0.254	1	EPI_vs_TE	Gpig
ENSCPOG00000011521:ZMPSTE24	ZMPSTE24	0.000419684	0.263028	0.983	0.933	1	EPI_vs_TE	Gpig
ENSCPOG00000002437:ZNF513	ZNF513	0.000423529	-0.151435	0.084	0.233	1	EPI_vs_TE	Gpig
ENSCPOG00000014064:PRDM1	PRDM1	0.000423541	-0.172852	0.05	0.187	1	EPI_vs_TE	Gpig
ENSCPOG00000033869:RCN1	RCN1	0.00042362	-0.419406	0.773	0.834	1	EPI_vs_TE	Gpig
ENSCPOG00000004326:SLC1A5	SLC1A5	0.000424542	-0.491313	0.361	0.534	1	EPI_vs_TE	Gpig
ENSCPOG00000008766:RPA2	RPA2	0.000428236	0.342597	0.992	0.969	1	EPI_vs_TE	Gpig
ENSCPOG00000020224:SH3YL1	SH3YL1	0.000431288	-0.143208	0.202	0.404	1	EPI_vs_TE	Gpig
ENSCPOG00000038861:TCEAL8	TCEAL8	0.000435134	0.11693	0.723	0.58	1	EPI_vs_TE	Gpig
ENSCPOG00000036309:	ENSCPOG00000036309	0.00043794	0.434595	0.95	0.922	1	EPI_vs_TE	Gpig
ENSCPOG00000014137:PRDX1	PRDX1	0.000438823	0.301398	1	1	1	EPI_vs_TE	Gpig
ENSCPOG00000008491:SDHB	SDHB	0.00043928	0.293234	0.916	0.917	1	EPI_vs_TE	Gpig
ENSCPOG00000011534:SMAP2	SMAP2	0.000439303	-0.254569	0.185	0.373	1	EPI_vs_TE	Gpig
ENSCPOG00000025702:TREX2	TREX2	0.000442317	-0.11255	0.059	0.202	1	EPI_vs_TE	Gpig
ENSCPOG00000013077:NAB1	NAB1	0.000442641	-0.281968	0.151	0.326	1	EPI_vs_TE	Gpig
ENSCPOG00000025841:CLIC1	CLIC1	0.000442902	-0.426004	0.941	0.969	1	EPI_vs_TE	Gpig
ENSCPOG00000024891:PATJ	PATJ	0.000448435	-0.374553	0.37	0.518	1	EPI_vs_TE	Gpig
ENSCPOG00000022051:MAPKBP1	MAPKBP1	0.000450055	-0.176994	0.034	0.161	1	EPI_vs_TE	Gpig
ENSCPOG00000014623:DAB2IP	DAB2IP	0.00045441	-0.13779	0.16	0.342	1	EPI_vs_TE	Gpig
ENSCPOG00000004452:SUPT20H	SUPT20H	0.000456219	-0.527978	1	0.995	1	EPI_vs_TE	Gpig
ENSCPOG00000027403:SETD3	SETD3	0.000458942	-0.163173	0.261	0.472	1	EPI_vs_TE	Gpig
ENSCPOG00000012839:	ENSCPOG00000012839	0.000459232	-0.250014	0.63	0.798	1	EPI_vs_TE	Gpig
ENSCPOG00000009192:DND1	DND1	0.000461824	0.0566541	0.462	0.29	1	EPI_vs_TE	Gpig
ENSCPOG00000014758:TFG	TFG	0.000461982	-0.399927	0.891	0.959	1	EPI_vs_TE	Gpig
ENSCPOG00000007930:THOC7	THOC7	0.0004705	-0.229466	0.412	0.591	1	EPI_vs_TE	Gpig
ENSCPOG00000010852:ELMO3	ELMO3	0.000475313	-0.234415	0.218	0.383	1	EPI_vs_TE	Gpig
ENSCPOG00000001425:DOCK9	DOCK9	0.000478713	-0.384639	0.824	0.896	1	EPI_vs_TE	Gpig
ENSCPOG00000007221:CENPB	CENPB	0.000481017	-0.242415	0.319	0.523	1	EPI_vs_TE	Gpig
ENSCPOG00000001810:INAVA	INAVA	0.000483054	-0.167199	0.034	0.161	1	EPI_vs_TE	Gpig
ENSCPOG00000033892:PWWP2B	PWWP2B	0.000484388	-0.254247	0.235	0.44	1	EPI_vs_TE	Gpig
ENSCPOG00000004342:ELF1	ELF1	0.00048683	-0.195116	0.168	0.358	1	EPI_vs_TE	Gpig
ENSCPOG00000004634:	ENSCPOG00000004634	0.000487235	0.371077	0.908	0.808	1	EPI_vs_TE	Gpig
ENSCPOG00000005372:RASAL2	RASAL2	0.000487619	-0.203659	0.176	0.358	1	EPI_vs_TE	Gpig
ENSCPOG00000015168:	ENSCPOG00000015168	0.000488557	0.374732	0.731	0.663	1	EPI_vs_TE	Gpig
ENSCPOG00000013559:	ENSCPOG00000013559	0.000488818	-0.0977548	0.101	0.259	1	EPI_vs_TE	Gpig
ENSCPOG00000025140:RPS19	RPS19	0.000490582	-0.192356	1	1	1	EPI_vs_TE	Gpig
ENSCPOG00000025373:	ENSCPOG00000025373	0.000495019	-0.108296	0.042	0.176	1	EPI_vs_TE	Gpig
ENSCPOG00000008136:BLVRA	BLVRA	0.000495122	-0.337309	0.529	0.71	1	EPI_vs_TE	Gpig
ENSCPOG00000003712:NIP7	NIP7	0.000502778	0.305448	0.824	0.741	1	EPI_vs_TE	Gpig
ENSCPOG00000007417:FSTL3	FSTL3	0.000503873	-0.258899	0.092	0.244	1	EPI_vs_TE	Gpig
ENSCPOG00000010254:TNS4	TNS4	0.000505216	-0.165993	0.168	0.342	1	EPI_vs_TE	Gpig
ENSCPOG00000013482:FMNL2	FMNL2	0.000506008	-0.277272	0.286	0.477	1	EPI_vs_TE	Gpig
ENSCPOG00000013390:CTNNA1	CTNNA1	0.000512343	-0.390684	1	0.99	1	EPI_vs_TE	Gpig
ENSCPOG00000003328:PIGH	PIGH	0.000515672	-0.355571	0.412	0.622	1	EPI_vs_TE	Gpig
ENSCPOG00000007904:GATM	GATM	0.000516642	-0.233401	0.101	0.259	1	EPI_vs_TE	Gpig
ENSCPOG00000032411:RUNX1	RUNX1	0.000518536	0.424553	0.597	0.44	1	EPI_vs_TE	Gpig
ENSCPOG00000040610:	ENSCPOG00000040610	0.000519676	0.0501959	0.361	0.591	1	EPI_vs_TE	Gpig
ENSCPOG00000034801:ARL6IP1	ARL6IP1	0.000521024	0.651783	0.975	0.984	1	EPI_vs_TE	Gpig
ENSCPOG00000014118:FOXK1	FOXK1	0.000521507	-0.0879184	0.059	0.202	1	EPI_vs_TE	Gpig
ENSCPOG00000022876:RPS28	RPS28	0.000522299	-0.224609	0.975	1	1	EPI_vs_TE	Gpig
ENSCPOG00000031285:TMCO4	TMCO4	0.000532023	-0.30807	0.176	0.347	1	EPI_vs_TE	Gpig
ENSCPOG00000015510:METAP2	METAP2	0.000532382	-0.323491	0.966	0.979	1	EPI_vs_TE	Gpig
ENSCPOG00000008301:CENPQ	CENPQ	0.000535198	-0.071856	0.412	0.637	1	EPI_vs_TE	Gpig
ENSCPOG00000001553:PHLPP1	PHLPP1	0.000535653	-0.476058	0.185	0.363	1	EPI_vs_TE	Gpig
ENSCPOG00000031723:NRBF2	NRBF2	0.000535847	0.471589	0.824	0.746	1	EPI_vs_TE	Gpig
ENSCPOG00000004910:FRRS1	FRRS1	0.000536176	0.327302	0.992	0.953	1	EPI_vs_TE	Gpig
ENSCPOG00000004083:NUP188	NUP188	0.000536207	-0.34434	0.697	0.865	1	EPI_vs_TE	Gpig
ENSCPOG00000002877:NSDHL	NSDHL	0.000538547	-0.284943	0.58	0.725	1	EPI_vs_TE	Gpig
ENSCPOG00000033012:LAMTOR5	LAMTOR5	0.00053997	0.34645	0.941	0.886	1	EPI_vs_TE	Gpig
ENSCPOG00000003303:PALS1	PALS1	0.000540063	-0.529393	0.849	0.881	1	EPI_vs_TE	Gpig
ENSCPOG00000032248:CKB	CKB	0.000542918	-0.12412	0.286	0.477	1	EPI_vs_TE	Gpig
ENSCPOG00000030290:KRAS	KRAS	0.000545132	0.0634889	0.538	0.772	1	EPI_vs_TE	Gpig
ENSCPOG00000023539:ARPC4	ARPC4	0.000545987	-0.368621	0.79	0.912	1	EPI_vs_TE	Gpig
ENSCPOG00000008756:PDE5A	PDE5A	0.0005492	-0.337774	0.134	0.301	1	EPI_vs_TE	Gpig
ENSCPOG00000011635:CHAF1A	CHAF1A	0.000549471	-0.0712475	0.235	0.446	1	EPI_vs_TE	Gpig
ENSCPOG00000036729:BPHL	BPHL	0.000551736	-0.112519	0.076	0.228	1	EPI_vs_TE	Gpig
ENSCPOG00000012863:GIT2	GIT2	0.000559177	0.476298	0.908	0.819	1	EPI_vs_TE	Gpig
ENSCPOG00000025010:	POU5F1	0.000559752	0.251074	0.924	0.803	1	EPI_vs_TE	Gpig
ENSCPOG00000015749:SLCO4A1	SLCO4A1	0.000573872	0.508652	0.361	0.218	1	EPI_vs_TE	Gpig
ENSCPOG00000005329:DLG5	DLG5	0.000574731	-0.401899	0.269	0.44	1	EPI_vs_TE	Gpig
ENSCPOG00000040236:	ENSCPOG00000040236	0.000587085	0.610188	0.605	0.446	1	EPI_vs_TE	Gpig
ENSCPOG00000022492:MXD4	MXD4	0.000589229	-0.18111	0.084	0.238	1	EPI_vs_TE	Gpig
ENSCPOG00000002172:KLHL18	KLHL18	0.000590535	-0.275017	0.294	0.482	1	EPI_vs_TE	Gpig
ENSCPOG00000000621:	ENSCPOG00000000621	0.000590786	-0.0894371	0.176	0.368	1	EPI_vs_TE	Gpig
ENSCPOG00000001477:UTP18	UTP18	0.000591365	0.53294	0.899	0.912	1	EPI_vs_TE	Gpig
ENSCPOG00000020034:	ENSCPOG00000020034	0.000592136	-0.312829	0.05	0.181	1	EPI_vs_TE	Gpig
ENSCPOG00000001164:LIMD1	LIMD1	0.000597617	-0.157557	0.101	0.264	1	EPI_vs_TE	Gpig
ENSCPOG00000036752:ARMCX3	ARMCX3	0.000598502	0.442573	0.395	0.249	1	EPI_vs_TE	Gpig
ENSCPOG00000026861:SLC9A3R2	SLC9A3R2	0.000601944	-0.0781697	0.008	0.114	1	EPI_vs_TE	Gpig
ENSCPOG00000008377:CYFIP2	CYFIP2	0.000602254	-0.271694	0.134	0.306	1	EPI_vs_TE	Gpig
ENSCPOG00000011633:DHCR7	DHCR7	0.000603516	-0.532318	0.471	0.627	1	EPI_vs_TE	Gpig
ENSCPOG00000027416:TAGLN2	TAGLN2	0.000604366	-0.39963	0.992	0.984	1	EPI_vs_TE	Gpig
ENSCPOG00000010318:ETV6	ETV6	0.000607513	-0.175961	0.437	0.617	1	EPI_vs_TE	Gpig
ENSCPOG00000009168:PDIA5	PDIA5	0.000611698	-0.20487	0.134	0.29	1	EPI_vs_TE	Gpig
ENSCPOG00000027399:ZNF217	ZNF217	0.000611792	-0.173739	0.261	0.435	1	EPI_vs_TE	Gpig
ENSCPOG00000022798:STK25	STK25	0.000614515	-0.267833	0.202	0.389	1	EPI_vs_TE	Gpig
ENSCPOG00000008901:	ENSCPOG00000008901	0.000616054	-0.126141	0.185	0.358	1	EPI_vs_TE	Gpig
ENSCPOG00000000990:SETD1B	SETD1B	0.000616164	-0.325348	0.731	0.855	1	EPI_vs_TE	Gpig
ENSCPOG00000015629:DHCR24	DHCR24	0.000619668	-0.609086	0.706	0.829	1	EPI_vs_TE	Gpig
ENSCPOG00000015106:SPTLC1	SPTLC1	0.000629075	0.372484	0.966	0.959	1	EPI_vs_TE	Gpig
ENSCPOG00000014311:GSK3B	GSK3B	0.000629295	0.359855	0.992	0.99	1	EPI_vs_TE	Gpig
ENSCPOG00000036256:PRDX6	PRDX6	0.0006314	0.334229	0.95	0.933	1	EPI_vs_TE	Gpig
ENSCPOG00000034690:TSPAN13	TSPAN13	0.000638515	0.46732	0.815	0.715	1	EPI_vs_TE	Gpig
ENSCPOG00000010997:ATM	ATM	0.00064137	0.314002	0.739	0.565	1	EPI_vs_TE	Gpig
ENSCPOG00000032350:NMNAT1	NMNAT1	0.000644013	-0.156118	0.21	0.394	1	EPI_vs_TE	Gpig
ENSCPOG00000012175:TTC7A	TTC7A	0.000644566	-0.404158	0.143	0.306	1	EPI_vs_TE	Gpig
ENSCPOG00000032859:	ENSCPOG00000032859	0.000646125	0.0109068	0.042	0.176	1	EPI_vs_TE	Gpig
ENSCPOG00000007375:E2F7	E2F7	0.000655146	-0.566223	0.798	0.881	1	EPI_vs_TE	Gpig
ENSCPOG00000034465:VPS37B	VPS37B	0.000656501	-0.111345	0.286	0.472	1	EPI_vs_TE	Gpig
ENSCPOG00000007020:SLC22A17	SLC22A17	0.000658144	-0.201212	0.118	0.285	1	EPI_vs_TE	Gpig
ENSCPOG00000014788:EHMT2	EHMT2	0.000658944	-0.198178	0.261	0.446	1	EPI_vs_TE	Gpig
ENSCPOG00000008310:	ENSCPOG00000008310	0.000661015	-0.0979503	0.261	0.472	1	EPI_vs_TE	Gpig
ENSCPOG00000011994:TSG101	TSG101	0.000662184	-0.457024	0.95	0.938	1	EPI_vs_TE	Gpig
ENSCPOG00000031202:EVA1A	EVA1A	0.000667813	-0.273204	0.479	0.627	1	EPI_vs_TE	Gpig
ENSCPOG00000038586:ANXA5	ANXA5	0.000680364	-0.389611	0.958	0.984	1	EPI_vs_TE	Gpig
ENSCPOG00000002461:LIN7B	LIN7B	0.000683345	-0.0600451	0.059	0.197	1	EPI_vs_TE	Gpig
ENSCPOG00000027326:TXNIP	TXNIP	0.000684679	0.417657	0.782	0.648	1	EPI_vs_TE	Gpig
ENSCPOG00000004397:PAFAH1B3	PAFAH1B3	0.000687987	0.242783	0.739	0.575	1	EPI_vs_TE	Gpig
ENSCPOG00000014766:JADE3	JADE3	0.000691221	-0.241029	0.16	0.332	1	EPI_vs_TE	Gpig
ENSCPOG00000035918:BANF1	BANF1	0.000691763	0.263846	0.992	0.99	1	EPI_vs_TE	Gpig
ENSCPOG00000005856:ARL5B	ARL5B	0.000691956	0.524046	0.815	0.689	1	EPI_vs_TE	Gpig
ENSCPOG00000025937:GINS2	GINS2	0.000692663	-0.0943232	0.513	0.674	1	EPI_vs_TE	Gpig
ENSCPOG00000010309:	ENSCPOG00000010309	0.000694143	-0.238095	0.076	0.223	1	EPI_vs_TE	Gpig
ENSCPOG00000005746:	ENSCPOG00000005746	0.00070345	-0.458927	0.891	0.922	1	EPI_vs_TE	Gpig
ENSCPOG00000006786:SLC17A7	SLC17A7	0.000705959	0.29464	0.445	0.301	1	EPI_vs_TE	Gpig
ENSCPOG00000001351:TMEM184B	TMEM184B	0.000706557	-0.349287	0.672	0.808	1	EPI_vs_TE	Gpig
ENSCPOG00000014961:SUCLA2	SUCLA2	0.000710268	0.52186	0.95	0.922	1	EPI_vs_TE	Gpig
ENSCPOG00000033532:RASSF8	RASSF8	0.000712516	-0.305893	0.328	0.518	1	EPI_vs_TE	Gpig
ENSCPOG00000012531:YEATS2	YEATS2	0.00071767	0.492401	0.84	0.741	1	EPI_vs_TE	Gpig
ENSCPOG00000000553:GLA	GLA	0.000720695	0.139564	0.277	0.13	1	EPI_vs_TE	Gpig
ENSCPOG00000004315:AP3D1	AP3D1	0.000728162	-0.335666	0.605	0.731	1	EPI_vs_TE	Gpig
ENSCPOG00000011459:DGKE	DGKE	0.00073274	0.130559	0.193	0.067	1	EPI_vs_TE	Gpig
ENSCPOG00000008492:SUV39H2	SUV39H2	0.000732914	-0.261602	0.277	0.451	1	EPI_vs_TE	Gpig
ENSCPOG00000038658:LDLRAP1	LDLRAP1	0.000733723	-0.275777	0.227	0.404	1	EPI_vs_TE	Gpig
ENSCPOG00000006125:FBLN2	FBLN2	0.000740843	-0.105398	0.008	0.109	1	EPI_vs_TE	Gpig
ENSCPOG00000034570:RAB7A	RAB7A	0.000752868	0.262167	1	1	1	EPI_vs_TE	Gpig
ENSCPOG00000038248:HSD17B11	HSD17B11	0.000754339	0.110906	0.252	0.109	1	EPI_vs_TE	Gpig
ENSCPOG00000033101:	ENSCPOG00000033101	0.000756605	-0.479896	0.639	0.819	1	EPI_vs_TE	Gpig
ENSCPOG00000006269:SH3PXD2A	SH3PXD2A	0.000766149	-0.148274	0.059	0.192	1	EPI_vs_TE	Gpig
ENSCPOG00000005140:KHSRP	KHSRP	0.000767344	-0.0668665	0.378	0.606	1	EPI_vs_TE	Gpig
ENSG00000152093:CFC1B	CFC1B	0.000769506	0.0578252	0.109	0.021	1	EPI_vs_TE	Gpig
ENSCPOG00000002212:AKIP1	AKIP1	0.000770336	-0.108162	0.21	0.404	1	EPI_vs_TE	Gpig
ENSCPOG00000037851:HILPDA	HILPDA	0.000778025	-0.353528	0.378	0.575	1	EPI_vs_TE	Gpig
ENSCPOG00000032022:	ENSCPOG00000032022	0.000784253	-0.175197	0.21	0.373	1	EPI_vs_TE	Gpig
ENSCPOG00000020493:UBOX5	UBOX5	0.000784425	-0.244167	0.328	0.497	1	EPI_vs_TE	Gpig
ENSCPOG00000015466:ARHGAP29	ARHGAP29	0.000787463	-0.382394	0.84	0.876	1	EPI_vs_TE	Gpig
ENSCPOG00000008240:NGDN	NGDN	0.000787685	0.345662	0.95	0.927	1	EPI_vs_TE	Gpig
ENSCPOG00000002033:MAT2B	MAT2B	0.000788278	-0.420843	0.891	0.891	1	EPI_vs_TE	Gpig
ENSCPOG00000012533:EZH1	EZH1	0.000791313	-0.280677	0.613	0.772	1	EPI_vs_TE	Gpig
ENSCPOG00000014908:ARFGEF1	ARFGEF1	0.000793325	-0.38814	0.605	0.731	1	EPI_vs_TE	Gpig
ENSCPOG00000005570:SLC25A15	SLC25A15	0.000796543	0.370197	0.605	0.477	1	EPI_vs_TE	Gpig
ENSCPOG00000032668:	ENSCPOG00000032668	0.000797186	-0.18487	0.471	0.689	1	EPI_vs_TE	Gpig
ENSCPOG00000024896:ANKRD39	ANKRD39	0.000799812	-0.354223	0.328	0.477	1	EPI_vs_TE	Gpig
ENSCPOG00000002486:SEC63	SEC63	0.000803605	0.528094	0.966	0.964	1	EPI_vs_TE	Gpig
ENSCPOG00000023121:CGN	CGN	0.000804828	-0.583647	0.765	0.865	1	EPI_vs_TE	Gpig
ENSCPOG00000025048:	ENSCPOG00000025048	0.000806043	-0.158594	0.008	0.109	1	EPI_vs_TE	Gpig
ENSCPOG00000013323:FAM83H	FAM83H	0.000813215	-0.174239	0.076	0.212	1	EPI_vs_TE	Gpig
ENSCPOG00000015153:PIM3	PIM3	0.000813355	-0.274337	0.193	0.363	1	EPI_vs_TE	Gpig
ENSCPOG00000004078:ABHD12	ABHD12	0.000814995	-0.376119	0.378	0.554	1	EPI_vs_TE	Gpig
ENSCPOG00000026784:PPP2R2A	PPP2R2A	0.000820924	-0.342002	0.588	0.736	1	EPI_vs_TE	Gpig
ENSCPOG00000006689:APBB2	APBB2	0.000823202	-0.161577	0.378	0.554	1	EPI_vs_TE	Gpig
ENSCPOG00000003617:CCSER2	CCSER2	0.000823601	-0.275475	0.311	0.492	1	EPI_vs_TE	Gpig
ENSCPOG00000011951:BAZ1A	BAZ1A	0.000823684	-0.161485	0.538	0.736	1	EPI_vs_TE	Gpig
ENSCPOG00000037986:	ENSCPOG00000037986	0.000824576	0.338548	0.916	0.881	1	EPI_vs_TE	Gpig
ENSCPOG00000014802:GPAT3	GPAT3	0.000826083	0.483428	0.487	0.363	1	EPI_vs_TE	Gpig
ENSCPOG00000039654:PGLS	PGLS	0.000827271	-0.16482	0.387	0.575	1	EPI_vs_TE	Gpig
ENSCPOG00000032372:	ENSCPOG00000032372	0.000827473	-0.0443799	0.286	0.492	1	EPI_vs_TE	Gpig
ENSCPOG00000000403:TLN1	TLN1	0.000829003	-0.204216	0.63	0.751	1	EPI_vs_TE	Gpig
ENSCPOG00000004014:BHLHE40	BHLHE40	0.000829393	-0.234366	0.353	0.539	1	EPI_vs_TE	Gpig
ENSCPOG00000031673:SDHC	SDHC	0.000829698	-0.202966	0.513	0.715	1	EPI_vs_TE	Gpig
ENSCPOG00000027612:	ENSCPOG00000027612	0.000832727	0.677789	0.613	0.534	1	EPI_vs_TE	Gpig
ENSCPOG00000031296:MED14	MED14	0.00083296	-0.512859	0.647	0.782	1	EPI_vs_TE	Gpig
ENSCPOG00000023338:ASAP3	ASAP3	0.000834966	-0.196436	0.076	0.218	1	EPI_vs_TE	Gpig
ENSCPOG00000013611:PGM2	PGM2	0.000842201	-0.277208	0.731	0.896	1	EPI_vs_TE	Gpig
ENSCPOG00000014401:RABGGTA	RABGGTA	0.000851072	-0.156603	0.176	0.358	1	EPI_vs_TE	Gpig
ENSCPOG00000017157:MIR124-1	MIR124-1	0.000853454	0.0113323	0.227	0.093	1	EPI_vs_TE	Gpig
ENSCPOG00000033050:PPP1R18	PPP1R18	0.000859967	-0.0147221	0.059	0.197	1	EPI_vs_TE	Gpig
ENSCPOG00000003237:TUBB4A	TUBB4A	0.000871804	-0.0705442	0.471	0.606	1	EPI_vs_TE	Gpig
ENSCPOG00000033639:GCNT2	GCNT2	0.000873743	-0.304478	0.613	0.777	1	EPI_vs_TE	Gpig
ENSCPOG00000038121:EMC8	EMC8	0.000880212	-0.0816992	0.311	0.513	1	EPI_vs_TE	Gpig
ENSCPOG00000002193:PIP5K1A	PIP5K1A	0.000884921	-0.119881	0.378	0.56	1	EPI_vs_TE	Gpig
ENSCPOG00000001176:STRAP	STRAP	0.00088626	0.368601	0.992	0.99	1	EPI_vs_TE	Gpig
ENSCPOG00000010143:GTF3A	GTF3A	0.000890343	-0.193974	0.185	0.358	1	EPI_vs_TE	Gpig
ENSCPOG00000014104:SBF1	SBF1	0.000893046	-0.280551	0.37	0.523	1	EPI_vs_TE	Gpig
ENSCPOG00000009738:PCDHAC1	PCDHAC1	0.000895281	0.215976	0.202	0.078	1	EPI_vs_TE	Gpig
ENSCPOG00000007130:ANXA4	ANXA4	0.000897028	-0.324467	0.538	0.72	1	EPI_vs_TE	Gpig
ENSCPOG00000021600:Cxcr1	Cxcr1	0.000902844	-0.126601	0.025	0.14	1	EPI_vs_TE	Gpig
ENSCPOG00000014679:TROAP	TROAP	0.000902972	-0.250702	0.252	0.435	1	EPI_vs_TE	Gpig
ENSCPOG00000036313:SLC35E4	SLC35E4	0.000905876	-0.0934082	0.176	0.363	1	EPI_vs_TE	Gpig
ENSCPOG00000006974:PLEKHA7	PLEKHA7	0.000906638	-0.32699	0.101	0.254	1	EPI_vs_TE	Gpig
ENSCPOG00000015643:	ENSCPOG00000015643	0.000911201	0.475487	0.983	0.984	1	EPI_vs_TE	Gpig
ENSCPOG00000030980:MARCHF4	MARCHF4	0.000913675	-0.183798	0.118	0.269	1	EPI_vs_TE	Gpig
ENSCPOG00000004004:SLC20A1	SLC20A1	0.000915328	-0.604678	0.454	0.622	1	EPI_vs_TE	Gpig
ENSCPOG00000004353:ENC1	ENC1	0.000915405	-0.231985	0.126	0.285	1	EPI_vs_TE	Gpig
ENSCPOG00000015212:PRKCI	PRKCI	0.000922653	-0.213627	0.655	0.839	1	EPI_vs_TE	Gpig
ENSCPOG00000011734:RANBP9	RANBP9	0.000924611	-0.199348	0.294	0.477	1	EPI_vs_TE	Gpig
ENSCPOG00000000482:ADIPOR1	ADIPOR1	0.000933409	-0.365263	0.689	0.839	1	EPI_vs_TE	Gpig
ENSCPOG00000037726:	ENSCPOG00000037726	0.000938495	-0.293513	0.126	0.269	1	EPI_vs_TE	Gpig
ENSCPOG00000006112:NF1	NF1	0.000944337	0.608988	0.916	0.793	1	EPI_vs_TE	Gpig
ENSCPOG00000025567:GMEB2	GMEB2	0.000944489	-0.232164	0.118	0.28	1	EPI_vs_TE	Gpig
ENSCPOG00000039987:	ENSCPOG00000039987	0.000955364	-0.0633378	0.017	0.124	1	EPI_vs_TE	Gpig
ENSCPOG00000035768:FOSL2	FOSL2	0.000955829	-0.247345	0.176	0.337	1	EPI_vs_TE	Gpig
ENSCPOG00000039543:PPP2CA	PPP2CA	0.000959313	-0.304707	0.622	0.782	1	EPI_vs_TE	Gpig
ENSCPOG00000039943:C1orf50	C1orf50	0.000965081	0.523669	0.672	0.591	1	EPI_vs_TE	Gpig
ENSCPOG00000037801:TOLLIP	TOLLIP	0.000966659	-0.319744	0.429	0.565	1	EPI_vs_TE	Gpig
ENSCPOG00000036629:DHRS11	DHRS11	0.000973002	-0.083706	0.109	0.269	1	EPI_vs_TE	Gpig
ENSCPOG00000003322:PARVA	PARVA	0.000974666	-0.179083	0.286	0.472	1	EPI_vs_TE	Gpig
ENSCPOG00000031483:	ENSCPOG00000031483	0.000980995	-0.240302	0.983	1	1	EPI_vs_TE	Gpig
ENSCPOG00000022929:TSPYL1	TSPYL1	0.000992847	0.375966	0.958	0.917	1	EPI_vs_TE	Gpig
ENSCPOG00000010269:CTNNBL1	CTNNBL1	0.000998246	-0.235857	0.58	0.767	1	EPI_vs_TE	Gpig
ENSCPOG00000033486:SRSF9	SRSF9	0.00100497	-0.0389082	0.21	0.415	1	EPI_vs_TE	Gpig
ENSCPOG00000005700:PTPRB	PTPRB	0.00100714	-0.271075	0.042	0.161	1	EPI_vs_TE	Gpig
ENSCPOG00000001403:CYP27A1	CYP27A1	0.00100988	-0.186186	0.017	0.119	1	EPI_vs_TE	Gpig
ENSCPOG00000008829:	ENSCPOG00000008829	0.00101771	0.223181	1	1	1	EPI_vs_TE	Gpig
ENSCPOG00000007533:	ENSCPOG00000007533	0.00102004	-0.313657	0.992	0.995	1	EPI_vs_TE	Gpig
ENSCPOG00000005806:	ENSCPOG00000005806	0.00102493	0.270637	0.664	0.539	1	EPI_vs_TE	Gpig
ENSCPOG00000036251:CCNY	CCNY	0.00102574	0.491517	0.933	0.943	1	EPI_vs_TE	Gpig
ENSCPOG00000009044:TAF12	TAF12	0.00103672	0.349359	0.849	0.808	1	EPI_vs_TE	Gpig
ENSCPOG00000004807:DLGAP5	DLGAP5	0.00103801	-0.288533	0.664	0.819	1	EPI_vs_TE	Gpig
ENSCPOG00000006987:PTPN2	PTPN2	0.00104022	0.661652	0.824	0.834	1	EPI_vs_TE	Gpig
ENSCPOG00000002355:	ENSCPOG00000002355	0.0010413	-0.2384	1	1	1	EPI_vs_TE	Gpig
ENSCPOG00000000083:ZFAT	ZFAT	0.00105202	-0.0771847	0.025	0.14	1	EPI_vs_TE	Gpig
ENSCPOG00000027466:PI4KA	PI4KA	0.00105528	-0.480322	0.588	0.746	1	EPI_vs_TE	Gpig
ENSCPOG00000007383:TMEM14C	TMEM14C	0.00105561	0.308776	0.95	0.881	1	EPI_vs_TE	Gpig
ENSCPOG00000013321:ZNF394	ZNF394	0.00105697	-0.241582	0.311	0.513	1	EPI_vs_TE	Gpig
ENSCPOG00000022558:SELENOS	SELENOS	0.00106532	0.303578	0.866	0.741	1	EPI_vs_TE	Gpig
ENSCPOG00000010932:TNFAIP2	TNFAIP2	0.0010783	-0.0842063	0.008	0.104	1	EPI_vs_TE	Gpig
ENSCPOG00000013152:SLC3A2	SLC3A2	0.00108938	-0.465113	0.899	0.907	1	EPI_vs_TE	Gpig
ENSCPOG00000030015:	ENSCPOG00000030015	0.00109877	0.308169	0.966	0.927	1	EPI_vs_TE	Gpig
ENSCPOG00000012371:PTCD3	PTCD3	0.00110036	0.36178	0.815	0.746	1	EPI_vs_TE	Gpig
ENSCPOG00000002810:	ENSCPOG00000002810	0.00110642	0.624064	0.437	0.306	1	EPI_vs_TE	Gpig
ENSCPOG00000032157:	ENSCPOG00000032157	0.00111644	-0.127513	0.924	0.953	1	EPI_vs_TE	Gpig
ENSCPOG00000027011:DLX3	DLX3	0.00113063	-0.133886	0.202	0.363	1	EPI_vs_TE	Gpig
ENSCPOG00000010521:ATXN2L	ATXN2L	0.0011336	-0.215044	0.672	0.876	1	EPI_vs_TE	Gpig
ENSCPOG00000003610:	ENSCPOG00000003610	0.00113464	-0.234636	0.345	0.539	1	EPI_vs_TE	Gpig
ENSCPOG00000032023:TAF13	TAF13	0.00116513	0.36597	0.798	0.668	1	EPI_vs_TE	Gpig
ENSCPOG00000000993:ST3GAL5	ST3GAL5	0.00116958	-0.155508	0.445	0.58	1	EPI_vs_TE	Gpig
ENSCPOG00000010644:KDM5B	KDM5B	0.0011876	-0.257262	0.807	0.912	1	EPI_vs_TE	Gpig
ENSCPOG00000022796:	ENSCPOG00000022796	0.00118893	-0.0268456	0.538	0.746	1	EPI_vs_TE	Gpig
ENSCPOG00000004625:CASKIN2	CASKIN2	0.0011951	-0.114851	0.067	0.197	1	EPI_vs_TE	Gpig
ENSCPOG00000012389:REEP1	REEP1	0.00119541	-0.222342	0.555	0.746	1	EPI_vs_TE	Gpig
ENSCPOG00000027284:PCGF2	PCGF2	0.00119687	-0.0222634	0.101	0.254	1	EPI_vs_TE	Gpig
ENSCPOG00000003023:PHC2	PHC2	0.00120015	-0.309608	0.168	0.332	1	EPI_vs_TE	Gpig
ENSCPOG00000001282:CYRIB	CYRIB	0.00120049	-0.523619	0.849	0.86	1	EPI_vs_TE	Gpig
ENSCPOG00000014028:GTF2B	GTF2B	0.00120292	-0.195498	0.261	0.446	1	EPI_vs_TE	Gpig
ENSCPOG00000013652:VBP1	VBP1	0.0012031	0.261979	0.983	0.912	1	EPI_vs_TE	Gpig
ENSCPOG00000020377:ATP7A	ATP7A	0.00121174	-0.450605	0.496	0.627	1	EPI_vs_TE	Gpig
ENSCPOG00000003739:	ENSCPOG00000003739	0.00121796	0.377691	0.966	0.896	1	EPI_vs_TE	Gpig
ENSCPOG00000012343:ZNF263	ZNF263	0.00122577	0.730692	0.605	0.487	1	EPI_vs_TE	Gpig
ENSCPOG00000024628:SUZ12	SUZ12	0.00123035	-0.193753	0.706	0.845	1	EPI_vs_TE	Gpig
ENSCPOG00000037121:	ENSCPOG00000037121	0.00123537	-0.121273	0.008	0.104	1	EPI_vs_TE	Gpig
ENSCPOG00000011465:LRCH3	LRCH3	0.00124212	-0.200645	0.639	0.839	1	EPI_vs_TE	Gpig
ENSCPOG00000037019:CAPNS1	CAPNS1	0.00124988	-0.362599	0.891	0.902	1	EPI_vs_TE	Gpig
ENSCPOG00000006334:TYSND1	TYSND1	0.00125332	-0.064315	0.034	0.15	1	EPI_vs_TE	Gpig
ENSCPOG00000001214:TGFB1	TGFB1	0.00125411	0.109399	0.202	0.083	1	EPI_vs_TE	Gpig
ENSCPOG00000005578:TEAD3	TEAD3	0.00125479	-0.260358	0.294	0.461	1	EPI_vs_TE	Gpig
ENSCPOG00000030496:LEPROTL1	LEPROTL1	0.00126223	0.346217	0.958	0.943	1	EPI_vs_TE	Gpig
ENSCPOG00000022362:FBXL19	FBXL19	0.00127489	-0.0209185	0.025	0.135	1	EPI_vs_TE	Gpig
ENSCPOG00000007045:MYH7	MYH7	0.00127751	-0.202776	0.042	0.161	1	EPI_vs_TE	Gpig
ENSCPOG00000012451:KALRN	KALRN	0.00128546	-0.196731	0.151	0.311	1	EPI_vs_TE	Gpig
ENSCPOG00000039015:	ENSCPOG00000039015	0.00128621	0.511729	0.571	0.43	1	EPI_vs_TE	Gpig
ENSCPOG00000006746:WDFY3	WDFY3	0.0012877	-0.104043	0.168	0.342	1	EPI_vs_TE	Gpig
ENSCPOG00000006847:PPFIBP1	PPFIBP1	0.00128869	-0.558906	0.924	0.922	1	EPI_vs_TE	Gpig
ENSCPOG00000023572:F11R	F11R	0.00129197	-0.497546	0.731	0.808	1	EPI_vs_TE	Gpig
ENSCPOG00000014780:NEU1	NEU1	0.0012923	-0.329056	0.504	0.648	1	EPI_vs_TE	Gpig
ENSCPOG00000008080:MLKL	MLKL	0.00129347	0.335255	0.336	0.187	1	EPI_vs_TE	Gpig
ENSCPOG00000034097:LY6E	LY6E	0.0012954	-0.313056	0.42	0.58	1	EPI_vs_TE	Gpig
ENSCPOG00000009533:DMXL2	DMXL2	0.0012979	-0.274184	0.244	0.42	1	EPI_vs_TE	Gpig
ENSCPOG00000004190:TDRD1	TDRD1	0.00129849	0.533512	0.445	0.29	1	EPI_vs_TE	Gpig
ENSCPOG00000012543:OXLD1	OXLD1	0.00130135	-0.139109	0.168	0.332	1	EPI_vs_TE	Gpig
ENSCPOG00000022086:	ENSCPOG00000022086	0.00130366	0.402108	0.992	0.984	1	EPI_vs_TE	Gpig
ENSCPOG00000005287:EMC4	EMC4	0.00131178	0.20162	0.899	0.803	1	EPI_vs_TE	Gpig
ENSCPOG00000007365:PPIE	PPIE	0.00131929	0.356889	0.849	0.782	1	EPI_vs_TE	Gpig
ENSCPOG00000009397:CRIM1	CRIM1	0.00133357	-0.281458	0.437	0.611	1	EPI_vs_TE	Gpig
ENSCPOG00000020185:DAZAP1	DAZAP1	0.00133391	-0.0247531	0.193	0.378	1	EPI_vs_TE	Gpig
ENSCPOG00000008005:CCNL2	CCNL2	0.00134313	-0.286852	0.42	0.596	1	EPI_vs_TE	Gpig
ENSCPOG00000009526:	ENSCPOG00000009526	0.00134322	-0.1117	0.16	0.337	1	EPI_vs_TE	Gpig
ENSCPOG00000013327:AKAP1	AKAP1	0.0013456	0.274475	0.824	0.642	1	EPI_vs_TE	Gpig
ENSCPOG00000002542:ANXA7	ANXA7	0.0013484	0.325887	0.916	0.902	1	EPI_vs_TE	Gpig
ENSCPOG00000024297:EMP2	EMP2	0.00135252	-0.412857	0.353	0.466	1	EPI_vs_TE	Gpig
ENSCPOG00000032206:CENPH	CENPH	0.00135999	0.57002	0.958	0.959	1	EPI_vs_TE	Gpig
ENSCPOG00000037182:	ENSCPOG00000037182	0.00137366	0.0142276	0.311	0.161	1	EPI_vs_TE	Gpig
ENSCPOG00000005458:MTM1	MTM1	0.00137387	-0.52258	0.294	0.409	1	EPI_vs_TE	Gpig
ENSCPOG00000026796:RDH5	RDH5	0.00137427	-0.117899	0.471	0.653	1	EPI_vs_TE	Gpig
ENSCPOG00000009212:SEC24B	SEC24B	0.00137576	-0.257121	0.445	0.617	1	EPI_vs_TE	Gpig
ENSCPOG00000003664:ARIH1	ARIH1	0.00137641	-0.380675	0.773	0.876	1	EPI_vs_TE	Gpig
ENSCPOG00000001499:TWF1	TWF1	0.00138561	-0.173332	0.361	0.565	1	EPI_vs_TE	Gpig
ENSCPOG00000015077:ATP10B	ATP10B	0.00139647	-0.167043	0.134	0.295	1	EPI_vs_TE	Gpig
ENSCPOG00000031610:CLDN12	CLDN12	0.00140637	0.725894	0.824	0.741	1	EPI_vs_TE	Gpig
ENSCPOG00000011512:ANKMY2	ANKMY2	0.00142184	-0.189351	0.42	0.575	1	EPI_vs_TE	Gpig
ENSCPOG00000006834:MFN2	MFN2	0.00143989	-0.366109	0.445	0.575	1	EPI_vs_TE	Gpig
ENSCPOG00000015602:PPP1R13L	PPP1R13L	0.00145905	-0.229416	0.899	0.953	1	EPI_vs_TE	Gpig
ENSCPOG00000037783:	ENSCPOG00000037783	0.00146875	-0.382328	0.79	0.85	1	EPI_vs_TE	Gpig
ENSCPOG00000019980:FUOM	FUOM	0.0014825	-0.0425798	0.109	0.254	1	EPI_vs_TE	Gpig
ENSCPOG00000007803:GSTM1	GSTM1	0.00148557	0.335678	0.79	0.736	1	EPI_vs_TE	Gpig
ENSCPOG00000021305:RFNG	RFNG	0.00150376	-0.262786	0.445	0.642	1	EPI_vs_TE	Gpig
ENSCPOG00000005316:CTNND1	CTNND1	0.00150816	-0.380549	0.824	0.881	1	EPI_vs_TE	Gpig
ENSCPOG00000006501:NLRX1	NLRX1	0.00151587	-0.116415	0.151	0.311	1	EPI_vs_TE	Gpig
ENSCPOG00000000783:DNASE2	DNASE2	0.00151871	-0.155425	0.118	0.269	1	EPI_vs_TE	Gpig
ENSCPOG00000026318:KPNA2	KPNA2	0.00152123	-0.305938	0.966	0.995	1	EPI_vs_TE	Gpig
ENSCPOG00000023425:SHCBP1	SHCBP1	0.00152305	-0.294671	0.412	0.617	1	EPI_vs_TE	Gpig
ENSCPOG00000011117:	ENSCPOG00000011117	0.00152791	-0.647718	0.546	0.663	1	EPI_vs_TE	Gpig
ENSCPOG00000037444:FRMD4B	FRMD4B	0.00152855	-0.316356	0.319	0.497	1	EPI_vs_TE	Gpig
ENSCPOG00000013186:NFKBIB	NFKBIB	0.0015352	-0.164006	0.521	0.71	1	EPI_vs_TE	Gpig
ENSCPOG00000037599:RAB11A	RAB11A	0.00154168	-0.23511	0.975	1	1	EPI_vs_TE	Gpig
ENSCPOG00000038347:	ENSCPOG00000038347	0.00155249	0.306849	0.95	0.917	1	EPI_vs_TE	Gpig
ENSCPOG00000034379:B3GNT2	B3GNT2	0.0015576	-0.410106	0.639	0.772	1	EPI_vs_TE	Gpig
ENSCPOG00000008170:NIPBL	NIPBL	0.00156463	-0.271393	0.798	0.891	1	EPI_vs_TE	Gpig
ENSCPOG00000005451:UBE2L6	UBE2L6	0.00156734	-0.0225636	0.168	0.337	1	EPI_vs_TE	Gpig
ENSCPOG00000010075:CXADR	CXADR	0.00156967	-0.32855	0.311	0.466	1	EPI_vs_TE	Gpig
ENSCPOG00000005558:MED15	MED15	0.00157343	-0.445965	0.605	0.71	1	EPI_vs_TE	Gpig
ENSCPOG00000001783:CPSF4	CPSF4	0.00157536	-0.0665724	0.042	0.161	1	EPI_vs_TE	Gpig
ENSCPOG00000002128:AAMP	AAMP	0.00157567	-0.323621	0.941	0.969	1	EPI_vs_TE	Gpig
ENSCPOG00000010630:RSL1D1	RSL1D1	0.00157627	0.305049	1	0.979	1	EPI_vs_TE	Gpig
ENSCPOG00000005866:CD151	CD151	0.00159067	-0.331667	0.513	0.658	1	EPI_vs_TE	Gpig
ENSCPOG00000027093:GTPBP3	GTPBP3	0.00159121	-0.216914	0.109	0.249	1	EPI_vs_TE	Gpig
ENSCPOG00000011757:HDGF	HDGF	0.00159666	-0.310521	0.739	0.839	1	EPI_vs_TE	Gpig
ENSCPOG00000026210:MBD3	MBD3	0.00159805	-0.216717	0.311	0.456	1	EPI_vs_TE	Gpig
ENSCPOG00000002298:	ENSCPOG00000002298	0.00160087	-0.134296	0.286	0.461	1	EPI_vs_TE	Gpig
ENSCPOG00000011813:NETO2	NETO2	0.0016039	-0.261666	0.311	0.461	1	EPI_vs_TE	Gpig
ENSCPOG00000039068:GPATCH8	GPATCH8	0.00160794	-0.122038	0.168	0.332	1	EPI_vs_TE	Gpig
ENSCPOG00000005019:FHIP1A	FHIP1A	0.00160807	-0.206813	0.395	0.575	1	EPI_vs_TE	Gpig
ENSCPOG00000032919:NFU1	NFU1	0.00161759	0.302806	0.807	0.767	1	EPI_vs_TE	Gpig
ENSCPOG00000011705:FNDC3B	FNDC3B	0.00161843	-0.337657	0.261	0.404	1	EPI_vs_TE	Gpig
ENSCPOG00000024246:	ENSCPOG00000024246	0.00163191	-0.0539914	0.084	0.223	1	EPI_vs_TE	Gpig
ENSCPOG00000011030:KRT23	KRT23	0.00163213	-0.0787643	0.017	0.114	1	EPI_vs_TE	Gpig
ENSCPOG00000015017:MAP3K1	MAP3K1	0.00163954	-0.0831666	0.168	0.326	1	EPI_vs_TE	Gpig
ENSCPOG00000019481:METRNL	METRNL	0.00164337	-0.115536	0.025	0.13	1	EPI_vs_TE	Gpig
ENSCPOG00000002924:ATXN7	ATXN7	0.00164387	-0.0634697	0.538	0.705	1	EPI_vs_TE	Gpig
ENSCPOG00000007991:RIOK3	RIOK3	0.00166076	-0.287606	0.84	0.964	1	EPI_vs_TE	Gpig
ENSCPOG00000006794:PBDC1	PBDC1	0.00167169	0.3591	0.79	0.689	1	EPI_vs_TE	Gpig
ENSCPOG00000010645:SNW1	SNW1	0.00168341	0.3283	0.95	0.953	1	EPI_vs_TE	Gpig
ENSCPOG00000025122:	ENSCPOG00000025122	0.00169742	-0.143402	0.042	0.155	1	EPI_vs_TE	Gpig
ENSCPOG00000035798:	ENSCPOG00000035798	0.00170392	-0.329858	0.16	0.311	1	EPI_vs_TE	Gpig
ENSCPOG00000003424:QKI	QKI	0.00171624	-0.262374	0.807	0.907	1	EPI_vs_TE	Gpig
ENSCPOG00000012985:SCARB2	SCARB2	0.00171978	-0.258801	0.613	0.767	1	EPI_vs_TE	Gpig
ENSCPOG00000007367:ABCE1	ABCE1	0.00172071	0.474516	0.966	0.938	1	EPI_vs_TE	Gpig
ENSCPOG00000011704:HMG20A	HMG20A	0.00172396	-0.306377	0.689	0.808	1	EPI_vs_TE	Gpig
ENSCPOG00000004637:ATF2	ATF2	0.00172444	0.539526	0.571	0.425	1	EPI_vs_TE	Gpig
ENSCPOG00000010354:	ENSCPOG00000010354	0.00173659	-0.303703	0.849	0.938	1	EPI_vs_TE	Gpig
ENSCPOG00000009236:TEPSIN	TEPSIN	0.00174115	-0.16196	0.185	0.347	1	EPI_vs_TE	Gpig
ENSCPOG00000010775:LNX1	LNX1	0.00174298	-0.0980075	0.067	0.202	1	EPI_vs_TE	Gpig
ENSCPOG00000012290:SF1	SF1	0.00174489	-0.324427	0.706	0.855	1	EPI_vs_TE	Gpig
ENSCPOG00000009311:C2orf68	C2orf68	0.00174563	-0.418725	0.361	0.534	1	EPI_vs_TE	Gpig
ENSCPOG00000038826:SUMO2	SUMO2	0.00175252	0.177759	0.992	0.99	1	EPI_vs_TE	Gpig
ENSCPOG00000007336:EIF4G1	EIF4G1	0.00175874	-0.337577	0.933	0.953	1	EPI_vs_TE	Gpig
ENSCPOG00000014895:NABP2	NABP2	0.00176118	-0.0768511	0.101	0.244	1	EPI_vs_TE	Gpig
ENSCPOG00000037601:VMO1	VMO1	0.0017642	-0.0611141	0.101	0.233	1	EPI_vs_TE	Gpig
ENSCPOG00000002682:ARG2	ARG2	0.00176594	-0.100813	0.21	0.389	1	EPI_vs_TE	Gpig
ENSCPOG00000010632:KIFC1	KIFC1	0.0017717	-0.295151	0.504	0.642	1	EPI_vs_TE	Gpig
ENSCPOG00000034735:CPOX	CPOX	0.00177338	-0.0359469	0.151	0.321	1	EPI_vs_TE	Gpig
ENSCPOG00000008975:SLC35E1	SLC35E1	0.00178153	-0.19181	0.311	0.482	1	EPI_vs_TE	Gpig
ENSCPOG00000036065:SNN	SNN	0.00178345	-0.338392	0.37	0.544	1	EPI_vs_TE	Gpig
ENSCPOG00000031461:GRPEL2	GRPEL2	0.00178636	-0.0257158	0.328	0.513	1	EPI_vs_TE	Gpig
ENSCPOG00000011515:BZW2	BZW2	0.00178832	-0.344831	0.664	0.834	1	EPI_vs_TE	Gpig
ENSCPOG00000022614:CHORDC1	CHORDC1	0.00179481	0.38128	0.924	0.891	1	EPI_vs_TE	Gpig
ENSCPOG00000034679:	ENSCPOG00000034679	0.00179662	-0.182965	0.513	0.668	1	EPI_vs_TE	Gpig
ENSCPOG00000036032:MYL9	MYL9	0.00179668	-0.292157	0.605	0.72	1	EPI_vs_TE	Gpig
ENSCPOG00000005438:EP300	EP300	0.00179926	-0.266164	0.983	0.979	1	EPI_vs_TE	Gpig
ENSCPOG00000001464:MEN1	MEN1	0.00180543	-0.145888	0.143	0.29	1	EPI_vs_TE	Gpig
ENSCPOG00000014075:	ENSCPOG00000014075	0.00180966	0.268565	0.697	0.565	1	EPI_vs_TE	Gpig
ENSCPOG00000006709:PHIP	PHIP	0.00181134	-0.331479	0.899	0.943	1	EPI_vs_TE	Gpig
ENSCPOG00000035794:CHMP4B	CHMP4B	0.0018169	-0.109754	0.244	0.399	1	EPI_vs_TE	Gpig
ENSCPOG00000027130:GPR108	GPR108	0.00183271	-0.224641	0.613	0.808	1	EPI_vs_TE	Gpig
ENSG00000258017:	ENSG00000258017	0.00183917	-0.167747	0.042	0.155	1	EPI_vs_TE	Gpig
ENSCPOG00000011329:YBX3	YBX3	0.0018399	-0.218653	0.798	0.85	1	EPI_vs_TE	Gpig
ENSCPOG00000040090:TRAF3	TRAF3	0.00184433	-0.0796366	0.025	0.13	1	EPI_vs_TE	Gpig
ENSCPOG00000000368:TLK2	TLK2	0.00184438	-0.343395	0.765	0.85	1	EPI_vs_TE	Gpig
ENSCPOG00000007433:NT5DC2	NT5DC2	0.00184482	-0.331314	0.218	0.368	1	EPI_vs_TE	Gpig
ENSCPOG00000025512:PTBP1	PTBP1	0.00185588	-0.154462	0.815	0.896	1	EPI_vs_TE	Gpig
ENSCPOG00000030510:NOP58	NOP58	0.00187098	0.352364	0.966	0.953	1	EPI_vs_TE	Gpig
ENSCPOG00000002301:SUN1	SUN1	0.00189245	0.44132	0.815	0.762	1	EPI_vs_TE	Gpig
ENSCPOG00000040143:Metazoa-SRP	NA	0.00189443	-0.0789328	0.176	0.337	1	EPI_vs_TE	Gpig
ENSCPOG00000012837:UBE2S	UBE2S	0.00189678	-0.0587963	0.277	0.466	1	EPI_vs_TE	Gpig
ENSCPOG00000037021:	ENSCPOG00000037021	0.00190047	-0.0570262	0.017	0.114	1	EPI_vs_TE	Gpig
ENSCPOG00000021968:RHOG	RHOG	0.00191355	-0.220777	0.235	0.399	1	EPI_vs_TE	Gpig
ENSCPOG00000026159:	ENSCPOG00000026159	0.00192936	-0.175558	0.042	0.155	1	EPI_vs_TE	Gpig
ENSCPOG00000038840:PGK1	PGK1	0.0019466	0.398059	0.983	0.974	1	EPI_vs_TE	Gpig
ENSCPOG00000010611:COL4A2	COL4A2	0.00195106	-0.0193182	0.067	0.197	1	EPI_vs_TE	Gpig
ENSCPOG00000004964:CNOT7	CNOT7	0.00195932	0.416922	0.992	0.964	1	EPI_vs_TE	Gpig
ENSCPOG00000006543:CDC42	CDC42	0.0019735	0.29942	0.933	0.896	1	EPI_vs_TE	Gpig
ENSCPOG00000002005:SPNS1	SPNS1	0.00197564	-0.285893	0.882	0.943	1	EPI_vs_TE	Gpig
ENSCPOG00000020983:	ENSCPOG00000020983	0.00197596	-0.172811	0.042	0.155	1	EPI_vs_TE	Gpig
ENSCPOG00000005241:USP12	USP12	0.0019801	-0.113823	0.311	0.492	1	EPI_vs_TE	Gpig
ENSCPOG00000006502:STK10	STK10	0.00198463	-0.119425	0.185	0.352	1	EPI_vs_TE	Gpig
ENSCPOG00000005324:CDC16	CDC16	0.00198484	0.386171	0.933	0.865	1	EPI_vs_TE	Gpig
ENSCPOG00000005502:MCTS1	MCTS1	0.00199072	0.441473	0.866	0.756	1	EPI_vs_TE	Gpig
ENSCPOG00000000251:TIPIN	TIPIN	0.00199076	0.348248	0.95	0.886	1	EPI_vs_TE	Gpig
ENSCPOG00000000878:HMMR	HMMR	0.00200065	-0.12913	0.345	0.518	1	EPI_vs_TE	Gpig
ENSCPOG00000034102:SRSF10	SRSF10	0.00201132	0.491477	0.992	0.984	1	EPI_vs_TE	Gpig
ENSCPOG00000032467:	ENSCPOG00000032467	0.00203163	0.309167	0.924	0.912	1	EPI_vs_TE	Gpig
ENSCPOG00000034883:PTGES2	PTGES2	0.00203457	-0.261802	0.437	0.606	1	EPI_vs_TE	Gpig
ENSCPOG00000005298:KDM1B	KDM1B	0.00203549	-0.843236	0.471	0.627	1	EPI_vs_TE	Gpig
ENSCPOG00000036938:APOOL	APOOL	0.0020666	0.656121	0.723	0.694	1	EPI_vs_TE	Gpig
ENSCPOG00000037909:OSER1	OSER1	0.00207172	-0.354724	0.882	0.938	1	EPI_vs_TE	Gpig
ENSCPOG00000021236:DUS3L	DUS3L	0.00207604	-0.174501	0.16	0.321	1	EPI_vs_TE	Gpig
ENSCPOG00000005544:GNB1	GNB1	0.00208288	-0.0904773	0.328	0.513	1	EPI_vs_TE	Gpig
ENSCPOG00000000253:SNX1	SNX1	0.00208781	0.41043	0.882	0.855	1	EPI_vs_TE	Gpig
ENSCPOG00000040277:	ENSCPOG00000040277	0.00209089	0.205062	0.395	0.249	1	EPI_vs_TE	Gpig
ENSCPOG00000031914:NLK	NLK	0.00209713	-0.0861265	0.277	0.456	1	EPI_vs_TE	Gpig
ENSCPOG00000014267:GUF1	GUF1	0.00210088	0.466855	0.672	0.575	1	EPI_vs_TE	Gpig
ENSCPOG00000039615:RPP25L	RPP25L	0.00211057	-0.15903	0.311	0.497	1	EPI_vs_TE	Gpig
ENSCPOG00000007028:ALPL	ALPL	0.00211229	-0.147461	0.034	0.14	1	EPI_vs_TE	Gpig
ENSCPOG00000006809:	ENSCPOG00000006809	0.00211529	-0.182985	0.345	0.523	1	EPI_vs_TE	Gpig
ENSCPOG00000038397:	ENSCPOG00000038397	0.00211693	-0.260739	0.067	0.187	1	EPI_vs_TE	Gpig
ENSCPOG00000013119:TIMP1	TIMP1	0.00212343	0.407562	1	0.99	1	EPI_vs_TE	Gpig
ENSCPOG00000040218:C1orf21	C1orf21	0.00212505	-0.186579	0.101	0.238	1	EPI_vs_TE	Gpig
ENSCPOG00000006131:C1orf43	C1orf43	0.00213588	-0.196218	0.437	0.632	1	EPI_vs_TE	Gpig
ENSCPOG00000019390:	ENSCPOG00000019390	0.00214109	-0.192681	0.933	0.974	1	EPI_vs_TE	Gpig
ENSCPOG00000036972:	ENSCPOG00000036972	0.00215195	-0.0289118	0.084	0.218	1	EPI_vs_TE	Gpig
ENSCPOG00000011630:MAP4K4	MAP4K4	0.00215226	-0.18999	0.336	0.513	1	EPI_vs_TE	Gpig
ENSCPOG00000031706:	ENSCPOG00000031706	0.00216017	-0.0196151	0.118	0.275	1	EPI_vs_TE	Gpig
ENSCPOG00000009972:FBXO32	FBXO32	0.00219535	-0.106743	0.084	0.218	1	EPI_vs_TE	Gpig
ENSCPOG00000001032:TRIM3	TRIM3	0.00219593	-0.21442	0.193	0.352	1	EPI_vs_TE	Gpig
ENSCPOG00000009758:CYP20A1	CYP20A1	0.00220946	0.381156	0.832	0.782	1	EPI_vs_TE	Gpig
ENSCPOG00000007387:ERBIN	ERBIN	0.00221826	-0.0625631	0.529	0.741	1	EPI_vs_TE	Gpig
ENSCPOG00000035646:SKA2	SKA2	0.00221903	0.183261	0.866	0.808	1	EPI_vs_TE	Gpig
ENSCPOG00000001780:	ENSCPOG00000001780	0.00222511	-0.306888	0.303	0.466	1	EPI_vs_TE	Gpig
ENSCPOG00000011012:SRC	SRC	0.00223802	-0.322202	0.059	0.176	1	EPI_vs_TE	Gpig
ENSCPOG00000009924:COG3	COG3	0.00224464	-0.210877	0.496	0.653	1	EPI_vs_TE	Gpig
ENSCPOG00000012182:SYNJ1	SYNJ1	0.00225392	-0.311662	0.395	0.544	1	EPI_vs_TE	Gpig
ENSCPOG00000005402:	ENSCPOG00000005402	0.00226282	-0.376609	0.849	0.927	1	EPI_vs_TE	Gpig
ENSCPOG00000023476:	ENSCPOG00000023476	0.00227397	-0.0139951	0.294	0.482	1	EPI_vs_TE	Gpig
ENSCPOG00000026896:	ENSCPOG00000026896	0.0022846	-0.151405	0.345	0.544	1	EPI_vs_TE	Gpig
ENSCPOG00000007800:NPLOC4	NPLOC4	0.00228529	-0.225548	0.538	0.725	1	EPI_vs_TE	Gpig
ENSCPOG00000009100:CLIP1	CLIP1	0.00229492	0.405828	1	0.995	1	EPI_vs_TE	Gpig
ENSCPOG00000026977:CCNB2	CCNB2	0.00229812	-0.0766402	0.21	0.378	1	EPI_vs_TE	Gpig
ENSCPOG00000000608:DYRK2	DYRK2	0.00230813	-0.143921	0.101	0.238	1	EPI_vs_TE	Gpig
ENSCPOG00000014333:AZI2	AZI2	0.00230861	-0.127509	0.176	0.347	1	EPI_vs_TE	Gpig
ENSCPOG00000005679:RBM17	RBM17	0.00231082	0.345718	0.908	0.886	1	EPI_vs_TE	Gpig
ENSCPOG00000011250:AXIN1	AXIN1	0.00233185	-0.146544	0.387	0.585	1	EPI_vs_TE	Gpig
ENSCPOG00000038703:LRRFIP2	LRRFIP2	0.00233491	-0.222082	0.655	0.788	1	EPI_vs_TE	Gpig
ENSCPOG00000012668:GLS	GLS	0.00233534	-0.241263	0.462	0.632	1	EPI_vs_TE	Gpig
ENSCPOG00000040789:	ENSCPOG00000040789	0.00234476	-0.231786	1	1	1	EPI_vs_TE	Gpig
ENSCPOG00000006293:MTCH2	MTCH2	0.00238482	0.227897	0.958	0.969	1	EPI_vs_TE	Gpig
ENSCPOG00000008694:DEGS1	DEGS1	0.00239749	0.28626	0.773	0.663	1	EPI_vs_TE	Gpig
ENSCPOG00000002023:CCT5	CCT5	0.00240588	0.261828	1	0.995	1	EPI_vs_TE	Gpig
ENSCPOG00000005641:	ENSCPOG00000005641	0.00240689	-0.132853	0.378	0.539	1	EPI_vs_TE	Gpig
ENSCPOG00000011648:BRIP1	BRIP1	0.00241761	0.437816	0.882	0.855	1	EPI_vs_TE	Gpig
ENSCPOG00000007381:ZNF76	ZNF76	0.00242557	-0.134525	0.059	0.176	1	EPI_vs_TE	Gpig
ENSCPOG00000007888:GID8	GID8	0.0024411	0.280114	0.958	0.953	1	EPI_vs_TE	Gpig
ENSCPOG00000001773:VAC14	VAC14	0.00246101	-0.374873	0.361	0.523	1	EPI_vs_TE	Gpig
ENSCPOG00000033487:	ENSCPOG00000033487	0.00246602	0.0928395	0.353	0.212	1	EPI_vs_TE	Gpig
ENSCPOG00000039806:BLOC1S2	BLOC1S2	0.00246718	0.22988	0.899	0.798	1	EPI_vs_TE	Gpig
ENSCPOG00000025794:KIF3B	KIF3B	0.0024767	-0.214022	0.202	0.352	1	EPI_vs_TE	Gpig
ENSCPOG00000006311:DEPP1	DEPP1	0.00247994	-0.0447924	0.017	0.109	1	EPI_vs_TE	Gpig
ENSCPOG00000014386:CCDC14	CCDC14	0.00248619	-0.330979	0.092	0.228	1	EPI_vs_TE	Gpig
ENSCPOG00000008324:SLC25A25	SLC25A25	0.00249981	-0.188436	0.227	0.399	1	EPI_vs_TE	Gpig
ENSCPOG00000032430:	ENSCPOG00000032430	0.00251168	-0.147409	0.269	0.446	1	EPI_vs_TE	Gpig
ENSCPOG00000001898:LIMS2	LIMS2	0.00251459	-0.0798906	0.05	0.166	1	EPI_vs_TE	Gpig
ENSCPOG00000011398:SMARCAD1	SMARCAD1	0.00251594	0.59909	0.924	0.891	1	EPI_vs_TE	Gpig
ENSCPOG00000005323:TRIM16	TRIM16	0.0025216	-0.182811	0.202	0.358	1	EPI_vs_TE	Gpig
ENSCPOG00000030434:	ENSCPOG00000030434	0.00252405	0.184471	0.193	0.078	1	EPI_vs_TE	Gpig
ENSCPOG00000035593:MMP27	MMP27	0.00253857	-0.0643193	0.126	0.269	1	EPI_vs_TE	Gpig
ENSCPOG00000035977:ZNF146	ZNF146	0.00255137	0.600377	0.857	0.798	1	EPI_vs_TE	Gpig
ENSCPOG00000012689:STK17A	STK17A	0.0025525	-0.324712	0.597	0.72	1	EPI_vs_TE	Gpig
ENSCPOG00000039864:SUMO1	SUMO1	0.00255414	0.249547	0.992	0.979	1	EPI_vs_TE	Gpig
ENSCPOG00000027369:TSPAN17	TSPAN17	0.00256083	-0.226177	0.244	0.399	1	EPI_vs_TE	Gpig
ENSCPOG00000033985:PPIG	PPIG	0.00256369	0.354323	0.975	0.938	1	EPI_vs_TE	Gpig
ENSCPOG00000010825:	ENSCPOG00000010825	0.00257046	-0.318135	0.479	0.622	1	EPI_vs_TE	Gpig
ENSCPOG00000000931:MSH6	MSH6	0.00257269	0.489918	0.95	0.927	1	EPI_vs_TE	Gpig
ENSCPOG00000036705:DTD2	DTD2	0.00258552	0.305359	0.689	0.596	1	EPI_vs_TE	Gpig
ENSCPOG00000002195:TMBIM6	TMBIM6	0.00258704	-0.262736	0.992	1	1	EPI_vs_TE	Gpig
ENSCPOG00000000887:GLRX5	GLRX5	0.0026005	-0.0446378	0.244	0.425	1	EPI_vs_TE	Gpig
ENSCPOG00000010548:REXO2	REXO2	0.00260343	0.337296	0.84	0.845	1	EPI_vs_TE	Gpig
ENSCPOG00000004173:SRPK1	SRPK1	0.0026187	0.369096	0.916	0.891	1	EPI_vs_TE	Gpig
ENSCPOG00000013441:TASOR2	TASOR2	0.00263	-0.288028	0.924	0.969	1	EPI_vs_TE	Gpig
ENSG00000169221:TBC1D10B	TBC1D10B	0.00263962	-0.263738	0.311	0.451	1	EPI_vs_TE	Gpig
ENSCPOG00000035232:UPRT	UPRT	0.00264669	0.396245	0.378	0.238	1	EPI_vs_TE	Gpig
ENSCPOG00000036430:MAD2L1BP	MAD2L1BP	0.00265111	-0.2315	0.395	0.56	1	EPI_vs_TE	Gpig
ENSCPOG00000036699:PEMT	PEMT	0.00266998	0.267066	0.471	0.347	1	EPI_vs_TE	Gpig
ENSCPOG00000011417:ATP6V0A1	ATP6V0A1	0.00268836	-0.063269	0.084	0.207	1	EPI_vs_TE	Gpig
ENSCPOG00000013240:ST3GAL6	ST3GAL6	0.00269542	-0.213572	0.513	0.684	1	EPI_vs_TE	Gpig
ENSCPOG00000031517:SOCS5	SOCS5	0.00270305	-0.19145	0.034	0.135	1	EPI_vs_TE	Gpig
ENSCPOG00000009390:USP16	USP16	0.00271187	-0.241015	0.714	0.798	1	EPI_vs_TE	Gpig
ENSCPOG00000006210:SKI	SKI	0.00275338	-0.0844611	0.227	0.394	1	EPI_vs_TE	Gpig
ENSCPOG00000003806:EXOC6	EXOC6	0.00275671	-0.129043	0.176	0.347	1	EPI_vs_TE	Gpig
ENSCPOG00000008764:MLLT10	MLLT10	0.00275816	-0.13973	0.513	0.694	1	EPI_vs_TE	Gpig
ENSCPOG00000001053:STRN4	STRN4	0.00276378	-0.158402	0.336	0.518	1	EPI_vs_TE	Gpig
ENSCPOG00000036812:EFNA4	EFNA4	0.00276737	-0.08625	0.059	0.181	1	EPI_vs_TE	Gpig
ENSCPOG00000006536:GALM	GALM	0.0027805	-0.416467	1	0.969	1	EPI_vs_TE	Gpig
ENSCPOG00000002481:	ENSCPOG00000002481	0.00278553	-0.0684453	0.042	0.15	1	EPI_vs_TE	Gpig
ENSCPOG00000020250:CXXC1	CXXC1	0.00279049	-0.319529	0.336	0.472	1	EPI_vs_TE	Gpig
ENSCPOG00000005155:FNBP1L	FNBP1L	0.00279521	-0.161272	0.445	0.606	1	EPI_vs_TE	Gpig
ENSCPOG00000000969:FST	FST	0.00279957	-0.0752288	0.092	0.223	1	EPI_vs_TE	Gpig
ENSCPOG00000026219:PDSS1	PDSS1	0.00280546	-0.0482558	0.218	0.373	1	EPI_vs_TE	Gpig
ENSCPOG00000004238:RIPOR1	RIPOR1	0.0028185	-0.137291	0.16	0.316	1	EPI_vs_TE	Gpig
ENSCPOG00000039643:	ENSCPOG00000039643	0.00281861	-0.16873	0.05	0.161	1	EPI_vs_TE	Gpig
ENSCPOG00000002973:	ENSCPOG00000002973	0.00282145	-0.126623	0.21	0.373	1	EPI_vs_TE	Gpig
ENSCPOG00000006732:PHGDH	PHGDH	0.00283429	0.437898	0.765	0.705	1	EPI_vs_TE	Gpig
ENSCPOG00000006463:XPNPEP1	XPNPEP1	0.00284448	-0.296793	0.412	0.575	1	EPI_vs_TE	Gpig
ENSCPOG00000031769:TMPRSS11F	TMPRSS11F	0.00284569	-0.239078	0.025	0.119	1	EPI_vs_TE	Gpig
ENSCPOG00000026798:EPOP	EPOP	0.00284798	-0.0861667	0.193	0.358	1	EPI_vs_TE	Gpig
ENSCPOG00000036198:	ENSCPOG00000036198	0.00285437	-0.0974527	0.017	0.109	1	EPI_vs_TE	Gpig
ENSCPOG00000020648:NBR1	NBR1	0.00285984	-0.191863	0.361	0.528	1	EPI_vs_TE	Gpig
ENSCPOG00000034437:PPIB	PPIB	0.00286967	0.169808	0.958	0.974	1	EPI_vs_TE	Gpig
ENSCPOG00000038627:	ENSCPOG00000038627	0.00287392	-0.227809	0.042	0.15	1	EPI_vs_TE	Gpig
ENSCPOG00000011941:TXNRD1	TXNRD1	0.00288786	-0.507758	0.815	0.819	1	EPI_vs_TE	Gpig
ENSCPOG00000006438:BCCIP	BCCIP	0.00288876	0.276302	0.849	0.741	1	EPI_vs_TE	Gpig
ENSCPOG00000002768:SMG8	SMG8	0.0028944	0.581042	0.723	0.596	1	EPI_vs_TE	Gpig
ENSCPOG00000003875:ANGEL2	ANGEL2	0.00292884	0.352159	0.58	0.446	1	EPI_vs_TE	Gpig
ENSCPOG00000003399:CORO2A	CORO2A	0.00293861	0.380277	0.84	0.715	1	EPI_vs_TE	Gpig
ENSCPOG00000034474:ZNF526	ZNF526	0.00294049	-0.252	0.151	0.29	1	EPI_vs_TE	Gpig
ENSCPOG00000008416:RAB3GAP2	RAB3GAP2	0.00294409	-0.168934	0.235	0.415	1	EPI_vs_TE	Gpig
ENSCPOG00000004384:DCK	DCK	0.00294681	-0.240533	0.336	0.497	1	EPI_vs_TE	Gpig
ENSCPOG00000012234:SPG21	SPG21	0.00295252	-0.164703	0.303	0.492	1	EPI_vs_TE	Gpig
ENSCPOG00000033145:	ENSCPOG00000033145	0.00296552	-0.109087	0.092	0.223	1	EPI_vs_TE	Gpig
ENSCPOG00000010236:VASP	VASP	0.00297039	-0.33026	0.924	0.938	1	EPI_vs_TE	Gpig
ENSCPOG00000001671:MBD1	MBD1	0.00297681	-0.235115	0.58	0.705	1	EPI_vs_TE	Gpig
ENSCPOG00000012331:RNF10	RNF10	0.00298536	-0.538733	0.966	0.938	1	EPI_vs_TE	Gpig
ENSCPOG00000038969:EIF2S1	EIF2S1	0.00299988	0.311642	1	0.99	1	EPI_vs_TE	Gpig
ENSCPOG00000021526:PLPP5	PLPP5	0.00300819	-0.153913	0.084	0.207	1	EPI_vs_TE	Gpig
ENSCPOG00000035572:CEP57L1	CEP57L1	0.00301249	0.447126	1	0.979	1	EPI_vs_TE	Gpig
ENSCPOG00000011050:IL13RA1	IL13RA1	0.00302624	-0.251758	0.286	0.44	1	EPI_vs_TE	Gpig
ENSCPOG00000005418:HADHB	HADHB	0.00302869	0.254529	0.899	0.803	1	EPI_vs_TE	Gpig
ENSCPOG00000012362:SMTN	SMTN	0.00303561	-0.21643	0.353	0.523	1	EPI_vs_TE	Gpig
ENSCPOG00000011332:ATP6V0A4	ATP6V0A4	0.00305157	-0.156265	0.269	0.435	1	EPI_vs_TE	Gpig
ENSCPOG00000034556:CD9	CD9	0.00306337	-0.380115	0.966	0.984	1	EPI_vs_TE	Gpig
ENSCPOG00000011382:RTN2	RTN2	0.00307803	-0.399012	0.378	0.534	1	EPI_vs_TE	Gpig
ENSCPOG00000001194:GFM1	GFM1	0.00309666	0.319176	0.891	0.834	1	EPI_vs_TE	Gpig
ENSCPOG00000005820:KLHL2	KLHL2	0.00310119	-0.0774065	0.143	0.306	1	EPI_vs_TE	Gpig
ENSCPOG00000030711:CCDC32	CCDC32	0.00310323	-0.118128	0.303	0.482	1	EPI_vs_TE	Gpig
ENSCPOG00000004532:SLCO2A1	SLCO2A1	0.00310531	-0.507986	0.252	0.394	1	EPI_vs_TE	Gpig
ENSCPOG00000000521:LIMA1	LIMA1	0.00311499	0.347922	0.983	0.964	1	EPI_vs_TE	Gpig
ENSCPOG00000030934:TMEM65	TMEM65	0.00312301	-0.0869717	0.235	0.409	1	EPI_vs_TE	Gpig
ENSCPOG00000003465:BAG1	BAG1	0.00312352	-0.178818	0.471	0.637	1	EPI_vs_TE	Gpig
ENSCPOG00000001472:UBE2Q1	UBE2Q1	0.00312424	-0.192932	0.202	0.358	1	EPI_vs_TE	Gpig
ENSCPOG00000040580:	ENSCPOG00000040580	0.00312825	0.325036	1	0.964	1	EPI_vs_TE	Gpig
ENSCPOG00000009505:SLC3A1	SLC3A1	0.00313363	-0.277895	0.05	0.155	1	EPI_vs_TE	Gpig
ENSCPOG00000008743:GTSF1	GTSF1	0.00315229	0.32907	0.975	0.927	1	EPI_vs_TE	Gpig
ENSCPOG00000004228:CLMN	CLMN	0.00315548	-0.194005	0.067	0.176	1	EPI_vs_TE	Gpig
ENSCPOG00000039027:SRSF3	SRSF3	0.00316794	-0.242989	1	0.995	1	EPI_vs_TE	Gpig
ENSCPOG00000031272:SERP1	SERP1	0.00317727	-0.111662	0.244	0.42	1	EPI_vs_TE	Gpig
ENSCPOG00000010977:NDRG1	NDRG1	0.00318358	-0.449449	0.361	0.472	1	EPI_vs_TE	Gpig
ENSCPOG00000023840:	ENSCPOG00000023840	0.00318409	-0.376939	0.832	0.886	1	EPI_vs_TE	Gpig
ENSCPOG00000013830:	ENSCPOG00000013830	0.00318723	0.400782	0.613	0.513	1	EPI_vs_TE	Gpig
ENSCPOG00000002452:HORMAD2	HORMAD2	0.00320314	-0.185098	0.227	0.383	1	EPI_vs_TE	Gpig
ENSCPOG00000013736:GTPBP4	GTPBP4	0.00321348	0.37134	0.933	0.912	1	EPI_vs_TE	Gpig
ENSCPOG00000005999:ENDOU	ENDOU	0.00323049	-0.154262	0.059	0.171	1	EPI_vs_TE	Gpig
ENSCPOG00000025805:THOC3	THOC3	0.00323364	0.248462	0.807	0.611	1	EPI_vs_TE	Gpig
ENSCPOG00000006673:KIFC3	KIFC3	0.00325718	-0.136158	0.185	0.342	1	EPI_vs_TE	Gpig
ENSCPOG00000014763:KTN1	KTN1	0.00326192	0.360192	0.983	0.99	1	EPI_vs_TE	Gpig
ENSCPOG00000003734:	ENSCPOG00000003734	0.00327268	-0.118176	0.261	0.44	1	EPI_vs_TE	Gpig
ENSCPOG00000036221:C14orf119	C14orf119	0.00327788	-0.13833	0.571	0.777	1	EPI_vs_TE	Gpig
ENSCPOG00000003053:MAP2K1	MAP2K1	0.00328167	-0.39152	0.857	0.891	1	EPI_vs_TE	Gpig
ENSCPOG00000010305:CDC6	CDC6	0.00328528	-0.713883	0.739	0.813	1	EPI_vs_TE	Gpig
ENSCPOG00000026992:	ENSCPOG00000026992	0.00328765	-0.264991	0.185	0.326	1	EPI_vs_TE	Gpig
ENSCPOG00000040025:RBBP6	RBBP6	0.00329197	-0.152297	0.664	0.855	1	EPI_vs_TE	Gpig
ENSCPOG00000037440:LURAP1L	LURAP1L	0.003301	-0.140164	0.118	0.259	1	EPI_vs_TE	Gpig
ENSCPOG00000009996:SEPTIN14	SEPTIN14	0.0033026	0.0387503	0.303	0.166	1	EPI_vs_TE	Gpig
ENSCPOG00000012719:ATP5F1A	ATP5F1A	0.00330301	0.217343	1	1	1	EPI_vs_TE	Gpig
ENSCPOG00000000222:IPMK	IPMK	0.0033106	-0.0418964	0.277	0.451	1	EPI_vs_TE	Gpig
ENSCPOG00000006495:ABCG4	ABCG4	0.0033246	-0.208672	0.059	0.171	1	EPI_vs_TE	Gpig
ENSCPOG00000013674:CCDC6	CCDC6	0.00333516	-0.324207	0.37	0.492	1	EPI_vs_TE	Gpig
ENSCPOG00000004159:PRKAR1A	PRKAR1A	0.00334142	-0.882181	0.849	0.927	1	EPI_vs_TE	Gpig
ENSCPOG00000035605:MYC	MYC	0.00335998	-0.109674	0.118	0.259	1	EPI_vs_TE	Gpig
ENSCPOG00000000194:WNT2B	WNT2B	0.00336284	0.169001	0.588	0.451	1	EPI_vs_TE	Gpig
ENSCPOG00000002672:FLNA	FLNA	0.00336427	-0.377041	0.538	0.684	1	EPI_vs_TE	Gpig
ENSCPOG00000010474:ROCK1	ROCK1	0.0033718	0.399259	0.975	0.959	1	EPI_vs_TE	Gpig
ENSCPOG00000003537:CNR2	CNR2	0.00337776	-0.162999	0.235	0.404	1	EPI_vs_TE	Gpig
ENSCPOG00000010092:CIAO3	CIAO3	0.00338683	-0.316975	0.269	0.415	1	EPI_vs_TE	Gpig
ENSCPOG00000004877:ADAMTS9	ADAMTS9	0.00339847	-0.630415	0.63	0.694	1	EPI_vs_TE	Gpig
ENSCPOG00000022307:MYO9B	MYO9B	0.00340354	-0.138218	0.185	0.337	1	EPI_vs_TE	Gpig
ENSCPOG00000007244:TEX9	TEX9	0.00341613	0.191188	0.412	0.28	1	EPI_vs_TE	Gpig
ENSCPOG00000025458:HDAC5	HDAC5	0.00344577	-0.116706	0.202	0.358	1	EPI_vs_TE	Gpig
ENSCPOG00000034818:RAB5B	RAB5B	0.00344708	-0.213456	0.303	0.472	1	EPI_vs_TE	Gpig
ENSCPOG00000009896:TSPAN14	TSPAN14	0.00344758	-0.075943	0.05	0.161	1	EPI_vs_TE	Gpig
ENSCPOG00000000723:RPS8	RPS8	0.00345763	-0.177855	1	1	1	EPI_vs_TE	Gpig
ENSCPOG00000023149:NSUN5	NSUN5	0.00346056	-0.189131	0.571	0.725	1	EPI_vs_TE	Gpig
ENSCPOG00000026014:ARL1	ARL1	0.00347536	-0.155831	0.353	0.539	1	EPI_vs_TE	Gpig
ENSCPOG00000014675:VMAC	VMAC	0.00349914	-0.244388	0.84	0.86	1	EPI_vs_TE	Gpig
ENSCPOG00000004383:RACGAP1	RACGAP1	0.00351334	-0.14268	0.597	0.772	1	EPI_vs_TE	Gpig
ENSCPOG00000014548:DENND1A	DENND1A	0.00355496	-0.192283	0.336	0.513	1	EPI_vs_TE	Gpig
ENSCPOG00000006860:SLC44A3	SLC44A3	0.00357202	-0.130472	0.227	0.394	1	EPI_vs_TE	Gpig
ENSCPOG00000031024:CCR7	CCR7	0.0035817	-0.150279	0.067	0.181	1	EPI_vs_TE	Gpig
ENSCPOG00000032348:	ENSCPOG00000032348	0.0035858	-0.079617	0.244	0.389	1	EPI_vs_TE	Gpig
ENSCPOG00000021017:ARFGAP3	ARFGAP3	0.00360155	-0.0626493	0.16	0.316	1	EPI_vs_TE	Gpig
ENSCPOG00000011230:MOSPD1	MOSPD1	0.00360692	-0.26991	0.193	0.342	1	EPI_vs_TE	Gpig
ENSCPOG00000013707:NDUFB6	NDUFB6	0.00361038	0.18135	0.958	0.964	1	EPI_vs_TE	Gpig
ENSCPOG00000005425:TMTC2	TMTC2	0.00361896	-0.197337	0.067	0.181	1	EPI_vs_TE	Gpig
ENSCPOG00000013796:S100A14	S100A14	0.00362709	-0.277339	0.412	0.58	1	EPI_vs_TE	Gpig
ENSCPOG00000002147:KMT5B	KMT5B	0.00363992	-0.238083	0.513	0.699	1	EPI_vs_TE	Gpig
ENSCPOG00000012626:LAP3	LAP3	0.0036405	0.314829	0.933	0.829	1	EPI_vs_TE	Gpig
ENSCPOG00000000067:BRF1	BRF1	0.00364863	-0.0728835	0.261	0.451	1	EPI_vs_TE	Gpig
ENSCPOG00000031301:AK2	AK2	0.00366239	-0.264411	0.849	0.933	1	EPI_vs_TE	Gpig
ENSCPOG00000013226:SLC4A2	SLC4A2	0.00366358	-0.0303922	0.134	0.28	1	EPI_vs_TE	Gpig
ENSCPOG00000012606:SMG1	SMG1	0.00366387	0.381699	0.983	0.984	1	EPI_vs_TE	Gpig
ENSCPOG00000000872:ATP11C	ATP11C	0.00367386	-0.330236	0.655	0.772	1	EPI_vs_TE	Gpig
ENSCPOG00000040323:U6	U6	0.00368375	-0.0804393	0.109	0.244	1	EPI_vs_TE	Gpig
ENSCPOG00000001791:CAND1	CAND1	0.00369433	0.692557	0.882	0.917	1	EPI_vs_TE	Gpig
ENSCPOG00000003881:ZDHHC3	ZDHHC3	0.00369542	-0.0588191	0.185	0.358	1	EPI_vs_TE	Gpig
ENSCPOG00000022446:TRIM41	TRIM41	0.00369881	-0.0137937	0.109	0.238	1	EPI_vs_TE	Gpig
ENSCPOG00000010933:SBSPON	SBSPON	0.00370647	0.406572	0.437	0.295	1	EPI_vs_TE	Gpig
ENSCPOG00000031851:	ENSCPOG00000031851	0.00370956	-0.0737192	0.983	0.995	1	EPI_vs_TE	Gpig
ENSCPOG00000005825:CEP104	CEP104	0.00371265	-0.138376	0.118	0.259	1	EPI_vs_TE	Gpig
ENSCPOG00000004983:FBXL3	FBXL3	0.00371605	-0.239404	0.185	0.321	1	EPI_vs_TE	Gpig
ENSCPOG00000036649:NDUFAF8	NDUFAF8	0.00373875	0.140167	0.924	0.886	1	EPI_vs_TE	Gpig
ENSCPOG00000013220:HMCN2	HMCN2	0.00375938	-0.0879887	0.025	0.119	1	EPI_vs_TE	Gpig
ENSCPOG00000014584:TBC1D10A	TBC1D10A	0.00377642	-0.340381	0.235	0.368	1	EPI_vs_TE	Gpig
ENSCPOG00000004177:PAK2	PAK2	0.00378235	-0.0623258	0.597	0.793	1	EPI_vs_TE	Gpig
ENSCPOG00000022909:CAMSAP3	CAMSAP3	0.00378717	-0.0364891	0.092	0.218	1	EPI_vs_TE	Gpig
ENSCPOG00000005839:LMF2	LMF2	0.003805	-0.190694	0.336	0.513	1	EPI_vs_TE	Gpig
ENSCPOG00000038298:PYGO2	PYGO2	0.00381848	-0.208284	0.294	0.451	1	EPI_vs_TE	Gpig
ENSCPOG00000012415:	ENSCPOG00000012415	0.00383348	-0.209273	0.849	0.896	1	EPI_vs_TE	Gpig
ENSCPOG00000013555:SUV39H1	SUV39H1	0.00384342	-0.123965	0.37	0.554	1	EPI_vs_TE	Gpig
ENSCPOG00000010009:CCDC71	CCDC71	0.00384498	-0.0779315	0.185	0.352	1	EPI_vs_TE	Gpig
ENSCPOG00000005112:PBXIP1	PBXIP1	0.003847	-0.17772	0.277	0.435	1	EPI_vs_TE	Gpig
ENSCPOG00000014688:HOMER2	HOMER2	0.00384984	-0.123079	0.05	0.161	1	EPI_vs_TE	Gpig
ENSCPOG00000013801:ZNRF3	ZNRF3	0.00389225	0.0696304	0.521	0.663	1	EPI_vs_TE	Gpig
ENSCPOG00000003552:HMGB2	HMGB2	0.00391308	0.313973	0.966	0.979	1	EPI_vs_TE	Gpig
ENSCPOG00000040737:	ENSCPOG00000040737	0.00391318	-0.211526	0.966	0.984	1	EPI_vs_TE	Gpig
ENSCPOG00000020368:LAPTM4B	LAPTM4B	0.00392221	0.407492	0.84	0.788	1	EPI_vs_TE	Gpig
ENSCPOG00000038105:KEAP1	KEAP1	0.00392258	-0.199164	0.244	0.383	1	EPI_vs_TE	Gpig
ENSCPOG00000001409:VAMP8	VAMP8	0.0039384	-0.243937	0.899	0.943	1	EPI_vs_TE	Gpig
ENSCPOG00000008387:GSN	GSN	0.00393908	-0.103453	0.496	0.689	1	EPI_vs_TE	Gpig
ENSCPOG00000022029:KIDINS220	KIDINS220	0.0039472	-0.38598	0.328	0.461	1	EPI_vs_TE	Gpig
ENSCPOG00000010868:TRIP11	TRIP11	0.00394971	-0.210274	0.681	0.824	1	EPI_vs_TE	Gpig
ENSCPOG00000020758:PICALM	PICALM	0.00396134	-0.180607	0.622	0.772	1	EPI_vs_TE	Gpig
ENSCPOG00000004251:HNRNPA3	HNRNPA3	0.00396163	-0.239323	0.966	0.984	1	EPI_vs_TE	Gpig
ENSCPOG00000037159:FKBP7	FKBP7	0.00399414	0.4401	0.176	0.078	1	EPI_vs_TE	Gpig
ENSCPOG00000005595:	ENSCPOG00000005595	0.00399443	0.274166	1	0.995	1	EPI_vs_TE	Gpig
ENSCPOG00000012275:THY1	THY1	0.0040037	-0.155605	0.034	0.13	1	EPI_vs_TE	Gpig
ENSCPOG00000011243:B3GNTL1	B3GNTL1	0.00401881	0.150681	0.555	0.389	1	EPI_vs_TE	Gpig
ENSG00000214336:FOXI3	FOXI3	0.00403851	-0.0924783	0.151	0.29	1	EPI_vs_TE	Gpig
ENSCPOG00000010311:LDB1	LDB1	0.00408575	-0.0947646	0.277	0.44	1	EPI_vs_TE	Gpig
ENSCPOG00000003262:WDR25	WDR25	0.00409536	-0.0597414	0.025	0.119	1	EPI_vs_TE	Gpig
ENSCPOG00000002811:BRD2	BRD2	0.00409747	-0.221865	0.597	0.736	1	EPI_vs_TE	Gpig
ENSCPOG00000020159:HIBADH	HIBADH	0.00409825	-0.0717599	0.059	0.181	1	EPI_vs_TE	Gpig
ENSCPOG00000022038:ZFP36L2	ZFP36L2	0.0041066	-0.0181462	0.193	0.358	1	EPI_vs_TE	Gpig
ENSCPOG00000005394:PDGFB	PDGFB	0.00411113	-0.142484	0.059	0.166	1	EPI_vs_TE	Gpig
ENSCPOG00000035463:TUBB	TUBB	0.00414418	-0.31508	0.992	1	1	EPI_vs_TE	Gpig
ENSCPOG00000036544:CHD9	CHD9	0.00415114	-0.431042	0.672	0.808	1	EPI_vs_TE	Gpig
ENSCPOG00000025832:	ENSCPOG00000025832	0.00416606	-0.217572	0.571	0.751	1	EPI_vs_TE	Gpig
ENSCPOG00000000822:OMD	OMD	0.00417079	-0.171763	0.109	0.238	1	EPI_vs_TE	Gpig
ENSCPOG00000037311:	ENSCPOG00000037311	0.00419454	-0.0602917	0.714	0.839	1	EPI_vs_TE	Gpig
ENSCPOG00000002305:GET4	GET4	0.00422105	-0.189957	0.487	0.627	1	EPI_vs_TE	Gpig
ENSCPOG00000039064:	ENSCPOG00000039064	0.00422195	-0.113236	0.067	0.181	1	EPI_vs_TE	Gpig
ENSCPOG00000030537:FAM167B	FAM167B	0.00424125	-0.0690348	0.025	0.114	1	EPI_vs_TE	Gpig
ENSCPOG00000001326:MED22	MED22	0.00425071	-0.0586336	0.109	0.249	1	EPI_vs_TE	Gpig
ENSCPOG00000022763:PPP2R5B	PPP2R5B	0.00426327	-0.060289	0.05	0.161	1	EPI_vs_TE	Gpig
ENSCPOG00000030172:CBR4	CBR4	0.00427194	0.0951511	0.151	0.057	1	EPI_vs_TE	Gpig
ENSCPOG00000036624:CNIH4	CNIH4	0.00427786	0.312119	0.966	0.927	1	EPI_vs_TE	Gpig
ENSCPOG00000004013:FAM193A	FAM193A	0.00429514	-0.13731	0.353	0.523	1	EPI_vs_TE	Gpig
ENSCPOG00000015068:	ENSCPOG00000015068	0.00431312	0.583688	0.908	0.839	1	EPI_vs_TE	Gpig
ENSCPOG00000023095:SP1	SP1	0.00432106	-0.440106	0.765	0.85	1	EPI_vs_TE	Gpig
ENSCPOG00000010757:CD2AP	CD2AP	0.00435266	-0.122477	0.345	0.528	1	EPI_vs_TE	Gpig
ENSCPOG00000004263:WARS1	WARS1	0.00435644	-0.381826	0.765	0.85	1	EPI_vs_TE	Gpig
ENSCPOG00000032177:RYBP	RYBP	0.00436563	-0.282943	0.504	0.627	1	EPI_vs_TE	Gpig
ENSCPOG00000009287:PLSCR3	PLSCR3	0.00437436	-0.0364427	0.059	0.176	1	EPI_vs_TE	Gpig
ENSCPOG00000006613:TNIP1	TNIP1	0.00438688	-0.207438	0.429	0.596	1	EPI_vs_TE	Gpig
ENSCPOG00000002362:AP3M2	AP3M2	0.00439501	0.627011	0.555	0.472	1	EPI_vs_TE	Gpig
ENSCPOG00000024636:TP53BP2	TP53BP2	0.00440197	-0.192406	0.168	0.316	1	EPI_vs_TE	Gpig
ENSCPOG00000019794:SCAF1	SCAF1	0.00444079	-0.0819886	0.084	0.197	1	EPI_vs_TE	Gpig
ENSCPOG00000031188:FAM131A	FAM131A	0.00445225	-0.0974351	0.126	0.269	1	EPI_vs_TE	Gpig
ENSCPOG00000013773:LRSAM1	LRSAM1	0.00445307	-0.121347	0.109	0.238	1	EPI_vs_TE	Gpig
ENSCPOG00000008508:SPAG9	SPAG9	0.00446266	-0.107626	0.513	0.668	1	EPI_vs_TE	Gpig
ENSCPOG00000033190:GNAS	GNAS	0.00446996	-0.144393	0.807	0.845	1	EPI_vs_TE	Gpig
ENSCPOG00000010256:ZMYM3	ZMYM3	0.00447698	-0.339918	0.42	0.56	1	EPI_vs_TE	Gpig
ENSCPOG00000032114:PNRC1	PNRC1	0.00448212	0.438378	0.563	0.446	1	EPI_vs_TE	Gpig
ENSCPOG00000023966:GIP	GIP	0.00450931	-0.0220838	0.143	0.29	1	EPI_vs_TE	Gpig
ENSCPOG00000013885:UHRF1	UHRF1	0.00451273	0.0788897	0.538	0.363	1	EPI_vs_TE	Gpig
ENSCPOG00000001288:AGFG1	AGFG1	0.00454263	-0.220666	0.613	0.767	1	EPI_vs_TE	Gpig
ENSCPOG00000012364:CMC2	CMC2	0.00454389	-0.0733097	0.403	0.56	1	EPI_vs_TE	Gpig
ENSCPOG00000004708:RINT1	RINT1	0.00455185	-0.0764729	0.328	0.518	1	EPI_vs_TE	Gpig
ENSCPOG00000036891:	ENSCPOG00000036891	0.00460581	0.229847	1	0.979	1	EPI_vs_TE	Gpig
ENSCPOG00000006700:PLEKHG3	PLEKHG3	0.00463288	-0.081046	0.294	0.487	1	EPI_vs_TE	Gpig
ENSCPOG00000002034:PHF20	PHF20	0.00464525	0.42461	0.824	0.767	1	EPI_vs_TE	Gpig
ENSCPOG00000024235:	ENSCPOG00000024235	0.00465753	0.0938082	0.294	0.166	1	EPI_vs_TE	Gpig
ENSCPOG00000022949:MRPS18A	MRPS18A	0.00465829	-0.154493	0.706	0.865	1	EPI_vs_TE	Gpig
ENSCPOG00000005321:ILVBL	ILVBL	0.00468993	-0.0381889	0.025	0.119	1	EPI_vs_TE	Gpig
ENSCPOG00000034127:	ENSCPOG00000034127	0.00469224	-0.162586	0.185	0.326	1	EPI_vs_TE	Gpig
ENSCPOG00000020871:	ENSCPOG00000020871	0.00470493	-0.0720085	0.034	0.13	1	EPI_vs_TE	Gpig
ENSCPOG00000006230:NPC1	NPC1	0.0047126	-0.0838806	0.269	0.451	1	EPI_vs_TE	Gpig
ENSCPOG00000004185:PRDX4	PRDX4	0.00472376	0.32003	0.84	0.855	1	EPI_vs_TE	Gpig
ENSCPOG00000026085:PHKG2	PHKG2	0.00473092	-0.456182	0.798	0.85	1	EPI_vs_TE	Gpig
ENSCPOG00000008050:ANLN	ANLN	0.00473117	-0.175316	0.723	0.824	1	EPI_vs_TE	Gpig
ENSCPOG00000010883:TPPP3	TPPP3	0.00473769	0.0794032	0.261	0.135	1	EPI_vs_TE	Gpig
ENSCPOG00000005331:LRPAP1	LRPAP1	0.0047762	0.198117	1	1	1	EPI_vs_TE	Gpig
ENSCPOG00000000304:NARF	NARF	0.0047765	-0.419179	0.706	0.767	1	EPI_vs_TE	Gpig
ENSCPOG00000036227:	ENSCPOG00000036227	0.00480183	-0.0688183	0.286	0.446	1	EPI_vs_TE	Gpig
ENSCPOG00000013595:OTUD6B	OTUD6B	0.00481706	0.557065	0.807	0.782	1	EPI_vs_TE	Gpig
ENSCPOG00000022068:CLK3	CLK3	0.00482813	-0.173406	0.303	0.466	1	EPI_vs_TE	Gpig
ENSCPOG00000008536:DNAJA3	DNAJA3	0.00486939	-0.0721272	0.454	0.658	1	EPI_vs_TE	Gpig
ENSCPOG00000036035:ZBED6	ZBED6	0.00487311	-0.112496	0.21	0.363	1	EPI_vs_TE	Gpig
ENSCPOG00000012425:NFAT5	NFAT5	0.00488763	-0.110506	0.782	0.902	1	EPI_vs_TE	Gpig
ENSCPOG00000004357:GYS1	GYS1	0.00490923	0.303991	0.807	0.731	1	EPI_vs_TE	Gpig
ENSCPOG00000015665:NOP53	NOP53	0.00493084	-0.220936	0.941	0.969	1	EPI_vs_TE	Gpig
ENSCPOG00000010994:BIN3	BIN3	0.00495014	-0.204147	0.319	0.492	1	EPI_vs_TE	Gpig
ENSCPOG00000037223:SELENOF	SELENOF	0.00497215	0.255264	1	1	1	EPI_vs_TE	Gpig
ENSCPOG00000036934:WTIP	WTIP	0.00499022	-0.0650957	0.059	0.166	1	EPI_vs_TE	Gpig
ENSCPOG00000011738:RPL29	RPL29	0.00499214	-0.232031	1	0.995	1	EPI_vs_TE	Gpig
ENSCPOG00000008217:IMMP2L	IMMP2L	0.00499402	-0.0148455	0.193	0.347	1	EPI_vs_TE	Gpig
ENSCPOG00000003373:	ENSCPOG00000003373	0.00502438	0.0396705	0.109	0.031	1	EPI_vs_TE	Gpig
ENSCPOG00000004934:	ENSCPOG00000004934	0.00503218	0.433433	0.983	0.979	1	EPI_vs_TE	Gpig
ENSCPOG00000008525:GOLGA4	GOLGA4	0.00505166	-0.147442	0.782	0.907	1	EPI_vs_TE	Gpig
ENSCPOG00000013364:MADD	MADD	0.00505533	-0.0683066	0.034	0.13	1	EPI_vs_TE	Gpig
ENSCPOG00000010607:CLCN4	CLCN4	0.00505919	0.218406	0.21	0.098	1	EPI_vs_TE	Gpig
ENSCPOG00000021063:L3MBTL2	L3MBTL2	0.00506294	-0.191424	0.311	0.461	1	EPI_vs_TE	Gpig
ENSCPOG00000006597:ZMYM6	ZMYM6	0.00510401	0.619388	0.555	0.43	1	EPI_vs_TE	Gpig
ENSCPOG00000000934:POLK	POLK	0.0051234	-0.0721335	0.084	0.202	1	EPI_vs_TE	Gpig
ENSCPOG00000007866:TUFT1	TUFT1	0.00512745	-0.136732	0.496	0.653	1	EPI_vs_TE	Gpig
ENSCPOG00000033275:TRIAP1	TRIAP1	0.00515924	0.0427643	0.37	0.238	1	EPI_vs_TE	Gpig
ENSCPOG00000014736:RNFT1	RNFT1	0.00518351	0.254583	0.605	0.497	1	EPI_vs_TE	Gpig
ENSCPOG00000040435:CDK8	CDK8	0.00518377	-0.357186	0.328	0.472	1	EPI_vs_TE	Gpig
ENSCPOG00000022872:	ENSCPOG00000022872	0.00519897	-0.0506365	0.168	0.321	1	EPI_vs_TE	Gpig
ENSCPOG00000034171:FAM216A	FAM216A	0.00523286	0.0725708	0.429	0.275	1	EPI_vs_TE	Gpig
ENSCPOG00000000933:FBXO11	FBXO11	0.00524197	-0.348326	0.538	0.668	1	EPI_vs_TE	Gpig
ENSCPOG00000014486:TXLNG	TXLNG	0.00527626	0.245249	0.529	0.389	1	EPI_vs_TE	Gpig
ENSCPOG00000012463:AP2M1	AP2M1	0.00527768	-0.210492	0.933	0.969	1	EPI_vs_TE	Gpig
ENSCPOG00000007999:RIPOR2	RIPOR2	0.00529881	-0.148295	0.025	0.114	1	EPI_vs_TE	Gpig
ENSCPOG00000002785:RPAP3	RPAP3	0.00535348	0.40808	0.899	0.881	1	EPI_vs_TE	Gpig
ENSCPOG00000025948:	ENSCPOG00000025948	0.00540167	-0.0994777	0.134	0.259	1	EPI_vs_TE	Gpig
ENSCPOG00000005478:CDK16	CDK16	0.00540488	-0.273665	0.622	0.725	1	EPI_vs_TE	Gpig
ENSCPOG00000011070:	ENSCPOG00000011070	0.0054229	0.0759424	0.395	0.275	1	EPI_vs_TE	Gpig
ENSCPOG00000009063:	ENSCPOG00000009063	0.00542943	0.0542447	0.546	0.472	1	EPI_vs_TE	Gpig
ENSCPOG00000013691:SPTBN2	SPTBN2	0.00543126	-0.0527073	0.042	0.14	1	EPI_vs_TE	Gpig
ENSCPOG00000030880:DUS1L	DUS1L	0.00543396	-0.0600684	0.067	0.176	1	EPI_vs_TE	Gpig
ENSCPOG00000010411:FCHO1	FCHO1	0.00544188	-0.0715664	0.05	0.155	1	EPI_vs_TE	Gpig
ENSCPOG00000015521:EMC6	EMC6	0.00544689	-0.240705	0.487	0.575	1	EPI_vs_TE	Gpig
ENSCPOG00000012209:ACP6	ACP6	0.00547192	0.402685	0.613	0.528	1	EPI_vs_TE	Gpig
ENSCPOG00000025814:	ENSCPOG00000025814	0.00548088	-0.168986	0.395	0.56	1	EPI_vs_TE	Gpig
ENSCPOG00000032279:	ENSCPOG00000032279	0.00549077	-0.0736385	0.034	0.124	1	EPI_vs_TE	Gpig
ENSCPOG00000001117:NCOA1	NCOA1	0.00550158	-0.0657381	0.714	0.829	1	EPI_vs_TE	Gpig
ENSCPOG00000019524:POLDIP3	POLDIP3	0.00550337	-0.223222	0.697	0.793	1	EPI_vs_TE	Gpig
ENSCPOG00000003377:LARP1	LARP1	0.00552673	-0.29056	0.84	0.917	1	EPI_vs_TE	Gpig
ENSCPOG00000000379:PFKFB2	PFKFB2	0.00554199	0.356932	0.672	0.513	1	EPI_vs_TE	Gpig
ENSCPOG00000011588:MOB1B	MOB1B	0.00558473	-0.0926519	0.076	0.181	1	EPI_vs_TE	Gpig
ENSCPOG00000006754:CDCA5	CDCA5	0.00558724	-0.152827	0.605	0.772	1	EPI_vs_TE	Gpig
ENSCPOG00000020474:COMMD10	COMMD10	0.00562341	0.445353	0.891	0.881	1	EPI_vs_TE	Gpig
ENSCPOG00000036006:NOL4L	NOL4L	0.00563006	-0.210882	0.294	0.425	1	EPI_vs_TE	Gpig
ENSCPOG00000006023:SIN3A	SIN3A	0.00563519	0.39323	0.807	0.767	1	EPI_vs_TE	Gpig
ENSCPOG00000011137:WDR72	WDR72	0.00565665	-0.145859	0.067	0.176	1	EPI_vs_TE	Gpig
ENSCPOG00000010989:PRPSAP2	PRPSAP2	0.00567186	-0.267626	0.513	0.653	1	EPI_vs_TE	Gpig
ENSCPOG00000039305:RPN2	RPN2	0.00572786	0.222832	0.992	0.995	1	EPI_vs_TE	Gpig
ENSCPOG00000031320:	ENSCPOG00000031320	0.00573527	0.334209	0.588	0.456	1	EPI_vs_TE	Gpig
ENSCPOG00000023490:AFAP1	AFAP1	0.00574449	-0.101025	0.168	0.306	1	EPI_vs_TE	Gpig
ENSCPOG00000002538:CHD8	CHD8	0.00577702	-0.140841	0.588	0.751	1	EPI_vs_TE	Gpig
ENSCPOG00000004032:MED23	MED23	0.00582992	0.415439	0.966	0.969	1	EPI_vs_TE	Gpig
ENSCPOG00000008318:SGO1	SGO1	0.00585203	-0.137607	0.697	0.824	1	EPI_vs_TE	Gpig
ENSCPOG00000012852:MAP4K3	MAP4K3	0.00587347	-0.199929	0.555	0.684	1	EPI_vs_TE	Gpig
ENSCPOG00000010543:UBA2	UBA2	0.00587967	0.301352	0.899	0.813	1	EPI_vs_TE	Gpig
ENSCPOG00000014036:SPEN	SPEN	0.0058876	0.0227402	0.42	0.596	1	EPI_vs_TE	Gpig
ENSCPOG00000034375:NUDT16L1	NUDT16L1	0.00589139	0.296554	0.731	0.648	1	EPI_vs_TE	Gpig
ENSCPOG00000038647:	ENSCPOG00000038647	0.00590794	-0.0185729	0.202	0.363	1	EPI_vs_TE	Gpig
ENSCPOG00000034808:	ENSCPOG00000034808	0.00591228	-0.0116983	0.025	0.114	1	EPI_vs_TE	Gpig
ENSCPOG00000034429:BAMBI	BAMBI	0.00592246	-0.0684761	0.244	0.409	1	EPI_vs_TE	Gpig
ENSCPOG00000014660:ZFAND3	ZFAND3	0.00592246	-0.166629	0.261	0.399	1	EPI_vs_TE	Gpig
ENSCPOG00000035320:MRPS2	MRPS2	0.00592374	-0.155696	0.311	0.477	1	EPI_vs_TE	Gpig
ENSCPOG00000033735:TMEM135	TMEM135	0.00594955	-0.158703	0.546	0.674	1	EPI_vs_TE	Gpig
ENSCPOG00000014380:RREB1	RREB1	0.00594993	-0.0948219	0.395	0.549	1	EPI_vs_TE	Gpig
ENSCPOG00000033235:COA5	COA5	0.00597676	-0.142788	0.311	0.466	1	EPI_vs_TE	Gpig
ENSCPOG00000013039:SRM	SRM	0.00598804	-0.169492	0.471	0.663	1	EPI_vs_TE	Gpig
ENSCPOG00000008935:EIF2D	EIF2D	0.00599171	-0.144214	0.269	0.43	1	EPI_vs_TE	Gpig
ENSCPOG00000010971:LNPK	LNPK	0.00600132	0.437216	0.882	0.839	1	EPI_vs_TE	Gpig
ENSCPOG00000034830:Y-RNA	NA	0.00600265	0.0556335	0.597	0.472	1	EPI_vs_TE	Gpig
ENSCPOG00000039941:HEBP2	HEBP2	0.00603286	-0.129152	0.378	0.544	1	EPI_vs_TE	Gpig
ENSCPOG00000010827:CYTH3	CYTH3	0.006049	-0.339445	0.361	0.528	1	EPI_vs_TE	Gpig
ENSCPOG00000030454:SURF6	SURF6	0.00607944	-0.195495	0.538	0.637	1	EPI_vs_TE	Gpig
ENSCPOG00000006704:	ENSCPOG00000006704	0.00608037	0.278165	0.336	0.202	1	EPI_vs_TE	Gpig
ENSCPOG00000011294:TBC1D9B	TBC1D9B	0.00608059	-0.0285665	0.176	0.332	1	EPI_vs_TE	Gpig
ENSCPOG00000030665:CDK6	CDK6	0.00613578	-0.073073	0.025	0.109	1	EPI_vs_TE	Gpig
ENSCPOG00000021970:HSD17B1	HSD17B1	0.00614392	-0.106478	0.151	0.29	1	EPI_vs_TE	Gpig
ENSCPOG00000030388:RANBP1	RANBP1	0.00618338	0.201044	0.983	0.938	1	EPI_vs_TE	Gpig
ENSCPOG00000037256:Y-RNA	NA	0.00618819	-0.0386756	0.025	0.109	1	EPI_vs_TE	Gpig
ENSCPOG00000006314:SEH1L	SEH1L	0.00620658	0.314651	0.916	0.886	1	EPI_vs_TE	Gpig
ENSCPOG00000015426:COMMD3	COMMD3	0.00620848	0.3007	0.756	0.648	1	EPI_vs_TE	Gpig
ENSCPOG00000038320:	ENSCPOG00000038320	0.00623297	-0.145648	0.437	0.617	1	EPI_vs_TE	Gpig
ENSCPOG00000032408:ADH5	ADH5	0.00623767	0.368369	0.924	0.87	1	EPI_vs_TE	Gpig
ENSCPOG00000008372:	ENSCPOG00000008372	0.00625708	0.400423	0.353	0.238	1	EPI_vs_TE	Gpig
ENSCPOG00000008418:ITGA6	ITGA6	0.00625783	-0.133923	0.588	0.788	1	EPI_vs_TE	Gpig
ENSCPOG00000032891:FKBP1A	FKBP1A	0.00628315	0.31101	0.983	0.969	1	EPI_vs_TE	Gpig
ENSCPOG00000037087:SLC25A40	SLC25A40	0.00630468	0.59789	0.664	0.632	1	EPI_vs_TE	Gpig
ENSCPOG00000030309:ETFB	ETFB	0.00634257	-0.223353	0.824	0.845	1	EPI_vs_TE	Gpig
ENSCPOG00000034352:TMCC3	TMCC3	0.00634786	-0.107675	0.025	0.109	1	EPI_vs_TE	Gpig
ENSCPOG00000004905:CD68	CD68	0.00635577	-0.278599	0.37	0.513	1	EPI_vs_TE	Gpig
ENSCPOG00000011415:NOL11	NOL11	0.00637088	0.385289	0.95	0.907	1	EPI_vs_TE	Gpig
ENSCPOG00000030527:HAUS2	HAUS2	0.00640364	0.260806	0.966	0.933	1	EPI_vs_TE	Gpig
ENSCPOG00000027348:RPL13	RPL13	0.00643303	-0.254837	0.992	1	1	EPI_vs_TE	Gpig
ENSCPOG00000037889:SUSD3	SUSD3	0.00644103	-0.156526	0.395	0.554	1	EPI_vs_TE	Gpig
ENSCPOG00000024733:	ENSCPOG00000024733	0.00644261	0.246007	0.647	0.565	1	EPI_vs_TE	Gpig
ENSG00000288237:H19	H19	0.00645635	-0.0585639	0.025	0.109	1	EPI_vs_TE	Gpig
ENSCPOG00000000925:CREBZF	CREBZF	0.00646404	0.0741442	0.261	0.42	1	EPI_vs_TE	Gpig
ENSCPOG00000000146:Slc4a4	Slc4a4	0.00646889	-0.167156	0.042	0.135	1	EPI_vs_TE	Gpig
ENSCPOG00000000948:MKRN1	MKRN1	0.00650893	0.271473	0.992	0.99	1	EPI_vs_TE	Gpig
ENSCPOG00000031605:	ENSCPOG00000031605	0.0065095	0.150134	0.975	0.891	1	EPI_vs_TE	Gpig
ENSCPOG00000007607:RRAGC	RRAGC	0.00653037	-0.258291	0.647	0.741	1	EPI_vs_TE	Gpig
ENSCPOG00000009586:BMPR2	BMPR2	0.00656152	-0.0728152	0.395	0.58	1	EPI_vs_TE	Gpig
ENSCPOG00000007445:AACS	AACS	0.00656497	-0.116267	0.361	0.503	1	EPI_vs_TE	Gpig
ENSCPOG00000007595:PHLDA2	PHLDA2	0.0065665	-0.0222247	0.025	0.109	1	EPI_vs_TE	Gpig
ENSCPOG00000039168:LYNX1	LYNX1	0.00656703	-0.200533	0.042	0.135	1	EPI_vs_TE	Gpig
ENSCPOG00000006324:HEXB	HEXB	0.00658163	-0.310773	0.529	0.632	1	EPI_vs_TE	Gpig
ENSCPOG00000005750:PCDH1	PCDH1	0.00660126	-0.226464	0.235	0.368	1	EPI_vs_TE	Gpig
ENSCPOG00000014931:LRRC47	LRRC47	0.00660234	-0.0446294	0.134	0.269	1	EPI_vs_TE	Gpig
ENSCPOG00000004514:GBF1	GBF1	0.00664502	-0.279483	0.924	0.953	1	EPI_vs_TE	Gpig
ENSCPOG00000014899:MCUR1	MCUR1	0.00667835	-0.0264327	0.025	0.109	1	EPI_vs_TE	Gpig
ENSCPOG00000005698:PPP1CC	PPP1CC	0.00668726	-0.330135	0.765	0.855	1	EPI_vs_TE	Gpig
ENSCPOG00000008999:BMF	BMF	0.00668746	-0.281821	0.193	0.337	1	EPI_vs_TE	Gpig
ENSCPOG00000038475:	ENSCPOG00000038475	0.00671675	-0.104838	0.042	0.135	1	EPI_vs_TE	Gpig
ENSCPOG00000040127:ZFP36L1	ZFP36L1	0.00674032	0.163568	0.908	0.855	1	EPI_vs_TE	Gpig
ENSCPOG00000034239:HES2	HES2	0.00679379	-0.208799	0.185	0.316	1	EPI_vs_TE	Gpig
ENSCPOG00000008058:LARS2	LARS2	0.00682745	-0.0344314	0.092	0.212	1	EPI_vs_TE	Gpig
ENSCPOG00000039544:DYNLL2	DYNLL2	0.00683106	-0.0177985	0.143	0.275	1	EPI_vs_TE	Gpig
ENSCPOG00000025455:TTC39C	TTC39C	0.00685583	-0.0932757	0.034	0.124	1	EPI_vs_TE	Gpig
ENSCPOG00000008580:ORC4	ORC4	0.00686767	0.25925	0.916	0.881	1	EPI_vs_TE	Gpig
ENSCPOG00000004823:NLRP14	NLRP14	0.00690141	0.343938	0.151	0.062	1	EPI_vs_TE	Gpig
ENSCPOG00000004554:POLR2C	POLR2C	0.00690946	0.0962557	0.63	0.503	1	EPI_vs_TE	Gpig
ENSCPOG00000030203:SLC31A1	SLC31A1	0.0069401	-0.211095	0.126	0.244	1	EPI_vs_TE	Gpig
ENSCPOG00000005293:AP1B1	AP1B1	0.00699952	-0.160986	0.647	0.798	1	EPI_vs_TE	Gpig
ENSCPOG00000001054:VIM	VIM	0.00701657	-0.129405	0.168	0.306	1	EPI_vs_TE	Gpig
ENSCPOG00000013623:IPO7	IPO7	0.007036	0.242805	1	1	1	EPI_vs_TE	Gpig
ENSCPOG00000010969:SART3	SART3	0.00709125	-0.175178	0.639	0.813	1	EPI_vs_TE	Gpig
ENSCPOG00000003854:	ENSCPOG00000003854	0.00711828	-0.202252	0.992	1	1	EPI_vs_TE	Gpig
ENSCPOG00000005110:TSPAN6	TSPAN6	0.0071546	0.579585	0.639	0.591	1	EPI_vs_TE	Gpig
ENSCPOG00000004335:CDC73	CDC73	0.00716606	-0.0299392	0.193	0.352	1	EPI_vs_TE	Gpig
ENSCPOG00000011191:RFC4	RFC4	0.00720068	0.165478	0.63	0.528	1	EPI_vs_TE	Gpig
ENSCPOG00000013449:GDI2	GDI2	0.00720142	-0.228472	0.992	1	1	EPI_vs_TE	Gpig
ENSCPOG00000014893:MAPK14	MAPK14	0.00721131	0.420221	0.622	0.492	1	EPI_vs_TE	Gpig
ENSCPOG00000021901:	ENSCPOG00000021901	0.00722278	-0.0204097	0.134	0.28	1	EPI_vs_TE	Gpig
ENSCPOG00000002534:SUPT16H	SUPT16H	0.00724729	0.28193	0.824	0.767	1	EPI_vs_TE	Gpig
ENSCPOG00000004808:TMEM131	TMEM131	0.00724856	-0.383304	0.639	0.746	1	EPI_vs_TE	Gpig
ENSCPOG00000015610:BICRA	BICRA	0.00725944	-0.0205791	0.109	0.233	1	EPI_vs_TE	Gpig
ENSCPOG00000038146:FZD5	FZD5	0.0072607	-0.110678	0.277	0.43	1	EPI_vs_TE	Gpig
ENSCPOG00000022191:RRBP1	RRBP1	0.00728249	-0.20837	0.664	0.767	1	EPI_vs_TE	Gpig
ENSCPOG00000013197:TOR3A	TOR3A	0.00732943	-0.0865713	0.269	0.42	1	EPI_vs_TE	Gpig
ENSCPOG00000003668:NUP88	NUP88	0.00733029	0.39367	0.891	0.839	1	EPI_vs_TE	Gpig
ENSCPOG00000011829:BAZ1B	BAZ1B	0.00733719	-0.281429	0.891	0.979	1	EPI_vs_TE	Gpig
ENSCPOG00000034591:CALM1	CALM1	0.00734193	0.202076	1	1	1	EPI_vs_TE	Gpig
ENSCPOG00000033745:	ENSCPOG00000033745	0.00734338	-0.322701	0.462	0.606	1	EPI_vs_TE	Gpig
ENSCPOG00000010980:ELK4	ELK4	0.00734519	-0.151074	0.092	0.207	1	EPI_vs_TE	Gpig
ENSCPOG00000033766:	ENSCPOG00000033766	0.00736919	0.342459	0.748	0.689	1	EPI_vs_TE	Gpig
ENSCPOG00000022834:VAPB	VAPB	0.00738186	-0.12985	0.261	0.409	1	EPI_vs_TE	Gpig
ENSCPOG00000025206:NCK2	NCK2	0.00738445	-0.159273	0.109	0.233	1	EPI_vs_TE	Gpig
ENSCPOG00000023158:AJUBA	AJUBA	0.00739746	-0.207085	0.395	0.549	1	EPI_vs_TE	Gpig
ENSCPOG00000040190:NDUFC1	NDUFC1	0.0073987	0.220368	0.983	0.984	1	EPI_vs_TE	Gpig
ENSCPOG00000003798:ARHGAP18	ARHGAP18	0.00740147	-0.295664	0.269	0.394	1	EPI_vs_TE	Gpig
ENSCPOG00000033025:C1orf131	C1orf131	0.00741056	0.267628	0.756	0.699	1	EPI_vs_TE	Gpig
ENSCPOG00000001882:	ENSCPOG00000001882	0.00744116	0.415003	0.706	0.632	1	EPI_vs_TE	Gpig
ENSCPOG00000013935:FAM172A	FAM172A	0.007456	0.0206032	0.16	0.311	1	EPI_vs_TE	Gpig
ENSCPOG00000004140:RPL7	RPL7	0.0074561	0.127804	1	1	1	EPI_vs_TE	Gpig
ENSCPOG00000011352:	ENSCPOG00000011352	0.00748663	-0.247417	0.42	0.56	1	EPI_vs_TE	Gpig
ENSCPOG00000000830:TMEM248	TMEM248	0.00750468	0.367142	0.941	0.927	1	EPI_vs_TE	Gpig
ENSCPOG00000001216:LGMN	LGMN	0.00752967	-0.350576	0.563	0.674	1	EPI_vs_TE	Gpig
ENSCPOG00000004620:TMEM94	TMEM94	0.00753547	-0.175164	0.429	0.57	1	EPI_vs_TE	Gpig
ENSCPOG00000034856:	ENSCPOG00000034856	0.0075554	0.0730024	0.185	0.083	1	EPI_vs_TE	Gpig
ENSCPOG00000031136:SERPINB8	SERPINB8	0.00756539	0.226368	0.378	0.254	1	EPI_vs_TE	Gpig
ENSCPOG00000004484:SLU7	SLU7	0.00757685	0.297557	0.933	0.891	1	EPI_vs_TE	Gpig
ENSCPOG00000023831:TAX1BP3	TAX1BP3	0.00761317	-0.331864	0.882	0.886	1	EPI_vs_TE	Gpig
ENSCPOG00000020296:PPP1R9B	PPP1R9B	0.00761561	-0.0280046	0.168	0.301	1	EPI_vs_TE	Gpig
ENSCPOG00000040600:	ENSCPOG00000040600	0.00761563	-0.372612	0.992	0.984	1	EPI_vs_TE	Gpig
ENSCPOG00000023458:ANXA11	ANXA11	0.00761632	-0.314703	0.756	0.86	1	EPI_vs_TE	Gpig
ENSCPOG00000031010:	ENSCPOG00000031010	0.00763418	0.0737216	0.521	0.415	1	EPI_vs_TE	Gpig
ENSCPOG00000005688:COQ3	COQ3	0.00764033	-0.167489	0.277	0.409	1	EPI_vs_TE	Gpig
ENSCPOG00000001875:USP28	USP28	0.00765821	0.358101	0.664	0.534	1	EPI_vs_TE	Gpig
ENSCPOG00000036597:MIEF2	MIEF2	0.00765935	-0.217087	0.092	0.207	1	EPI_vs_TE	Gpig
ENSCPOG00000032117:MINPP1	MINPP1	0.00767085	-0.117619	0.319	0.477	1	EPI_vs_TE	Gpig
ENSCPOG00000021034:AFMID	AFMID	0.0076932	-0.168332	0.185	0.316	1	EPI_vs_TE	Gpig
ENSCPOG00000033197:PCLAF	PCLAF	0.00770519	-0.0859882	0.092	0.207	1	EPI_vs_TE	Gpig
ENSCPOG00000013557:	ENSCPOG00000013557	0.00771881	0.374137	1	0.984	1	EPI_vs_TE	Gpig
ENSCPOG00000039407:	ENSCPOG00000039407	0.00775424	-0.0464951	0.58	0.71	1	EPI_vs_TE	Gpig
ENSCPOG00000037462:GPX8	GPX8	0.00777833	0.303628	1	1	1	EPI_vs_TE	Gpig
ENSCPOG00000021654:VPS51	VPS51	0.00779703	-0.208489	0.42	0.554	1	EPI_vs_TE	Gpig
ENSCPOG00000012376:WASF2	WASF2	0.00780023	-0.265223	0.739	0.819	1	EPI_vs_TE	Gpig
ENSCPOG00000034463:	ENSCPOG00000034463	0.00781551	-0.187723	0.176	0.29	1	EPI_vs_TE	Gpig
ENSCPOG00000002338:TIMELESS	TIMELESS	0.00782903	-0.222135	0.403	0.565	1	EPI_vs_TE	Gpig
ENSCPOG00000038337:FHDC1	FHDC1	0.00783937	-0.128982	0.118	0.238	1	EPI_vs_TE	Gpig
ENSCPOG00000001402:	ENSCPOG00000001402	0.00783957	-0.226017	0.319	0.451	1	EPI_vs_TE	Gpig
ENSCPOG00000037193:WWTR1	WWTR1	0.00784545	0.443252	0.849	0.751	1	EPI_vs_TE	Gpig
ENSCPOG00000024699:DYRK3	DYRK3	0.00785202	0.263605	0.235	0.124	1	EPI_vs_TE	Gpig
ENSCPOG00000033584:U6	U6	0.0078778	-0.0992765	0.05	0.145	1	EPI_vs_TE	Gpig
ENSCPOG00000006096:ELOVL1	ELOVL1	0.00787808	-0.191051	0.361	0.513	1	EPI_vs_TE	Gpig
ENSG00000148773:MKI67	MKI67	0.00789066	-0.2589	0.689	0.808	1	EPI_vs_TE	Gpig
ENSCPOG00000014977:PLBD1	PLBD1	0.00791296	-0.244173	0.218	0.368	1	EPI_vs_TE	Gpig
ENSCPOG00000015124:	ENSCPOG00000015124	0.00793259	0.228399	0.378	0.249	1	EPI_vs_TE	Gpig
ENSCPOG00000007153:HIP1R	HIP1R	0.00794197	-0.0298255	0.286	0.472	1	EPI_vs_TE	Gpig
ENSCPOG00000004007:NUP153	NUP153	0.00794924	-0.409095	0.782	0.855	1	EPI_vs_TE	Gpig
ENSCPOG00000009409:SMCR8	SMCR8	0.00796701	-0.104874	0.126	0.254	1	EPI_vs_TE	Gpig
ENSCPOG00000003422:METAP1	METAP1	0.00801694	-0.174283	0.353	0.523	1	EPI_vs_TE	Gpig
ENSCPOG00000005104:AP2A1	AP2A1	0.0080463	-0.0486904	0.193	0.326	1	EPI_vs_TE	Gpig
ENSCPOG00000000856:RFWD3	RFWD3	0.00804753	0.429956	0.798	0.756	1	EPI_vs_TE	Gpig
ENSCPOG00000035109:DUSP16	DUSP16	0.00806058	-0.101701	0.076	0.181	1	EPI_vs_TE	Gpig
ENSCPOG00000038958:EIF1AD	EIF1AD	0.00806092	-0.16468	0.832	0.881	1	EPI_vs_TE	Gpig
ENSCPOG00000035299:CSRNP2	CSRNP2	0.00806693	-0.0188859	0.193	0.332	1	EPI_vs_TE	Gpig
ENSCPOG00000040187:	ENSCPOG00000040187	0.00807569	-0.0544189	0.277	0.43	1	EPI_vs_TE	Gpig
ENSCPOG00000001410:BRD4	BRD4	0.00809668	-0.153781	0.891	0.938	1	EPI_vs_TE	Gpig
ENSCPOG00000002467:UBQLN4	UBQLN4	0.00812594	-0.0383571	0.235	0.394	1	EPI_vs_TE	Gpig
ENSCPOG00000010588:MACF1	MACF1	0.00814404	-0.373047	1	0.995	1	EPI_vs_TE	Gpig
ENSCPOG00000008518:SNAP47	SNAP47	0.00818566	-0.0351116	0.21	0.368	1	EPI_vs_TE	Gpig
ENSG00000139977:NAA30	NAA30	0.00819402	-0.110363	0.202	0.347	1	EPI_vs_TE	Gpig
ENSCPOG00000002850:ALDH16A1	ALDH16A1	0.00821683	-0.0551752	0.261	0.43	1	EPI_vs_TE	Gpig
ENSCPOG00000026008:	ENSCPOG00000026008	0.00826746	0.232288	0.471	0.342	1	EPI_vs_TE	Gpig
ENSCPOG00000035713:ATP5F1D	ATP5F1D	0.00828026	-0.225315	0.824	0.902	1	EPI_vs_TE	Gpig
ENSCPOG00000003961:	ENSCPOG00000003961	0.00830042	-0.0535267	0.185	0.326	1	EPI_vs_TE	Gpig
ENSCPOG00000031704:FICD	FICD	0.00830728	-0.226684	0.16	0.29	1	EPI_vs_TE	Gpig
ENSCPOG00000033471:DPM1	DPM1	0.0083294	0.290225	0.916	0.886	1	EPI_vs_TE	Gpig
ENSCPOG00000024555:SLC35F6	SLC35F6	0.00836313	-0.106828	0.261	0.415	1	EPI_vs_TE	Gpig
ENSCPOG00000009849:LGALS8	LGALS8	0.00838754	-0.231815	0.479	0.611	1	EPI_vs_TE	Gpig
ENSCPOG00000035954:ALKBH6	ALKBH6	0.00843459	-0.226034	0.218	0.347	1	EPI_vs_TE	Gpig
ENSCPOG00000012549:MT4	MT4	0.00844376	-0.0210795	0.059	0.161	1	EPI_vs_TE	Gpig
ENSCPOG00000031392:ZNF462	ZNF462	0.00846057	0.310158	0.723	0.585	1	EPI_vs_TE	Gpig
ENSCPOG00000039865:	ENSCPOG00000039865	0.00847628	-0.121364	0.059	0.155	1	EPI_vs_TE	Gpig
ENSCPOG00000039760:NIT2	NIT2	0.00848605	0.316606	0.571	0.451	1	EPI_vs_TE	Gpig
ENSCPOG00000011269:LPGAT1	LPGAT1	0.00853316	-0.0738865	0.252	0.399	1	EPI_vs_TE	Gpig
ENSCPOG00000024176:PHB2	PHB2	0.00855697	-0.26795	0.966	0.979	1	EPI_vs_TE	Gpig
ENSCPOG00000006207:MAP1B	MAP1B	0.00857544	0.488177	0.681	0.642	1	EPI_vs_TE	Gpig
ENSCPOG00000003887:HSP90AB1	HSP90AB1	0.00858262	0.145683	0.975	0.917	1	EPI_vs_TE	Gpig
ENSCPOG00000010872:CABIN1	CABIN1	0.00861758	-0.13154	0.277	0.44	1	EPI_vs_TE	Gpig
ENSCPOG00000035488:SMIM22	SMIM22	0.00862147	-0.0417737	0.168	0.306	1	EPI_vs_TE	Gpig
ENSCPOG00000035152:	ENSCPOG00000035152	0.00863936	-0.0274222	0.092	0.202	1	EPI_vs_TE	Gpig
ENSCPOG00000002499:ANPEP	ANPEP	0.00864856	-0.117476	0.034	0.119	1	EPI_vs_TE	Gpig
ENSCPOG00000025360:ANO10	ANO10	0.00869038	-0.19239	0.235	0.368	1	EPI_vs_TE	Gpig
ENSCPOG00000013762:PSMF1	PSMF1	0.00871778	-0.223977	0.412	0.554	1	EPI_vs_TE	Gpig
ENSCPOG00000001558:TBC1D2B	TBC1D2B	0.00872905	-0.197297	0.193	0.337	1	EPI_vs_TE	Gpig
ENSCPOG00000037749:DAZAP2	DAZAP2	0.0087317	-0.266162	0.597	0.731	1	EPI_vs_TE	Gpig
ENSCPOG00000011613:DYNC1LI1	DYNC1LI1	0.00876417	0.501959	0.782	0.741	1	EPI_vs_TE	Gpig
ENSCPOG00000040353:COX7A2	COX7A2	0.00877121	0.208443	0.992	0.995	1	EPI_vs_TE	Gpig
ENSCPOG00000008102:ARHGEF10L	ARHGEF10L	0.00877184	-0.0643506	0.025	0.104	1	EPI_vs_TE	Gpig
ENSCPOG00000035029:MAPK6	MAPK6	0.00879173	-0.136454	0.176	0.316	1	EPI_vs_TE	Gpig
ENSCPOG00000001822:KAT7	KAT7	0.00880311	-0.240602	0.529	0.658	1	EPI_vs_TE	Gpig
ENSCPOG00000010877:MRPS15	MRPS15	0.00881081	0.26722	0.933	0.865	1	EPI_vs_TE	Gpig
ENSCPOG00000014792:	ENSCPOG00000014792	0.00881351	0.243833	0.345	0.223	1	EPI_vs_TE	Gpig
ENSCPOG00000040674:Y-RNA	NA	0.00885139	0.0913634	0.403	0.264	1	EPI_vs_TE	Gpig
ENSCPOG00000021529:H2AJ	H2AJ	0.00888904	0.021278	0.479	0.705	1	EPI_vs_TE	Gpig
ENSCPOG00000024752:RASGRP2	RASGRP2	0.00890363	-0.044359	0.134	0.264	1	EPI_vs_TE	Gpig
ENSCPOG00000032076:NUP62CL	NUP62CL	0.00890424	0.511441	0.58	0.503	1	EPI_vs_TE	Gpig
ENSCPOG00000008030:MTLN	MTLN	0.00891146	0.0502824	0.445	0.311	1	EPI_vs_TE	Gpig
ENSCPOG00000005668:EIF4E2	EIF4E2	0.00893228	0.214798	0.941	0.943	1	EPI_vs_TE	Gpig
ENSCPOG00000034947:ATF3	ATF3	0.00893289	-0.340564	0.697	0.793	1	EPI_vs_TE	Gpig
ENSCPOG00000025707:GALT	GALT	0.00893855	-0.279632	0.748	0.855	1	EPI_vs_TE	Gpig
ENSCPOG00000009576:ERAL1	ERAL1	0.00895409	-0.129884	0.42	0.632	1	EPI_vs_TE	Gpig
ENSCPOG00000036269:	ENSCPOG00000036269	0.00897021	0.287104	0.748	0.637	1	EPI_vs_TE	Gpig
ENSCPOG00000022817:C9orf43	C9orf43	0.00899103	-0.0647835	0.034	0.119	1	EPI_vs_TE	Gpig
ENSCPOG00000037697:REEP3	REEP3	0.00899857	0.719297	0.731	0.674	1	EPI_vs_TE	Gpig
ENSCPOG00000004889:PEX5	PEX5	0.00901827	-0.28605	0.328	0.461	1	EPI_vs_TE	Gpig
ENSCPOG00000008290:JMY	JMY	0.00902061	0.331747	0.983	0.938	1	EPI_vs_TE	Gpig
ENSCPOG00000001038:KCNN4	KCNN4	0.00902827	-0.160034	0.076	0.176	1	EPI_vs_TE	Gpig
ENSCPOG00000014635:MRPL24	MRPL24	0.00904011	0.182846	0.966	0.891	1	EPI_vs_TE	Gpig
ENSCPOG00000036420:POLR2G	POLR2G	0.00904216	0.348236	0.916	0.927	1	EPI_vs_TE	Gpig
ENSCPOG00000037107:IL20RA	IL20RA	0.00907104	-0.164814	0.042	0.13	1	EPI_vs_TE	Gpig
ENSCPOG00000006725:USP6NL	USP6NL	0.00911118	-0.138861	0.294	0.466	1	EPI_vs_TE	Gpig
ENSCPOG00000025717:NDUFAF1	NDUFAF1	0.00916223	-0.157282	0.218	0.358	1	EPI_vs_TE	Gpig
ENSCPOG00000010777:HMG20B	HMG20B	0.00917925	-0.13263	0.168	0.295	1	EPI_vs_TE	Gpig
ENSCPOG00000032336:	ENSCPOG00000032336	0.0091833	-0.0900538	0.109	0.223	1	EPI_vs_TE	Gpig
ENSCPOG00000013985:WNK2	WNK2	0.0091838	-0.114704	0.126	0.238	1	EPI_vs_TE	Gpig
ENSCPOG00000007425:DIAPH3	DIAPH3	0.00919129	-0.207455	0.563	0.674	1	EPI_vs_TE	Gpig
ENSCPOG00000031783:DUSP8	DUSP8	0.00919582	-0.0833527	0.076	0.181	1	EPI_vs_TE	Gpig
ENSCPOG00000011881:MFF	MFF	0.00923585	-0.0872966	0.538	0.679	1	EPI_vs_TE	Gpig
ENSCPOG00000009413:FEZ2	FEZ2	0.00929311	-0.116064	0.134	0.254	1	EPI_vs_TE	Gpig
ENSCPOG00000008581:	ENSCPOG00000008581	0.00929699	0.256484	0.966	0.948	1	EPI_vs_TE	Gpig
ENSCPOG00000034805:GPD1L	GPD1L	0.00930258	-0.27713	0.697	0.808	1	EPI_vs_TE	Gpig
ENSCPOG00000006971:MAGI3	MAGI3	0.00930283	-0.190423	0.303	0.44	1	EPI_vs_TE	Gpig
ENSCPOG00000012147:USF2	USF2	0.00934887	-0.110314	0.311	0.451	1	EPI_vs_TE	Gpig
ENSCPOG00000037337:ABHD6	ABHD6	0.00935506	-0.190528	0.16	0.285	1	EPI_vs_TE	Gpig
ENSCPOG00000008906:SMG7	SMG7	0.00935678	-0.202452	0.588	0.741	1	EPI_vs_TE	Gpig
ENSCPOG00000031327:	ENSCPOG00000031327	0.00937657	0.0577234	0.387	0.254	1	EPI_vs_TE	Gpig
ENSCPOG00000004391:CIC	CIC	0.00937677	-0.194082	0.294	0.44	1	EPI_vs_TE	Gpig
ENSG00000051341:POLQ	POLQ	0.00939327	-0.11438	0.059	0.161	1	EPI_vs_TE	Gpig
ENSCPOG00000027133:PPP1R12C	PPP1R12C	0.00942693	-0.0848728	0.126	0.249	1	EPI_vs_TE	Gpig
ENSCPOG00000032030:ELOC	ELOC	0.00943725	0.421374	0.983	0.933	1	EPI_vs_TE	Gpig
ENSCPOG00000015411:ESRRA	ESRRA	0.00945603	-0.176251	0.193	0.321	1	EPI_vs_TE	Gpig
ENSCPOG00000020882:SART1	SART1	0.00950142	-0.0689595	0.37	0.523	1	EPI_vs_TE	Gpig
ENSCPOG00000038299:THAP1	THAP1	0.00950146	-0.0789857	0.185	0.326	1	EPI_vs_TE	Gpig
ENSCPOG00000031791:GDF1	GDF1	0.00950714	0.149905	0.849	0.782	1	EPI_vs_TE	Gpig
ENSCPOG00000015459:SCYL2	SCYL2	0.0095335	-0.031338	0.429	0.58	1	EPI_vs_TE	Gpig
ENSCPOG00000006487:	ENSCPOG00000006487	0.00953359	-0.133315	0.025	0.104	1	EPI_vs_TE	Gpig
ENSCPOG00000031576:	ENSCPOG00000031576	0.00953997	-0.229734	0.126	0.238	1	EPI_vs_TE	Gpig
ENSCPOG00000013289:FBXL6	FBXL6	0.00954245	-0.330956	0.403	0.554	1	EPI_vs_TE	Gpig
ENSCPOG00000013536:AP1S1	AP1S1	0.00955795	0.235969	0.782	0.731	1	EPI_vs_TE	Gpig
ENSCPOG00000023995:RPS5	RPS5	0.00958155	-0.180675	0.941	0.969	1	EPI_vs_TE	Gpig
ENSCPOG00000002148:CCNK	CCNK	0.00958996	-0.0131176	0.521	0.699	1	EPI_vs_TE	Gpig
ENSCPOG00000034901:LEMD3	LEMD3	0.00959806	0.10546	0.445	0.663	1	EPI_vs_TE	Gpig
ENSCPOG00000025062:TRAF4	TRAF4	0.00960987	-0.0748912	0.244	0.378	1	EPI_vs_TE	Gpig
ENSCPOG00000003578:KIAA1217	KIAA1217	0.00965271	-0.0322219	0.227	0.363	1	EPI_vs_TE	Gpig
ENSCPOG00000033750:LYPLA2	LYPLA2	0.00969284	-0.0397403	0.025	0.104	1	EPI_vs_TE	Gpig
ENSCPOG00000013047:SVIL	SVIL	0.00970254	-0.190759	0.622	0.715	1	EPI_vs_TE	Gpig
ENSCPOG00000012705:SLC4A5	SLC4A5	0.00972079	0.0292593	0.168	0.073	1	EPI_vs_TE	Gpig
ENSCPOG00000007333:BLZF1	BLZF1	0.00972332	-0.28733	0.378	0.539	1	EPI_vs_TE	Gpig
ENSCPOG00000010696:UCP2	UCP2	0.00975799	0.340474	0.899	0.824	1	EPI_vs_TE	Gpig
ENSCPOG00000005729:	ENSCPOG00000005729	0.00976513	0.330963	0.983	0.974	1	EPI_vs_TE	Gpig
ENSCPOG00000015525:POC1B	POC1B	0.00976793	-0.294913	0.294	0.415	1	EPI_vs_TE	Gpig
ENSCPOG00000030059:TP53INP2	TP53INP2	0.0097687	0.0457998	0.109	0.223	1	EPI_vs_TE	Gpig
ENSCPOG00000031447:ZNHIT3	ZNHIT3	0.00978449	0.205022	0.874	0.793	1	EPI_vs_TE	Gpig
ENSCPOG00000032399:TRMT44	TRMT44	0.0097868	-0.0669019	0.126	0.249	1	EPI_vs_TE	Gpig
ENSCPOG00000030441:EIF1	EIF1	0.00980211	-0.138002	0.983	0.99	1	EPI_vs_TE	Gpig
ENSCPOG00000019646:	ENSCPOG00000019646	0.00984848	0.18537	0.597	0.503	1	EPI_vs_TE	Gpig
ENSCPOG00000030119:DCTPP1	DCTPP1	0.00986425	0.124407	0.773	0.679	1	EPI_vs_TE	Gpig
ENSCPOG00000027079:PAK4	PAK4	0.00990799	-0.116661	0.252	0.383	1	EPI_vs_TE	Gpig
ENSCPOG00000030376:	ENSCPOG00000030376	0.00994797	-0.107004	0.143	0.264	1	EPI_vs_TE	Gpig
ENSCPOG00000005835:ILF2	ILF2	0.00995394	0.197743	0.899	0.788	1	EPI_vs_TE	Gpig
ENSCPOG00000000076:BAIAP2	BAIAP2	0.00997325	-0.142841	0.101	0.207	1	EPI_vs_TE	Gpig
ENSCPOG00000012807:ACOT8	ACOT8	0.0100048	0.261535	0.899	0.876	1	EPI_vs_TE	Gpig
ENSCPOG00000021817:BCR	BCR	0.0100097	-0.010565	0.227	0.373	1	EPI_vs_TE	Gpig
ENSCPOG00000012596:EHF	EHF	0.010013	-0.112474	0.109	0.212	1	EPI_vs_TE	Gpig
ENSCPOG00000005450:TPCN1	TPCN1	0.010019	-0.180089	0.244	0.389	1	EPI_vs_TE	Gpig
[truncated: 17,134 more rows]

## Sheet:  fig3ab_part2
pathway	pval	padj	ES	NES	size	UpDown	compare	species	comparison	GeneRatio
Cell adhesion molecules	1.61413e-09	4.18998e-07	-0.834252	-2.41781	30	-1	EPI_vs_TE	Gpig	EPI_vs_TE	0.108333
Arrhythmogenic right ventricular cardiomyopathy	3.55315e-09	4.18998e-07	-0.862917	-2.40371	25	-1	EPI_vs_TE	Gpig	EPI_vs_TE	0.171053
Small cell lung cancer	3.85581e-09	4.18998e-07	-0.722519	-2.33959	57	-1	EPI_vs_TE	Gpig	EPI_vs_TE	0.151163
Focal adhesion	3.81251e-08	3.10719e-06	-0.632507	-2.2055	92	-1	EPI_vs_TE	Gpig	EPI_vs_TE	0.078125
Pathways in cancer	4.96649e-08	3.23815e-06	-0.494587	-1.94779	247	-1	EPI_vs_TE	Gpig	EPI_vs_TE	0.056962
Human papillomavirus infection	1.9373e-07	1.0526e-05	-0.539378	-2.00438	157	-1	EPI_vs_TE	Gpig	EPI_vs_TE	0.0574324
Dilated cardiomyopathy	2.70443e-07	1.25949e-05	-0.801589	-2.27858	27	-1	EPI_vs_TE	Gpig	EPI_vs_TE	0.10989
ECM-receptor interaction	1.19554e-06	4.87182e-05	-0.807153	-2.24838	25	-1	EPI_vs_TE	Gpig	EPI_vs_TE	0.104651
Adherens junction	2.50919e-06	9.08884e-05	-0.692328	-2.15036	46	-1	EPI_vs_TE	Gpig	EPI_vs_TE	0.151515
Bacterial invasion of epithelial cells	5.51635e-06	0.000179833	-0.665763	-2.11297	50	-1	EPI_vs_TE	Gpig	EPI_vs_TE	0.125
Gastric cancer	6.08392e-06	0.000180305	-0.620831	-2.08624	69	-1	EPI_vs_TE	Gpig	EPI_vs_TE	0.0875912
Ribosome biogenesis in eukaryotes	7.68844e-06	0.000208869	0.566828	2.05997	59	1	EPI_vs_TE	Gpig	EPI_vs_TE	0.0144928
PI3K-Akt signaling pathway	9.36256e-06	0.000234784	-0.522777	-1.91184	132	-1	EPI_vs_TE	Gpig	EPI_vs_TE	0.046729
Leukocyte transendothelial migration	1.14602e-05	0.000266858	-0.655983	-2.09561	52	-1	EPI_vs_TE	Gpig	EPI_vs_TE	0.118812
Regulation of actin cytoskeleton	1.83706e-05	0.000399255	-0.532115	-1.91681	116	-1	EPI_vs_TE	Gpig	EPI_vs_TE	0.0669856
Hypertrophic cardiomyopathy	3.02389e-05	0.000616118	-0.72935	-2.11379	30	-1	EPI_vs_TE	Gpig	EPI_vs_TE	0.125
Regulation of lipolysis in adipocytes	8.16542e-05	0.00156584	-0.785659	-2.01666	19	-1	EPI_vs_TE	Gpig	EPI_vs_TE	0.08
Fluid shear stress and atherosclerosis	9.00216e-05	0.00163039	-0.582768	-1.94253	67	-1	EPI_vs_TE	Gpig	EPI_vs_TE	0.0756303
Carbohydrate digestion and absorption	0.000153888	0.00242495	-0.830817	-1.97306	13	-1	EPI_vs_TE	Gpig	EPI_vs_TE	0.0526316
Hippo signaling pathway	0.000155432	0.00242495	-0.55157	-1.89655	80	-1	EPI_vs_TE	Gpig	EPI_vs_TE	0.0827586
Viral myocarditis	0.000156208	0.00242495	-0.803578	-2.00711	16	-1	EPI_vs_TE	Gpig	EPI_vs_TE	0.114286
Mineral absorption	0.000182423	0.00270318	-0.778424	-1.99135	18	-1	EPI_vs_TE	Gpig	EPI_vs_TE	0.0652174
Platelet activation	0.000209869	0.00297466	-0.623285	-1.93592	46	-1	EPI_vs_TE	Gpig	EPI_vs_TE	0.0625
Rap1 signaling pathway	0.000337408	0.00458313	-0.526796	-1.81879	83	-1	EPI_vs_TE	Gpig	EPI_vs_TE	0.040404
Apoptosis	0.000367213	0.00477324	-0.535022	-1.82862	75	-1	EPI_vs_TE	Gpig	EPI_vs_TE	0.0689655
Tight junction	0.000380688	0.00477324	-0.525813	-1.82084	86	-1	EPI_vs_TE	Gpig	EPI_vs_TE	0.0897436
Thyroid cancer	0.000414332	0.00500268	-0.687394	-1.95397	27	-1	EPI_vs_TE	Gpig	EPI_vs_TE	0.111111
Yersinia infection	0.000433616	0.00504853	-0.538384	-1.84128	78	-1	EPI_vs_TE	Gpig	EPI_vs_TE	0.0551181
Proteoglycans in cancer	0.000644628	0.00724651	-0.494874	-1.75206	103	-1	EPI_vs_TE	Gpig	EPI_vs_TE	0.0721649
Cushing syndrome	0.000789058	0.00847173	-0.576401	-1.8107	49	-1	EPI_vs_TE	Gpig	EPI_vs_TE	0.0416667
TNF signaling pathway	0.000805594	0.00847173	-0.564635	-1.83714	58	-1	EPI_vs_TE	Gpig	EPI_vs_TE	0.037037
Arachidonic acid metabolism	0.000862591	0.00865632	-0.771064	-1.85818	14	-1	EPI_vs_TE	Gpig	EPI_vs_TE	0.0714286
JAK-STAT signaling pathway	0.000876253	0.00865632	-0.56428	-1.81924	54	-1	EPI_vs_TE	Gpig	EPI_vs_TE	0.0362319
Hepatocellular carcinoma	0.000931549	0.00893191	-0.495942	-1.72984	93	-1	EPI_vs_TE	Gpig	EPI_vs_TE	0.0612245
Prostate cancer	0.0010114	0.00942043	-0.564056	-1.81013	53	-1	EPI_vs_TE	Gpig	EPI_vs_TE	0.0652174
Prolactin signaling pathway	0.00127588	0.0115538	-0.607616	-1.82947	37	-1	EPI_vs_TE	Gpig	EPI_vs_TE	0.0461538
Adrenergic signaling in cardiomyocytes	0.00138796	0.012229	-0.583301	-1.81172	46	-1	EPI_vs_TE	Gpig	EPI_vs_TE	0.034965
DNA replication	0.00145855	0.0123818	0.603447	1.85167	28	1	EPI_vs_TE	Gpig	EPI_vs_TE	0
Malaria	0.00148126	0.0123818	-0.840002	-1.73264	8	-1	EPI_vs_TE	Gpig	EPI_vs_TE	0.0789474
Kaposi sarcoma-associated herpesvirus infection	0.00162747	0.0131713	-0.492113	-1.71229	90	-1	EPI_vs_TE	Gpig	EPI_vs_TE	0.0448718
VEGF signaling pathway	0.00165651	0.0131713	-0.654228	-1.86788	28	-1	EPI_vs_TE	Gpig	EPI_vs_TE	0.0576923
Central carbon metabolism in cancer	0.00173518	0.0134683	-0.575918	-1.75009	40	-1	EPI_vs_TE	Gpig	EPI_vs_TE	0.03125
p53 signaling pathway	0.00186959	0.0138932	-0.566889	-1.75822	45	-1	EPI_vs_TE	Gpig	EPI_vs_TE	0.0769231
Fc gamma R-mediated phagocytosis	0.00187515	0.0138932	-0.578021	-1.83995	51	-1	EPI_vs_TE	Gpig	EPI_vs_TE	0.0689655
Staphylococcus aureus infection	0.00207346	0.015021	-0.938999	-1.66473	4	-1	EPI_vs_TE	Gpig	EPI_vs_TE	0.0238095
Insulin resistance	0.00212949	0.0150916	-0.535641	-1.73205	56	-1	EPI_vs_TE	Gpig	EPI_vs_TE	0.0566038
Hepatitis B	0.00227306	0.0157663	-0.478709	-1.66303	89	-1	EPI_vs_TE	Gpig	EPI_vs_TE	0.034965
Thyroid hormone signaling pathway	0.00235985	0.0157716	-0.502613	-1.69383	70	-1	EPI_vs_TE	Gpig	EPI_vs_TE	0.0526316
Ovarian steroidogenesis	0.00237058	0.0157716	-0.812662	-1.83368	11	-1	EPI_vs_TE	Gpig	EPI_vs_TE	0.0540541
Neutrophil extracellular trap formation	0.00254317	0.0165815	-0.565632	-1.73227	42	-1	EPI_vs_TE	Gpig	EPI_vs_TE	0.045977
Type II diabetes mellitus	0.00275897	0.0175279	-0.744599	-1.82079	15	-1	EPI_vs_TE	Gpig	EPI_vs_TE	0.0465116
Osteoclast differentiation	0.00279585	0.0175279	-0.522836	-1.692	55	-1	EPI_vs_TE	Gpig	EPI_vs_TE	0.0188679
Salmonella infection	0.00287387	0.017677	-0.424952	-1.56782	149	-1	EPI_vs_TE	Gpig	EPI_vs_TE	0.0405405
Toxoplasmosis	0.00330993	0.0199822	-0.550733	-1.7479	50	-1	EPI_vs_TE	Gpig	EPI_vs_TE	0.0666667
Cellular senescence	0.0033838	0.0200567	-0.459717	-1.62076	99	-1	EPI_vs_TE	Gpig	EPI_vs_TE	0.0492958
Phospholipase D signaling pathway	0.00370353	0.0213079	-0.507154	-1.67909	64	-1	EPI_vs_TE	Gpig	EPI_vs_TE	0.0289855
Chemical carcinogenesis - receptor activation	0.00372561	0.0213079	-0.49067	-1.6751	77	-1	EPI_vs_TE	Gpig	EPI_vs_TE	0.0245399
Mismatch repair	0.00413364	0.0229404	0.66059	1.83719	18	1	EPI_vs_TE	Gpig	EPI_vs_TE	0.0454545
Neomycin, kanamycin and gentamicin biosynthesis	0.00415179	0.0229404	-0.973001	-1.48874	2	-1	EPI_vs_TE	Gpig	EPI_vs_TE	0.2
Fc epsilon RI signaling pathway	0.00424428	0.0230606	-0.624317	-1.77466	27	-1	EPI_vs_TE	Gpig	EPI_vs_TE	0.0327869
mTOR signaling pathway	0.00462264	0.0247046	-0.460005	-1.60156	91	-1	EPI_vs_TE	Gpig	EPI_vs_TE	0.0394737
Pancreatic cancer	0.00471843	0.0248098	-0.547203	-1.74186	51	-1	EPI_vs_TE	Gpig	EPI_vs_TE	0.0694444
Amoebiasis	0.00539439	0.0279138	-0.619396	-1.79512	30	-1	EPI_vs_TE	Gpig	EPI_vs_TE	0.0555556
Gastric acid secretion	0.00561844	0.0280705	-0.654999	-1.72436	21	-1	EPI_vs_TE	Gpig	EPI_vs_TE	0.0434783
Leishmaniasis	0.00564133	0.0280705	-0.618134	-1.72185	25	-1	EPI_vs_TE	Gpig	EPI_vs_TE	0.0576923
Protein digestion and absorption	0.00576176	0.0280705	-0.677447	-1.76197	20	-1	EPI_vs_TE	Gpig	EPI_vs_TE	0.0340909
MAPK signaling pathway	0.00576909	0.0280705	-0.41828	-1.52664	130	-1	EPI_vs_TE	Gpig	EPI_vs_TE	0.0322581
Toll-like receptor signaling pathway	0.00663728	0.0318199	-0.535857	-1.62836	40	-1	EPI_vs_TE	Gpig	EPI_vs_TE	0.0123457
MicroRNAs in cancer	0.00674243	0.0318555	-0.453787	-1.59062	96	-1	EPI_vs_TE	Gpig	EPI_vs_TE	0.0743243
Hepatitis C	0.0070338	0.0327574	-0.46929	-1.61364	80	-1	EPI_vs_TE	Gpig	EPI_vs_TE	0.0597015
Measles	0.00746679	0.0342841	-0.481876	-1.59795	65	-1	EPI_vs_TE	Gpig	EPI_vs_TE	0.0540541
Acute myeloid leukemia	0.00777973	0.0351806	-0.564056	-1.708	39	-1	EPI_vs_TE	Gpig	EPI_vs_TE	0.0634921
Endometrial cancer	0.00787785	0.0351806	-0.528504	-1.60601	40	-1	EPI_vs_TE	Gpig	EPI_vs_TE	0.0545455
Neurotrophin signaling pathway	0.00950869	0.0418896	-0.486395	-1.61241	66	-1	EPI_vs_TE	Gpig	EPI_vs_TE	0.0434783
N-Glycan biosynthesis	0.00995478	0.0432701	0.546933	1.71825	30	1	EPI_vs_TE	Gpig	EPI_vs_TE	0.0416667
Relaxin signaling pathway	0.0108974	0.0467443	-0.510672	-1.63139	52	-1	EPI_vs_TE	Gpig	EPI_vs_TE	0.0413223
Bile secretion	0.0118421	0.0501367	-0.677317	-1.70708	17	-1	EPI_vs_TE	Gpig	EPI_vs_TE	0.016129
Bladder cancer	0.0122976	0.0513975	-0.622918	-1.67524	22	-1	EPI_vs_TE	Gpig	EPI_vs_TE	0.0512821
Inflammatory bowel disease	0.0133066	0.0543304	-0.676672	-1.65469	15	-1	EPI_vs_TE	Gpig	EPI_vs_TE	0.0416667
cAMP signaling pathway	0.0133326	0.0543304	-0.490517	-1.61196	62	-1	EPI_vs_TE	Gpig	EPI_vs_TE	0.0234742
Chemokine signaling pathway	0.013844	0.0551938	-0.463008	-1.53538	65	-1	EPI_vs_TE	Gpig	EPI_vs_TE	0.0443038
Ras signaling pathway	0.013889	0.0551938	-0.428565	-1.49832	95	-1	EPI_vs_TE	Gpig	EPI_vs_TE	0.0368664
Choline metabolism in cancer	0.0140935	0.0551938	-0.514531	-1.633	50	-1	EPI_vs_TE	Gpig	EPI_vs_TE	0.032967
AMPK signaling pathway	0.0142217	0.0551938	-0.470457	-1.60099	74	-1	EPI_vs_TE	Gpig	EPI_vs_TE	0.0603448
PPAR signaling pathway	0.0149864	0.0574774	-0.58244	-1.66292	28	-1	EPI_vs_TE	Gpig	EPI_vs_TE	0.0923077
Chagas disease	0.0159339	0.0604004	-0.514392	-1.5879	43	-1	EPI_vs_TE	Gpig	EPI_vs_TE	0.0322581
Hematopoietic cell lineage	0.0166382	0.0623453	-0.67564	-1.68756	16	-1	EPI_vs_TE	Gpig	EPI_vs_TE	0.0394737
alpha-Linolenic acid metabolism	0.0178786	0.0662321	-0.758901	-1.56535	8	-1	EPI_vs_TE	Gpig	EPI_vs_TE	0.0952381
Estrogen signaling pathway	0.019498	0.0714197	-0.492603	-1.54247	48	-1	EPI_vs_TE	Gpig	EPI_vs_TE	0.0458716
GnRH secretion	0.0198292	0.071698	-0.628525	-1.61332	19	-1	EPI_vs_TE	Gpig	EPI_vs_TE	0.016129
AGE-RAGE signaling pathway in diabetic complications	0.0202338	0.071698	-0.502684	-1.55577	44	-1	EPI_vs_TE	Gpig	EPI_vs_TE	0.0416667
Renal cell carcinoma	0.0202338	0.071698	-0.502054	-1.55382	44	-1	EPI_vs_TE	Gpig	EPI_vs_TE	0.0615385
Human T-cell leukemia virus 1 infection	0.0211198	0.0740328	-0.399871	-1.43622	112	-1	EPI_vs_TE	Gpig	EPI_vs_TE	0.0418848
Serotonergic synapse	0.0218542	0.0757921	-0.578833	-1.64337	26	-1	EPI_vs_TE	Gpig	EPI_vs_TE	0.0430108
Breast cancer	0.0230976	0.0792614	-0.463419	-1.53624	66	-1	EPI_vs_TE	Gpig	EPI_vs_TE	0.0431655
Steroid biosynthesis	0.023615	0.0801927	-0.725703	-1.63747	11	-1	EPI_vs_TE	Gpig	EPI_vs_TE	0.25
Chemical carcinogenesis - DNA adducts	0.0247438	0.0831597	-0.746487	-1.53975	8	-1	EPI_vs_TE	Gpig	EPI_vs_TE	0.0454545
Chronic myeloid leukemia	0.0252584	0.0840228	-0.478869	-1.5298	52	-1	EPI_vs_TE	Gpig	EPI_vs_TE	0.084507
Circadian entrainment	0.0259194	0.0853506	-0.589738	-1.55256	21	-1	EPI_vs_TE	Gpig	EPI_vs_TE	0.010989
Homologous recombination	0.0268573	0.0867407	0.501777	1.57639	30	1	EPI_vs_TE	Gpig	EPI_vs_TE	0
Progesterone-mediated oocyte maturation	0.0268737	0.0867407	-0.492782	-1.56397	50	-1	EPI_vs_TE	Gpig	EPI_vs_TE	0.0470588
C-type lectin receptor signaling pathway	0.0297789	0.0951755	-0.488829	-1.55143	50	-1	EPI_vs_TE	Gpig	EPI_vs_TE	0.0309278
Influenza A	0.0305751	0.0960865	-0.443678	-1.49093	69	-1	EPI_vs_TE	Gpig	EPI_vs_TE	0.0336134
Linoleic acid metabolism	0.0306534	0.0960865	-0.811134	-1.50787	5	-1	EPI_vs_TE	Gpig	EPI_vs_TE	0.047619
NF-kappa B signaling pathway	0.0311664	0.0967643	-0.514366	-1.5581	38	-1	EPI_vs_TE	Gpig	EPI_vs_TE	0.0322581
Nicotine addiction	0.0329073	0.101206	0.922833	1.39183	2	1	EPI_vs_TE	Gpig	EPI_vs_TE	0.027027
RNA polymerase	0.0342205	0.103841	0.510933	1.52254	24	1	EPI_vs_TE	Gpig	EPI_vs_TE	0
Cytokine-cytokine receptor interaction	0.0344013	0.103841	-0.528063	-1.55016	32	-1	EPI_vs_TE	Gpig	EPI_vs_TE	0.0221239
Endocytosis	0.0349462	0.104518	-0.359264	-1.33482	158	-1	EPI_vs_TE	Gpig	EPI_vs_TE	0.0440529
RNA degradation	0.036077	0.106919	0.380636	1.37501	57	1	EPI_vs_TE	Gpig	EPI_vs_TE	0.0133333
Autophagy - animal	0.0368773	0.108306	-0.402418	-1.41464	98	-1	EPI_vs_TE	Gpig	EPI_vs_TE	0.0225564
Non-small cell lung cancer	0.0406504	0.117938	-0.493704	-1.52404	43	-1	EPI_vs_TE	Gpig	EPI_vs_TE	0.0454545
Oxytocin signaling pathway	0.0408805	0.117938	-0.453719	-1.46715	56	-1	EPI_vs_TE	Gpig	EPI_vs_TE	0.0486111
Oocyte meiosis	0.0419907	0.120079	-0.43093	-1.429	65	-1	EPI_vs_TE	Gpig	EPI_vs_TE	0.0446429
Epstein-Barr virus infection	0.0424328	0.120288	-0.381468	-1.35935	107	-1	EPI_vs_TE	Gpig	EPI_vs_TE	0.0372671
Melanoma	0.045302	0.127314	-0.51068	-1.51382	34	-1	EPI_vs_TE	Gpig	EPI_vs_TE	0.0454545
Human cytomegalovirus infection	0.0460432	0.128291	-0.386241	-1.36172	99	-1	EPI_vs_TE	Gpig	EPI_vs_TE	0.0320856
PD-L1 expression and PD-1 checkpoint pathway in cancer	0.0471545	0.130238	-0.477165	-1.47298	43	-1	EPI_vs_TE	Gpig	EPI_vs_TE	0.0121951
ErbB signaling pathway	0.047541	0.130238	-0.476788	-1.47563	44	-1	EPI_vs_TE	Gpig	EPI_vs_TE	0.0506329
ECM-receptor interaction	2.33304e-06	0.000760569	-0.736125	-2.22405	26	-1	EPI_vs_PE	Gpig	EPI_vs_PE	0.0348837
Cell adhesion molecules	3.47539e-05	0.00566488	-0.677764	-2.09739	30	-1	EPI_vs_PE	Gpig	EPI_vs_PE	0.0416667
Small cell lung cancer	0.00013184	0.0143266	-0.544647	-1.91868	58	-1	EPI_vs_PE	Gpig	EPI_vs_PE	0.0465116
Proteasome	0.000323851	0.0263938	0.587796	1.96865	37	1	EPI_vs_PE	Gpig	EPI_vs_PE	0
JAK-STAT signaling pathway	0.000624586	0.0394618	-0.532626	-1.8051	47	-1	EPI_vs_PE	Gpig	EPI_vs_PE	0.0289855
Spinocerebellar ataxia	0.000883722	0.0394618	0.430751	1.69269	90	1	EPI_vs_PE	Gpig	EPI_vs_PE	0
Glycine, serine and threonine metabolism	0.000901359	0.0394618	-0.698818	-1.87547	17	-1	EPI_vs_PE	Gpig	EPI_vs_PE	0.0285714
Ubiquitin mediated proteolysis	0.000968389	0.0394618	0.420069	1.6932	100	1	EPI_vs_PE	Gpig	EPI_vs_PE	0.00724638
Pyrimidine metabolism	0.00147949	0.0535906	-0.571135	-1.80328	35	-1	EPI_vs_PE	Gpig	EPI_vs_PE	0.0196078
PI3K-Akt signaling pathway	0.00173808	0.0566614	-0.394479	-1.60343	134	-1	EPI_vs_PE	Gpig	EPI_vs_PE	0.0186916
Type II diabetes mellitus	0.00266388	0.0789478	-0.655619	-1.83489	19	-1	EPI_vs_PE	Gpig	EPI_vs_PE	0
Central carbon metabolism in cancer	0.00387277	0.103096	-0.526885	-1.74197	42	-1	EPI_vs_PE	Gpig	EPI_vs_PE	0.0625
Nitrogen metabolism	0.0041112	0.103096	-0.926874	-1.55263	3	-1	EPI_vs_PE	Gpig	EPI_vs_PE	0
Vitamin digestion and absorption	0.00539799	0.125696	-0.709458	-1.78555	13	-1	EPI_vs_PE	Gpig	EPI_vs_PE	0.0434783
Hematopoietic cell lineage	0.00613785	0.12687	-0.670591	-1.78657	16	-1	EPI_vs_PE	Gpig	EPI_vs_PE	0.0131579
Biosynthesis of unsaturated fatty acids	0.00639893	0.12687	-0.704969	-1.77425	13	-1	EPI_vs_PE	Gpig	EPI_vs_PE	0
Vitamin B6 metabolism	0.00661591	0.12687	-0.894399	-1.5869	4	-1	EPI_vs_PE	Gpig	EPI_vs_PE	0.125
Arrhythmogenic right ventricular cardiomyopathy	0.0071443	0.129391	-0.56143	-1.7118	27	-1	EPI_vs_PE	Gpig	EPI_vs_PE	0.0131579
Pathways in cancer	0.0079886	0.137068	-0.32005	-1.39944	249	-1	EPI_vs_PE	Gpig	EPI_vs_PE	0.021097
Huntington disease	0.00964253	0.157173	0.32021	1.37805	172	1	EPI_vs_PE	Gpig	EPI_vs_PE	0.00392157
Human papillomavirus infection	0.0112155	0.174108	-0.336799	-1.39702	163	-1	EPI_vs_PE	Gpig	EPI_vs_PE	0.0101351
Focal adhesion	0.0129999	0.187175	-0.390323	-1.50587	93	-1	EPI_vs_PE	Gpig	EPI_vs_PE	0.0260417
Amyotrophic lateral sclerosis	0.0135422	0.187175	0.303597	1.33802	208	1	EPI_vs_PE	Gpig	EPI_vs_PE	0.00974026
Apoptosis	0.0137798	0.187175	-0.39876	-1.50467	83	-1	EPI_vs_PE	Gpig	EPI_vs_PE	0.00862069
Arginine and proline metabolism	0.0161776	0.210057	-0.543846	-1.62185	25	-1	EPI_vs_PE	Gpig	EPI_vs_PE	0.0408163
Coronavirus disease - COVID-19	0.016753	0.210057	-0.382787	-1.45127	84	-1	EPI_vs_PE	Gpig	EPI_vs_PE	0.0153846
Protein processing in endoplasmic reticulum	0.0182494	0.220345	0.345836	1.43282	125	1	EPI_vs_PE	Gpig	EPI_vs_PE	0.00621118
Viral myocarditis	0.0205921	0.231616	-0.600082	-1.61048	17	-1	EPI_vs_PE	Gpig	EPI_vs_PE	0.0285714
alpha-Linolenic acid metabolism	0.0208518	0.231616	-0.765591	-1.61298	7	-1	EPI_vs_PE	Gpig	EPI_vs_PE	0
Thyroid cancer	0.0213143	0.231616	-0.521119	-1.59709	28	-1	EPI_vs_PE	Gpig	EPI_vs_PE	0.0277778
Cytokine-cytokine receptor interaction	0.0265177	0.275792	-0.470864	-1.48669	35	-1	EPI_vs_PE	Gpig	EPI_vs_PE	0.0132743
Ovarian steroidogenesis	0.0273183	0.275792	-0.643245	-1.59763	12	-1	EPI_vs_PE	Gpig	EPI_vs_PE	0.027027
p53 signaling pathway	0.0293296	0.275792	-0.462738	-1.52989	42	-1	EPI_vs_PE	Gpig	EPI_vs_PE	0
Pathways of neurodegeneration - multiple diseases	0.029508	0.275792	0.290212	1.30249	241	1	EPI_vs_PE	Gpig	EPI_vs_PE	0.0120192
One carbon pool by folate	0.0296096	0.275792	-0.639496	-1.58832	12	-1	EPI_vs_PE	Gpig	EPI_vs_PE	0.0588235
Rap1 signaling pathway	0.031474	0.285015	-0.367315	-1.40574	87	-1	EPI_vs_PE	Gpig	EPI_vs_PE	0.020202
AGE-RAGE signaling pathway in diabetic complications	0.0323701	0.285207	-0.44031	-1.45997	43	-1	EPI_vs_PE	Gpig	EPI_vs_PE	0.0104167
Glyoxylate and dicarboxylate metabolism	0.0351935	0.301924	-0.581791	-1.56139	17	-1	EPI_vs_PE	Gpig	EPI_vs_PE	0
Ferroptosis	0.044038	0.367368	-0.5364	-1.5496	22	-1	EPI_vs_PE	Gpig	EPI_vs_PE	0.0294118
Protein digestion and absorption	0.0450759	0.367368	-0.551586	-1.55976	20	-1	EPI_vs_PE	Gpig	EPI_vs_PE	0
Bile secretion	0.0486891	0.387138	-0.547375	-1.46903	17	-1	EPI_vs_PE	Gpig	EPI_vs_PE	0.016129

## Sheet: fig3c-e
3e
Guinea pig
Hippo: from Compacted Morula to Blastocyst E5.5
Hoechst			Sox2					aYAP					Gata3
DMSO	7.5 uM TRULI		Outer		Inner			Outer		Inner			Outer		Inner
			DMSO	7.5 uM TRULI	DMSO	7.5 uM TRULI		DMSO	7.5 uM TRULI	DMSO	7.5 uM TRULI		DMSO	7.5 uM TRULI	DMSO	7.5 uM TRULI
58	47		0	0	16	13		25	17	0	15		25	17	0	2
57	36		0	0	12	16		39	22	3	14		39	22	0	9
59	32		0	0	16	4		35	11	0	11		35	11	0	11
50	37		2	1	16	19		27	35	0	6		27	38	0	10
45	61		1	0	22	6		19	19	0	2		21	21	0	8
36	36		2	0	10	17		14	38	0	15		14	38	0	15
46	57		0	0	14	10		24	33	0			24	37	0	3
38	45		1	0	14	18		16	38	0			16	40	0	15
	49			0		15			28					33		5

## Sheet: fig4
4c
JAK- STAT: from Compacted Morula E4.5 to Late Blastocyst E6.5
(Number of cells per embryo)
Hoechst				CDX2
DMSO	10 uM			DMSO	10 uM
81	35			40	26
78	55			43	32
72	59			50	30
42	48			29	35
66	48			39	32
64	44			31	13
65				39
58				33
62				28
61				40
SOX2				SOX17
DMSO	10 uM			DMSO	10 uM
31	28			31	0
27	27			32	0
18	29			20	0
22	29			21	0
26	27			24	0
26	33			31	0
8				22
15				15
20				17
25				30
4e
MAPK: from Compacted Morula E4.5 to Late Blastovcyst E6.5
(Number of cells per embryo)
Hoechst				CDX2
DMSO	1 uM			DMSO	1 uM
50	65			30	37
53	42			36	22
60	76			40	57
52	53			40	38
61	59			43	32
69				37
63				47
SOX2				SOX17
DMSO	1 uM			DMSO	1 uM
35	28			27	19
26	10			21	12
35	33			25	30
18	20			32	14
27	11			24	20
17				31
12				28
4g
PI3K inhibition (LY294002)
	(Number of cells per embryo)
Hoechst			SOX2			SOX17			CDX2
24 h			24 h			24 h			24 h
DMSO	7.5 uM		DMSO	7.5 uM		DMSO	7.5 uM		DMSO	7.5 uM
44	43		15	22		12	7		22	26
40	40		22	25		13	2		24	16
42	37		19	17		12	4		18	17
42	42		14	14		11	10		27	21
	37		18	14			8			18
	37			15			9			17

## Sheet:  fig5abd
cell	UMAP_1	UMAP_2	EML	stage	NR2F2
JC_1_23	-0.722007	3.78677	TE	16-32 cell	0
JC_1_27	-2.04194	3.88359	TE	16-32 cell	0
JC_1_29	-0.505925	3.18197	TE	16-32 cell	0
JC_1_30	-1.0955	4.09903	TE	16-32 cell	0.381724
JC_1_31	-0.361239	3.15581	TE	16-32 cell	0.0134168
JC_1_32	-0.6307	3.87137	TE	16-32 cell	0
JC_1_33	-1.05164	4.06736	TE	16-32 cell	0.037842
JC_1_37	-0.810219	3.49113	TE	16-32 cell	0.0707686
JC_1_44	-1.27674	3.0011	TE	EB	0
JC_1_46	-3.39973	1.68205	TE	EB	0
JC_1_47	-2.31114	0.405441	TE	EB	0
JC_1_48	-0.899646	2.52573	TE	EB	0
JC_1_49	-1.40325	2.45592	TE	EB	0.0332304
JC_1_51	-1.45192	1.38014	TE	EB	0.228464
JC_1_52	-1.68301	1.74233	TE	EB	0
JC_1_53	-3.13863	2.19691	TE	EB	0
JC_1_54	-1.59682	3.2673	TE	EB	0.427179
JC_1_55	-2.33664	3.5061	TE	EB	0.601657
JC_1_56	-0.868213	3.10669	TE	EB	0
JC_1_57	-2.16233	0.4037	TE	EB	0
JC_1_58	-0.972346	2.65819	TE	EB	0.0120164
JC_1_59	-2.03248	3.79512	TE	EB	0
JC_1_61	-2.60751	3.04006	TE	EB	0
JC_1_62	-3.54009	1.09655	TE	EB	0
JC_1_70	-0.285043	1.41264	TE	EB	0
JC_1_73	-1.82528	2.64885	TE	EB	0
JC_1_74	-0.148895	1.07019	TE	LB	0
JC_1_75	3.70511	-2.51156	TE	LB	1.19301
JC_1_89	-2.09755	-0.764965	TE	LB	0
JC_1_105	-2.81818	1.55904	TE	MB	0
JC_1_108	-2.02321	-0.340105	TE	MB	1.60398
JC_1_115	-3.21898	1.12245	TE	EB	0
JC_1_124	-3.21887	2.75831	TE	EB	0
JC_1_125	-3.59552	1.63111	TE	EB	0.937584
JC_1_129	-1.85063	2.3262	TE	EB	0
JC_1_130	-3.19857	2.10102	TE	EB	0
JC_1_135	-3.22711	2.40965	TE	EB	0
JC_1_140	-2.57642	2.25783	TE	EB	0
JC_1_151	5.08121	-1.69149	TE	MB	0.762811
JC_1_193	4.60438	-2.87286	TE	LB	1.0155
JC_1_195	5.33888	-2.73069	TE	LB	1.14296
JC_1_196	5.14953	-2.76681	TE	LB	0.598715
JC_1_198	4.23644	-2.4083	TE	LB	1.30242
JC_1_200	4.55545	-2.56325	TE	LB	0.515985
JC_1_201	4.27969	-2.40918	TE	LB	1.46006
JC_1_202	5.06928	-2.56603	TE	LB	1.08917
JC_1_209	3.18732	-2.43465	TE	LB	1.46572
JC_1_210	2.89217	-2.69699	TE	LB	0.812081
JC_1_230	-1.69818	3.40534	TE	EB	0.02887
JC_1_231	-0.554941	2.94366	TE	EB	0.0147473
JC_1_233	-0.869693	2.93922	TE	EB	0
JC_1_236	-0.673638	2.54603	TE	EB	0
JC_1_237	-1.52696	3.78003	TE	EB	0.0691473
JC_1_238	-0.877956	3.81191	TE	EB	0.0268809
JC_1_239	-0.845701	3.44914	TE	EB	0
JC_1_241	-1.48058	2.52826	TE	EB	0
JC_1_243	-0.565713	2.20326	TE	EB	0.272247
JC_1_244	-1.37191	2.00087	TE	EB	0.432504
JC_1_245	-0.723287	2.33091	TE	EB	0
JC_1_246	-0.918652	1.81747	TE	EB	0
JC_1_255	-0.16083	1.53203	TE	LB	0
JC_1_257	-3.09792	-1.01222	TE	MB	0
JC_1_259	-3.49814	-0.63922	TE	MB	0.136808
JC_1_260	-3.37551	0.424684	TE	MB	0.0944856
JC_1_261	2.26597	-2.89738	TE	MB	0.774842
JC_1_262	2.23305	-2.64856	TE	MB	0.838278
JC_1_263	-2.73099	-1.25526	TE	MB	0
JC_1_264	-3.28814	-0.585888	TE	MB	0.632268
JC_1_265	-3.84304	0.191181	TE	MB	1.09316
JC_1_266	-2.75065	-1.43731	TE	MB	0
JC_1_271	-2.25933	-0.956189	TE	MB	0
JC_1_272	-1.82673	-1.10164	TE	MB	0.0251467
JC_1_275	-3.51978	0.806673	TE	MB	0.0617743
JC_1_280	-2.77836	-1.00625	TE	MB	1.66674
JC_1_281	-3.71172	0.35054	TE	MB	1.22062
JC_1_284	-3.53545	-0.433049	TE	MB	0
JC_1_285	-2.12512	-0.779681	TE	MB	0.150401
JC_1_286	-3.67957	0.590549	TE	MB	0.140637
JC_1_287	2.40913	-2.6887	TE	MB	0.511435
JC_1_288	4.54203	-2.75519	TE	LB	1.19144
JC_1_290	-1.12884	1.65098	TE	MB	0
JC_1_291	-0.0699083	1.60311	TE	MB	0
JC_1_292	-0.492073	1.87919	TE	MB	0
JC_1_293	-0.686176	1.40618	TE	MB	0.373555
JC_1_294	-0.420282	1.22463	TE	MB	0
JC_1_295	-1.06957	0.706143	TE	MB	0
JC_1_298	-1.44182	0.625698	TE	MB	0
JC_1_299	-1.29111	0.655105	TE	MB	0
JC_1_300	-0.919557	1.15225	TE	MB	0.0288936
JC_1_301	-1.6015	-0.0117928	TE	MB	0.25201
JC_1_302	-1.31541	1.23742	TE	MB	0.115803
JC_1_304	-3.31451	-0.393236	TE	MB	0
JC_1_305	-2.59167	-0.116505	TE	MB	0
JC_1_306	-3.17033	-0.184904	TE	MB	0
JC_1_307	-2.82614	-0.300093	TE	MB	0
JC_1_309	-2.25001	0.957961	TE	MB	0
JC_1_311	-2.82038	-0.21402	TE	MB	0
JC_1_321	3.4082	-3.48225	TE	LB	1.11466
JC_1_322	4.66458	-4.33819	TE	LB	0.564231
JC_1_324	-1.92702	-0.720284	TE	LB	1.46962
JC_1_325	4.85803	-4.09944	TE	LB	0.843255
JC_1_328	4.23844	-4.05689	TE	LB	0.547282
JC_1_330	4.89107	-4.27255	TE	LB	0.0162545
JC_1_331	4.50891	-3.68047	TE	LB	0.888943
JC_1_332	3.84349	-3.77556	TE	LB	0.763222
JC_1_333	3.57861	-3.80931	TE	LB	1.72629
JC_1_334	3.38738	-3.9647	TE	LB	0.740931
JC_1_338	5.33079	-3.35378	TE	LB	0
JC_1_340	5.3411	-2.876	TE	LB	0.463411
JC_1_341	4.81769	-2.08573	TE	LB	0.854771
JC_1_342	4.89985	-2.25671	TE	LB	0.607184
JC_1_343	4.68135	-2.09598	TE	LB	1.7816
JC_1_344	4.59846	-2.14933	TE	LB	1.40242
JC_1_345	4.31425	-3.19638	TE	LB	0.618513
JC_1_346	3.89511	-2.59093	TE	LB	1.46772
JC_1_347	5.878	-2.72517	TE	LB	0.330217
JC_1_348	4.43683	-2.2912	TE	LB	1.33434
JC_1_349	5.6442	-3.03958	TE	LB	0.988291
JC_1_351	4.87688	-1.93513	TE	LB	0.762552
JC_1_352	4.38385	-2.99068	TE	LB	0.99174
JC_2_25	-2.83327	2.42056	TE	16-32 cell	0
JC_2_26	-2.37927	2.75751	TE	16-32 cell	0
JC_2_28	-2.22458	2.57902	TE	16-32 cell	0
JC_2_30	-1.98293	3.53461	TE	16-32 cell	0
JC_2_33	-1.30391	2.8904	TE	16-32 cell	0
JC_2_41	-3.12516	2.84461	TE	EB	0
JC_2_44	-1.05057	3.50042	TE	EB	0
JC_2_47	-2.60365	1.5105	TE	EB	0
JC_2_53	-2.24583	-0.117424	TE	EB	0
JC_2_54	-1.00346	2.4638	TE	EB	0
JC_2_57	-2.62588	3.30278	TE	EB	0
JC_2_85	-2.53282	1.97917	TE	MB	0
JC_2_89	-2.4213	0.792395	TE	MB	0
JC_2_90	-2.34107	1.35974	TE	MB	0
JC_2_91	-2.80126	0.587488	TE	MB	0.0822619
JC_2_94	-2.61215	1.77883	TE	MB	0
JC_2_96	-2.58	0.6465	TE	MB	0.159241
JC_2_97	-1.7616	1.10743	TE	LB	0
JC_2_106	-0.215388	2.31896	TE	LB	0.285053
JC_2_107	-0.0647728	1.72118	TE	LB	0
JC_2_108	-0.169778	1.98114	TE	LB	0
JC_2_116	-2.5593	3.01657	TE	EB	0.0299661
JC_2_122	-2.00713	3.00879	TE	EB	0.0308681
JC_2_127	-1.71054	1.99151	TE	EB	0
JC_2_128	-2.23118	2.45071	TE	EB	0.413788
JC_2_136	-1.55943	2.88569	TE	EB	0
JC_2_140	-2.06351	1.64045	TE	EB	0
JC_2_198	5.41306	-3.07472	TE	MB	1.25554
JC_2_199	-1.75874	-1.12364	TE	MB	0
JC_2_202	-1.64381	1.26743	TE	MB	0.907374
JC_2_207	-3.12771	1.58428	TE	MB	0.870383
JC_2_208	-2.11247	-1.40769	TE	MB	0.960786
JC_2_218	-2.14013	-0.470818	TE	MB	0.939179
JC_2_227	-2.53948	-0.860283	TE	MB	0.520346
JC_2_270	2.66308	-3.07565	TE	LB	0.408711
JC_2_271	2.59003	-2.88684	TE	LB	0.982901
JC_2_281	3.03429	-2.8694	TE	MB	1.40073
JC_2_289	-1.82973	0.883626	TE	MB	0.801819
JC_2_291	-1.81381	-0.0509307	TE	MB	0.0606429
JC_2_296	5.07433	-3.72072	TE	LB	0
JC_2_297	4.66784	-2.94724	TE	LB	0.518128
JC_2_299	3.08858	-3.484	TE	LB	0.838939
JC_2_300	4.62066	-4.2819	TE	LB	0
JC_2_302	5.1156	-4.05763	TE	LB	0
JC_2_305	4.99615	-3.79386	TE	LB	0
JC_2_306	5.15815	-3.54552	TE	LB	0.227229
JC_2_307	4.2917	-3.92836	TE	LB	0.0151687
JC_2_308	4.66402	-4.00708	TE	LB	1.20869
JC_2_316	3.60022	-2.94163	TE	LB	1.73998
JC_2_317	3.19419	-3.14565	TE	LB	1.63688
JC_2_318	3.17288	-3.56463	TE	LB	1.95055
JC_2_319	3.49108	-3.33761	TE	LB	1.65554
JC_2_320	3.43518	-3.21121	TE	LB	0.941233
JC_2_321	2.96081	-3.68778	TE	LB	0.23836
JC_2_322	3.431	-3.13612	TE	LB	2.35083
JC_2_323	-2.98532	-0.824695	TE	MB	0
JC_2_339	-2.6296	-0.644279	TE	MB	0
JC_2_340	-2.94072	-0.490505	TE	MB	0
JC_2_346	-1.032	-1.13156	TE	MB	1.10646
JC_2_347	-1.19747	-0.533926	TE	MB	0.767763
JC_2_348	1.72506	-2.70213	TE	MB	1.01026
JC_2_350	-1.43326	-0.991236	TE	MB	0.73365
JC_2_352	-1.55976	3.49927	TE	MB	0
JC_2_353	2.27279	-2.47143	TE	MB	1.43918
JC_2_354	-0.989854	-0.32721	TE	MB	0.375438
JC_2_355	2.44726	-3.0127	TE	MB	1.86493
JC_2_356	2.79837	-2.95444	TE	MB	1.25393
JC_2_357	2.84329	-2.28578	TE	MB	0.807351
JC_2_358	-2.96313	-1.29449	TE	MB	1.19803
JC_2_359	-2.87963	3.30676	TE	EB	0
JC_2_361	-2.30762	1.71491	TE	EB	0
JC_2_362	0.0845583	1.88484	TE	EB	0
JC_2_363	-1.35827	3.29293	TE	EB	0.0224749

[truncated: 26 more sheets:  fig5c, fig5f-i,  fig6a, fig6d,  fig7a,  fig7c,  fig7efgh,  fig7i, Exfig1, Exfig2,  Exfig3bc,  Exfig3e,  Extfig4bc_gpig_EPI,  Extfig4bc_gpig_TE,  Extfig4d,  Extfig5d,  Extfig4e,  Extfig5f_Deng,  Extfig5f_Nowo, Extfig6 …]
